# Supplementary material for: Genome-Wide Analysis Reveals Ancestral Lack of Seventeen Different tRNAs and Clade-Specific Loss of tRNA-CNNs in Archaea
Source: Front Microbiol. 2018 Jun 7;9:1245. doi: 10.3389/fmicb.2018.01245 (PMC6000648; doi:10.3389/fmicb.2018.01245)
Supplement: TABLE S1 — Genome size and GC content of 167 analyzed genomes. [file Table_1.XLSX]

## Sheet: 工作表1
genomes	gc	genome size
Methanosarcina_mazei_C16	0.414876	4166241
Methanosarcina_mazei_Tuc01	0.424781	3427949
Methanosarcina_mazei_WWM610	0.414574	4096482
Methanosarcina_mazei_SarPi	0.41487	4066551
Methanosarcina_mazei_LYC	0.413906	4154344
Methanosarcina_mazei_Go1	0.414849	4096345
Methanosarcina_mazei_S_6	0.414207	4142816
Methanosarcina_horonobensis_HB_1___JCM_15518	0.41311	5018607
Methanosarcina_siciliae_T4_M	0.429404	5017558
Methanosarcina_siciliae_HI350	0.43064	4941115
Methanosarcina_siciliae_C2J	0.426009	5427890
Methanosarcina_acetivorans_C2A	0.426809	5751492
Methanosarcina_sp__WWM596	0.416925	4137337
Methanosarcina_sp__WH1	0.418192	3914091
Methanosarcina_lacustris_Z_7289	0.418228	4139808
Methanosarcina_barkeri_MS	0.392251	4533209
Methanosarcina_barkeri_227	0.392532	4447980
Methanosarcina_barkeri_str__Wiesmoor	0.392822	4874815
Methanosarcina_barkeri_str__Fusaro	0.39276	4837408
Methanosarcina_sp__Kolksee	0.399132	4499114
Methanosarcina_vacuolata_Z_761	0.397795	4505752
Methanosarcina_barkeri_3	0.390806	4560446
Methanosarcina_thermophila_TM_1	0.4115	3127379
Methanosarcina_thermophila_CHTI_55	0.412366	3130228
Methanosarcina_sp__MTP4	0.459302	4211468
Methanococcoides_burtonii_DSM_6242	0.407581	2575032
Methanococcoides_methylutens_MM1	0.440232	2394636
Methanohalophilus_mahii_DSM_5219	0.426182	2012424
Methanohalobium_evestigatum_Z_7303	0.366288	2242317
Methanosalsum_zhilinae_DSM_4017	0.39156	2138444
Methanolobus_psychrophilus_R15	0.446109	3072769
Methanomethylovorans_hollandica_DSM_15978	0.426241	2428904
Methanosaeta_concilii_GP6	0.510304	3008626
Methanosaeta_thermophila_PT	0.535453	1879471
Methanosaeta_harundinacea_6Ac	0.606274	2559043
Natrinema_pellirubrum_DSM_15624	0.649319	3790479
Natrinema_sp__J7_2	0.64249	3697626
Haloterrigena_turkmenica_DSM_5511	0.658334	3889038
Natronobacterium_gregoryi_SP2	0.622355	3788356
Halopiger_xanaduensis_SH_6	0.659818	3668009
Natrialba_magadii_ATCC_43099	0.614208	3751858
Natronococcus_occultus_SP4	0.649358	4013216
Halostagnicola_larsenii_XH_48	0.619472	2789326
Halovivax_ruber_XH_70	0.64336	3223876
Haloferax_mediterranei_ATCC_33500	0.611213	2948884
Haloferax_volcanii_DS2	0.666386	2847757
Haloquadratum_walsbyi_C23	0.477826	3148033
Halogeometricum_borinquense_DSM_11551_PR_3	0.610636	2820544
Halorubrum_lacusprofundi_ATCC_49239	0.65177	2735295
Haloarcula_sp__CBA1115	0.629699	3423144
Haloarcula_hispanica_N601	0.629974	3006708
Haloarcula_marismortui_ATCC_43049	0.619313	3131724
Halomicrobium_mukohataei_DSM_12286	0.656291	3110487
Halorhabdus_utahensis_DSM_12940	0.629	3116795
Halorhabdus_tiamatea_SARL4B	0.633686	2815791
Natronomonas_moolapensis_8_8_11	0.645258	2912573
Natronomonas_pharaonis_DSM_2160_Gabara	0.634402	2595221
Halalkalicoccus_jeotgali_B3	0.649597	2809118
Halobacterium_sp__DL1	0.67485	2846968
Salinarchaeum_sp__Harcht_Bsk1	0.66586	3255260
Methanocella_paludicola_SANAE	0.549169	2957635
Methanocella_conradii_HZ254	0.527402	2378438
Methanocella_arvoryzae_MRE50	0.54603	3179916
Methanoregula_formicica_SMSP	0.551959	2820858
Methanoregula_boonei_6A8	0.545136	2542943
Methanolinea_tarda_NOBI_1	0.565004	2052856
Methanosphaerula_palustris_E1_9c	0.553537	2922917
Methanospirillum_hungatei_JF_1	0.45149	3544738
Methanolacinia_petrolearia_DSM_11571	0.473992	2843290
Methanoculleus_marisnigri_JR1	0.620629	2478101
Methanocorpusculum_labreanum_Z	0.500066	1804962
Archaeoglobus_fulgidus_DSM_8774	0.480765	2316287
Archaeoglobus_fulgidus_DSM_4304	0.485817	2178400
Archaeoglobus_profundus_DSM_5631	0.420084	1560622
Ferroglobus_placidus_DSM_10642	0.441354	2196266
Geoglobus_acetivorans_SBH6	0.468407	1860815
Archaeoglobus_veneficus_SNP6	0.47049	1901943
Archaeoglobus_sulfaticallidus_PM70_1	0.43239	2076931
Ferroplasma_acidarmanus_fer1	0.364658	1935211
Picrophilus_torridus_DSM_9790	0.359704	1545895
Thermoplasma_volcanium_GSS1	0.399185	1584804
Aciduliprofundum_boonei_T469	0.39158	1486778
Aciduliprofundum_sp__MAR08_339	0.441295	1437090
Thermoplasmatales_archaeon_BRNA1	0.58303	1461105
Candidatus_Methanoplasma_termitum_MpT1	0.492057	1488669
Candidatus_Methanomassiliicoccus_intestinalis_Issoire_Mx1	0.412554	1931651
Methanococcus_maripaludis_C6	0.334232	1744193
Methanococcus_maripaludis_C7	0.332844	1772694
Methanococcus_maripaludis_C5	0.330026	1780761
Methanococcus_maripaludis_X1	0.329407	1746697
Methanococcus_maripaludis_S2	0.331003	1661137
Methanococcus_vannielii_SB	0.313283	1720048
Methanococcus_voltae_A3	0.285946	1936387
MethanOthermococcus_okinawensis_IH1	0.292987	1662525
Methanococcus_aeolicus_Nankai_3	0.300375	1569500
Methanotorris_igneus_Kol_5	0.322999	1854197
Methanocaldococcus_sp__FS406_22	0.320418	1760939
Methanocaldococcus_jannaschii_DSM_2661	0.312935	1664970
Methanocaldococcus_fervens_AG86	0.322099	1485061
Methanocaldococcus_vulcanius_M7	0.314894	1746329
Methanocaldococcus_infernus_ME	0.336185	1328194
Methanobacterium_formicicum_BRM9	0.413395	2449987
Methanobacterium_sp__MB1	0.397424	2029766
Methanobacterium_lacus_AL_21	0.358287	2583753
Methanobacterium_paludis_SWAN1	0.357318	2546541
Methanobrevibacter_ruminantium_M1	0.32641	2937203
Methanobrevibacter_sp__AbM4	0.290386	1998189
Methanosphaera_stadtmanae_DSM_3091	0.276337	1767403
MethanOthermobacter_thermautotrophicus_str__Delta_H	0.495439	1751377
MethanOthermobacter_sp__CaT2	0.493915	1720003
MethanOthermobacter_marburgensis_str__Marburg	0.486494	1634695
MethanOthermus_fervidus_DSM_2088	0.31637	1243342
Methanopyrus_kandleri_AV19	0.611592	1694969
Thermococcus_sp__AM4	0.54781	2086428
Thermococcus_gammatolerans_EJ3	0.535615	2045438
Thermococcus_nautili_30_1	0.548417	1976356
Thermococcus_eurythermalis_A501	0.534656	2122535
Thermococcus_kodakarensis_KOD1	0.519955	2088737
Thermococcus_onnurineus_NA1	0.512727	1847607
Thermococcus_sp__4557	0.560788	2011320
Thermococcus_litoralis_DSM_5473	0.430872	2215172
Thermococcus_sibiricus_MM_739	0.402013	1845800
Palaeococcus_pacificus_DY20341	0.430443	1859370
Thermococcus_barophilus_MP	0.417568	2010078
Pyrococcus_sp__NA2	0.427403	1861320
Pyrococcus_horikoshii_OT3	0.41879	1738505
Pyrococcus_sp__ST04	0.422933	1736885
Pyrococcus_furiosus_COM1	0.407869	1909827
Pyrococcus_furiosus_DSM_3638	0.407699	1908256
Pyrococcus_yayanosii_CH1	0.516375	1716818
Sulfolobus_islandicus_Y_G_57_14	0.353854	2702058
Sulfolobus_islandicus_Y_N_15_51	0.352933	2812165
Sulfolobus_islandicus_L_S_2_15	0.35111	2736272
Sulfolobus_islandicus_M_14_25	0.350995	2608832
Sulfolobus_islandicus_REY15A	0.353078	2522992
Sulfolobus_islandicus_M_16_27	0.350097	2692402
Sulfolobus_islandicus_M_16_4	0.350023	2586647
Sulfolobus_solfataricus_P2	0.357872	2992245
Sulfolobus_solfataricus_98_2	0.358252	2668974
Metallosphaera_sedula_DSM_5348	0.462253	2191517
Metallosphaera_cuprina_Ar_4	0.419946	1840348
Acidianus_hospitalis_W1	0.341481	2137654
Sulfolobus_tokodaii_str__7	0.327867	2694756
Sulfolobus_acidocaldarius_DSM_639	0.367076	2225959
Desulfurococcus_kamchatkensis_1221n	0.453391	1365223
Desulfurococcus_mucosus_DSM_2162	0.531417	1314639
Thermosphaera_aggregans_DSM_11486	0.467343	1316595
StaphylOthermus_marinus_F1	0.357265	1570485
StaphylOthermus_hellenicus_DSM_12710	0.368383	1580347
Ignisphaera_aggregans_DSM_17230	0.356866	1875953
Aeropyrum_pernix_K1	0.563113	1669696
Acidilobus_saccharovorans_345_15	0.572174	1496453
Hyperthermus_butylicus_DSM_5456	0.537367	1667163
Ignicoccus_hospitalis_KIN4_I	0.565203	1297538
Pyrobaculum_oguniense_TE7	0.55082	2436033
Pyrobaculum_arsenaticum_DSM_13514	0.550509	2121076
Pyrobaculum_aerophilum_str__IM2	0.513625	2222430
Pyrobaculum_calidifontis_JCM_11548	0.571508	2009313
Pyrobaculum_islandicum_DSM_4184	0.49599	1826402
Thermoproteus_uzoniensis_768_20	0.596551	1936063
Thermoproteus_tenax_Kra_1	0.551283	1841542
Vulcanisaeta_distributa_DSM_14429	0.454277	2374137
Caldivirga_maquilingensis_IC_167	0.430958	2077567
Thermofilum_pendens_Hrk_5	0.576657	1781889
Candidatus_Korarchaeum_cryptofilum_OPF8	0.490007	1590757
Nitrosopumilus_maritimus_SCM1	0.341675	1645259
Nanoarchaeum_equitans_Kin4_Mcds	0.490007	490885
