# Supplementary material for: Genome-Wide Analysis Reveals Ancestral Lack of Seventeen Different tRNAs and Clade-Specific Loss of tRNA-CNNs in Archaea
Source: Front Microbiol. 2018 Jun 7;9:1245. doi: 10.3389/fmicb.2018.01245 (PMC6000648; doi:10.3389/fmicb.2018.01245)
Supplement: TABLE S2 — Identity and gap ratio of alignments for ClustalW, Muscle and Probcons. [file Table_2.XLSX]

## Sheet: sheet1
	clustalW		probcons		muscle
	Identity	Gap ratio	Identity	Gap ratio	Identity	Gap ratio
50S_ribosomal_protein_L14	0.623318	0.00697216	0.631922	0.00795266	0.632655	0.00757396
50S_ribosomal_protein_L5	0.570862	0.00978143	0.573116	0.0100505	0.573578	0.0100763
30S_ribosomal_protein_S8	0.586462	0.0125154	0.588748	0.0134006	0.587145	0.0125058
50S_ribosomal_protein_L6	0.578738	0.00652928	0.589795	0.00735647	0.596306	0.00711197
30S_ribosomal_protein_S5	0.62559	0.00842178	0.623166	0.00921525	0.626838	0.00879663
30S_ribosomal_protein_S13	0.561718	0.00695858	0.559176	0.00821828	0.559271	0.00793651
30S_ribosomal_protein_S11	0.702078	0.0170288	0.717524	0.00892589	0.696683	0.0161498
30S_ribosomal_protein_S9	0.629442	0.00945689	0.632694	0.0107486	0.637311	0.0103691
serine/threonine_protein_kinase	0.642368	0.0105586	0.632845	0.0111824	0.624675	0.0107049
phenylalanine--tRNA_ligase_subunit_alpha	0.568445	0.0132351	0.564763	0.0141256	0.554635	0.0139427
elongation_factor_1-alpha	0.682242	0.011672	0.686907	0.0118494	0.682584	0.0120092
arginine--tRNA_ligase	0.537506	0.0109158	0.549189	0.0107394	0.546046	0.0114903
methionine--tRNA_ligase	0.526766	0.0138548	0.532503	0.0135594	0.528504	0.0134962
50S_ribosomal_protein_L11	0.567227	0.0138707	0.561921	0.0102318	0.558942	0.00945102
50S_ribosomal_protein_L1	0.519401	0.0154542	0.498584	0.0133728	0.503648	0.0136834
30S_ribosomal_protein_S7	0.589153	0.0103002	0.588078	0.0107132	0.588369	0.010464
30S_ribosomal_protein_S10	0.64697	0.00591716	0.653493	0.00677888	0.650543	0.00586026
50S_ribosomal_protein_L23	0.52072	0.00403443	0.519774	0.00654474	0.523344	0.0040965
50S_ribosomal_protein_L2	0.615801	0.0104032	0.612804	0.0114196	0.60515	0.0120173
50S_ribosomal_protein_L22	0.512394	0.00740741	0.512434	0.00885382	0.50994	0.00841552
