# Supplementary material for: Genome-Wide Analysis Reveals Ancestral Lack of Seventeen Different tRNAs and Clade-Specific Loss of tRNA-CNNs in Archaea
Source: Front Microbiol. 2018 Jun 7;9:1245. doi: 10.3389/fmicb.2018.01245 (PMC6000648; doi:10.3389/fmicb.2018.01245)
Supplement: TABLE S3 — tRNA composition of all archaeal genomes. Different colors present different orders or families as indicated in Supplementary Figure S1. The columns on the right side show predicted copy number of tRNA gene (with repeat), predicted number of tRNA gene type (that is numbers of anticodons), predicted number of absent tRNA, predicted copy number of tRNA with anticodon CNNs, ANNs, UNNs, and GNNs of corresponding genomes. [file Table_3.XLSX]

## Sheet: 工作表1
Genomes	Phe		Leu						Ile			Met	Val				Ser						Pro				Thr				Ala				Arg						Gly				Tyr		His		Gln
	TTT	TTC	TTA	TTG	CTT	CTC	CTA	CTG	ATT	ATC	ATA	ATG	GTT	GTC	GTA	GTG	TCT	TCC	TCA	TCG	AGT	AGC	CCT	CCC	CCA	CCG	ACT	ACC	ACA	ACG	GCT	GCC	GCA	GCG	CGT	CGC	CGA	CGG	AGA	AGG	GGT	GGC	GGA	GGG	TAT	TAC	CAT	CAC	CAA
Methanosarcina_mazei_WWM610	0	2	1	1	0	2	1	1	0	2	0	4	0	2	1	1	0	1	1	1	0	1	0	1	1	1	0	1	1	1	0	1	1	1	0	1	1	1	1	1	0	3	1	1	0	1	0	1	1
Methanosarcina_mazei_Tuc01	0	1	1	1	0	0	1	0	0	2	0	3	0	2	1	0	0	1	0	1	0	1	0	1	1	1	0	0	1	1	0	1	1	1	0	1	1	1	1	1	0	0	0	1	0	1	0	1	0
Methanosarcina_mazei_C16	0	2	1	1	0	2	1	1	0	2	0	4	0	2	1	1	0	1	1	1	0	1	0	1	1	1	0	1	1	1	0	1	2	1	0	1	1	1	1	1	0	3	1	1	0	1	0	1	1
Methanosarcina_mazei_SarPi	0	2	1	1	0	2	1	1	0	2	0	4	0	2	1	1	0	1	1	1	0	1	0	1	1	1	0	1	1	1	0	1	1	1	0	1	1	1	1	1	0	3	1	1	0	1	0	1	1
Methanosarcina_mazei_LYC	0	2	1	1	0	2	1	1	0	2	0	4	0	2	1	1	0	1	1	1	0	1	0	1	1	1	0	1	1	1	0	1	1	1	0	1	1	1	1	1	0	3	1	1	0	1	0	1	1
Methanosarcina_mazei_Go1	0	2	1	1	0	2	1	1	0	2	0	4	0	2	1	1	0	1	1	1	0	1	0	1	1	1	0	1	1	1	0	1	1	1	0	1	1	1	1	1	0	3	1	1	0	1	0	1	1
Methanosarcina_mazei_S_6	0	2	1	1	0	2	1	1	0	2	0	4	0	2	1	1	0	1	1	1	0	1	0	1	1	1	0	1	1	1	0	1	1	1	0	1	1	1	1	1	0	3	1	1	0	1	0	1	1
Methanosarcina_horonobensis_HB_1___JCM_15518	0	2	1	2	0	2	1	2	0	2	0	4	0	2	1	1	0	1	1	1	0	1	0	1	1	1	0	1	1	1	0	1	1	1	0	1	1	1	1	1	0	3	1	1	0	1	0	1	1
Methanosarcina_siciliae_T4_M	0	2	1	1	0	2	1	1	0	2	0	4	0	2	1	1	0	1	1	1	0	1	0	1	1	1	0	1	1	1	0	1	1	1	0	1	1	1	1	1	0	3	1	1	0	1	0	1	1
Methanosarcina_siciliae_HI350	0	2	1	1	0	2	1	1	0	2	0	4	0	2	1	1	0	1	1	1	0	1	0	1	1	1	0	1	1	1	0	1	1	1	0	1	1	1	1	1	0	3	1	1	0	1	0	1	1
Methanosarcina_siciliae_C2J	0	2	1	1	0	2	1	1	0	2	0	4	0	2	1	1	0	1	1	1	0	1	0	1	1	1	0	1	2	1	0	1	1	1	0	1	1	1	1	1	0	3	1	1	0	1	0	1	1
Methanosarcina_acetivorans_C2A	0	2	1	1	0	2	1	1	0	2	0	4	0	2	1	1	0	1	1	1	0	1	0	1	1	1	0	1	1	1	0	1	1	1	0	1	1	1	1	1	0	3	1	1	0	1	0	1	2
Methanosarcina_sp__WWM596	0	2	1	1	0	2	1	2	0	2	0	4	0	2	1	1	0	1	1	1	0	1	0	1	1	1	0	1	2	1	0	1	1	1	0	1	1	1	1	1	0	3	1	1	0	1	0	1	1
Methanosarcina_sp__WH1	0	2	1	1	0	2	1	1	0	2	0	4	0	2	1	1	0	1	1	1	0	1	0	1	1	1	0	1	1	1	0	1	1	1	0	1	1	1	1	1	0	3	1	1	0	1	0	1	1
Methanosarcina_lacustris_Z_7289	0	2	1	1	0	2	1	2	0	2	0	4	0	2	1	1	0	1	1	1	0	1	0	1	1	1	0	1	1	1	0	1	1	1	0	1	1	1	1	1	0	2	1	1	0	1	0	1	1
Methanosarcina_barkeri_MS	0	2	2	1	0	2	1	1	0	2	0	4	0	2	1	1	0	1	1	1	0	1	0	1	1	1	0	1	1	1	0	1	1	1	0	1	1	1	1	1	0	3	1	1	0	1	0	1	1
Methanosarcina_barkeri_227	0	2	2	1	0	2	1	1	0	2	0	4	0	2	1	1	0	1	1	1	0	1	0	1	1	1	0	1	2	1	0	1	2	1	0	1	1	1	1	1	0	3	1	1	0	1	0	1	1
Methanosarcina_barkeri_str__Wiesmoor	0	2	3	1	0	2	1	1	0	2	0	5	0	2	1	1	0	1	1	1	0	1	0	1	1	1	0	1	2	1	0	1	1	1	0	1	1	1	1	1	0	3	1	1	0	1	0	1	1
Methanosarcina_barkeri_str__Fusaro	0	2	3	1	0	2	1	1	0	2	0	5	0	2	1	1	0	1	1	1	0	1	0	1	1	1	0	1	2	1	0	1	1	1	0	1	1	1	1	1	0	3	1	1	0	1	0	1	1
Methanosarcina_sp__Kolksee	0	2	1	1	0	2	1	2	0	2	0	4	0	2	1	1	0	1	1	1	0	1	0	1	1	1	0	1	1	1	0	1	1	1	0	1	1	1	1	1	0	3	1	1	0	1	0	1	1
Methanosarcina_vacuolata_Z_761	0	2	1	1	0	2	1	2	0	2	0	4	0	2	1	1	0	1	1	2	0	1	0	1	1	1	0	1	1	1	0	1	1	1	0	1	1	1	1	1	0	3	1	1	0	1	0	1	1
Methanosarcina_barkeri_3	0	2	1	1	0	2	1	1	0	2	0	4	0	2	1	1	0	1	1	1	0	1	0	1	1	1	0	1	1	1	0	1	1	1	0	1	1	1	1	1	0	3	1	1	0	1	0	1	1
Methanosarcina_thermophila_TM_1	0	2	1	1	0	2	1	1	0	2	0	3	0	2	1	1	0	1	1	1	0	1	0	1	1	1	0	1	1	1	0	1	1	1	0	1	1	1	1	1	0	3	1	1	0	1	0	1	1
Methanosarcina_thermophila_CHTI_55	0	2	1	1	0	2	1	1	0	2	0	3	0	2	1	1	0	1	1	1	0	1	0	1	1	1	0	1	1	1	0	1	1	1	0	1	1	1	1	1	0	3	1	1	0	1	0	1	1
Methanosarcina_sp__MTP4	0	2	1	1	0	3	1	1	0	2	0	4	0	2	1	1	0	1	1	1	0	1	0	1	1	1	0	1	1	1	0	1	1	1	0	1	1	1	1	1	0	3	1	1	0	1	0	1	1
Methanococcoides_burtonii_DSM_6242	0	1	1	1	0	2	1	1	0	1	0	3	0	1	1	1	0	1	1	1	0	1	0	1	1	1	0	1	1	1	0	1	3	1	0	1	1	1	1	1	0	1	1	1	0	1	0	1	1
Methanococcoides_methylutens_MM1	0	2	1	1	0	2	1	1	0	1	0	4	0	1	1	1	0	1	1	0	0	1	0	1	1	1	0	1	1	1	0	1	3	1	0	1	1	1	1	1	0	1	1	1	0	1	0	1	1
Methanohalophilus_mahii_DSM_5219	0	1	1	1	0	1	1	1	0	1	0	4	0	1	2	1	0	1	1	0	0	1	0	1	1	1	0	1	1	1	0	1	3	1	0	1	1	1	1	1	0	1	1	1	0	1	0	1	1
Methanohalobium_evestigatum_Z_7303	0	1	1	1	0	1	1	1	0	1	0	3	1	1	1	1	0	1	1	0	0	1	0	1	1	1	0	1	1	2	0	1	2	1	0	1	1	1	1	1	0	1	1	1	0	1	0	1	1
Methanosalsum_zhilinae_DSM_4017	0	1	1	1	0	2	1	1	0	1	0	3	0	1	1	2	0	1	1	0	0	1	0	1	1	1	0	1	1	1	0	1	3	1	0	1	1	1	1	1	0	1	1	0	0	1	0	1	1
Methanolobus_psychrophilus_R15	0	1	1	1	0	2	1	1	0	1	0	3	0	1	1	1	0	1	1	1	0	1	0	1	1	1	0	1	1	1	0	1	3	1	0	1	1	1	1	1	0	1	1	1	0	1	0	1	1
Methanomethylovorans_hollandica_DSM_15978	0	1	1	1	0	1	1	1	0	1	0	3	0	1	1	1	0	1	1	0	0	1	0	1	1	1	0	1	1	2	0	1	2	1	0	1	1	1	1	1	0	1	1	1	0	1	0	1	2
Methanosaeta_concilii_GP6	0	1	1	1	0	2	2	1	0	1	0	3	0	1	1	1	0	1	1	0	0	1	0	1	1	1	0	1	1	1	0	1	2	1	0	1	1	1	1	1	0	1	1	1	0	1	0	1	1
Methanosaeta_thermophila_PT	0	1	1	1	0	1	1	1	0	1	0	3	0	1	1	1	0	1	1	0	0	1	0	1	1	1	0	1	2	1	0	1	2	1	0	1	1	1	1	0	0	1	1	1	0	1	0	1	1
Methanosaeta_harundinacea_6Ac	0	1	1	1	0	1	1	1	0	1	0	3	0	1	1	1	0	1	1	0	0	1	0	1	1	1	0	1	1	1	0	1	1	1	0	1	1	1	1	1	0	1	1	1	0	1	0	1	1
Natrinema_pellirubrum_DSM_15624	0	1	1	1	0	1	1	1	0	1	0	3	0	1	1	1	0	1	1	1	0	1	0	1	1	1	0	1	1	1	0	1	3	1	0	1	1	0	1	1	1	1	1	1	0	1	0	1	1
Natrinema_sp__J7_2	0	1	1	1	0	1	1	1	0	1	0	4	0	1	1	1	0	1	1	1	0	1	0	1	1	1	0	1	1	1	0	1	3	1	0	1	1	0	1	1	0	3	1	1	0	1	0	2	1
Haloterrigena_turkmenica_DSM_5511	0	1	1	1	0	1	1	1	0	1	0	4	0	1	1	1	0	1	1	1	0	1	0	1	1	1	0	1	1	1	0	1	3	1	0	1	1	0	1	1	0	2	1	1	0	1	0	1	1
Natronobacterium_gregoryi_SP2	0	1	1	1	0	1	1	1	0	1	0	3	0	1	1	1	0	1	1	1	0	1	0	1	1	1	0	1	1	1	0	1	3	1	0	1	1	0	1	1	0	1	1	1	0	1	0	1	1
Halopiger_xanaduensis_SH_6	0	1	1	1	0	1	1	1	0	1	0	3	0	1	1	1	0	1	1	1	0	1	0	1	1	1	0	1	1	1	0	1	3	1	0	1	1	0	1	1	0	1	1	1	0	1	0	1	1
Natrialba_magadii_ATCC_43099	0	1	1	1	0	1	1	1	0	1	0	3	0	1	1	1	0	1	1	1	0	1	0	1	1	1	0	1	1	1	0	1	3	1	0	1	1	1	1	1	0	2	1	0	0	1	0	1	1
Natronococcus_occultus_SP4	0	1	1	1	0	1	1	1	0	1	0	4	0	1	1	1	0	1	1	1	0	1	0	1	1	1	0	2	1	1	0	1	4	1	0	1	1	1	1	1	0	2	1	1	0	1	0	1	1
Halostagnicola_larsenii_XH_48	0	1	1	1	0	1	1	1	0	1	0	3	0	1	1	1	0	1	1	1	0	1	0	2	1	1	0	2	1	1	0	1	2	1	0	1	1	0	1	1	0	1	1	0	0	1	0	1	1
Halovivax_ruber_XH_70	0	1	1	1	0	1	1	1	0	1	0	3	0	1	1	1	0	1	1	1	0	1	0	1	1	1	0	1	1	1	0	1	2	1	0	1	1	0	1	1	0	2	1	1	0	1	0	1	1
Haloferax_mediterranei_ATCC_33500	0	2	1	1	0	0	1	1	0	1	0	4	0	2	1	1	0	2	1	1	0	1	0	1	1	1	0	2	1	1	0	2	1	1	0	1	1	1	2	0	0	2	1	1	0	2	0	1	1
Haloferax_volcanii_DS2	0	2	1	1	0	1	1	1	0	1	0	3	0	2	1	1	0	1	1	1	0	1	0	1	1	2	0	1	1	1	0	1	2	1	0	1	1	1	1	1	0	2	1	1	0	2	0	1	1
Haloquadratum_walsbyi_C23	0	1	1	1	0	1	1	1	0	1	0	3	0	1	1	1	0	1	1	1	0	1	0	1	1	0	0	1	1	1	0	1	2	1	0	1	1	0	1	1	0	1	1	1	0	1	0	1	1
Halogeometricum_borinquense_DSM_11551_PR_3	0	1	1	1	0	1	1	1	0	1	0	3	0	1	1	1	0	1	1	1	0	1	0	1	1	1	0	1	1	1	0	1	2	1	0	2	1	1	1	1	0	2	2	1	0	2	0	1	1
Halorubrum_lacusprofundi_ATCC_49239	0	2	1	1	0	1	1	1	0	1	0	3	0	1	1	1	0	1	1	1	0	1	0	1	1	1	0	1	1	1	0	1	3	1	0	1	1	1	1	1	0	2	1	1	0	1	0	1	1
Haloarcula_sp__CBA1115	0	1	1	2	0	1	1	1	0	1	0	3	0	1	1	1	0	1	1	1	0	1	0	1	1	1	0	1	1	1	0	1	1	1	0	1	1	1	1	1	0	1	1	1	0	1	0	1	1
Haloarcula_hispanica_N601	0	1	1	2	0	1	1	1	0	1	0	3	0	1	1	1	0	1	1	1	0	1	0	1	1	1	0	1	1	1	0	1	1	1	0	1	1	1	1	1	0	1	1	1	0	1	0	1	1
Haloarcula_marismortui_ATCC_43049	0	1	1	1	0	1	1	1	0	1	0	3	0	1	1	1	0	1	1	1	0	1	0	1	1	1	0	1	1	1	0	1	1	1	0	1	1	1	1	1	0	1	1	1	0	1	0	1	1
Halomicrobium_mukohataei_DSM_12286	0	1	1	1	0	1	1	1	0	1	0	3	0	1	1	1	0	1	1	1	0	1	0	1	1	1	0	2	1	1	0	1	1	1	0	1	1	0	1	1	0	1	1	1	0	1	0	1	1
Halorhabdus_utahensis_DSM_12940	0	1	1	1	0	1	1	1	0	1	0	3	0	1	1	1	0	1	1	1	0	1	0	1	1	1	0	1	1	1	0	1	1	1	0	1	1	1	1	1	0	1	1	1	0	1	0	1	1
Halorhabdus_tiamatea_SARL4B	0	1	1	1	0	2	1	1	0	1	0	3	0	1	1	1	0	1	1	1	0	2	0	1	1	1	0	1	1	1	0	1	1	1	0	1	1	1	1	1	0	1	1	1	0	1	0	1	2
Natronomonas_moolapensis_8_8_11	0	1	1	1	0	1	1	1	0	1	0	4	0	1	1	1	0	1	1	1	0	1	0	1	1	1	0	1	1	1	0	1	1	1	0	1	1	0	1	1	0	1	1	1	0	1	0	1	1
Natronomonas_pharaonis_DSM_2160_Gabara	0	1	1	1	0	1	1	1	0	1	0	3	0	1	1	1	0	1	1	1	0	1	0	1	1	1	0	1	1	1	0	1	1	1	0	1	1	0	1	1	0	1	1	1	0	1	0	1	1
Halalkalicoccus_jeotgali_B3	0	1	1	1	0	1	1	1	0	1	0	3	0	1	1	1	0	1	1	1	0	1	0	1	1	2	0	1	2	1	0	1	1	1	1	1	1	1	1	1	0	1	1	1	0	1	0	1	1
Halobacterium_sp__DL1	0	1	1	1	0	1	1	1	0	1	0	3	0	1	1	1	0	1	1	1	0	1	0	1	1	1	0	1	1	1	0	1	1	2	0	1	1	1	1	1	0	1	1	1	0	1	0	1	1
Salinarchaeum_sp__Harcht_Bsk1	0	1	1	1	0	1	1	1	0	1	0	3	0	1	1	1	0	1	1	1	0	1	0	1	1	1	0	1	1	1	0	1	1	1	0	1	1	1	1	1	0	1	1	1	0	1	0	1	1
Methanocella_paludicola_SANAE	0	1	1	1	0	1	1	1	0	1	0	3	0	1	1	1	0	1	1	1	0	1	0	1	1	1	0	1	3	1	0	1	2	1	0	1	1	1	1	1	0	1	1	1	0	1	0	1	1
Methanocella_conradii_HZ254	0	1	1	1	0	1	1	1	0	1	0	3	0	1	1	1	0	1	1	1	0	1	0	1	1	1	0	1	2	1	0	1	2	1	0	1	1	1	1	1	0	0	2	1	0	1	0	1	1
Methanocella_arvoryzae_MRE50	0	1	1	1	0	1	1	1	0	2	0	3	0	1	1	1	0	1	1	1	0	1	0	1	1	1	0	1	2	1	0	1	2	1	0	1	1	1	1	1	0	2	1	1	0	1	0	1	1
Methanoregula_formicica_SMSP	0	1	1	1	0	1	1	1	0	1	0	3	0	1	1	1	0	1	1	1	0	1	0	1	1	1	0	1	1	1	0	1	1	1	0	1	1	1	1	1	0	1	1	1	0	1	0	1	1
Methanoregula_boonei_6A8	0	1	1	1	0	1	1	1	0	1	0	3	0	1	1	1	0	1	1	1	0	1	0	1	1	1	0	1	1	1	0	1	1	1	0	1	1	1	1	1	0	1	1	1	0	1	0	1	1
Methanolinea_tarda_NOBI_1	0	1	1	1	0	1	1	1	0	1	0	3	0	1	1	1	0	1	1	1	0	1	0	1	1	1	0	1	1	1	0	1	2	1	0	1	1	1	1	1	0	1	1	1	0	1	0	1	1
Methanosphaerula_palustris_E1_9c	0	1	1	1	0	1	1	1	0	1	0	3	0	1	1	1	0	1	1	1	0	1	0	1	1	1	0	1	4	1	0	1	1	1	0	1	1	1	1	1	0	1	1	1	0	1	0	1	1
Methanospirillum_hungatei_JF_1	0	1	1	1	0	1	1	1	0	1	0	3	0	1	1	1	0	1	1	1	0	1	0	1	1	1	0	1	1	1	0	1	4	1	0	1	1	1	1	1	0	1	1	1	0	1	0	1	1
Methanolacinia_petrolearia_DSM_11571	0	1	1	1	0	1	1	1	0	1	0	3	0	1	1	1	0	1	1	1	0	1	0	1	1	1	0	1	1	1	0	1	2	1	0	1	1	1	1	1	0	1	1	1	0	1	0	1	1
Methanoculleus_marisnigri_JR1	0	1	1	1	0	2	1	1	0	1	0	3	0	1	1	1	0	1	1	1	0	1	0	1	1	1	0	2	1	1	0	1	1	1	0	1	1	1	1	1	0	1	1	1	0	1	0	1	1
Methanocorpusculum_labreanum_Z	0	1	1	1	0	1	1	1	0	1	0	3	0	1	1	1	0	1	1	1	0	1	0	1	1	1	0	1	1	1	0	1	3	1	0	1	1	1	1	1	0	2	1	1	0	1	0	1	1
Archaeoglobus_fulgidus_DSM_8774	0	1	1	1	0	1	1	1	0	1	0	3	0	1	1	1	0	1	1	1	0	1	0	1	1	1	0	1	1	1	0	1	1	1	0	1	1	1	1	1	0	1	1	1	0	1	0	1	1
Archaeoglobus_fulgidus_DSM_4304	0	1	1	1	0	1	1	1	0	1	0	3	0	1	1	1	0	1	1	1	0	1	0	1	1	1	0	1	1	1	0	1	1	1	0	1	1	1	1	1	0	1	1	1	0	1	0	1	1
Archaeoglobus_profundus_DSM_5631	0	1	1	1	0	1	1	1	0	2	0	3	0	1	1	1	0	1	1	1	0	1	0	1	1	1	0	1	1	1	0	1	1	1	0	1	1	1	1	1	0	1	1	1	0	1	0	1	1
Ferroglobus_placidus_DSM_10642	0	1	1	1	0	2	1	1	0	1	0	3	0	1	1	1	0	1	1	1	0	1	0	1	1	1	0	1	1	1	0	1	1	1	0	1	2	1	1	1	0	1	1	1	0	1	0	1	1
Geoglobus_acetivorans_SBH6	0	2	1	1	0	1	1	1	0	1	0	3	0	1	1	1	0	1	1	1	0	1	0	1	1	1	0	1	1	1	0	1	1	1	0	1	1	1	1	1	0	1	1	1	0	1	0	1	2
Archaeoglobus_veneficus_SNP6	0	1	1	1	0	1	1	1	0	1	0	3	0	1	1	1	0	1	1	1	0	1	0	1	1	1	0	1	1	1	0	1	1	1	0	1	1	1	1	1	0	1	1	1	0	1	0	1	1
Archaeoglobus_sulfaticallidus_PM70_1	0	1	1	1	0	1	1	1	0	1	0	3	0	1	1	1	0	1	1	1	0	1	0	1	1	1	0	1	2	2	0	1	1	1	0	2	1	1	1	1	0	1	1	1	0	1	0	1	2
Ferroplasma_acidarmanus_fer1	0	1	1	1	1	0	1	1	0	1	0	3	0	1	1	1	0	1	1	1	0	1	0	1	1	1	0	1	1	1	0	1	1	1	0	1	1	1	1	1	0	1	1	1	0	1	0	1	1
Picrophilus_torridus_DSM_9790	0	1	1	1	0	1	1	1	0	1	0	3	0	1	1	1	0	1	1	1	0	1	0	1	1	1	0	1	1	1	0	1	1	1	0	1	1	1	1	1	0	1	1	1	0	1	0	1	1
Thermoplasma_volcanium_GSS1	0	1	1	1	0	1	1	1	0	1	0	3	0	1	1	1	0	1	1	1	0	1	0	1	1	1	0	1	1	1	0	1	1	1	0	1	1	1	1	1	0	1	1	1	0	1	0	1	1
Aciduliprofundum_boonei_T469	0	1	1	1	0	1	1	1	0	1	0	3	0	1	1	1	0	1	1	1	0	1	0	1	1	1	0	1	1	1	0	1	1	1	0	1	1	1	1	1	0	1	1	1	0	1	0	1	1
Aciduliprofundum_sp._MAR08_339	0	1	1	1	0	1	1	1	0	1	0	3	0	1	1	1	0	1	1	1	0	1	0	1	1	1	0	1	1	1	0	1	1	1	0	1	1	1	1	1	0	1	1	1	0	1	0	1	1
Thermoplasmatales_archaeon_BRNA1	0	1	1	1	0	1	1	1	0	1	0	3	0	1	1	1	0	1	1	1	0	1	0	1	1	1	0	1	1	1	0	1	1	1	0	1	1	1	1	1	0	1	1	1	0	1	0	1	1
Candidatus_Methanoplasma_termitum_MpT1	0	1	1	1	0	1	1	1	0	1	0	3	0	1	1	1	0	1	1	1	0	1	0	1	1	1	0	1	1	1	0	1	1	1	0	1	1	1	1	1	0	1	1	1	0	1	0	1	1
Candidatus_Methanomassiliicoccus_intestinalis_Issoire_Mx1	0	1	1	0	0	1	1	1	0	1	0	3	0	1	1	1	0	1	1	1	0	1	0	1	1	1	0	1	1	1	0	1	1	1	0	1	1	1	1	2	0	1	1	1	0	1	0	1	1
Methanococcus_maripaludis_C6	0	1	1	0	0	1	1	0	0	1	0	4	0	1	1	0	0	1	1	0	0	1	0	1	1	0	0	1	1	0	0	1	1	0	0	1	1	0	1	0	0	1	1	0	0	1	0	1	1
Methanococcus_maripaludis_C7	0	1	1	0	0	1	1	0	0	1	0	4	0	1	1	0	0	1	1	0	0	1	0	1	1	0	0	1	1	0	0	1	1	0	0	1	1	0	1	0	0	1	1	0	0	1	0	1	1
Methanococcus_maripaludis_C5	0	1	1	0	0	1	1	0	0	1	0	4	0	1	1	0	0	1	1	0	0	1	0	1	1	0	0	1	1	0	0	1	1	0	0	1	1	0	1	0	0	1	1	0	0	1	0	1	1
Methanococcus_maripaludis_X1	0	1	1	0	0	1	1	0	0	1	0	4	0	1	1	0	0	1	1	0	0	1	0	1	1	0	0	1	1	0	0	1	1	0	0	1	1	0	1	0	0	1	1	0	0	1	0	1	1
Methanococcus_maripaludis_S2	0	1	1	0	0	1	1	0	0	1	0	4	0	1	1	0	0	1	1	0	0	1	0	1	1	0	0	1	1	0	0	1	1	0	0	1	1	0	1	0	0	1	1	0	0	1	0	1	1
Methanococcus_vannielii_SB	0	1	1	0	0	1	1	0	0	1	0	4	0	1	1	0	0	1	1	0	0	1	0	1	1	0	0	1	1	0	0	1	1	0	0	1	1	0	1	0	0	1	1	0	0	1	0	1	1
Methanococcus_voltae_A3	0	1	1	0	0	1	1	0	0	1	0	4	0	1	2	0	0	1	1	0	0	1	0	0	1	0	0	1	1	0	0	1	1	0	0	1	2	0	1	0	0	1	1	0	0	1	0	1	1
Methanothermococcus_okinawensis_IH1	0	1	1	0	0	1	1	0	0	1	0	3	0	1	1	0	0	1	1	0	0	1	0	1	1	0	0	1	1	0	0	1	2	0	0	1	1	0	1	0	0	1	1	0	0	1	0	1	1
Methanococcus_aeolicus_Nankai_3	0	1	1	0	0	1	1	0	0	1	0	4	0	1	1	0	0	1	1	0	0	1	0	1	1	0	0	1	1	0	0	1	1	0	0	1	1	0	1	0	0	1	2	0	0	1	0	1	1
Methanotorris_igneus_Kol_5	0	1	1	0	0	1	1	0	0	1	0	3	0	1	1	1	0	1	1	0	0	1	0	1	1	0	0	1	1	0	0	1	0	0	0	1	1	0	1	0	0	1	1	0	0	1	0	1	1
Methanocaldococcus_sp__FS406_22	0	1	1	0	0	1	1	0	0	1	0	3	0	1	1	1	0	1	1	0	0	1	0	1	1	0	0	1	1	0	0	1	2	0	0	1	1	0	1	0	0	1	1	0	0	1	0	1	1
Methanocaldococcus_jannaschii_DSM_2661	0	1	1	0	0	1	1	0	0	1	0	3	0	1	1	1	0	1	1	0	0	1	0	1	1	0	0	1	1	0	0	1	2	0	0	1	1	0	1	0	0	1	1	0	0	1	0	1	1
Methanocaldococcus_fervens_AG86	0	1	1	0	0	1	1	0	0	1	0	3	0	1	1	1	0	1	1	0	0	1	0	1	1	0	0	1	1	0	0	1	2	0	0	1	1	0	1	0	0	1	1	0	0	1	0	1	1
Methanocaldococcus_vulcanius_M7	0	1	1	0	0	1	1	0	0	1	0	3	0	1	1	1	0	1	1	0	0	1	0	1	1	0	0	1	1	0	0	1	2	0	0	1	1	0	1	0	0	1	1	0	0	1	0	1	1
Methanocaldococcus_infernus_ME	0	1	1	0	0	1	1	0	0	1	0	3	0	1	1	1	0	1	1	0	0	1	0	1	1	0	0	1	1	1	0	1	2	0	0	1	1	0	1	0	0	1	1	0	0	1	0	1	1
Methanobacterium_formicicum_BRM9	0	1	1	1	0	1	1	1	0	1	0	3	0	1	1	1	0	1	1	1	0	1	0	0	1	0	0	1	1	1	0	1	2	1	0	1	1	0	1	1	0	1	1	1	0	1	0	1	2
Methanobacterium_sp__MB1	0	1	1	1	0	1	1	1	0	1	0	3	0	1	1	1	0	1	1	1	0	1	0	0	1	0	0	1	1	1	0	1	2	0	0	1	1	0	1	1	0	1	1	1	0	1	0	1	2
Methanobacterium_lacus_AL_21	0	1	1	1	0	1	1	0	0	1	0	3	0	1	1	1	0	1	1	1	0	1	0	0	1	0	0	1	1	1	0	1	2	0	0	1	1	0	1	1	0	1	1	0	0	1	0	1	2
Methanobacterium_paludis_SWAN1	0	1	1	1	0	1	1	1	0	1	0	3	0	1	1	1	0	1	1	1	0	2	0	0	1	0	0	1	1	1	0	1	3	0	0	1	1	0	1	1	0	1	1	0	0	2	0	1	2
Methanobrevibacter_ruminantium_M1	0	2	2	2	0	1	2	0	0	2	0	3	0	2	2	0	0	2	2	0	0	2	0	0	2	0	0	1	1	0	0	1	3	0	1	1	1	0	2	1	0	1	2	0	0	2	0	1	2
Methanobrevibacter_sp._AbM4	0	1	1	0	0	1	1	0	0	2	0	3	0	1	1	0	0	1	1	0	0	1	0	0	1	0	0	1	1	1	0	0	2	0	0	1	1	0	1	1	0	1	1	0	0	1	0	1	1
Methanosphaera_stadtmanae_DSM_3091	0	2	2	0	0	1	1	0	0	1	0	3	0	1	1	0	0	1	1	0	0	1	0	0	1	0	0	1	1	1	0	1	3	0	0	1	1	0	1	1	0	1	2	0	0	1	0	1	1
Methanothermobacter_thermautotrophicus_str__Delta_H	0	1	1	0	0	1	1	0	0	1	0	3	0	1	1	1	0	2	1	0	0	1	0	1	1	0	0	1	1	1	0	1	2	0	0	1	1	0	1	1	0	1	1	0	0	1	0	1	1
Methanothermobacter_sp__CaT2	0	1	1	0	0	1	1	0	0	1	0	3	0	1	1	1	0	2	1	0	0	1	0	0	1	0	0	1	1	1	0	1	2	0	0	1	1	0	1	1	0	1	1	0	0	1	0	1	2
Methanothermobacter_marburgensis_str__Marburg	0	1	1	0	0	1	1	0	0	1	0	3	0	1	1	1	0	3	1	0	0	1	0	0	1	0	0	1	1	1	0	1	2	0	0	1	1	0	1	1	0	1	1	0	0	1	0	1	2
Methanothermus_fervidus_DSM_2088	0	1	1	0	0	1	1	0	0	1	0	3	0	1	1	1	0	1	1	1	0	1	0	1	1	0	0	1	1	1	0	1	2	0	0	1	1	0	1	1	0	1	1	0	0	1	0	1	1
Methanopyrus_kandleri_AV19	0	1	1	0	0	1	1	0	0	1	0	3	0	1	1	0	0	1	1	0	0	1	0	1	1	0	0	1	1	0	0	1	1	0	0	1	1	0	1	0	0	1	1	0	0	1	0	1	1
Thermococcus_sp__AM4	0	1	1	1	0	1	1	1	0	1	0	3	0	1	1	1	0	1	1	1	0	1	0	1	1	1	0	1	1	1	0	1	1	1	0	1	1	1	1	1	0	1	1	1	0	1	0	1	1
Thermococcus_gammatolerans_EJ3	0	1	1	1	0	1	1	1	0	1	0	3	0	1	1	1	0	1	1	1	0	1	0	1	1	1	0	1	1	1	0	1	1	1	0	1	1	1	1	1	0	1	1	1	0	1	0	1	1
Thermococcus_nautili_30_1	0	1	1	1	0	1	1	1	0	1	0	3	0	1	1	1	0	1	1	1	0	1	0	1	1	1	0	1	1	1	0	1	1	1	0	1	1	1	1	1	0	1	1	1	0	1	0	1	1
Thermococcus_eurythermalis_A501	0	1	1	1	0	1	1	1	0	1	0	3	0	1	1	1	0	1	1	1	0	1	0	1	1	1	0	1	1	1	0	1	1	1	0	1	1	1	1	1	0	1	1	1	0	1	0	1	1
Thermococcus_kodakarensis_KOD1	0	1	1	1	0	1	1	1	0	1	0	3	0	1	1	2	0	1	1	1	0	1	0	1	1	1	0	1	1	1	0	1	1	1	0	1	1	1	1	1	0	1	1	1	0	1	0	1	1
Thermococcus_onnurineus_NA1	0	1	1	1	0	1	1	1	0	1	0	3	0	1	1	1	0	1	1	1	0	1	0	1	1	1	0	1	1	1	0	1	1	1	0	1	1	1	1	1	0	1	1	1	0	1	0	1	1
Thermococcus_sp__4557	0	1	1	1	0	1	1	1	0	1	0	3	0	1	1	1	0	1	1	1	0	1	0	1	1	1	0	1	1	1	0	1	1	1	0	1	1	1	1	1	0	1	1	1	0	1	0	1	1
Thermococcus_litoralis_DSM_5473	0	1	1	1	0	1	1	0	0	1	0	3	0	1	1	1	0	1	1	1	0	1	0	0	1	1	0	1	1	1	0	1	1	1	0	1	1	1	1	1	0	1	1	1	0	1	0	1	1
Thermococcus_sibiricus_MM_739	0	1	1	1	0	1	1	1	0	1	0	3	0	1	1	1	0	1	1	1	0	1	0	1	1	1	0	1	1	1	0	1	1	1	0	1	1	1	1	1	0	1	1	1	0	1	0	1	1
Palaeococcus_pacificus_DY20341	0	1	1	1	0	1	1	1	0	1	0	3	0	1	1	1	0	1	1	1	0	1	0	1	1	1	0	1	1	1	0	1	2	1	0	1	1	1	1	1	0	1	1	1	0	1	0	1	1
Thermococcus_barophilus_MP	0	1	1	1	0	1	1	1	0	1	0	3	0	1	1	1	0	1	1	1	0	1	0	1	1	1	0	1	1	1	0	1	1	1	0	1	1	1	1	1	0	1	1	1	0	1	0	1	1
Pyrococcus_sp__NA2	0	1	1	1	0	1	1	1	0	1	0	3	0	1	1	1	0	1	1	1	0	1	0	1	1	1	0	1	1	1	0	1	1	1	0	1	1	1	1	1	0	1	1	1	0	1	0	1	1
Pyrococcus_horikoshii_OT3	0	1	1	1	0	1	1	1	0	1	0	3	0	1	1	1	0	1	1	1	0	1	0	1	1	1	0	1	1	1	0	1	1	1	0	1	1	1	1	1	0	1	1	1	0	1	0	1	1
Pyrococcus_sp__ST04	0	1	1	1	0	1	1	1	0	1	0	3	0	1	1	1	0	1	1	1	0	1	0	1	1	1	0	1	1	1	0	1	1	1	0	1	1	1	1	1	0	1	1	1	0	1	0	1	1
Pyrococcus_furiosus_COM1	0	1	1	1	0	1	1	1	0	1	0	3	0	1	1	1	0	1	1	1	0	1	0	1	1	1	0	1	1	1	0	1	1	1	0	1	1	1	1	1	0	1	1	1	0	1	0	1	1
Pyrococcus_furiosus_DSM_3638	0	1	1	1	0	1	1	1	0	1	0	3	0	1	1	1	0	1	1	1	0	1	0	1	1	1	0	1	1	1	0	1	1	1	0	1	1	1	1	1	0	1	1	1	0	1	0	1	1
Pyrococcus_yayanosii_CH1	0	1	1	1	0	1	1	1	0	1	0	3	0	1	1	1	0	1	1	1	0	1	0	1	1	1	0	1	1	1	0	1	1	1	0	1	1	1	1	1	0	1	1	1	0	1	0	1	1
Sulfolobus_islandicus_M_16_4	0	1	1	1	0	1	1	1	0	1	0	3	0	1	1	1	0	1	1	1	0	1	0	1	1	1	0	1	1	1	0	1	1	1	0	1	1	1	1	1	0	1	1	1	0	1	0	1	1
Sulfolobus_islandicus_M_14_25	0	1	1	1	0	1	1	1	0	1	0	3	0	1	1	1	0	1	1	1	0	1	0	1	1	1	0	1	1	1	0	1	1	1	0	1	1	1	1	1	0	1	1	1	0	1	0	1	1
Sulfolobus_islandicus_M_16_27	0	1	1	1	0	1	1	1	0	1	0	3	0	1	1	1	0	1	1	1	0	1	0	1	1	1	0	1	1	1	0	1	1	1	0	1	1	1	1	1	0	1	1	1	0	1	0	1	1
Sulfolobus_islandicus_REY15A	0	1	1	1	0	1	1	1	0	1	0	3	0	1	1	1	0	1	1	1	0	1	0	1	1	1	0	1	1	1	0	1	1	1	0	1	1	1	1	1	0	1	1	1	0	1	0	1	1
Sulfolobus_islandicus_Y_G_57_14	0	1	1	1	0	1	1	1	0	1	0	3	0	1	1	1	0	1	1	1	0	1	0	1	1	1	0	1	1	1	0	1	1	1	0	1	1	1	1	1	0	1	1	2	0	1	0	1	1
Sulfolobus_islandicus_Y_N_15_51	0	1	1	1	0	1	1	1	0	1	0	3	0	1	1	1	0	1	1	1	0	1	0	1	1	1	0	1	1	1	0	1	1	1	0	1	1	1	1	1	0	1	1	1	0	1	0	1	1
Sulfolobus_islandicus_L_S_2_15	0	1	1	1	0	1	1	1	0	1	0	3	0	1	1	1	0	1	1	1	0	1	0	1	1	1	0	1	1	1	0	1	1	1	0	1	1	1	1	1	0	1	1	1	0	1	0	1	1
Sulfolobus_solfataricus_P2	0	1	1	1	0	1	1	1	0	1	0	3	0	1	1	1	0	1	1	1	0	1	0	1	1	1	0	1	1	1	0	1	1	1	0	1	1	1	1	1	0	1	1	1	0	1	0	1	1
Sulfolobus_solfataricus_98_2	0	1	1	1	0	1	1	1	0	1	0	3	0	1	1	1	0	1	1	1	0	1	0	1	1	1	0	1	1	1	0	1	1	1	0	1	1	1	1	1	0	1	1	1	0	1	0	1	1
Metallosphaera_sedula_DSM_5348	0	1	1	1	0	1	1	1	0	1	0	3	0	1	1	1	0	1	1	1	0	1	0	1	1	1	0	1	1	1	0	1	1	1	0	1	1	1	1	1	0	1	1	1	0	1	0	1	1
Metallosphaera_cuprina_Ar_4	0	1	1	1	0	1	1	1	0	1	0	3	0	1	1	1	0	1	1	1	0	1	0	1	1	1	0	1	1	1	0	1	1	1	0	1	1	1	1	1	0	1	1	1	0	1	0	1	1
Acidianus_hospitalis_W1	0	1	1	1	0	1	1	1	0	1	0	3	0	1	1	1	0	1	1	1	0	1	0	1	1	1	0	1	1	1	0	1	1	1	0	1	1	1	1	1	0	1	1	1	0	1	0	1	1
Sulfolobus_tokodaii_str__7	0	1	1	1	0	1	1	1	0	1	0	3	0	1	1	1	0	1	1	1	0	1	0	1	1	1	0	1	1	1	0	1	1	1	0	1	1	1	1	1	0	1	1	1	0	1	0	1	1
Sulfolobus_acidocaldarius_DSM_639	0	1	1	1	0	1	1	1	0	1	0	3	0	1	1	1	0	1	1	1	0	1	0	1	1	1	0	1	1	1	0	1	1	1	0	1	1	1	1	1	0	1	1	1	0	1	0	1	1
Desulfurococcus_kamchatkensis_1221n	0	1	1	1	0	1	1	1	0	1	0	3	0	1	1	1	0	1	1	1	0	1	0	1	1	1	0	1	1	1	0	1	1	1	0	2	1	1	1	1	0	1	1	1	0	1	0	1	1
Desulfurococcus_mucosus_DSM_2162	0	1	1	1	0	1	1	1	0	1	0	3	0	1	1	1	0	1	1	1	0	1	0	1	1	1	0	1	1	1	0	1	1	1	0	1	1	1	1	1	0	1	1	1	0	1	0	1	1
Thermosphaera_aggregans_DSM_11486	0	1	1	1	0	1	1	1	0	1	0	3	0	1	1	1	0	1	1	1	0	1	0	1	1	1	0	1	1	1	0	1	1	1	0	1	1	1	1	1	0	1	1	1	0	1	0	1	1
Staphylothermus_marinus_F1	0	1	1	1	0	1	1	1	0	1	0	3	0	1	1	1	0	1	1	1	0	1	0	1	1	1	0	1	1	1	0	1	1	1	0	1	1	1	1	1	0	1	1	1	0	1	0	1	1
Staphylothermus_hellenicus_DSM_12710	0	1	1	1	0	1	1	1	0	1	0	3	0	1	1	1	0	1	1	1	0	1	0	1	1	1	0	1	1	1	0	1	1	1	0	1	1	1	1	1	0	1	1	1	0	1	0	1	1
Ignisphaera_aggregans_DSM_17230	0	1	1	1	0	1	1	1	0	1	0	3	0	1	1	1	0	1	1	1	0	1	0	1	1	1	0	1	1	1	0	1	1	1	0	1	1	1	1	1	0	1	1	1	0	1	0	1	1
Aeropyrum_pernix_K1	0	1	1	1	0	1	1	1	0	1	0	3	0	1	1	1	0	1	1	1	0	1	0	1	1	1	0	1	1	1	0	1	1	1	0	1	1	1	1	1	0	1	1	1	0	1	0	1	1
Acidilobus_saccharovorans_345_15	0	1	1	1	0	1	1	1	0	1	0	3	0	1	1	1	0	1	1	1	0	1	0	1	1	1	0	1	1	1	0	1	1	1	0	1	1	1	1	1	0	1	1	1	0	1	0	1	1
Hyperthermus_butylicus_DSM_5456	0	1	1	1	0	1	1	1	0	1	0	3	0	1	1	1	0	1	1	1	0	1	0	1	1	1	0	1	1	1	0	1	1	1	0	1	1	1	1	1	0	1	1	1	0	1	0	1	1
Ignicoccus_hospitalis_KIN4_I	0	1	1	1	0	1	1	1	0	1	0	3	0	1	1	1	0	1	1	1	0	1	0	1	1	1	0	1	1	1	0	1	1	1	0	1	1	1	1	1	0	1	1	1	0	1	0	1	1
Pyrobaculum_oguniense_TE7	0	1	1	1	0	1	1	2	0	1	0	3	0	1	1	1	0	1	1	1	0	1	0	1	1	1	0	1	1	1	0	1	1	1	0	1	1	1	2	1	0	1	1	1	0	1	0	1	1
Pyrobaculum_arsenaticum_DSM_13514	0	1	1	1	0	1	1	1	0	1	0	3	0	1	1	1	0	1	1	1	0	1	0	1	1	1	0	1	1	1	0	1	1	1	0	1	1	1	1	1	0	1	1	1	0	1	0	1	1
Pyrobaculum_aerophilum_str__IM2	0	1	1	1	0	1	1	1	0	1	0	3	0	1	1	1	0	1	1	1	0	1	0	1	1	1	0	1	1	1	0	1	1	1	0	1	1	1	1	1	0	1	1	1	0	1	0	1	1
Pyrobaculum_islandicum_DSM_4184	0	1	1	1	0	1	1	1	0	1	0	3	0	1	1	1	0	1	1	1	0	1	0	1	1	1	0	1	1	1	0	1	1	1	0	1	1	1	1	1	0	1	1	1	0	1	0	1	1
Pyrobaculum_calidifontis_JCM_11548	0	1	1	1	0	1	1	1	0	1	0	3	0	1	1	1	0	1	1	1	0	1	0	1	1	1	0	1	1	1	0	1	1	1	0	1	1	1	1	1	0	1	1	1	0	1	0	1	1
Thermoproteus_uzoniensis_768_20	0	1	1	1	0	1	1	1	0	1	0	3	0	1	1	1	0	1	1	1	0	1	0	1	1	1	0	1	1	1	0	1	1	1	0	1	1	1	1	1	0	1	1	1	0	1	0	1	1
Thermoproteus_tenax_Kra_1	0	1	1	1	0	1	1	1	0	1	0	3	0	1	1	1	0	1	1	1	0	1	0	1	1	1	0	1	1	1	0	1	1	1	0	2	1	1	1	1	0	1	1	1	0	1	0	1	1
Vulcanisaeta_distributa_DSM_14429	0	1	1	1	0	1	1	1	0	1	0	3	0	1	1	1	0	1	1	1	0	1	0	1	1	1	0	1	1	1	0	1	1	1	0	1	1	1	1	1	0	1	1	1	0	1	0	1	1
Caldivirga_maquilingensis_IC_167	0	1	1	1	0	1	1	1	0	1	0	3	0	1	1	1	0	1	1	1	0	1	0	1	1	1	0	2	1	1	0	1	2	2	0	1	1	1	1	1	0	3	3	2	0	1	0	1	1
Thermofilum_pendens_Hrk_5	0	1	1	1	0	1	1	1	0	1	0	4	0	1	1	1	0	1	1	1	0	1	0	1	1	1	0	1	1	1	0	1	1	1	0	1	1	1	1	1	0	1	1	1	0	2	0	1	1
Candidatus_Korarchaeum_cryptofilum_OPF8	0	1	1	1	0	1	1	1	0	1	1	2	0	1	1	1	0	1	1	1	0	1	0	1	1	1	0	1	1	1	0	1	1	1	0	1	1	1	1	1	0	1	1	1	0	1	0	1	1
Nitrosopumilus_maritimus_SCM1	0	1	1	1	0	1	1	1	0	1	0	3	0	1	1	1	0	1	1	1	0	1	0	1	1	0	0	1	1	1	0	1	1	1	0	1	1	0	1	1	0	1	1	1	0	1	0	1	1
Nanoarchaeum_equitans_Kin4_M	0	1	1	1	0	1	1	0	0	1	1	3	0	1	1	1	0	1	1	1	0	1	0	1	1	1	0	1	1	1	0	1	1	1	0	1	1	0	1	1	0	1	1	1	0	1	0	2	2
[truncated: 19 more columns]
