# Supplementary material for: Genome-Wide Analysis Reveals Ancestral Lack of Seventeen Different tRNAs and Clade-Specific Loss of tRNA-CNNs in Archaea
Source: Front Microbiol. 2018 Jun 7;9:1245. doi: 10.3389/fmicb.2018.01245 (PMC6000648; doi:10.3389/fmicb.2018.01245)
Supplement: TABLE S4 — Codon proportion in all genes of 167 archaeal genomes. Different colors present different orders or families as indicated in Supplementary Figure S1. The frequency was the ratio between codon frequency and sum of codon frequency for the same amino acid. The rows indicate different genomes, while the columns indicate different codon types. [file Table_4.XLSX]

## Sheet: 工作表1
Genomes	Phe		Leu						Ile			Met	Val				Ser						Pro				Thr				Ala				Arg						Gly				Tyr		His		Gln
	TTT	TTC	TTA	TTG	CTT	CTC	CTA	CTG	ATT	ATC	ATA	ATG	GTT	GTC	GTA	GTG	TCT	TCC	TCA	TCG	AGT	AGC	CCT	CCC	CCA	CCG	ACT	ACC	ACA	ACG	GCT	GCC	GCA	GCG	CGT	CGC	CGA	CGG	AGA	AGG	GGT	GGC	GGA	GGG	TAT	TAC	CAT	CAC	CAA
Methanosarcina_mazei_WWM610	0.586954	0.413046	0.0981941	0.0633925	0.369037	0.182693	0.0399295	0.246754	0.393147	0.290996	0.315856	1	0.324002	0.214622	0.274604	0.186772	0.197161	0.195021	0.2081	0.0799049	0.135389	0.184423	0.416135	0.215028	0.158692	0.210145	0.272928	0.272047	0.337504	0.11752	0.281231	0.220505	0.407345	0.0909181	0.0888434	0.112515	0.0436132	0.0862994	0.306327	0.362402	0.174168	0.20213	0.387336	0.236365	0.575468	0.424532	0.542087	0.457913	0.205361
Methanosarcina_mazei_Tuc01	0.57399	0.42601	0.0828264	0.0591396	0.376613	0.189998	0.0333217	0.258101	0.383067	0.302553	0.314379	1	0.318737	0.220352	0.270047	0.190865	0.193023	0.204873	0.203636	0.0798121	0.127552	0.191104	0.414281	0.222219	0.146422	0.217078	0.264121	0.284775	0.334064	0.11704	0.277582	0.22493	0.407527	0.0899617	0.0840801	0.116471	0.0388841	0.0910154	0.292371	0.377179	0.165241	0.205423	0.384945	0.24439	0.564695	0.435305	0.52637	0.47363	0.162422
Methanosarcina_mazei_C16	0.582852	0.417148	0.0967018	0.0633524	0.369802	0.182913	0.0397277	0.247503	0.39056	0.293403	0.316037	1	0.322164	0.215788	0.274787	0.187261	0.197575	0.196708	0.205629	0.0800265	0.135317	0.184744	0.414364	0.215902	0.160416	0.209319	0.273197	0.27312	0.335751	0.117932	0.28101	0.222514	0.406073	0.0904037	0.0918653	0.11462	0.0442786	0.0872636	0.302867	0.359106	0.173917	0.202915	0.385464	0.237704	0.573618	0.426382	0.537683	0.462317	0.205154
Methanosarcina_mazei_SarPi	0.582515	0.417485	0.0958657	0.0649591	0.367956	0.184217	0.0396216	0.24738	0.392927	0.290922	0.316151	1	0.324445	0.214962	0.273941	0.186652	0.19592	0.196576	0.208466	0.0799237	0.134651	0.184462	0.415807	0.215852	0.160602	0.20774	0.270383	0.275425	0.336456	0.117736	0.281119	0.219419	0.40966	0.0898017	0.0917745	0.113799	0.0447839	0.0852192	0.303795	0.360629	0.174318	0.201763	0.386962	0.236957	0.573461	0.426539	0.539892	0.460108	0.200863
Methanosarcina_mazei_LYC	0.583677	0.416323	0.0988101	0.0648168	0.36716	0.18171	0.041351	0.246152	0.392993	0.291722	0.315285	1	0.324764	0.214027	0.273781	0.187428	0.196785	0.195236	0.207249	0.0798685	0.136675	0.184187	0.414926	0.214428	0.163466	0.20718	0.27136	0.27493	0.336586	0.117123	0.281167	0.220735	0.408965	0.0891331	0.0890227	0.112964	0.0447332	0.0862969	0.306075	0.360909	0.174411	0.200905	0.386874	0.237809	0.573241	0.426759	0.537838	0.462162	0.210465
Methanosarcina_mazei_Go1	0.583953	0.416047	0.0975472	0.064046	0.368001	0.182768	0.0401345	0.247503	0.392231	0.29048	0.317289	1	0.325914	0.213793	0.274206	0.186087	0.197262	0.19509	0.207453	0.0792198	0.135639	0.185337	0.415686	0.214158	0.162142	0.208015	0.273084	0.272813	0.337092	0.117011	0.282681	0.221034	0.40677	0.089515	0.0908976	0.113949	0.0440543	0.0862703	0.304894	0.359935	0.17505	0.202796	0.386786	0.235367	0.574299	0.425701	0.53803	0.46197	0.205997
Methanosarcina_mazei_S_6	0.585772	0.414228	0.0989594	0.0651409	0.367155	0.181664	0.0410792	0.246001	0.393589	0.290459	0.315952	1	0.326661	0.213211	0.273764	0.186364	0.197961	0.193896	0.206885	0.0792595	0.137504	0.184495	0.417851	0.214046	0.16082	0.207283	0.273387	0.272196	0.337335	0.117081	0.28336	0.220868	0.405387	0.0903853	0.0932407	0.113387	0.0438694	0.0860024	0.305056	0.358444	0.175324	0.202368	0.385837	0.236471	0.574282	0.425718	0.542504	0.457496	0.210415
Methanosarcina_horonobensis_HB_1___JCM_15518	0.576922	0.423078	0.105529	0.0747778	0.350561	0.175444	0.0532255	0.240463	0.393117	0.300558	0.306325	1	0.323095	0.210504	0.287284	0.179117	0.198951	0.18379	0.202475	0.087384	0.154714	0.172685	0.40957	0.204184	0.173689	0.212556	0.284159	0.267848	0.32798	0.120013	0.286531	0.225789	0.401287	0.086394	0.0933769	0.108928	0.0588822	0.0924515	0.331845	0.314516	0.192199	0.197426	0.401667	0.208708	0.580121	0.419879	0.566184	0.433816	0.253051
Methanosarcina_siciliae_T4_M	0.558491	0.441509	0.0951368	0.076132	0.329752	0.195902	0.0451407	0.257937	0.368328	0.348	0.283672	1	0.302839	0.233792	0.263795	0.199575	0.168809	0.222157	0.180325	0.103567	0.145362	0.179779	0.351867	0.258227	0.140111	0.249795	0.243487	0.322162	0.289456	0.144895	0.257773	0.269695	0.371874	0.100659	0.0897515	0.113041	0.0609699	0.131732	0.272233	0.332272	0.167146	0.206069	0.371485	0.2553	0.545421	0.454579	0.529454	0.470546	0.23615
Methanosarcina_siciliae_HI350	0.55067	0.44933	0.0893128	0.0733319	0.331351	0.198656	0.0424799	0.264869	0.364135	0.355508	0.280358	1	0.299592	0.236273	0.261836	0.202298	0.166836	0.225572	0.176987	0.104018	0.143842	0.182744	0.350824	0.25954	0.133938	0.255698	0.241809	0.328114	0.285834	0.144244	0.25868	0.27003	0.369765	0.101525	0.0888445	0.113309	0.0600508	0.133145	0.268736	0.335915	0.165486	0.208038	0.370027	0.256448	0.53699	0.46301	0.524387	0.475613	0.227572
Methanosarcina_siciliae_C2J	0.5613	0.4387	0.0995292	0.0803467	0.326005	0.192004	0.0474961	0.254618	0.369646	0.343719	0.286635	1	0.305694	0.232443	0.263852	0.198011	0.176366	0.21909	0.182521	0.100167	0.145501	0.176355	0.358603	0.250909	0.149387	0.241101	0.245021	0.316245	0.297809	0.140926	0.263357	0.262479	0.373342	0.100822	0.0917037	0.10661	0.0655347	0.127839	0.279567	0.328744	0.170996	0.202232	0.375284	0.251488	0.549353	0.450647	0.542869	0.457131	0.255246
Methanosarcina_acetivorans_C2A	0.558934	0.441066	0.0972584	0.0805445	0.322715	0.190908	0.0475313	0.261042	0.365174	0.348608	0.286218	1	0.303597	0.233497	0.2602	0.202705	0.173589	0.212302	0.1798	0.104793	0.147884	0.181632	0.355555	0.24876	0.150127	0.245558	0.24704	0.317051	0.290709	0.1452	0.262562	0.262792	0.371126	0.10352	0.0876124	0.10915	0.0665626	0.125209	0.284651	0.326815	0.169223	0.208705	0.372431	0.249641	0.546981	0.453019	0.536797	0.463203	0.254196
Methanosarcina_sp__WWM596	0.581782	0.418218	0.0980041	0.0750208	0.348031	0.184932	0.0484163	0.245596	0.383577	0.328927	0.287495	1	0.313669	0.215198	0.277594	0.193539	0.192038	0.204141	0.200657	0.082813	0.150223	0.170128	0.381896	0.23219	0.183814	0.202101	0.267668	0.297922	0.314868	0.119542	0.275184	0.244382	0.395674	0.0847603	0.0907426	0.112769	0.0592217	0.112032	0.291909	0.333326	0.178416	0.19277	0.381309	0.247505	0.559366	0.440634	0.54735	0.45265	0.255996
Methanosarcina_sp__WH1	0.577517	0.422483	0.0933199	0.0721337	0.3513	0.188127	0.0462742	0.248846	0.381274	0.33429	0.284436	1	0.311022	0.21862	0.274359	0.195999	0.189656	0.2095	0.198388	0.0830516	0.14731	0.172094	0.380307	0.239278	0.174976	0.205439	0.26378	0.303661	0.311742	0.120818	0.272323	0.246942	0.395954	0.0847807	0.0875664	0.112788	0.0578108	0.114394	0.287496	0.339946	0.175326	0.194643	0.379052	0.250979	0.553763	0.446237	0.5383	0.4617	0.23846
Methanosarcina_lacustris_Z_7289	0.5787	0.4213	0.100475	0.0755681	0.342656	0.185974	0.0460702	0.249257	0.382355	0.33665	0.280995	1	0.314958	0.220011	0.270695	0.194336	0.185801	0.215622	0.197975	0.084022	0.146865	0.169716	0.379266	0.234701	0.176638	0.209395	0.260474	0.302248	0.314261	0.123017	0.269322	0.247449	0.395927	0.087301	0.0893713	0.112236	0.0635998	0.122113	0.285075	0.327604	0.174289	0.203683	0.372404	0.249623	0.548373	0.451627	0.535429	0.464571	0.259509
Methanosarcina_barkeri_MS	0.623536	0.376464	0.121511	0.0889545	0.360911	0.151056	0.0667598	0.210807	0.429388	0.268362	0.30225	1	0.341689	0.182393	0.30317	0.172749	0.20714	0.167623	0.21595	0.0858061	0.1721	0.15138	0.424816	0.171811	0.236661	0.166712	0.314038	0.240659	0.327943	0.11736	0.306135	0.211476	0.396315	0.0860736	0.11494	0.0985915	0.0795027	0.092523	0.337394	0.277048	0.206605	0.191485	0.419468	0.182442	0.615696	0.384304	0.61126	0.38874	0.318395
Methanosarcina_barkeri_227	0.62306	0.37694	0.119182	0.0881343	0.362281	0.15087	0.0671875	0.212346	0.429251	0.269448	0.301301	1	0.341517	0.182495	0.304109	0.17188	0.206555	0.168261	0.215058	0.0871009	0.171057	0.151968	0.424489	0.173734	0.232559	0.169217	0.314481	0.241045	0.327076	0.117397	0.304232	0.212501	0.396499	0.0867684	0.108504	0.10079	0.08125	0.0935641	0.334967	0.280925	0.204557	0.191686	0.419666	0.184091	0.61807	0.38193	0.608277	0.391723	0.316524
Methanosarcina_barkeri_str__Wiesmoor	0.624394	0.375606	0.124106	0.0919678	0.356368	0.149758	0.0689995	0.2088	0.426715	0.269373	0.303913	1	0.341319	0.183514	0.303961	0.171206	0.211419	0.164499	0.215604	0.0871637	0.170737	0.150577	0.424281	0.170615	0.239553	0.165552	0.314598	0.238858	0.327925	0.118618	0.306841	0.212108	0.393399	0.087652	0.107857	0.0994531	0.0826031	0.092295	0.337845	0.279947	0.205336	0.195543	0.412616	0.186504	0.612109	0.387891	0.605889	0.394111	0.321811
Methanosarcina_barkeri_str__Fusaro	0.624045	0.375955	0.12428	0.0920532	0.355943	0.149938	0.0687865	0.208999	0.426262	0.269701	0.304038	1	0.341245	0.183319	0.304138	0.171299	0.211702	0.16461	0.215422	0.0872794	0.170332	0.150655	0.424374	0.170794	0.239282	0.16555	0.314734	0.238738	0.328284	0.118244	0.306992	0.212037	0.393556	0.0874156	0.108002	0.0993569	0.0825561	0.0922022	0.33789	0.279992	0.205857	0.195129	0.412667	0.186347	0.612275	0.387725	0.605331	0.394669	0.322375
Methanosarcina_sp__Kolksee	0.614226	0.385774	0.116072	0.0837641	0.361395	0.155129	0.0627456	0.220895	0.425804	0.276868	0.297328	1	0.335088	0.192295	0.297273	0.175344	0.203913	0.172403	0.211338	0.0898436	0.16429	0.158212	0.419842	0.179138	0.224169	0.176851	0.305601	0.248767	0.323561	0.122071	0.296896	0.222679	0.391107	0.0893183	0.106093	0.105019	0.0783802	0.0973011	0.32319	0.290018	0.195247	0.203648	0.405356	0.195749	0.610222	0.389778	0.596167	0.403833	0.3021
Methanosarcina_vacuolata_Z_761	0.617521	0.382479	0.119126	0.0844192	0.360371	0.154871	0.0620975	0.219115	0.426364	0.275664	0.297972	1	0.336847	0.189252	0.299843	0.174058	0.203811	0.171537	0.211011	0.0886514	0.167065	0.157924	0.418827	0.179349	0.226659	0.175164	0.309362	0.247321	0.323676	0.119641	0.297186	0.221858	0.392056	0.0889009	0.108068	0.105874	0.0766691	0.0944404	0.326774	0.288174	0.195489	0.202811	0.407153	0.194547	0.61183	0.38817	0.597192	0.402808	0.308135
Methanosarcina_barkeri_3	0.621972	0.378028	0.125629	0.0873596	0.365171	0.145942	0.0674699	0.208429	0.434479	0.256848	0.308674	1	0.346225	0.180636	0.311559	0.16158	0.201979	0.165947	0.213224	0.0884049	0.182057	0.148389	0.439648	0.162556	0.217397	0.180399	0.323732	0.232344	0.325865	0.118059	0.3115	0.20553	0.401727	0.0812426	0.116558	0.0916049	0.0802345	0.0866055	0.3464	0.278597	0.218025	0.1832	0.428243	0.170532	0.615826	0.384174	0.609857	0.390143	0.317339
Methanosarcina_thermophila_TM_1	0.581534	0.418466	0.0959273	0.0739356	0.3743	0.171284	0.0561381	0.228415	0.422028	0.278376	0.299596	1	0.326766	0.190118	0.300433	0.182682	0.187664	0.183987	0.212531	0.0881737	0.149875	0.17777	0.417921	0.201836	0.203986	0.176257	0.295562	0.272374	0.318619	0.113445	0.302811	0.212549	0.39334	0.0912997	0.0946347	0.112226	0.0671486	0.0941949	0.333764	0.298032	0.195724	0.196901	0.395897	0.211478	0.603969	0.396031	0.598207	0.401793	0.245672
Methanosarcina_thermophila_CHTI_55	0.580515	0.419485	0.0934004	0.0726643	0.375644	0.172612	0.0547282	0.230951	0.42162	0.279626	0.298754	1	0.325346	0.191016	0.29994	0.183698	0.187678	0.184521	0.211667	0.088443	0.149542	0.178149	0.417898	0.203512	0.201606	0.176983	0.294407	0.274421	0.318248	0.112923	0.303656	0.213418	0.391849	0.0910776	0.0960279	0.113101	0.0660209	0.0956491	0.331674	0.297527	0.193996	0.198509	0.395537	0.211959	0.600779	0.399221	0.598218	0.401782	0.235725
Methanosarcina_sp__MTP4	0.485292	0.514708	0.0679575	0.0676267	0.287774	0.231853	0.0375916	0.307197	0.305843	0.458701	0.235456	1	0.249328	0.289511	0.21186	0.249301	0.133289	0.282941	0.14505	0.112381	0.124158	0.202182	0.283335	0.333184	0.112532	0.270949	0.189991	0.407343	0.235067	0.167599	0.212384	0.340646	0.329174	0.117796	0.0717098	0.127945	0.0438262	0.19427	0.184117	0.378132	0.146144	0.229501	0.304299	0.320056	0.43787	0.562129	0.427144	0.572856	0.206604
Methanococcoides_burtonii_DSM_6242	0.492663	0.507337	0.115018	0.139501	0.367518	0.132506	0.0675484	0.177909	0.325953	0.339221	0.334826	1	0.326226	0.201866	0.260124	0.211784	0.196158	0.171892	0.248688	0.0747863	0.178493	0.129982	0.371789	0.137092	0.309428	0.181692	0.272806	0.240117	0.373348	0.113728	0.285293	0.141131	0.483432	0.0901436	0.188873	0.096675	0.0822199	0.0606226	0.292349	0.279261	0.367252	0.176391	0.322061	0.134297	0.672449	0.327551	0.649427	0.350573	0.366537
Methanococcoides_methylutens_MM1	0.388046	0.611954	0.0729279	0.0916052	0.371581	0.163168	0.0486408	0.252077	0.264472	0.449859	0.285669	1	0.287823	0.2398	0.243244	0.229133	0.156783	0.223546	0.253153	0.0625819	0.146883	0.157054	0.370923	0.141348	0.267902	0.219828	0.21183	0.294877	0.389386	0.103907	0.249428	0.17922	0.496074	0.0752777	0.180848	0.122964	0.0503082	0.0557488	0.222479	0.367653	0.347959	0.201699	0.335318	0.115024	0.560514	0.439486	0.549992	0.450008	0.21932
Methanohalophilus_mahii_DSM_5219	0.556442	0.443558	0.0941975	0.121322	0.308219	0.130254	0.0519536	0.294054	0.363797	0.295909	0.340293	1	0.280157	0.176338	0.307598	0.235907	0.180953	0.245693	0.204788	0.0669591	0.189277	0.11233	0.334472	0.272038	0.204784	0.188705	0.234529	0.314047	0.363926	0.087498	0.235763	0.26147	0.42608	0.0766872	0.18534	0.133105	0.0509667	0.0970135	0.232156	0.301418	0.349432	0.200827	0.30728	0.142461	0.651885	0.348115	0.674255	0.325745	0.32494
Methanohalobium_evestigatum_Z_7303	0.67919	0.32081	0.195285	0.140895	0.317375	0.0818637	0.0725079	0.192074	0.347917	0.206384	0.445699	1	0.359376	0.119709	0.380918	0.139998	0.205976	0.14126	0.300528	0.0595547	0.199102	0.0935793	0.345693	0.160777	0.336456	0.157074	0.262858	0.232122	0.452061	0.0529591	0.295711	0.14009	0.487757	0.0764426	0.165307	0.0666041	0.0761481	0.056693	0.435231	0.200016	0.444573	0.0982603	0.352551	0.104616	0.684604	0.315396	0.731785	0.268215	0.392578
Methanosalsum_zhilinae_DSM_4017	0.670604	0.329396	0.112876	0.0901471	0.33623	0.0997372	0.0805762	0.280434	0.385289	0.229092	0.385618	1	0.358007	0.131212	0.326459	0.184322	0.210717	0.148861	0.295624	0.0454567	0.187285	0.112057	0.378348	0.15846	0.325353	0.137839	0.287164	0.233081	0.422648	0.0571075	0.273063	0.156509	0.519295	0.0511329	0.125966	0.0729789	0.0695537	0.0628779	0.40771	0.260914	0.33555	0.141477	0.411916	0.111058	0.714577	0.285423	0.726795	0.273205	0.249969
Methanolobus_psychrophilus_R15	0.43548	0.56452	0.0812644	0.0948278	0.309078	0.162296	0.0528199	0.299713	0.255742	0.352341	0.391917	1	0.244166	0.241833	0.240805	0.273196	0.16004	0.214365	0.212575	0.0756143	0.146276	0.19113	0.351719	0.224393	0.197999	0.225889	0.24393	0.273587	0.361198	0.121285	0.244245	0.23588	0.408451	0.111424	0.116246	0.136565	0.040763	0.0901064	0.235799	0.380521	0.262678	0.277981	0.295734	0.163606	0.574336	0.425664	0.599464	0.400536	0.258908
Methanomethylovorans_hollandica_DSM_15978	0.472643	0.527357	0.101952	0.119398	0.30879	0.125698	0.0635027	0.280659	0.267411	0.31233	0.420259	1	0.243196	0.165024	0.296734	0.295045	0.217436	0.191591	0.207702	0.0622748	0.163239	0.157757	0.384045	0.203552	0.237704	0.1747	0.293308	0.239858	0.364218	0.102616	0.306205	0.202679	0.4126	0.0785152	0.145675	0.11405	0.0424899	0.0793856	0.305158	0.313242	0.336014	0.220591	0.30892	0.134475	0.642172	0.357828	0.668341	0.331659	0.302078
Methanosaeta_concilii_GP6	0.401482	0.598518	0.0627041	0.12266	0.143257	0.199055	0.0661388	0.406185	0.230067	0.487454	0.282479	1	0.184881	0.304452	0.147796	0.362871	0.149067	0.248855	0.131114	0.118057	0.0601429	0.292764	0.212212	0.360097	0.192474	0.235217	0.187281	0.459411	0.192281	0.161028	0.201975	0.389135	0.24052	0.16837	0.0582458	0.162328	0.0972716	0.173302	0.222272	0.28658	0.12031	0.396531	0.30054	0.182618	0.571034	0.428966	0.635816	0.364184	0.232017
Methanosaeta_thermophila_PT	0.246988	0.753012	0.0198179	0.0464591	0.16834	0.370063	0.0356845	0.359635	0.118719	0.448584	0.432696	1	0.193501	0.328709	0.0971954	0.380596	0.137314	0.183501	0.150423	0.170537	0.0530768	0.305148	0.223691	0.206376	0.207161	0.362772	0.120336	0.25869	0.344011	0.276964	0.196234	0.211637	0.26602	0.326109	0.049109	0.121014	0.0358483	0.085817	0.263443	0.444769	0.149946	0.365506	0.258966	0.225582	0.310992	0.689008	0.464784	0.535216	0.0740333
Methanosaeta_harundinacea_6Ac	0.181183	0.818817	0.0220649	0.0575417	0.0737515	0.492984	0.0405388	0.313119	0.0654777	0.7404	0.194122	1	0.0636235	0.593813	0.0665773	0.275986	0.0781171	0.361913	0.0530837	0.226406	0.0217862	0.258694	0.0948246	0.537349	0.0675684	0.300258	0.0576744	0.60117	0.0548882	0.286267	0.0818672	0.54885	0.0742415	0.295041	0.0228847	0.097962	0.0558686	0.321699	0.0900038	0.411582	0.0628655	0.362819	0.164204	0.410111	0.213081	0.786919	0.227947	0.772053	0.106153
Natrinema_pellirubrum_DSM_15624	0.121104	0.878896	0.0134599	0.0575888	0.0427002	0.540332	0.0203349	0.325585	0.0783838	0.89679	0.024826	1	0.070255	0.73322	0.0335318	0.162993	0.0222475	0.193299	0.0334524	0.428386	0.0736711	0.248944	0.0247942	0.37969	0.0591803	0.536335	0.047673	0.456022	0.0409243	0.455381	0.0465233	0.457004	0.0767435	0.41973	0.0716936	0.371808	0.147853	0.374471	0.0160758	0.018098	0.113426	0.546578	0.0974742	0.242521	0.152054	0.847946	0.121157	0.878843	0.162185
Natrinema_sp__J7_2	0.126939	0.873061	0.0145867	0.0617969	0.0484014	0.565938	0.020082	0.289195	0.106324	0.864263	0.0294131	1	0.0861118	0.687912	0.0366475	0.189328	0.0239854	0.201094	0.0381213	0.410488	0.0783037	0.248007	0.0314336	0.352138	0.0673853	0.549044	0.0545716	0.416255	0.0518595	0.477314	0.0570938	0.417249	0.087911	0.437746	0.0801253	0.369431	0.168004	0.340751	0.020069	0.0216197	0.129689	0.51136	0.116744	0.242207	0.172193	0.827807	0.134962	0.865038	0.187117
Haloterrigena_turkmenica_DSM_5511	0.086807	0.913193	0.0137774	0.0417909	0.0264293	0.570179	0.0166017	0.331221	0.0792852	0.9015	0.0192146	1	0.0603673	0.737968	0.0255946	0.176071	0.0233643	0.201441	0.0237049	0.43224	0.0555499	0.2637	0.0221777	0.380542	0.0364839	0.560796	0.0386983	0.442091	0.0256287	0.493582	0.0411794	0.45761	0.0461318	0.455079	0.0510218	0.423685	0.163747	0.328533	0.0157206	0.0172927	0.0979245	0.581141	0.111466	0.209468	0.104925	0.895075	0.0771198	0.92288	0.119233
Natronobacterium_gregoryi_SP2	0.162943	0.837057	0.0163184	0.0693099	0.0643322	0.546591	0.0313166	0.272132	0.124247	0.832513	0.0432403	1	0.0974139	0.686993	0.0461167	0.169476	0.0558064	0.174972	0.0488783	0.397017	0.101577	0.22175	0.0556111	0.310703	0.139911	0.493775	0.0895842	0.367075	0.0813522	0.461988	0.0946542	0.380036	0.158716	0.366593	0.121911	0.31305	0.211512	0.291899	0.0336116	0.0280171	0.176978	0.475447	0.151632	0.195943	0.139026	0.860974	0.110118	0.889882	0.189701
Halopiger_xanaduensis_SH_6	0.0852751	0.914725	0.0127807	0.0423756	0.0307315	0.566449	0.0156889	0.331974	0.0885544	0.892706	0.0187394	1	0.0646294	0.724596	0.0277016	0.183073	0.0209908	0.20361	0.022816	0.434454	0.0518016	0.266327	0.0216876	0.369565	0.0293722	0.579375	0.0370818	0.44147	0.025738	0.49571	0.0393631	0.439705	0.0548556	0.466076	0.0426397	0.454447	0.134499	0.341163	0.0116235	0.0156285	0.0840497	0.619474	0.0954326	0.201044	0.0722028	0.927797	0.055742	0.944258	0.14034
Natrialba_magadii_ATCC_43099	0.144748	0.855252	0.0164541	0.0545788	0.0693461	0.573356	0.0274569	0.258808	0.190018	0.778993	0.0309895	1	0.129404	0.620826	0.0523216	0.197448	0.0548873	0.185424	0.071777	0.357319	0.107715	0.222878	0.0605252	0.277217	0.172701	0.489557	0.0894324	0.365617	0.112174	0.432777	0.0981244	0.347662	0.188982	0.365232	0.118171	0.402619	0.191541	0.236668	0.030763	0.0202375	0.196045	0.492748	0.140514	0.170693	0.154025	0.845975	0.119976	0.880024	0.164212
Natronococcus_occultus_SP4	0.138379	0.861621	0.0105972	0.0399042	0.0520381	0.539969	0.0194582	0.338033	0.0738804	0.904255	0.021865	1	0.0843624	0.721083	0.0327028	0.161852	0.0265961	0.194214	0.0301643	0.418697	0.0562731	0.274055	0.0312059	0.404991	0.0572011	0.506602	0.0457157	0.457626	0.0418169	0.454841	0.0509009	0.44198	0.070529	0.43659	0.0788361	0.360626	0.149764	0.368329	0.0191568	0.0232882	0.113856	0.498507	0.128602	0.259035	0.0944459	0.905554	0.0843469	0.915653	0.103439
Halostagnicola_larsenii_XH_48	0.181251	0.818749	0.0218053	0.0686845	0.0668935	0.582266	0.0260738	0.234277	0.133792	0.821192	0.0450163	1	0.121596	0.650496	0.0467995	0.181109	0.0446711	0.183513	0.043112	0.423022	0.0748127	0.230869	0.038899	0.318432	0.0828106	0.559858	0.0587901	0.39933	0.0548112	0.487069	0.0701422	0.37114	0.110459	0.448259	0.0720431	0.34658	0.248914	0.271634	0.0344763	0.0263532	0.132689	0.491496	0.176157	0.199659	0.155939	0.844061	0.101507	0.898493	0.202566
Halovivax_ruber_XH_70	0.112087	0.887913	0.0161325	0.0536913	0.045901	0.576178	0.0215643	0.286533	0.105574	0.859183	0.0352426	1	0.0763304	0.688478	0.0360554	0.199137	0.0386569	0.196683	0.0549974	0.422966	0.0927766	0.193919	0.0408846	0.308966	0.109048	0.541101	0.0550415	0.384522	0.0645192	0.495918	0.0640004	0.429401	0.102446	0.404152	0.102967	0.366462	0.189775	0.282048	0.0306898	0.0280588	0.155249	0.488647	0.130271	0.225833	0.126072	0.873928	0.0884932	0.911507	0.15171
Haloferax_mediterranei_ATCC_33500	0.12338	0.87662	0.0190083	0.0579344	0.0941985	0.633814	0.022232	0.172813	0.217898	0.73626	0.0458428	1	0.123987	0.628861	0.0497094	0.197443	0.0692767	0.208269	0.0633472	0.390645	0.0935934	0.174869	0.0547465	0.324891	0.109783	0.51058	0.0922791	0.367988	0.0975028	0.44223	0.0931296	0.375976	0.160082	0.370813	0.126663	0.426219	0.193349	0.203451	0.0319452	0.0183729	0.22928	0.436862	0.153932	0.179926	0.137674	0.862326	0.10891	0.89109	0.278186
Haloferax_volcanii_DS2	0.0729381	0.927062	0.0090361	0.0386987	0.0404427	0.676334	0.0102034	0.225285	0.140854	0.812694	0.046452	1	0.0428917	0.711809	0.0172587	0.228041	0.0327596	0.229887	0.0238351	0.450192	0.0414428	0.221884	0.0174776	0.415935	0.0317004	0.534887	0.0321492	0.462904	0.0313471	0.4736	0.0326591	0.455913	0.0450816	0.466346	0.042755	0.549641	0.116514	0.253237	0.0221353	0.0157174	0.0951221	0.650455	0.0730898	0.181333	0.0748266	0.925173	0.0573397	0.94266	0.171201
Haloquadratum_walsbyi_C23	0.5296	0.4704	0.112051	0.094299	0.34886	0.261991	0.066317	0.116482	0.52027	0.351807	0.127922	1	0.382492	0.312196	0.122736	0.182576	0.140297	0.0808331	0.325317	0.152583	0.179983	0.120987	0.183053	0.104992	0.461661	0.250294	0.215672	0.180683	0.390865	0.21278	0.263275	0.137587	0.392526	0.206611	0.253316	0.170997	0.308582	0.178624	0.0644217	0.0240598	0.329029	0.16708	0.310714	0.193177	0.670908	0.329092	0.623021	0.376979	0.491741
Halogeometricum_borinquense_DSM_11551_PR_3	0.12731	0.87269	0.0282326	0.0782389	0.0936244	0.555527	0.0263993	0.217977	0.190742	0.744569	0.0646891	1	0.147523	0.556283	0.0658523	0.230341	0.0731687	0.20343	0.0760955	0.380086	0.101158	0.166062	0.0601524	0.319159	0.0992214	0.521467	0.0916009	0.30305	0.103072	0.502277	0.102905	0.351173	0.15482	0.391101	0.144689	0.403071	0.179415	0.220478	0.0365529	0.0157933	0.220336	0.422887	0.17785	0.178928	0.149341	0.850659	0.145317	0.854683	0.301888
Halorubrum_lacusprofundi_ATCC_49239	0.0881115	0.911888	0.0172445	0.0515028	0.0599201	0.575768	0.0242781	0.271287	0.0975487	0.864408	0.0380432	1	0.0720047	0.617446	0.0347398	0.27581	0.0451207	0.211448	0.048639	0.396046	0.0593379	0.239409	0.038428	0.33986	0.0648015	0.556911	0.0598714	0.429867	0.0630943	0.447168	0.0555706	0.380731	0.0714106	0.492288	0.076479	0.416672	0.131998	0.337298	0.0190246	0.0185283	0.111417	0.500347	0.119576	0.268661	0.10326	0.89674	0.100206	0.899794	0.167325
Haloarcula_sp__CBA1115	0.126944	0.873056	0.0142987	0.0476932	0.0655926	0.46491	0.0340566	0.373449	0.162306	0.767196	0.0704977	1	0.0918156	0.624416	0.0440366	0.239732	0.0465565	0.203745	0.0700059	0.337719	0.0850922	0.256881	0.0454918	0.284039	0.110974	0.559495	0.0906373	0.363769	0.115486	0.430108	0.0950089	0.416871	0.119417	0.368703	0.0982074	0.364841	0.131995	0.349116	0.0291655	0.0266753	0.145659	0.517705	0.101081	0.235555	0.154695	0.845305	0.137483	0.862517	0.137462
Haloarcula_hispanica_N601	0.125939	0.874061	0.0141016	0.0466941	0.0643211	0.465727	0.0342618	0.374895	0.158568	0.772054	0.0693779	1	0.0898136	0.625784	0.0442664	0.240136	0.0456662	0.20615	0.0687349	0.33764	0.0831959	0.258612	0.0448903	0.285558	0.108684	0.560867	0.0901061	0.366155	0.112648	0.431091	0.0926787	0.419766	0.1181	0.369456	0.0966601	0.367923	0.130987	0.348914	0.029381	0.0261355	0.145613	0.519296	0.100142	0.234949	0.153822	0.846178	0.136967	0.863033	0.13464
Haloarcula_marismortui_ATCC_43049	0.168104	0.831896	0.0155144	0.0486648	0.0911168	0.44296	0.0381858	0.363558	0.198713	0.729019	0.0722679	1	0.121841	0.589525	0.0475036	0.24113	0.0576317	0.187549	0.0869939	0.320817	0.0922608	0.254747	0.0585098	0.262872	0.136827	0.541791	0.102964	0.347957	0.139074	0.410004	0.114675	0.393399	0.140119	0.351808	0.110276	0.35302	0.142999	0.337574	0.0308738	0.0252573	0.158545	0.501705	0.10525	0.234501	0.181804	0.818196	0.158636	0.841364	0.144573
Halomicrobium_mukohataei_DSM_12286	0.0951967	0.904803	0.00620743	0.0404832	0.0239172	0.488652	0.0164889	0.424251	0.0610775	0.917162	0.0217609	1	0.0391743	0.688664	0.0253641	0.246797	0.0413652	0.17943	0.0290849	0.403874	0.0670308	0.279215	0.0204925	0.361595	0.0781853	0.539728	0.0433579	0.417049	0.0504024	0.489191	0.0501933	0.448366	0.0901531	0.411288	0.0799463	0.398923	0.150463	0.323416	0.0251402	0.0221117	0.129449	0.534931	0.108109	0.227511	0.0875833	0.912417	0.0536866	0.946313	0.087434
Halorhabdus_utahensis_DSM_12940	0.147245	0.852755	0.0140723	0.0743533	0.0678319	0.48882	0.0229835	0.331939	0.101823	0.863577	0.0346004	1	0.0821549	0.668142	0.033395	0.216309	0.0371116	0.189102	0.0668935	0.369727	0.113449	0.223717	0.0462097	0.324759	0.110981	0.51805	0.0858137	0.373255	0.0899169	0.451014	0.0787708	0.438965	0.111142	0.371123	0.110243	0.323021	0.151136	0.360363	0.0266552	0.0285821	0.146087	0.473349	0.113551	0.267012	0.237073	0.762927	0.166753	0.833247	0.180378
Halorhabdus_tiamatea_SARL4B	0.122328	0.877672	0.016947	0.0721673	0.055149	0.525727	0.0221252	0.307884	0.104437	0.865442	0.0301215	1	0.0679462	0.699277	0.0326102	0.200167	0.0422629	0.18157	0.0593059	0.378368	0.106346	0.232147	0.0467767	0.332985	0.106161	0.514077	0.0830142	0.376336	0.0837763	0.456873	0.0760049	0.442501	0.101929	0.379565	0.106213	0.349922	0.150078	0.343669	0.025735	0.0243826	0.134988	0.490996	0.108831	0.265184	0.193259	0.806741	0.133007	0.866993	0.168866
Natronomonas_moolapensis_8_8_11	0.159375	0.840625	0.0155208	0.0961352	0.0588235	0.56038	0.0243311	0.244809	0.0971696	0.839588	0.0632424	1	0.0736614	0.689681	0.038028	0.198629	0.0362848	0.198137	0.0411489	0.431568	0.0594297	0.233431	0.0332269	0.354254	0.0718668	0.540652	0.0563143	0.397772	0.0717373	0.474177	0.0571598	0.444015	0.0671844	0.431641	0.0731852	0.343276	0.130938	0.392165	0.0314391	0.0289965	0.106167	0.491968	0.107495	0.29437	0.168231	0.831769	0.101776	0.898224	0.235962
Natronomonas_pharaonis_DSM_2160_Gabara	0.191232	0.808768	0.00900528	0.0610111	0.119538	0.491475	0.035267	0.283703	0.185248	0.723974	0.0907783	1	0.133924	0.651011	0.0471684	0.167897	0.0396972	0.19314	0.0626312	0.38508	0.0550365	0.264415	0.0474066	0.274953	0.0934862	0.584155	0.0741574	0.39434	0.122122	0.40938	0.1052	0.435809	0.121521	0.33747	0.10836	0.332461	0.132772	0.379281	0.0292572	0.0178692	0.144633	0.546496	0.108532	0.200339	0.220252	0.779748	0.1737	0.8263	0.20243
Halalkalicoccus_jeotgali_B3	0.164441	0.835559	0.00924743	0.0626164	0.0564559	0.541381	0.0218346	0.308465	0.0543686	0.918897	0.0267346	1	0.0696543	0.671984	0.0388713	0.21949	0.0223796	0.16064	0.031431	0.445194	0.0644234	0.275932	0.0298403	0.469189	0.0538834	0.447087	0.0429963	0.482123	0.0439967	0.430884	0.0384798	0.421512	0.0770049	0.463003	0.0773488	0.404377	0.12806	0.338327	0.0229181	0.028968	0.111702	0.481349	0.107832	0.299117	0.17634	0.82366	0.12124	0.87876	0.16153
Halobacterium_sp__DL1	0.0224973	0.977503	0.00485543	0.0268884	0.0191089	0.625615	0.0178576	0.305674	0.0864013	0.864237	0.0493615	1	0.0362346	0.661708	0.0240053	0.278052	0.0268092	0.26056	0.0291584	0.329495	0.0563361	0.297642	0.0254121	0.374749	0.0684627	0.531376	0.0471801	0.41212	0.0468417	0.493859	0.0426851	0.425148	0.0623728	0.469794	0.0559449	0.521155	0.0840696	0.29631	0.0162046	0.0263158	0.093201	0.622569	0.065655	0.218575	0.0356447	0.964355	0.0324993	0.967501	0.0738168
Salinarchaeum_sp__Harcht_Bsk1	0.0537211	0.946279	0.00403714	0.0372767	0.0294316	0.632366	0.0177659	0.279123	0.0786213	0.90547	0.0159085	1	0.0477845	0.684981	0.0260088	0.241226	0.0300048	0.273841	0.0299209	0.35284	0.0591074	0.254286	0.0369997	0.371146	0.0915379	0.500317	0.0490962	0.428757	0.0333847	0.488762	0.0627398	0.41303	0.0988568	0.425373	0.075757	0.414137	0.13382	0.328097	0.0165059	0.0316821	0.115391	0.575816	0.0946598	0.214133	0.0818891	0.918111	0.0632383	0.936762	0.0904063
Methanocella_paludicola_SANAE	0.231271	0.768729	0.0840185	0.0617641	0.119164	0.277444	0.0513474	0.406263	0.135475	0.632157	0.232368	1	0.0935944	0.418882	0.132818	0.354705	0.0732923	0.235771	0.0697325	0.274928	0.0487589	0.297518	0.13096	0.385908	0.0792681	0.403864	0.108283	0.347183	0.0979125	0.446622	0.0985712	0.466615	0.118105	0.316709	0.087697	0.223061	0.0451955	0.260731	0.074695	0.308621	0.079282	0.618688	0.112653	0.189377	0.390495	0.609505	0.343089	0.656911	0.136073
Methanocella_conradii_HZ254	0.360291	0.639709	0.0885777	0.0945919	0.174118	0.232732	0.0991873	0.310793	0.167018	0.387481	0.445501	1	0.135479	0.318572	0.161312	0.384637	0.108636	0.190388	0.11493	0.220454	0.0436136	0.321978	0.196707	0.30984	0.172891	0.320562	0.136402	0.331159	0.124143	0.408296	0.130592	0.411002	0.160096	0.29831	0.0676678	0.175554	0.0435524	0.128357	0.0950658	0.489803	0.0661373	0.574186	0.133139	0.226538	0.474549	0.525451	0.418363	0.581637	0.192388
Methanocella_arvoryzae_MRE50	0.236438	0.763562	0.0559075	0.0500688	0.0890801	0.266596	0.0431021	0.495246	0.148604	0.672696	0.178701	1	0.0953319	0.414895	0.173941	0.315833	0.108498	0.228175	0.0829348	0.20673	0.060996	0.312666	0.170754	0.318709	0.0896997	0.420837	0.181904	0.410667	0.147153	0.260276	0.149783	0.400853	0.201761	0.247602	0.05641	0.167568	0.0434153	0.289123	0.14339	0.300094	0.101558	0.586829	0.141461	0.170152	0.28754	0.71246	0.256003	0.743997	0.0991682
Methanoregula_formicica_SMSP	0.31769	0.68231	0.0386288	0.0417114	0.206176	0.406187	0.0138029	0.293494	0.205394	0.714913	0.0796939	1	0.198057	0.42793	0.106315	0.267698	0.0839279	0.286592	0.120467	0.223794	0.0801283	0.205091	0.110117	0.320317	0.0836445	0.485921	0.0893833	0.438928	0.181395	0.290294	0.102488	0.357695	0.305604	0.234213	0.103342	0.220642	0.040424	0.456668	0.0548423	0.124081	0.158697	0.353285	0.175954	0.312064	0.418393	0.581607	0.399738	0.600262	0.12651
Methanoregula_boonei_6A8	0.504397	0.495603	0.0373239	0.0400211	0.277963	0.361953	0.0140586	0.268681	0.243539	0.659388	0.097073	1	0.191778	0.335713	0.153046	0.319464	0.0951868	0.287294	0.126806	0.203771	0.0845298	0.202412	0.120297	0.328302	0.0853331	0.466067	0.107276	0.480901	0.175608	0.236215	0.0964746	0.353975	0.326218	0.223332	0.100298	0.209692	0.0414673	0.472927	0.0553732	0.120243	0.171553	0.330777	0.186211	0.311459	0.385762	0.614238	0.418374	0.581626	0.116271
Methanolinea_tarda_NOBI_1	0.338617	0.661383	0.0261946	0.0337806	0.174423	0.527255	0.0102365	0.22811	0.189241	0.678178	0.132581	1	0.16203	0.496158	0.0764712	0.26534	0.0948339	0.318195	0.114192	0.224979	0.0756741	0.172126	0.142862	0.407479	0.0783626	0.371297	0.0941787	0.37035	0.194723	0.340749	0.0935795	0.351428	0.344885	0.210107	0.089324	0.186997	0.0330747	0.338037	0.0644009	0.288166	0.180601	0.23869	0.226377	0.354331	0.331625	0.668375	0.356032	0.643968	0.113975
Methanosphaerula_palustris_E1_9c	0.307388	0.692612	0.0304114	0.0615618	0.115929	0.379715	0.0196391	0.392743	0.153131	0.763067	0.0838024	1	0.128508	0.45255	0.0802073	0.338735	0.109445	0.215792	0.15015	0.252449	0.116833	0.155332	0.136339	0.236996	0.162669	0.463996	0.103168	0.510409	0.137376	0.249046	0.127847	0.387505	0.239767	0.24488	0.10189	0.117415	0.0958898	0.402326	0.11043	0.17205	0.18386	0.249602	0.213386	0.353153	0.460732	0.539268	0.512816	0.487184	0.116885
Methanospirillum_hungatei_JF_1	0.642845	0.357155	0.105157	0.0650958	0.305347	0.229498	0.0379725	0.25693	0.380602	0.409495	0.209903	1	0.313132	0.294278	0.205364	0.187226	0.19185	0.181138	0.310331	0.0846795	0.146561	0.0854404	0.251281	0.194587	0.236078	0.318054	0.194465	0.422864	0.23823	0.144441	0.194948	0.241889	0.45108	0.112083	0.150193	0.0616451	0.111199	0.308509	0.202637	0.165817	0.250987	0.136524	0.379278	0.233211	0.689936	0.310064	0.732539	0.267461	0.233508
Methanolacinia_petrolearia_DSM_11571	0.391792	0.608208	0.0778847	0.0553831	0.28575	0.294515	0.0330641	0.253403	0.247907	0.463817	0.288276	1	0.244454	0.351228	0.232718	0.1716	0.122367	0.204491	0.174314	0.243165	0.0940403	0.161622	0.23555	0.259707	0.0897801	0.414962	0.166912	0.290704	0.295009	0.247375	0.128007	0.257814	0.381461	0.232718	0.103938	0.109125	0.0321462	0.118156	0.246472	0.390163	0.19225	0.256596	0.33476	0.216393	0.52389	0.47611	0.508536	0.491464	0.155619
Methanoculleus_marisnigri_JR1	0.180855	0.819145	0.0163855	0.0274597	0.10701	0.58669	0.0104573	0.251997	0.0826433	0.831629	0.0857282	1	0.096923	0.574914	0.0510299	0.277133	0.0468993	0.270886	0.0479164	0.325554	0.0562226	0.252522	0.0666954	0.359363	0.038456	0.535486	0.0395395	0.496243	0.0689761	0.395241	0.0558602	0.40946	0.138064	0.396616	0.0657562	0.231696	0.0402976	0.479026	0.05532	0.127905	0.100295	0.411845	0.13212	0.35574	0.190674	0.809326	0.21793	0.78207	0.0808698
Methanocorpusculum_labreanum_Z	0.429914	0.570086	0.0611726	0.0647783	0.295192	0.286167	0.0206549	0.272036	0.235843	0.638877	0.12528	1	0.264953	0.384093	0.131784	0.21917	0.121782	0.268417	0.139648	0.230418	0.103787	0.135947	0.140959	0.22748	0.134751	0.496809	0.111329	0.409742	0.16957	0.309359	0.138232	0.308321	0.339637	0.21381	0.186559	0.197637	0.0761498	0.240963	0.20256	0.096131	0.203834	0.291665	0.323275	0.181227	0.560306	0.439694	0.502478	0.497522	0.154945
Archaeoglobus_fulgidus_DSM_8774	0.401548	0.598452	0.0643567	0.116416	0.247479	0.251202	0.0552631	0.265284	0.389773	0.287619	0.322609	1	0.446834	0.174409	0.128358	0.250399	0.118591	0.162279	0.166852	0.12652	0.0881964	0.337562	0.197272	0.289714	0.225459	0.287554	0.197091	0.275948	0.244615	0.282347	0.268657	0.250965	0.269575	0.210803	0.0152007	0.0406946	0.0224739	0.0186737	0.393054	0.509903	0.188708	0.244399	0.347832	0.219061	0.243026	0.756974	0.285071	0.714929	0.166572
Archaeoglobus_fulgidus_DSM_4304	0.39398	0.60602	0.0576873	0.114181	0.248515	0.257794	0.0505712	0.271252	0.392794	0.288988	0.318218	1	0.450519	0.174642	0.120763	0.254076	0.113812	0.168065	0.164501	0.12748	0.0826855	0.343456	0.195578	0.298795	0.216373	0.289255	0.191567	0.284602	0.238306	0.285525	0.264502	0.253184	0.266777	0.215537	0.013105	0.040407	0.0210692	0.0174999	0.387316	0.520603	0.183698	0.244236	0.349013	0.223053	0.228179	0.771821	0.273718	0.726282	0.149983
Archaeoglobus_profundus_DSM_5631	0.480675	0.519325	0.166746	0.243724	0.193607	0.154043	0.112438	0.129441	0.316233	0.213505	0.470262	1	0.462602	0.17622	0.224145	0.137033	0.166258	0.102791	0.176702	0.12592	0.194292	0.234038	0.256259	0.176683	0.347465	0.219593	0.29524	0.138541	0.310679	0.25554	0.42274	0.150268	0.290953	0.13604	0.0297898	0.0164178	0.0244781	0.0104376	0.535139	0.383738	0.336961	0.126811	0.419311	0.116917	0.348328	0.651672	0.436323	0.563677	0.389516
Ferroglobus_placidus_DSM_10642	0.41271	0.58729	0.143896	0.180017	0.213306	0.249873	0.0643212	0.148588	0.32506	0.235975	0.438966	1	0.432436	0.179519	0.176359	0.211686	0.159183	0.144561	0.118747	0.152267	0.117931	0.307311	0.212	0.187492	0.219704	0.380804	0.273727	0.199642	0.198805	0.327826	0.435014	0.164594	0.206062	0.19433	0.0160845	0.0188744	0.0277849	0.0142625	0.552168	0.370826	0.173688	0.129841	0.537362	0.159109	0.246655	0.753345	0.290963	0.709037	0.33484
Geoglobus_acetivorans_SBH6	0.440127	0.559873	0.0444944	0.0684426	0.254723	0.263084	0.0312134	0.338042	0.33144	0.295908	0.372652	1	0.361303	0.215085	0.133903	0.289709	0.135657	0.152529	0.184412	0.125609	0.124616	0.277176	0.210234	0.245724	0.240688	0.303354	0.180867	0.270419	0.303975	0.244739	0.206258	0.240544	0.36649	0.186708	0.018135	0.0211526	0.0249985	0.0447607	0.438939	0.452015	0.226137	0.220537	0.363373	0.189953	0.392961	0.607039	0.412218	0.587782	0.105109
Archaeoglobus_veneficus_SNP6	0.413144	0.586856	0.0638862	0.0844054	0.235293	0.318381	0.0559267	0.242107	0.309588	0.27389	0.416522	1	0.390964	0.211153	0.190376	0.207507	0.138592	0.136436	0.152093	0.140184	0.137597	0.295097	0.200501	0.24672	0.277549	0.275231	0.206962	0.202466	0.280954	0.309618	0.248791	0.209622	0.33623	0.205356	0.0358814	0.0736839	0.0385771	0.0320392	0.417532	0.402287	0.226694	0.28427	0.340422	0.148614	0.289077	0.710923	0.324681	0.675319	0.165139
Archaeoglobus_sulfaticallidus_PM70_1	0.439062	0.560938	0.0947056	0.124318	0.218522	0.203976	0.0712305	0.287248	0.276361	0.283763	0.439876	1	0.456689	0.161529	0.174452	0.20733	0.161972	0.138096	0.206621	0.11357	0.133354	0.246387	0.2047	0.163641	0.370079	0.261579	0.211149	0.225202	0.364956	0.198692	0.315749	0.192923	0.332566	0.158763	0.0178528	0.0165666	0.0290299	0.0216805	0.480157	0.434713	0.249099	0.169316	0.409149	0.172436	0.475926	0.524074	0.522549	0.477451	0.203179
Ferroplasma_acidarmanus_fer1	0.615834	0.384166	0.216403	0.119413	0.27812	0.0930506	0.075311	0.217703	0.32246	0.111007	0.566533	1	0.361193	0.0961074	0.372796	0.169903	0.177856	0.171345	0.325363	0.0589099	0.11826	0.148266	0.292068	0.149616	0.349121	0.209194	0.207748	0.191781	0.515183	0.0852876	0.235632	0.186999	0.500802	0.0765669	0.07333	0.0447012	0.0168029	0.0642893	0.340441	0.460436	0.205878	0.228795	0.370198	0.195128	0.67313	0.32687	0.710707	0.289293	0.247922
Picrophilus_torridus_DSM_9790	0.669876	0.330124	0.296696	0.0731683	0.35829	0.0601387	0.0901217	0.121585	0.208541	0.0975985	0.693861	1	0.500777	0.122437	0.266933	0.109853	0.106104	0.110024	0.469597	0.0742839	0.0702492	0.169743	0.244037	0.0761468	0.465749	0.214067	0.0943911	0.174894	0.5854	0.145315	0.0990546	0.248149	0.559513	0.0932837	0.0560123	0.0400019	0.00572143	0.0107217	0.369056	0.518486	0.287978	0.357906	0.27628	0.0778355	0.558276	0.441724	0.728253	0.271747	0.167516
Thermoplasma_volcanium_GSS1	0.536107	0.463893	0.155588	0.131729	0.287114	0.14277	0.148963	0.133836	0.23523	0.157527	0.607243	1	0.337269	0.146881	0.351244	0.164606	0.227059	0.137776	0.247838	0.118444	0.102447	0.166435	0.313547	0.106906	0.384778	0.194769	0.297037	0.166243	0.355872	0.180848	0.299645	0.204185	0.372023	0.124147	0.0671303	0.0512821	0.0472135	0.0393131	0.360157	0.434904	0.242807	0.276508	0.322386	0.1583	0.53679	0.46321	0.555572	0.444428	0.397964
Aciduliprofundum_boonei_T469	0.598161	0.401839	0.204965	0.224427	0.227993	0.136186	0.114197	0.0922317	0.341884	0.122573	0.535543	1	0.375491	0.0642568	0.254522	0.30573	0.248573	0.148695	0.176883	0.0530688	0.180426	0.192355	0.31308	0.217245	0.3694	0.100275	0.294023	0.199589	0.376885	0.129503	0.279961	0.188183	0.41124	0.120616	0.0646154	0.0789298	0.0331327	0.0197101	0.509342	0.29427	0.251609	0.176585	0.426767	0.145039	0.609823	0.390177	0.700611	0.299389	0.501225
Aciduliprofundum_sp__MAR08_339	0.52076	0.47924	0.0770476	0.144112	0.27429	0.201045	0.0845046	0.219001	0.314573	0.162145	0.523282	1	0.34457	0.0831846	0.160468	0.411777	0.163026	0.227523	0.186114	0.0587358	0.163938	0.200663	0.228056	0.331387	0.308199	0.132358	0.168219	0.319834	0.32844	0.183507	0.168111	0.313834	0.36145	0.156605	0.083396	0.10082	0.0324714	0.041104	0.362808	0.3794	0.248572	0.199331	0.387825	0.164272	0.433857	0.566143	0.546955	0.453045	0.261927
Thermoplasmatales_archaeon_BRNA1	0.0414348	0.958565	0.00806106	0.0296716	0.0884144	0.504274	0.0235829	0.345997	0.0668096	0.817664	0.115526	1	0.0784189	0.592778	0.0670878	0.261715	0.0478212	0.540002	0.0405283	0.151845	0.0321106	0.187693	0.0860905	0.612394	0.0408036	0.260712	0.0571563	0.729032	0.0722267	0.141585	0.0673416	0.485877	0.174991	0.27179	0.0837658	0.280184	0.00174424	0.0194844	0.0920616	0.52276	0.130549	0.289666	0.342912	0.236873	0.179012	0.820988	0.199299	0.800701	0.0552111
Candidatus_Methanoplasma_termitum_MpT1	0.197646	0.802354	0.0581628	0.153969	0.224873	0.219533	0.0332898	0.310173	0.128633	0.451015	0.420352	1	0.183056	0.336867	0.190977	0.2891	0.124129	0.228881	0.150817	0.215951	0.0748914	0.205331	0.164886	0.27389	0.104442	0.456783	0.107339	0.307566	0.312931	0.272165	0.12578	0.258595	0.312247	0.303379	0.073325	0.123885	0.0264508	0.0487173	0.3468	0.380822	0.16711	0.307625	0.324076	0.201188	0.474734	0.525266	0.41296	0.58704	0.287213
Candidatus_Methanomassiliicoccus_intestinalis_Issoire_Mx1	0.548805	0.451195	0.171407	0.128737	0.227786	0.131982	0.0719204	0.268167	0.366434	0.318932	0.314634	1	0.307203	0.190082	0.327413	0.175303	0.265244	0.11884	0.282886	0.0645014	0.110307	0.158221	0.325967	0.131863	0.329152	0.213017	0.318974	0.16488	0.412786	0.10336	0.314092	0.174167	0.420647	0.0910941	0.135329	0.126143	0.0431977	0.0488887	0.451828	0.194614	0.240367	0.221175	0.444037	0.094421	0.616572	0.383428	0.619734	0.380266	0.304743
Methanococcus_maripaludis_C6	0.759809	0.240191	0.399494	0.141093	0.269472	0.0879211	0.0592916	0.042728	0.504218	0.194355	0.301427	1	0.504269	0.0747479	0.346694	0.0742895	0.197967	0.0809909	0.368969	0.0750199	0.168969	0.108083	0.321267	0.0918416	0.4573	0.129592	0.340322	0.158361	0.381584	0.119734	0.251264	0.0612838	0.600651	0.0868015	0.0536637	0.0145676	0.0903318	0.0438274	0.580527	0.217083	0.254588	0.114578	0.520182	0.110652	0.523746	0.476254	0.446172	0.553828	0.505576
Methanococcus_maripaludis_C7	0.759817	0.240183	0.397278	0.140346	0.270903	0.0878765	0.0616628	0.0419333	0.505058	0.18998	0.304963	1	0.509808	0.0702414	0.346402	0.0735485	0.196251	0.0844605	0.369465	0.073127	0.172349	0.104348	0.325422	0.0900216	0.460747	0.123809	0.341161	0.150825	0.387702	0.120312	0.249524	0.0631114	0.602921	0.0844429	0.0564929	0.0154356	0.0884264	0.0448069	0.574491	0.220347	0.254585	0.11493	0.518557	0.111927	0.535181	0.464819	0.465662	0.534338	0.516229
Methanococcus_maripaludis_C5	0.76255	0.23745	0.408855	0.142265	0.265116	0.0843852	0.060806	0.0385724	0.507047	0.187439	0.305514	1	0.505886	0.0689061	0.350416	0.0747918	0.197707	0.0834488	0.372732	0.0723601	0.171182	0.102571	0.327301	0.0928025	0.465674	0.114223	0.34367	0.15299	0.386848	0.116492	0.249328	0.0618434	0.604753	0.084075	0.05437	0.0147832	0.0950702	0.0421847	0.586318	0.207274	0.25452	0.11966	0.514264	0.111556	0.541106	0.458894	0.487216	0.512784	0.538783
Methanococcus_maripaludis_X1	0.787883	0.212117	0.425915	0.122614	0.27894	0.074193	0.0553627	0.0429755	0.517737	0.17422	0.308043	1	0.512399	0.0629181	0.355616	0.0690676	0.203651	0.0776082	0.378411	0.0678206	0.163179	0.109331	0.349293	0.0821452	0.457373	0.111189	0.345607	0.143665	0.389634	0.121094	0.245714	0.0593115	0.61769	0.0772847	0.0527491	0.0164562	0.0876387	0.0422886	0.576987	0.223881	0.245251	0.122522	0.521405	0.110822	0.535801	0.464199	0.430314	0.569686	0.510968
Methanococcus_maripaludis_S2	0.781499	0.218501	0.422138	0.123768	0.281139	0.0755734	0.0540132	0.0433684	0.516434	0.176158	0.307408	1	0.513349	0.0639224	0.352661	0.0700676	0.201368	0.0792649	0.376336	0.0684814	0.16448	0.11007	0.341709	0.0881516	0.459769	0.110371	0.340837	0.146812	0.392064	0.120288	0.243595	0.0598887	0.61859	0.0779262	0.0530207	0.0163858	0.0883901	0.0420968	0.577833	0.222274	0.244178	0.124387	0.523334	0.108101	0.53013	0.46987	0.422204	0.577796	0.504186
Methanococcus_vannielii_SB	0.869578	0.130422	0.477535	0.0904347	0.285212	0.0389157	0.0842657	0.0236368	0.541074	0.102069	0.356857	1	0.499031	0.0535203	0.388453	0.0589954	0.209063	0.0728298	0.378861	0.0589134	0.200497	0.0798357	0.335273	0.104593	0.455113	0.105021	0.377691	0.123623	0.372521	0.126165	0.231575	0.0745244	0.626868	0.0670328	0.0759869	0.0129435	0.0958851	0.0609183	0.488312	0.265954	0.247955	0.131875	0.465198	0.154972	0.641161	0.358839	0.613893	0.386107	0.63577
Methanococcus_voltae_A3	0.75876	0.24124	0.602876	0.158345	0.143922	0.0353501	0.0482911	0.0112156	0.449029	0.132794	0.418177	1	0.435919	0.0496353	0.423068	0.091377	0.226144	0.0806209	0.32549	0.0536601	0.226209	0.0878758	0.427872	0.0946659	0.387755	0.0897069	0.34839	0.141116	0.402983	0.107511	0.36272	0.0739158	0.491585	0.0717793	0.0995264	0.00816803	0.0888874	0.0212781	0.596884	0.185256	0.452373	0.132622	0.318176	0.0968292	0.689417	0.310583	0.514373	0.485627	0.795841
Methanothermococcus_okinawensis_IH1	0.825475	0.174525	0.472241	0.184876	0.179736	0.0528472	0.0806829	0.0296168	0.387422	0.0827981	0.52978	1	0.439963	0.0449308	0.385969	0.129137	0.197839	0.121688	0.31854	0.0485379	0.212246	0.101149	0.323921	0.0941493	0.528468	0.0534626	0.266653	0.176509	0.490821	0.0660166	0.293596	0.13521	0.531976	0.0392182	0.0194566	0.00507261	0.0448197	0.0134806	0.641165	0.276006	0.292843	0.0904754	0.490928	0.125753	0.797999	0.202001	0.786416	0.213584	0.58136
Methanococcus_aeolicus_Nankai_3	0.835433	0.164567	0.529855	0.184245	0.142035	0.0378619	0.0805494	0.0254534	0.411194	0.0678284	0.520978	1	0.414601	0.0419118	0.406894	0.136593	0.198158	0.127159	0.307535	0.0581212	0.210012	0.099015	0.25231	0.130607	0.543312	0.0737716	0.253	0.178829	0.491455	0.0767163	0.253934	0.174834	0.5203	0.0509325	0.0184256	0.00595892	0.0777795	0.0315979	0.634468	0.23177	0.225309	0.098313	0.521218	0.15516	0.824445	0.175555	0.747492	0.252508	0.714192
Methanotorris_igneus_Kol_5	0.746066	0.253934	0.456074	0.25111	0.130124	0.0536072	0.0843704	0.024715	0.453776	0.120241	0.425983	1	0.579132	0.0869504	0.235035	0.0988831	0.197513	0.0961355	0.321376	0.0293735	0.25626	0.0993415	0.225538	0.057669	0.669803	0.0469896	0.283574	0.135653	0.51269	0.0680839	0.248972	0.0862765	0.58611	0.0786421	0.0159208	0.00663797	0.0144168	0.00503034	0.610953	0.347041	0.236505	0.0674497	0.48303	0.213015	0.690515	0.309485	0.623775	0.376225	0.714266
Methanocaldococcus_sp__FS406_22	0.791812	0.208188	0.533667	0.199937	0.0991126	0.0380833	0.101681	0.0275185	0.451364	0.111126	0.437511	1	0.628268	0.0731037	0.22017	0.0784583	0.239919	0.0641307	0.314065	0.0220065	0.235	0.124879	0.239602	0.041939	0.667091	0.0513681	0.357804	0.108406	0.488865	0.0449243	0.435089	0.110214	0.413322	0.0413747	0.00853514	0.00159391	0.00966631	0.00303358	0.704921	0.272251	0.199489	0.072178	0.550042	0.178291	0.756037	0.243963	0.713511	0.286489	0.632527
Methanocaldococcus_jannaschii_DSM_2661	0.792999	0.207001	0.553828	0.200467	0.0980661	0.0341942	0.090157	0.0232884	0.464018	0.101777	0.434205	1	0.631641	0.0677751	0.217321	0.0832631	0.235582	0.0620926	0.321673	0.0175249	0.245551	0.117577	0.253807	0.0386149	0.66573	0.041848	0.36144	0.105474	0.490225	0.0428614	0.446251	0.0994863	0.410815	0.0434476	0.00771446	0.00198145	0.00900901	0.00295897	0.720351	0.257985	0.205544	0.0670768	0.565008	0.162371	0.771644	0.228356	0.717814	0.282186	0.63554
Methanocaldococcus_fervens_AG86	0.806364	0.193636	0.540097	0.225559	0.0948291	0.0354844	0.0793138	0.0247167	0.461804	0.0986082	0.439588	1	0.642064	0.0617504	0.227482	0.0687038	0.216104	0.0702546	0.331208	0.025665	0.224244	0.132524	0.269404	0.0376159	0.640596	0.0523841	0.333691	0.109386	0.48944	0.0674836	0.442955	0.104903	0.393765	0.0583767	0.00750223	0.00160762	0.00809765	0.00291754	0.655255	0.32462	0.204757	0.0653321	0.548375	0.181537	0.713671	0.286329	0.684469	0.315531	0.625403
Methanocaldococcus_vulcanius_M7	0.795654	0.204346	0.490133	0.169751	0.137914	0.0556701	0.107876	0.0386555	0.394553	0.143236	0.46221	1	0.583623	0.0765471	0.235068	0.104761	0.234864	0.0876113	0.303843	0.0448814	0.236069	0.092732	0.261989	0.0877309	0.570612	0.0796678	0.284346	0.141592	0.4827	0.0913622	0.292532	0.104248	0.518215	0.0850049	0.0172235	0.00403336	0.0433313	0.00888429	0.695645	0.230882	0.170842	0.0573009	0.620824	0.151034	0.730275	0.269725	0.668044	0.331956	0.634562
Methanocaldococcus_infernus_ME	0.769267	0.230733	0.546898	0.111044	0.139431	0.0663475	0.11867	0.0176093	0.402822	0.13678	0.460399	1	0.642124	0.0867062	0.179773	0.0913969	0.297267	0.0834875	0.246506	0.00236334	0.260943	0.109433	0.408911	0.0600533	0.525989	0.0050465	0.422717	0.171522	0.40072	0.00504092	0.62952	0.167067	0.198049	0.00536391	0.00196623	0.000520472	0.00109877	0.000636132	0.66152	0.334259	0.150031	0.115313	0.54239	0.192266	0.757513	0.242487	0.743986	0.256014	0.576407
Methanobacterium_formicicum_BRM9	0.504249	0.495751	0.231001	0.100662	0.138529	0.124663	0.0894171	0.315729	0.364602	0.270686	0.364712	1	0.303421	0.118046	0.234257	0.344277	0.167751	0.263507	0.18243	0.0442328	0.226319	0.115761	0.23703	0.385424	0.249257	0.128289	0.282645	0.486181	0.17747	0.0537044	0.233583	0.435538	0.272205	0.0586737	0.1755	0.0975941	0.110523	0.187879	0.232837	0.195666	0.328032	0.119517	0.391709	0.160742	0.431418	0.568582	0.50028	0.49972	0.322529
Methanobacterium_sp__MB1	0.528049	0.471951	0.246148	0.113259	0.151988	0.114647	0.130892	0.243066	0.370921	0.245902	0.383178	1	0.311302	0.108081	0.273621	0.306997	0.192123	0.239035	0.20008	0.0308741	0.232065	0.105823	0.293891	0.328986	0.305679	0.0714446	0.333927	0.413247	0.216639	0.0361879	0.282691	0.386607	0.291744	0.0389577	0.189792	0.0908727	0.127551	0.140622	0.26137	0.189792	0.338003	0.105134	0.419662	0.137202	0.493486	0.506514	0.567544	0.432456	0.408544
Methanobacterium_lacus_AL_21	0.605618	0.394382	0.271527	0.14632	0.225986	0.123813	0.114922	0.117431	0.381175	0.197946	0.420879	1	0.452569	0.0880011	0.256827	0.202603	0.198495	0.156316	0.290982	0.0395049	0.209298	0.105404	0.309058	0.166906	0.465278	0.0587572	0.259303	0.261259	0.439367	0.0400714	0.266582	0.17916	0.517289	0.0369691	0.107987	0.0221748	0.069495	0.0333459	0.457847	0.30915	0.332331	0.0987644	0.482456	0.0864492	0.428908	0.571092	0.634283	0.365717	0.573396
Methanobacterium_paludis_SWAN1	0.607833	0.392167	0.27242	0.118516	0.293574	0.113862	0.0744809	0.127147	0.340364	0.182687	0.476949	1	0.466201	0.0950141	0.248052	0.190733	0.19976	0.144087	0.297028	0.0353902	0.202261	0.121474	0.350532	0.163243	0.409882	0.0763425	0.252202	0.233748	0.446421	0.0676293	0.268698	0.178026	0.500284	0.0529908	0.130827	0.0422535	0.0679913	0.0456489	0.405852	0.307428	0.336893	0.120505	0.426758	0.115843	0.495662	0.504338	0.593761	0.406239	0.457152
Methanobrevibacter_ruminantium_M1	0.596298	0.403702	0.322642	0.202301	0.265858	0.0597889	0.101003	0.0484072	0.443476	0.241232	0.315292	1	0.390328	0.161882	0.328804	0.118987	0.240218	0.161129	0.253064	0.00557585	0.132698	0.207315	0.509981	0.0309148	0.401801	0.0573032	0.383259	0.229649	0.379297	0.00779553	0.365486	0.122541	0.481772	0.0302012	0.109204	0.0389803	0.0352598	0.00854014	0.559929	0.248087	0.265339	0.17652	0.493445	0.0646961	0.733867	0.266133	0.715567	0.284433	0.673028
Methanobrevibacter_sp__AbM4	0.716427	0.283573	0.500959	0.113461	0.242758	0.0244354	0.0930716	0.0253138	0.551469	0.148708	0.299823	1	0.474098	0.0695265	0.381746	0.0746296	0.256086	0.138175	0.295749	0.00568392	0.249073	0.0552329	0.477675	0.0607862	0.386435	0.0751031	0.383281	0.210487	0.380713	0.0255183	0.376885	0.0809331	0.500675	0.041507	0.155191	0.0115155	0.0205847	0.00811456	0.580251	0.224344	0.501986	0.059184	0.388422	0.050408	0.817306	0.182694	0.807918	0.192082	0.675589
Methanosphaera_stadtmanae_DSM_3091	0.755589	0.244411	0.526856	0.0516348	0.227237	0.0273691	0.15356	0.0133425	0.437495	0.0679816	0.494523	1	0.401856	0.0193701	0.508278	0.0704954	0.235423	0.0605942	0.361247	0.00571335	0.316193	0.0208293	0.363607	0.0435036	0.582676	0.0102133	0.303567	0.0590177	0.626211	0.011204	0.334397	0.033893	0.626705	0.00500512	0.193435	0.00752849	0.0465952	0.00508681	0.665084	0.0822708	0.43671	0.0236153	0.511412	0.0282626	0.788177	0.211823	0.833637	0.166363	0.849359
Methanothermobacter_thermautotrophicus_str__Delta_H	0.280986	0.719014	0.0426471	0.0224269	0.262969	0.374743	0.0486092	0.248605	0.15283	0.287953	0.559217	1	0.306935	0.2692	0.13279	0.291075	0.0878327	0.219352	0.340106	0.0455903	0.123675	0.183444	0.213397	0.37517	0.261825	0.149608	0.094486	0.3878	0.421612	0.0961018	0.148064	0.369299	0.39008	0.0925571	0.0690053	0.0549558	0.0157355	0.0692419	0.181727	0.609335	0.309675	0.209111	0.259393	0.221821	0.297346	0.702654	0.421115	0.578885	0.0632239
Methanothermobacter_sp__CaT2	0.294458	0.705542	0.0436988	0.0209412	0.269542	0.372641	0.0491273	0.24405	0.156548	0.28261	0.560842	1	0.314594	0.260626	0.133564	0.291215	0.090715	0.214935	0.341774	0.0433039	0.124511	0.184761	0.219854	0.371768	0.262258	0.146121	0.094731	0.388623	0.42239	0.094256	0.143746	0.368133	0.393012	0.0951097	0.06826	0.0553253	0.0150807	0.0657906	0.178234	0.617309	0.313844	0.206926	0.252169	0.227061	0.293193	0.706807	0.409841	0.590159	0.0530504
Methanothermobacter_marburgensis_str__Marburg	0.330053	0.669947	0.047844	0.0238668	0.302674	0.35277	0.0512662	0.221579	0.176045	0.265096	0.55886	1	0.341853	0.22311	0.134425	0.300612	0.0967072	0.197024	0.350666	0.04597	0.130657	0.178976	0.233069	0.360451	0.283885	0.122594	0.0960746	0.374632	0.440531	0.0887619	0.141105	0.342688	0.409227	0.106979	0.0666708	0.0529666	0.0174987	0.057357	0.192518	0.612989	0.317309	0.204794	0.240054	0.237843	0.307063	0.692937	0.418709	0.581291	0.06511
Methanothermus_fervidus_DSM_2088	0.809894	0.190106	0.494868	0.150452	0.195836	0.0392432	0.0956224	0.0239787	0.400479	0.0771155	0.522405	1	0.442651	0.0707093	0.366307	0.120333	0.291316	0.0553797	0.331158	0.0219181	0.239686	0.0605426	0.40702	0.0532227	0.511934	0.0278239	0.347974	0.0703532	0.534582	0.0470908	0.358733	0.0809549	0.528672	0.03164	0.0950878	0.014964	0.0425559	0.0125647	0.648819	0.186008	0.36053	0.097331	0.461368	0.0807715	0.817135	0.182865	0.845799	0.154201	0.782241
Methanopyrus_kandleri_AV19	0.0820833	0.917917	0.0518348	0.111611	0.0552578	0.344574	0.0893123	0.34741	0.097449	0.705255	0.197296	1	0.0944487	0.358554	0.136617	0.41038	0.0619144	0.297526	0.0771124	0.309184	0.0805233	0.17374	0.101793	0.331897	0.0898499	0.47646	0.09432	0.40264	0.0786434	0.424396	0.110556	0.411965	0.0765183	0.400962	0.134642	0.194347	0.127349	0.269356	0.0711587	0.203147	0.273399	0.240689	0.220121	0.265791	0.111017	0.888983	0.201612	0.798388	0.230551
Thermococcus_sp__AM4	0.23523	0.76477	0.0365333	0.0568232	0.143139	0.491294	0.0410325	0.231178	0.173916	0.398775	0.427309	1	0.342114	0.371766	0.0757179	0.210402	0.0632053	0.204026	0.108968	0.176143	0.0659248	0.381732	0.088678	0.367886	0.137975	0.405461	0.102101	0.429994	0.116951	0.350955	0.119985	0.445006	0.130432	0.304577	0.0288996	0.160945	0.0213336	0.0862274	0.163921	0.538673	0.141268	0.378267	0.267221	0.213244	0.150373	0.849627	0.1482	0.8518	0.115716
Thermococcus_gammatolerans_EJ3	0.272673	0.727327	0.038331	0.0608077	0.165467	0.467243	0.0502481	0.217903	0.192765	0.367814	0.439421	1	0.349989	0.35094	0.0884244	0.210647	0.0692538	0.195379	0.127019	0.155933	0.087062	0.365354	0.113407	0.356053	0.178699	0.351841	0.137486	0.390651	0.142352	0.329511	0.143328	0.42274	0.160106	0.273826	0.0355114	0.152634	0.0241219	0.0772211	0.182361	0.528151	0.171239	0.339792	0.26888	0.22009	0.188221	0.811779	0.181573	0.818427	0.140812
Thermococcus_nautili_30_1	0.22891	0.77109	0.0338286	0.05467	0.163716	0.499776	0.0413736	0.206636	0.238046	0.343397	0.418557	1	0.35212	0.39328	0.0703775	0.184222	0.0632235	0.188335	0.111788	0.175252	0.0656894	0.395712	0.0917955	0.34976	0.140471	0.417974	0.105713	0.438423	0.104832	0.351032	0.120045	0.443167	0.129805	0.306983	0.0325443	0.190414	0.0207758	0.076455	0.152588	0.527223	0.157581	0.386441	0.268923	0.187055	0.146583	0.853417	0.125053	0.874947	0.105555
Thermococcus_eurythermalis_A501	0.297218	0.702782	0.0382039	0.0510138	0.182455	0.458146	0.0481237	0.222058	0.235986	0.329078	0.434936	1	0.304463	0.39565	0.0894162	0.210471	0.0838498	0.188824	0.136483	0.139176	0.0777168	0.373949	0.119547	0.336902	0.165912	0.37764	0.144567	0.39804	0.151356	0.306037	0.129882	0.435091	0.170266	0.264761	0.0374725	0.174881	0.0170354	0.0710344	0.171211	0.528366	0.157534	0.372982	0.24862	0.220864	0.199705	0.800295	0.143504	0.856496	0.134683
Thermococcus_kodakarensis_KOD1	0.307452	0.692548	0.0400351	0.0546382	0.202317	0.424382	0.0606765	0.217952	0.193396	0.345057	0.461547	1	0.350018	0.342344	0.102475	0.205162	0.0962662	0.18469	0.147352	0.125407	0.0888437	0.35744	0.14095	0.29765	0.218046	0.343355	0.187876	0.356461	0.166332	0.28933	0.176088	0.407142	0.187694	0.229076	0.0354404	0.137553	0.0180801	0.0549049	0.215411	0.538611	0.169434	0.336041	0.285672	0.208853	0.230594	0.769406	0.191336	0.808664	0.144503
Thermococcus_onnurineus_NA1	0.304981	0.695019	0.0425343	0.0621429	0.198048	0.418726	0.0626639	0.215885	0.210707	0.329641	0.459652	1	0.343746	0.358435	0.0993999	0.198419	0.0936354	0.172333	0.127407	0.117207	0.114571	0.374847	0.147858	0.278468	0.240963	0.332712	0.183194	0.392156	0.167201	0.257449	0.19882	0.407138	0.196829	0.197213	0.0494862	0.15668	0.0208414	0.0558767	0.231535	0.485581	0.200431	0.356369	0.283244	0.159957	0.265578	0.734422	0.242354	0.757646	0.150494
Thermococcus_sp__4557	0.21036	0.78964	0.0193917	0.0339829	0.132789	0.488804	0.0316458	0.293387	0.1423	0.376671	0.481029	1	0.289091	0.395335	0.0654572	0.250117	0.0517515	0.235686	0.0950917	0.153971	0.0635071	0.399993	0.0795281	0.375535	0.11358	0.431357	0.0820218	0.499492	0.0970241	0.321462	0.0911455	0.481691	0.123261	0.303903	0.032403	0.18826	0.0165187	0.0931652	0.137171	0.532482	0.136478	0.394971	0.244459	0.224092	0.147575	0.852425	0.1426	0.8574	0.0745335
Thermococcus_litoralis_DSM_5473	0.580227	0.419773	0.138948	0.139279	0.269954	0.229279	0.107208	0.115331	0.321876	0.212786	0.465338	1	0.42952	0.159686	0.205222	0.205572	0.157906	0.134283	0.185493	0.0691705	0.167343	0.285804	0.213736	0.240882	0.370649	0.174734	0.262457	0.246298	0.321291	0.169953	0.276971	0.232542	0.354545	0.135943	0.0345309	0.0497195	0.0296953	0.0305942	0.454853	0.400608	0.187869	0.191447	0.411301	0.209382	0.476957	0.523043	0.437598	0.562402	0.477463
Thermococcus_sibiricus_MM_739	0.627565	0.372435	0.188913	0.144499	0.295902	0.171956	0.114955	0.0837754	0.365939	0.183045	0.451015	1	0.424422	0.142528	0.236771	0.196279	0.179346	0.116927	0.199306	0.0526061	0.250159	0.201657	0.257985	0.204214	0.414288	0.123513	0.321855	0.199332	0.36203	0.116783	0.306505	0.222413	0.376308	0.0947737	0.0457917	0.0370497	0.0462458	0.0354602	0.51896	0.316493	0.232051	0.15593	0.418374	0.193645	0.584918	0.415082	0.548774	0.451226	0.589363
Palaeococcus_pacificus_DY20341	0.577657	0.422343	0.19051	0.164962	0.208396	0.240253	0.10513	0.090749	0.362554	0.194514	0.442933	1	0.446147	0.174974	0.172145	0.206734	0.133056	0.110537	0.194939	0.0626423	0.156226	0.342599	0.248621	0.218659	0.402288	0.130433	0.259392	0.195896	0.338494	0.206217	0.343275	0.207825	0.30625	0.14265	0.0445791	0.0958135	0.0230518	0.0275134	0.407533	0.40151	0.216011	0.235617	0.381437	0.166935	0.495606	0.504394	0.366329	0.633671	0.577043
Thermococcus_barophilus_MP	0.588516	0.411484	0.162913	0.157489	0.271606	0.186776	0.0684479	0.152768	0.413485	0.21435	0.372165	1	0.48923	0.174299	0.159244	0.177227	0.147366	0.102719	0.225354	0.059985	0.16653	0.298046	0.212025	0.183916	0.445917	0.158143	0.25475	0.194172	0.403385	0.147693	0.318642	0.172144	0.401876	0.107338	0.0369305	0.0484345	0.0286947	0.0288581	0.49366	0.363422	0.216855	0.177746	0.418507	0.186892	0.545495	0.454505	0.511443	0.488557	0.401757
Pyrococcus_sp__NA2	0.462312	0.537688	0.160348	0.144694	0.241878	0.190653	0.163394	0.0990333	0.28056	0.176368	0.543072	1	0.483006	0.175821	0.16891	0.172263	0.141646	0.134164	0.219527	0.0757436	0.206553	0.222366	0.228019	0.19567	0.473895	0.102417	0.269924	0.199856	0.298518	0.231702	0.292407	0.244843	0.347793	0.114958	0.0194163	0.0166294	0.0148225	0.01029	0.419563	0.519278	0.214088	0.125678	0.478266	0.181968	0.493667	0.506333	0.525138	0.474862	0.444042
Pyrococcus_horikoshii_OT3	0.518606	0.481394	0.208285	0.113472	0.247178	0.165398	0.181394	0.0842741	0.285621	0.180904	0.533475	1	0.472194	0.14865	0.231458	0.147698	0.157265	0.146029	0.193628	0.0746498	0.197822	0.230606	0.259634	0.222868	0.401888	0.11561	0.296248	0.229719	0.240106	0.233927	0.335836	0.257002	0.292158	0.115004	0.0181125	0.0146068	0.0160847	0.011273	0.375378	0.564545	0.218088	0.0943833	0.462356	0.225172	0.50573	0.49427	0.532248	0.467752	0.479439
Pyrococcus_sp__ST04	0.530004	0.469996	0.150194	0.115854	0.273154	0.18983	0.166535	0.104433	0.301901	0.157742	0.540357	1	0.477718	0.163169	0.201605	0.157508	0.174448	0.118486	0.207655	0.0672404	0.206712	0.225458	0.239018	0.202908	0.449701	0.108373	0.287991	0.186638	0.34058	0.184791	0.287883	0.223254	0.376901	0.111961	0.015727	0.0140021	0.0170799	0.0165387	0.476071	0.460581	0.203114	0.127815	0.465436	0.203635	0.529269	0.470731	0.514401	0.485599	0.452223
Pyrococcus_furiosus_COM1	0.587146	0.412854	0.193904	0.138947	0.240603	0.16838	0.176009	0.0821564	0.37602	0.156237	0.467743	1	0.450035	0.135678	0.242483	0.171803	0.185763	0.126077	0.2071	0.0504595	0.210056	0.220544	0.247903	0.214192	0.466658	0.0712465	0.337835	0.171894	0.360131	0.130139	0.323398	0.208358	0.377995	0.0902492	0.0216612	0.0213983	0.0225159	0.0139368	0.52411	0.396378	0.174949	0.106869	0.520613	0.197568	0.537451	0.462549	0.467714	0.532286	0.54411
Pyrococcus_furiosus_DSM_3638	0.588195	0.411805	0.194631	0.138761	0.240955	0.167489	0.176595	0.081569	0.376698	0.155393	0.467909	1	0.450097	0.134895	0.24312	0.171888	0.186172	0.125378	0.207603	0.0509531	0.209935	0.219958	0.248847	0.213564	0.46719	0.0703985	0.33885	0.171286	0.360053	0.12981	0.32406	0.207449	0.378003	0.090488	0.0213953	0.0211628	0.022093	0.0137542	0.525714	0.39588	0.174555	0.106954	0.52108	0.197411	0.538856	0.461144	0.469371	0.530629	0.546227
Pyrococcus_yayanosii_CH1	0.29411	0.70589	0.0490877	0.0721726	0.217423	0.401104	0.08715	0.173063	0.207637	0.277277	0.515086	1	0.313421	0.33148	0.111267	0.243832	0.0979825	0.201404	0.111096	0.116886	0.111316	0.361316	0.168208	0.358524	0.21984	0.253428	0.147355	0.327145	0.1708	0.3547	0.18664	0.450327	0.168495	0.194538	0.0310561	0.0953266	0.0244612	0.0564166	0.209119	0.583621	0.187204	0.332796	0.264287	0.215713	0.309771	0.690229	0.286349	0.713651	0.242902
Sulfolobus_islandicus_M_16_4	0.617857	0.382143	0.421726	0.14575	0.147369	0.0513252	0.186996	0.0468338	0.358134	0.105662	0.536204	1	0.37907	0.0855408	0.394706	0.140683	0.230549	0.0995522	0.244343	0.0662682	0.253158	0.106129	0.325361	0.132094	0.445704	0.0968411	0.44041	0.130517	0.305111	0.123963	0.39763	0.121545	0.362465	0.118359	0.0335344	0.0100816	0.0282042	0.0067617	0.580592	0.340826	0.340061	0.104919	0.419054	0.135966	0.676114	0.323886	0.671708	0.328292	0.75157
Sulfolobus_islandicus_M_14_25	0.618741	0.381259	0.42144	0.146086	0.14781	0.0521225	0.186591	0.0459508	0.359174	0.105291	0.535535	1	0.379635	0.08553	0.392279	0.142556	0.230227	0.101171	0.242117	0.0663113	0.251987	0.108187	0.325443	0.133724	0.444279	0.0965536	0.440533	0.130574	0.303801	0.125091	0.397805	0.123085	0.360913	0.118197	0.0327169	0.00974547	0.0275415	0.0073545	0.57468	0.347962	0.342421	0.103623	0.41773	0.136226	0.673847	0.326153	0.671594	0.328406	0.756286
Sulfolobus_islandicus_M_16_27	0.620587	0.379413	0.423344	0.145203	0.14753	0.0529978	0.184272	0.0466531	0.360881	0.105554	0.533565	1	0.378137	0.0863669	0.392526	0.14297	0.229883	0.102378	0.240751	0.0665755	0.252255	0.108159	0.327862	0.13409	0.442362	0.0956868	0.441983	0.129372	0.303819	0.124826	0.402757	0.12144	0.359057	0.116746	0.032564	0.00951242	0.0276035	0.00770331	0.574567	0.348049	0.340356	0.103846	0.419699	0.136099	0.675648	0.324352	0.671676	0.328324	0.755872
Sulfolobus_islandicus_REY15A	0.617561	0.382439	0.416509	0.145679	0.150675	0.0537099	0.186464	0.0469622	0.360488	0.105089	0.534423	1	0.37735	0.0858828	0.390456	0.146312	0.231872	0.101524	0.242297	0.0683036	0.251319	0.104685	0.327553	0.132646	0.446355	0.093446	0.43969	0.131364	0.303879	0.125067	0.400796	0.121359	0.361209	0.116636	0.0340174	0.0103245	0.0268939	0.00627628	0.574374	0.348114	0.342796	0.10265	0.416062	0.138492	0.669652	0.330348	0.669262	0.330738	0.757852
Sulfolobus_islandicus_Y_G_57_14	0.614424	0.385576	0.416245	0.146266	0.149154	0.0565297	0.184992	0.0468128	0.360953	0.107476	0.531571	1	0.379371	0.0898463	0.386825	0.143958	0.229859	0.104052	0.23801	0.0675106	0.251811	0.108757	0.326047	0.13874	0.439602	0.0956109	0.437788	0.134311	0.302863	0.125038	0.401092	0.123779	0.359024	0.116104	0.0322421	0.0116713	0.0258812	0.00744048	0.557686	0.365079	0.341267	0.103395	0.414714	0.140624	0.664302	0.335698	0.670011	0.329989	0.749148
Sulfolobus_islandicus_Y_N_15_51	0.61685	0.38315	0.41707	0.147175	0.148617	0.0555099	0.1861	0.0455287	0.361673	0.105089	0.533238	1	0.381909	0.0888613	0.386967	0.142262	0.230611	0.104753	0.238698	0.0667595	0.250517	0.108661	0.326188	0.137846	0.442051	0.0939145	0.439918	0.130776	0.304472	0.124834	0.401793	0.121802	0.360395	0.11601	0.034525	0.012495	0.0263278	0.00740024	0.555018	0.364234	0.34342	0.10085	0.418522	0.137208	0.666549	0.333451	0.664063	0.335937	0.759746
Sulfolobus_islandicus_L_S_2_15	0.621526	0.378474	0.423511	0.144183	0.149792	0.0519996	0.184404	0.0461105	0.361048	0.10519	0.533762	1	0.376033	0.0857876	0.393562	0.144618	0.231835	0.0997584	0.241516	0.0674991	0.253185	0.106206	0.327885	0.134898	0.442233	0.0949846	0.439546	0.129304	0.304892	0.126259	0.399685	0.120555	0.362221	0.117539	0.0333863	0.0100689	0.0272331	0.00712477	0.570541	0.351646	0.341157	0.103388	0.415656	0.139799	0.674546	0.325454	0.674925	0.325075	0.750678
Sulfolobus_solfataricus_P2	0.60078	0.39922	0.404963	0.146665	0.146015	0.0635184	0.187366	0.0514718	0.357323	0.114024	0.528653	1	0.368989	0.0943368	0.38102	0.155655	0.226895	0.111209	0.233967	0.070457	0.250014	0.107458	0.324272	0.139647	0.428394	0.107687	0.429101	0.14299	0.295727	0.132182	0.399146	0.127392	0.348127	0.125335	0.0341175	0.0112918	0.026724	0.00986692	0.552682	0.365318	0.341616	0.10447	0.404588	0.149326	0.653625	0.346375	0.645984	0.354016	0.745835
Sulfolobus_solfataricus_98_2	0.599666	0.400334	0.403394	0.146999	0.145227	0.0650081	0.186956	0.0524165	0.353878	0.116027	0.530094	1	0.365204	0.0969437	0.380878	0.156975	0.224912	0.112115	0.233187	0.0716276	0.250913	0.107245	0.320554	0.139237	0.431605	0.108603	0.429094	0.143148	0.29597	0.131788	0.397154	0.127618	0.34802	0.127207	0.0336608	0.0107384	0.026846	0.0105614	0.554503	0.36369	0.338179	0.105606	0.404796	0.151418	0.657082	0.342918	0.650134	0.349866	0.742042
Metallosphaera_sedula_DSM_5348	0.389826	0.610174	0.11559	0.126866	0.204207	0.191132	0.188553	0.173651	0.30008	0.266047	0.433872	1	0.291783	0.173552	0.208065	0.326601	0.164054	0.249465	0.181339	0.114822	0.130851	0.159468	0.267369	0.326525	0.283731	0.122375	0.259902	0.333167	0.212253	0.194677	0.257891	0.314183	0.264956	0.16297	0.0251793	0.019482	0.0203435	0.0153966	0.319215	0.600384	0.244066	0.140688	0.381198	0.234048	0.422227	0.577773	0.455834	0.544166	0.368247
Metallosphaera_cuprina_Ar_4	0.435315	0.564685	0.25348	0.154168	0.181668	0.125018	0.181934	0.103732	0.268879	0.200807	0.530315	1	0.348493	0.155398	0.277845	0.218264	0.23816	0.149271	0.211413	0.107541	0.135772	0.157843	0.427893	0.162257	0.274002	0.135848	0.353196	0.218978	0.222163	0.205663	0.3864	0.215977	0.215407	0.182216	0.0270054	0.013012	0.026642	0.0104314	0.45742	0.465489	0.275174	0.130696	0.393581	0.20055	0.462956	0.537044	0.483916	0.516084	0.537633
Acidianus_hospitalis_W1	0.651006	0.348994	0.455011	0.114403	0.180101	0.0489306	0.165385	0.0361689	0.36721	0.0798961	0.552894	1	0.392064	0.0738012	0.433874	0.100261	0.295491	0.0920955	0.242451	0.0629056	0.184981	0.122076	0.446903	0.0816871	0.375552	0.0958573	0.509012	0.0930549	0.299979	0.0979544	0.36961	0.101404	0.445949	0.0830379	0.0232791	0.00931166	0.0127233	0.00381296	0.611519	0.339354	0.275758	0.135496	0.494676	0.0940703	0.666277	0.333723	0.63897	0.36103	0.746984
Sulfolobus_tokodaii_str__7	0.699768	0.300232	0.47314	0.1	0.179387	0.0512703	0.159822	0.0363803	0.404603	0.089489	0.505908	1	0.405168	0.0747483	0.412028	0.108056	0.286538	0.069153	0.25433	0.0487654	0.255771	0.0854425	0.368187	0.103521	0.442706	0.0855854	0.465098	0.0887104	0.361087	0.0851052	0.460558	0.0915344	0.378764	0.0691438	0.0321096	0.00903995	0.0204128	0.00589703	0.644655	0.287885	0.37892	0.0849395	0.421708	0.114433	0.740281	0.259719	0.743095	0.256905	0.751708
Sulfolobus_acidocaldarius_DSM_639	0.608218	0.391782	0.350291	0.137947	0.16294	0.0757724	0.186204	0.0868461	0.323016	0.121809	0.555175	1	0.330503	0.121357	0.361107	0.187033	0.225239	0.112125	0.257512	0.0612653	0.243106	0.100753	0.405229	0.146477	0.367401	0.0808927	0.367467	0.152862	0.380998	0.0986726	0.390697	0.135165	0.38351	0.0906287	0.0304137	0.00892088	0.025626	0.00816313	0.565942	0.360934	0.359553	0.104283	0.402949	0.133215	0.623948	0.376052	0.655666	0.344334	0.566777
Desulfurococcus_kamchatkensis_1221n	0.294538	0.705462	0.204674	0.104412	0.151194	0.185998	0.207126	0.146596	0.199787	0.226998	0.573216	1	0.275258	0.168414	0.297895	0.258434	0.102235	0.136275	0.213264	0.102353	0.201032	0.244841	0.229043	0.23485	0.342015	0.194092	0.205687	0.250106	0.366744	0.177464	0.322425	0.250972	0.280077	0.146526	0.0608592	0.0362452	0.018225	0.0387845	0.336978	0.508908	0.284322	0.234636	0.238857	0.242185	0.49058	0.50942	0.563559	0.436441	0.347934
Desulfurococcus_mucosus_DSM_2162	0.122916	0.877084	0.0845927	0.110747	0.129767	0.311351	0.15419	0.209353	0.127191	0.286158	0.586651	1	0.225158	0.226334	0.188934	0.359573	0.0523209	0.196992	0.195698	0.119279	0.116893	0.318818	0.183613	0.3154	0.23001	0.270977	0.137104	0.304603	0.305207	0.253086	0.231239	0.307899	0.272298	0.188564	0.056003	0.0558174	0.0161069	0.0511041	0.219187	0.601781	0.199087	0.328423	0.171514	0.300976	0.269017	0.730983	0.37213	0.62787	0.21719
Thermosphaera_aggregans_DSM_11486	0.316778	0.683222	0.169947	0.171977	0.16956	0.193281	0.143421	0.151814	0.310762	0.260493	0.428745	1	0.380316	0.181893	0.192129	0.245662	0.12034	0.16306	0.192758	0.12304	0.127486	0.273316	0.272068	0.264813	0.223668	0.239451	0.22456	0.274405	0.297622	0.203413	0.308834	0.24244	0.238014	0.210712	0.0441104	0.0456269	0.032871	0.0490611	0.344008	0.484323	0.209449	0.246604	0.258058	0.285889	0.383593	0.616407	0.400062	0.599938	0.406457
Staphylothermus_marinus_F1	0.538315	0.461685	0.329035	0.125542	0.170255	0.0873393	0.233559	0.0542689	0.34723	0.129591	0.523178	1	0.453968	0.084707	0.35464	0.106685	0.191731	0.0700973	0.236254	0.0625412	0.259542	0.179835	0.328303	0.144963	0.41854	0.108194	0.310711	0.102788	0.503635	0.0828656	0.443683	0.0831953	0.395159	0.0779627	0.104092	0.0295908	0.05128	0.0224148	0.576214	0.216408	0.325585	0.137388	0.426933	0.110094	0.750096	0.249904	0.72537	0.27463	0.673703
Staphylothermus_hellenicus_DSM_12710	0.523213	0.476787	0.302687	0.121772	0.173504	0.091203	0.239051	0.0717825	0.334995	0.140853	0.524152	1	0.450026	0.0876268	0.347994	0.114353	0.190157	0.0829184	0.227193	0.0631559	0.238682	0.197894	0.314861	0.157801	0.406282	0.121055	0.289672	0.127684	0.496142	0.0865018	0.432657	0.101143	0.384979	0.0812216	0.0966262	0.0318719	0.0469139	0.0278296	0.535681	0.261077	0.305662	0.163266	0.401891	0.129182	0.733513	0.266487	0.71156	0.28844	0.636249
Ignisphaera_aggregans_DSM_17230	0.701155	0.298845	0.207832	0.112738	0.248761	0.0905551	0.286365	0.0537481	0.310921	0.0993882	0.589691	1	0.454269	0.078582	0.358088	0.109061	0.282985	0.0536312	0.227778	0.0519711	0.255325	0.12831	0.394168	0.101308	0.452815	0.0517088	0.280049	0.101884	0.564277	0.0537894	0.495836	0.0689062	0.392599	0.0426591	0.0443782	0.0127259	0.0238278	0.00741113	0.649728	0.261929	0.43093	0.0990274	0.351714	0.118329	0.829074	0.170926	0.810718	0.189282	0.495437
Aeropyrum_pernix_K1	0.191898	0.808102	0.0365353	0.0619575	0.137552	0.313147	0.181405	0.269403	0.146321	0.190857	0.662821	1	0.257447	0.251919	0.157135	0.3335	0.108354	0.181974	0.0929169	0.133813	0.0919764	0.390965	0.213816	0.410273	0.141867	0.234043	0.196492	0.321606	0.235635	0.246267	0.254245	0.377123	0.150241	0.218391	0.032551	0.0565455	0.0181856	0.0679017	0.147447	0.677369	0.176434	0.385597	0.139534	0.298435	0.308131	0.691869	0.285231	0.714769	0.134555
Acidilobus_saccharovorans_345_15	0.244028	0.755972	0.0422328	0.0464683	0.183295	0.312367	0.0747667	0.34087	0.116144	0.133936	0.749921	1	0.185561	0.303497	0.129575	0.381367	0.0702804	0.207467	0.158537	0.17133	0.0373949	0.354991	0.200404	0.3713	0.175247	0.253049	0.17031	0.379513	0.138688	0.311488	0.15187	0.496116	0.120613	0.231401	0.0147825	0.0510015	0.00607079	0.0180409	0.0893127	0.820792	0.0668686	0.563812	0.12374	0.24558	0.211002	0.788998	0.187085	0.812915	0.0780463
Hyperthermus_butylicus_DSM_5456	0.330543	0.669457	0.0377351	0.0621428	0.163629	0.287217	0.263022	0.186254	0.185332	0.216156	0.598512	1	0.25768	0.201588	0.280484	0.260248	0.0901447	0.123738	0.120358	0.123614	0.145831	0.396315	0.164373	0.287078	0.310039	0.238509	0.185825	0.259936	0.327174	0.227064	0.307306	0.242867	0.285717	0.16411	0.122924	0.175911	0.0386565	0.109325	0.160398	0.392787	0.233366	0.45924	0.133733	0.173661	0.32919	0.67081	0.363973	0.636027	0.237253
Ignicoccus_hospitalis_KIN4_I	0.126547	0.873453	0.0972585	0.318827	0.0488791	0.261567	0.0885593	0.184909	0.111539	0.19812	0.69034	1	0.129553	0.294045	0.192689	0.383712	0.0985075	0.277565	0.0492071	0.1625	0.0517257	0.360494	0.141659	0.455492	0.061938	0.340911	0.185894	0.453481	0.0645258	0.296098	0.152872	0.420222	0.0778494	0.349056	0.0221988	0.099105	0.0269369	0.0634816	0.105335	0.682943	0.08532	0.426738	0.148974	0.338968	0.120916	0.879084	0.0800699	0.91993	0.484282
Pyrobaculum_oguniense_TE7	0.389727	0.610273	0.0792365	0.170947	0.147819	0.236532	0.153012	0.212453	0.247388	0.302167	0.450446	1	0.160295	0.228047	0.181579	0.430079	0.173224	0.196945	0.105155	0.202615	0.065552	0.256509	0.178533	0.354911	0.164498	0.302058	0.187308	0.288479	0.225371	0.298842	0.148758	0.405436	0.140324	0.305482	0.044444	0.142842	0.0272796	0.106574	0.214107	0.464753	0.0929564	0.477825	0.135032	0.294186	0.26044	0.73956	0.201766	0.798234	0.371174
Pyrobaculum_arsenaticum_DSM_13514	0.381593	0.618407	0.0750549	0.16678	0.148067	0.241618	0.155202	0.213277	0.243417	0.303547	0.453036	1	0.157637	0.229591	0.181963	0.430809	0.172292	0.200249	0.103645	0.207154	0.062079	0.254581	0.178977	0.359162	0.165845	0.296016	0.189147	0.292109	0.222558	0.296186	0.148858	0.409278	0.140277	0.301588	0.0445949	0.139598	0.02816	0.105428	0.22035	0.461869	0.0910222	0.482535	0.133624	0.292818	0.246702	0.753298	0.190576	0.809424	0.356934
Pyrobaculum_aerophilum_str__IM2	0.533154	0.466846	0.194036	0.171346	0.139538	0.189988	0.123864	0.181229	0.359174	0.179696	0.46113	1	0.197784	0.189266	0.217786	0.395164	0.207671	0.167985	0.141126	0.154664	0.0808555	0.247697	0.194916	0.358386	0.166651	0.280046	0.306638	0.172389	0.241088	0.279885	0.158234	0.3957	0.149665	0.296401	0.0484863	0.1381	0.0279693	0.0864462	0.285585	0.413414	0.064668	0.479259	0.165932	0.290142	0.401572	0.598428	0.245736	0.754264	0.486063
Pyrobaculum_calidifontis_JCM_11548	0.432649	0.567351	0.0674756	0.180201	0.130282	0.283895	0.137178	0.200968	0.254644	0.262339	0.483017	1	0.115503	0.225968	0.153051	0.505478	0.195334	0.217045	0.087351	0.18716	0.0552335	0.257876	0.138347	0.421304	0.183148	0.257202	0.203554	0.279824	0.206687	0.309935	0.115338	0.453015	0.127484	0.304164	0.03832	0.161411	0.0247288	0.109475	0.216281	0.449785	0.0523482	0.515564	0.115066	0.317022	0.219782	0.780218	0.15432	0.84568	0.340949
Pyrobaculum_islandicum_DSM_4184	0.60114	0.39886	0.160848	0.133498	0.193378	0.206026	0.17844	0.12781	0.253362	0.214259	0.532379	1	0.211278	0.206277	0.273309	0.309136	0.288175	0.117649	0.12378	0.144914	0.119142	0.20634	0.228887	0.282487	0.243415	0.245212	0.23428	0.191875	0.333778	0.240066	0.216495	0.333417	0.195986	0.254102	0.0872555	0.0966687	0.0298461	0.076715	0.398878	0.310636	0.128336	0.455473	0.173197	0.242994	0.496908	0.503092	0.407045	0.592955	0.491865
Thermoproteus_uzoniensis_768_20	0.145827	0.854173	0.0347949	0.18691	0.0710481	0.332588	0.0998668	0.274792	0.0851493	0.266973	0.647878	1	0.0693902	0.399867	0.099116	0.431627	0.103693	0.263528	0.0371216	0.323696	0.0272309	0.24473	0.14188	0.423036	0.0505974	0.384487	0.134075	0.368269	0.104167	0.39349	0.0861129	0.514381	0.0544455	0.345061	0.0323175	0.143805	0.0148263	0.098624	0.187025	0.523402	0.0351636	0.608195	0.0988738	0.257768	0.242873	0.757127	0.200867	0.799133	0.253456
Thermoproteus_tenax_Kra_1	0.271993	0.728007	0.0734902	0.216726	0.100677	0.273288	0.111654	0.224164	0.134287	0.292993	0.57272	1	0.127754	0.322984	0.162112	0.38715	0.147483	0.212404	0.101454	0.244453	0.0473474	0.246859	0.181042	0.386996	0.117273	0.314689	0.244809	0.254796	0.184582	0.315813	0.144006	0.44256	0.123608	0.289825	0.0382778	0.124124	0.0256689	0.0653801	0.315407	0.431142	0.0666445	0.524229	0.179064	0.230062	0.405961	0.594039	0.284064	0.715936	0.371803
Vulcanisaeta_distributa_DSM_14429	0.41144	0.58856	0.228336	0.13872	0.197383	0.137539	0.173814	0.124207	0.388129	0.151293	0.460578	1	0.3675	0.16383	0.199035	0.269635	0.0737489	0.125027	0.238664	0.110528	0.265596	0.186437	0.192437	0.206574	0.416476	0.184512	0.176631	0.245456	0.252017	0.325896	0.222388	0.332573	0.246555	0.198483	0.0599781	0.0250655	0.0156435	0.0162702	0.140814	0.742229	0.438956	0.306317	0.108675	0.146052	0.419539	0.580461	0.524608	0.475392	0.362469
Caldivirga_maquilingensis_IC_167	0.291886	0.708114	0.358753	0.0819007	0.204635	0.081994	0.178009	0.0947089	0.450806	0.0970531	0.452141	1	0.432896	0.089827	0.21733	0.259947	0.0554177	0.115873	0.33191	0.0332556	0.308433	0.15511	0.252261	0.202834	0.431113	0.113792	0.315	0.268108	0.279716	0.137177	0.32989	0.294574	0.264514	0.111021	0.0415089	0.0190225	0.00804345	0.00977543	0.161485	0.760164	0.505295	0.182127	0.114271	0.198307	0.329546	0.670454	0.532606	0.467394	0.449305
Thermofilum_pendens_Hrk_5	0.157524	0.842476	0.0412444	0.081635	0.113648	0.371329	0.145934	0.24621	0.120414	0.331325	0.548261	1	0.167707	0.291913	0.213531	0.326848	0.0890114	0.248414	0.0490719	0.233351	0.0495463	0.330605	0.146525	0.377358	0.104689	0.371427	0.140887	0.28385	0.142501	0.432761	0.188278	0.318652	0.122737	0.370333	0.0345214	0.138763	0.0264968	0.0772498	0.153796	0.569173	0.129578	0.366698	0.162173	0.341551	0.0854046	0.914595	0.135271	0.864729	0.225408
Candidatus_Korarchaeum_cryptofilum_OPF8	0.12462	0.87538	0.118019	0.140682	0.0851995	0.316265	0.136462	0.203373	0.111334	0.236926	0.65174	1	0.199723	0.294598	0.201626	0.304053	0.135047	0.243148	0.152829	0.129946	0.0885328	0.250497	0.253227	0.323834	0.187847	0.235092	0.355337	0.19341	0.186075	0.265177	0.454132	0.225791	0.147653	0.172424	0.0115272	0.0169589	0.00872084	0.0101995	0.244244	0.70835	0.175845	0.189762	0.276382	0.358011	0.40901	0.59099	0.521571	0.478429	0.29938
Nitrosopumilus_maritimus_SCM1	0.760131	0.239869	0.300579	0.204506	0.208126	0.0627783	0.178642	0.045369	0.604752	0.191139	0.204109	1	0.431571	0.104136	0.373671	0.0906226	0.32635	0.0608268	0.362008	0.0221035	0.175112	0.0535996	0.375422	0.0494782	0.547376	0.0277244	0.400662	0.0985801	0.469929	0.0308283	0.239052	0.0748517	0.664034	0.0220623	0.138179	0.0288839	0.113812	0.00778557	0.649174	0.0621657	0.33421	0.103838	0.50911	0.0528425	0.668901	0.331099	0.697382	0.302618	0.830198
Nanoarchaeum_equitans_Kin4_M	0.689024	0.310976	0.503343	0.230003	0.0615064	0.015897	0.177959	0.011292	0.290005	0.0719965	0.637998	1	0.444616	0.048654	0.421558	0.0851721	0.349301	0.110493	0.109638	0.0635871	0.168805	0.198175	0.311027	0.180814	0.470249	0.03791	0.379942	0.174381	0.405336	0.0403407	0.394047	0.152379	0.353854	0.0997202	0.0179327	0.0155642	0.0225004	0.00524446	0.633057	0.305701	0.292024	0.197337	0.314172	0.196466	0.781374	0.218626	0.827112	0.172888	0.934504
[truncated: 12 more columns]
