# Supplementary material for: Genome-Wide Analysis Reveals Ancestral Lack of Seventeen Different tRNAs and Clade-Specific Loss of tRNA-CNNs in Archaea
Source: Front Microbiol. 2018 Jun 7;9:1245. doi: 10.3389/fmicb.2018.01245 (PMC6000648; doi:10.3389/fmicb.2018.01245)
Supplement: TABLE S5 — NNGs codon usage for different fold boxes in 167 archaeal genomes. The rows indicate codon folds for amino acid, while the columns indicate different group, including Methanococcales and Methanobacteriales, and other groups. The P-value was drawn by Mann–Whitney test. [file Table_5.XLSX]

## Sheet: 工作表1
NNG in different folds
fold type	Methanococcales and Methanobacteriales	Other	Pvalue(Mann-Whitney test)
4-fold	0.103808	0.238944	2.307e-11
6-fold	0.190486	0.305166	1.493e-09
2-fold	0.278919	0.542755	7.368e-11
