# Supplementary material for: Genome-Wide Analysis Reveals Ancestral Lack of Seventeen Different tRNAs and Clade-Specific Loss of tRNA-CNNs in Archaea
Source: Front Microbiol. 2018 Jun 7;9:1245. doi: 10.3389/fmicb.2018.01245 (PMC6000648; doi:10.3389/fmicb.2018.01245)
Supplement: TABLE S6 — High expression gene list used for optimal codon prediction. [file Table_6.XLSX]

## Sheet: Sheet1
Genome list	High expression gene list
Acidianus_hospitalis_W1
	lcl|NC_015518.1_cds_WP_013774903.1_94
	lcl|NC_015518.1_cds_WP_013775066.1_267
	lcl|NC_015518.1_cds_WP_013775076.1_278
	lcl|NC_015518.1_cds_WP_013775085.1_286
	lcl|NC_015518.1_cds_WP_013775205.1_409
	lcl|NC_015518.1_cds_WP_013775206.1_410
	lcl|NC_015518.1_cds_WP_013775279.1_479
	lcl|NC_015518.1_cds_WP_013775302.1_502
	lcl|NC_015518.1_cds_WP_013775347.1_546
	lcl|NC_015518.1_cds_WP_013775436.1_635
	lcl|NC_015518.1_cds_WP_013775447.1_646
	lcl|NC_015518.1_cds_WP_013775460.1_659
	lcl|NC_015518.1_cds_WP_013775464.1_663
	lcl|NC_015518.1_cds_WP_013775473.1_672
	lcl|NC_015518.1_cds_WP_013775478.1_677
	lcl|NC_015518.1_cds_WP_013775484.1_683
	lcl|NC_015518.1_cds_WP_013775485.1_684
	lcl|NC_015518.1_cds_WP_013775486.1_685
	lcl|NC_015518.1_cds_WP_013775514.1_714
	lcl|NC_015518.1_cds_WP_013775516.1_716
	lcl|NC_015518.1_cds_WP_013775523.1_723
	lcl|NC_015518.1_cds_WP_013775532.1_732
	lcl|NC_015518.1_cds_WP_048054555.1_749
	lcl|NC_015518.1_cds_WP_013775548.1_751
	lcl|NC_015518.1_cds_WP_013775549.1_752
	lcl|NC_015518.1_cds_WP_013775550.1_753
	lcl|NC_015518.1_cds_WP_013775551.1_754
	lcl|NC_015518.1_cds_WP_013775553.1_756
	lcl|NC_015518.1_cds_WP_013775603.1_805
	lcl|NC_015518.1_cds_WP_048054891.1_813
	lcl|NC_015518.1_cds_WP_013775618.1_820
	lcl|NC_015518.1_cds_WP_013775938.1_1144
	lcl|NC_015518.1_cds_WP_048054919.1_1192
	lcl|NC_015518.1_cds_WP_013776026.1_1234
	lcl|NC_015518.1_cds_WP_048054636.1_1236
	lcl|NC_015518.1_cds_WP_013776046.1_1254
	lcl|NC_015518.1_cds_WP_013776051.1_1259
	lcl|NC_015518.1_cds_WP_013776088.1_1296
	lcl|NC_015518.1_cds_WP_013776093.1_1301
	lcl|NC_015518.1_cds_WP_013776135.1_1346
	lcl|NC_015518.1_cds_WP_013776191.1_1404
	lcl|NC_015518.1_cds_WP_013776220.1_1432
	lcl|NC_015518.1_cds_WP_048054678.1_1537
	lcl|NC_015518.1_cds_WP_013776328.1_1539
	lcl|NC_015518.1_cds_WP_013776344.1_1555
	lcl|NC_015518.1_cds_WP_013776460.1_1688
	lcl|NC_015518.1_cds_WP_048054735.1_1832
	lcl|NC_015518.1_cds_WP_013776617.1_1853
	lcl|NC_015518.1_cds_WP_013776727.1_1965
	lcl|NC_015518.1_cds_WP_013776735.1_1973
	lcl|NC_015518.1_cds_WP_013776779.1_2016
	lcl|NC_015518.1_cds_WP_013776800.1_2039
	lcl|NC_015518.1_cds_WP_013776881.1_2124
	lcl|NC_015518.1_cds_WP_013776961.1_2200
	lcl|NC_015518.1_cds_WP_013776964.1_2203
	lcl|NC_015518.1_cds_WP_013777023.1_2263
Acidilobus_saccharovorans_345_15
	lcl|NC_014374.1_cds_WP_013266050.1_127
	lcl|NC_014374.1_cds_WP_013266060.1_137
	lcl|NC_014374.1_cds_WP_013266119.1_199
	lcl|NC_014374.1_cds_WP_013266122.1_201
	lcl|NC_014374.1_cds_WP_013266141.1_220
	lcl|NC_014374.1_cds_WP_013266187.1_264
	lcl|NC_014374.1_cds_WP_013266212.1_290
	lcl|NC_014374.1_cds_WP_013266322.1_399
	lcl|NC_014374.1_cds_WP_013266343.1_419
	lcl|NC_014374.1_cds_WP_013266346.1_421
	lcl|NC_014374.1_cds_WP_013266374.1_448
	lcl|NC_014374.1_cds_WP_048812977.1_735
	lcl|NC_014374.1_cds_WP_013266699.1_762
	lcl|NC_014374.1_cds_WP_013266729.1_791
	lcl|NC_014374.1_cds_WP_013266803.1_865
	lcl|NC_014374.1_cds_WP_013266863.1_925
	lcl|NC_014374.1_cds_WP_048812829.1_983
	lcl|NC_014374.1_cds_WP_013266925.1_987
	lcl|NC_014374.1_cds_WP_013266985.1_1048
	lcl|NC_014374.1_cds_WP_013267011.1_1073
	lcl|NC_014374.1_cds_WP_013267014.1_1076
	lcl|NC_014374.1_cds_WP_013267021.1_1083
	lcl|NC_014374.1_cds_WP_013267046.1_1106
	lcl|NC_014374.1_cds_WP_048812859.1_1151
	lcl|NC_014374.1_cds_WP_048813021.1_1152
	lcl|NC_014374.1_cds_WP_013267093.1_1153
	lcl|NC_014374.1_cds_WP_052296733.1_1154
	lcl|NC_014374.1_cds_WP_013267096.1_1156
	lcl|NC_014374.1_cds_WP_013267114.1_1173
	lcl|NC_014374.1_cds_WP_013267163.1_1221
	lcl|NC_014374.1_cds_WP_013267164.1_1222
	lcl|NC_014374.1_cds_WP_048813043.1_1328
	lcl|NC_014374.1_cds_WP_013267279.1_1336
Aciduliprofundum_boonei_T469
	lcl|NC_013926.1_cds_WP_012997013.1_3
	lcl|NC_013926.1_cds_WP_008085465.1_28
	lcl|NC_013926.1_cds_WP_008085043.1_120
	lcl|NC_013926.1_cds_WP_008086524.1_210
	lcl|NC_013926.1_cds_WP_008084533.1_324
	lcl|NC_013926.1_cds_WP_008082199.1_554
	lcl|NC_013926.1_cds_WP_008082115.1_555
	lcl|NC_013926.1_cds_WP_008082621.1_738
	lcl|NC_013926.1_cds_WP_008082188.1_746
	lcl|NC_013926.1_cds_WP_008082665.1_785
	lcl|NC_013926.1_cds_WP_008082255.1_845
	lcl|NC_013926.1_cds_WP_008084255.1_902
	lcl|NC_013926.1_cds_WP_008084277.1_909
	lcl|NC_013926.1_cds_WP_012997267.1_922
	lcl|NC_013926.1_cds_WP_012997273.1_933
	lcl|NC_013926.1_cds_WP_008086516.1_1065
	lcl|NC_013926.1_cds_WP_012997326.1_1066
	lcl|NC_013926.1_cds_WP_012997327.1_1067
	lcl|NC_013926.1_cds_WP_012997328.1_1068
	lcl|NC_013926.1_cds_WP_008085661.1_1093
	lcl|NC_013926.1_cds_WP_008085623.1_1127
	lcl|NC_013926.1_cds_WP_008085741.1_1147
	lcl|NC_013926.1_cds_WP_008082797.1_1252
	lcl|NC_013926.1_cds_WP_012997392.1_1288
	lcl|NC_013926.1_cds_WP_008083185.1_1354
	lcl|NC_013926.1_cds_WP_008084115.1_1369
	lcl|NC_013926.1_cds_WP_008082997.1_1447
Aciduliprofundum_sp_MAR08_339
	lcl|NC_019942.1_cds_WP_015282559.1_3
	lcl|NC_019942.1_cds_WP_015282584.1_28
	lcl|NC_019942.1_cds_WP_015282615.1_58
	lcl|NC_019942.1_cds_WP_015282628.1_71
	lcl|NC_019942.1_cds_WP_015282694.1_134
	lcl|NC_019942.1_cds_WP_048103946.1_249
	lcl|NC_019942.1_cds_WP_048103952.1_282
	lcl|NC_019942.1_cds_WP_015282935.1_393
	lcl|NC_019942.1_cds_WP_015282942.1_400	TFIIB
	lcl|NC_019942.1_cds_WP_015282993.1_449
	lcl|NC_019942.1_cds_WP_015282994.1_450
	lcl|NC_019942.1_cds_WP_015283019.1_474
	lcl|NC_019942.1_cds_WP_015283032.1_488
	lcl|NC_019942.1_cds_WP_015283043.1_498
	lcl|NC_019942.1_cds_WP_015283079.1_532	TFIIB
	lcl|NC_019942.1_cds_WP_015283230.1_682
	lcl|NC_019942.1_cds_WP_015283339.1_788
	lcl|NC_019942.1_cds_WP_015283361.1_809
	lcl|NC_019942.1_cds_WP_048103781.1_818
	lcl|NC_019942.1_cds_WP_048103797.1_946
	lcl|NC_019942.1_cds_WP_048103808.1_966
	lcl|NC_019942.1_cds_WP_015283684.1_1128
	lcl|NC_019942.1_cds_WP_048104130.1_1321
	lcl|NC_019942.1_cds_WP_015283880.1_1322
	lcl|NC_019942.1_cds_WP_015283881.1_1323
	lcl|NC_019942.1_cds_WP_015283882.1_1324
	lcl|NC_019942.1_cds_WP_015283920.1_1362
	lcl|NC_019942.1_cds_WP_015283955.1_1395
	lcl|NC_019942.1_cds_WP_015283973.1_1414
	lcl|NC_019942.1_cds_WP_015284030.1_1470
Aeropyrum_pernix_K1
	lcl|BA000002.3_cds_BAA79008.1_64
	lcl|BA000002.3_cds_BAA79073.1_115
	lcl|BA000002.3_cds_BAA79170.2_183
	lcl|BA000002.3_cds_BAA79171.1_184
	lcl|BA000002.3_cds_BAA79394.2_317
	lcl|BA000002.3_cds_BAA79401.2_322
	lcl|BA000002.3_cds_BAA79403.2_324
	lcl|BA000002.3_cds_BAA79405.2_326
	lcl|BA000002.3_cds_BAA79517.2_405
	lcl|BA000002.3_cds_BAF34751.1_525
	lcl|BA000002.3_cds_BAA79765.2_550
	lcl|BA000002.3_cds_BAA79898.1_640
	lcl|BA000002.3_cds_BAA80032.2_723
	lcl|BA000002.3_cds_BAA80070.1_740
	lcl|BA000002.3_cds_BAA80532.2_1007
	lcl|BA000002.3_cds_BAA80629.1_1073
	lcl|BA000002.3_cds_BAA80745.2_1144
	lcl|BA000002.3_cds_BAA80751.1_1148
	lcl|BA000002.3_cds_BAA80856.2_1214
	lcl|BA000002.3_cds_BAA80857.2_1215
	lcl|BA000002.3_cds_BAA80860.1_1216
	lcl|BA000002.3_cds_BAA80865.1_1217
	lcl|BA000002.3_cds_BAA81014.2_1310
	lcl|BA000002.3_cds_BAA81096.2_1361
	lcl|BA000002.3_cds_BAA81109.2_1371
	lcl|BA000002.3_cds_BAA81187.2_1421
	lcl|BA000002.3_cds_BAA81193.1_1427
	lcl|BA000002.3_cds_BAA81241.2_1453
	lcl|BA000002.3_cds_BAA81379.2_1545
	lcl|BA000002.3_cds_BAA81387.1_1547
	lcl|BA000002.3_cds_BAA81412.1_1559
	lcl|BA000002.3_cds_BAA81458.2_1586
Archaeoglobus_fulgidus_DSM_4304
	lcl|NC_000917.1_cds_WP_010877570.1_53
	lcl|NC_000917.1_cds_WP_010877718.1_202
	lcl|NC_000917.1_cds_WP_010877842.1_335
	lcl|NC_000917.1_cds_WP_010877880.1_372
	lcl|NC_000917.1_cds_WP_010878004.1_494
	lcl|NC_000917.1_cds_WP_010878034.1_523
	lcl|NC_000917.1_cds_WP_010878044.1_533
	lcl|NC_000917.1_cds_WP_048064633.1_588
	lcl|NC_000917.1_cds_WP_010878148.1_642
	lcl|NC_000917.1_cds_WP_010878196.1_689
	lcl|NC_000917.1_cds_WP_010878260.1_752
	lcl|NC_000917.1_cds_WP_010878271.1_763
	lcl|NC_000917.1_cds_WP_048064286.1_772
	lcl|NC_000917.1_cds_WP_010878414.1_905
	lcl|NC_000917.1_cds_WP_010878472.1_963
	lcl|NC_000917.1_cds_WP_010878612.1_1104
	lcl|NC_000917.1_cds_WP_010878613.1_1105
	lcl|NC_000917.1_cds_WP_010878627.1_1118
	lcl|NC_000917.1_cds_WP_048064352.1_1222
	lcl|NC_000917.1_cds_WP_010878796.1_1286
	lcl|NC_000917.1_cds_WP_048064405.1_1510
	lcl|NC_000917.1_cds_WP_010879083.1_1564
	lcl|NC_000917.1_cds_WP_010879182.1_1661
	lcl|NC_000917.1_cds_WP_048064726.1_1697
	lcl|NC_000917.1_cds_WP_010879286.1_1764
	lcl|NC_000917.1_cds_WP_010879378.1_1855
	lcl|NC_000917.1_cds_WP_010879379.1_1856
	lcl|NC_000917.1_cds_WP_010879380.1_1857
	lcl|NC_000917.1_cds_WP_010879381.1_1858
	lcl|NC_000917.1_cds_WP_010879382.1_1859
	lcl|NC_000917.1_cds_WP_010879384.1_1861
	lcl|NC_000917.1_cds_WP_010879557.1_2033
	lcl|NC_000917.1_cds_WP_010879766.1_2244
	lcl|NC_000917.1_cds_WP_010879771.1_2249
	lcl|NC_000917.1_cds_WP_048064560.1_2293
	lcl|NC_000917.1_cds_WP_010879919.1_2402
Archaeoglobus_fulgidus_DSM_8774
	lcl|NZ_CP006577.1_cds_WP_010877570.1_47
	lcl|NZ_CP006577.1_cds_WP_010877718.1_175
	lcl|NZ_CP006577.1_cds_WP_010877842.1_302
	lcl|NZ_CP006577.1_cds_WP_010877880.1_339
	lcl|NZ_CP006577.1_cds_WP_010878004.1_461
	lcl|NZ_CP006577.1_cds_WP_010878034.1_490
	lcl|NZ_CP006577.1_cds_WP_010878044.1_500
	lcl|NZ_CP006577.1_cds_WP_048064633.1_615
	lcl|NZ_CP006577.1_cds_WP_048096489.1_639
	lcl|NZ_CP006577.1_cds_WP_010878148.1_667
	lcl|NZ_CP006577.1_cds_WP_010878196.1_714
	lcl|NZ_CP006577.1_cds_WP_010878260.1_776
	lcl|NZ_CP006577.1_cds_WP_048095284.1_787
	lcl|NZ_CP006577.1_cds_WP_048064286.1_795
	lcl|NZ_CP006577.1_cds_WP_010878414.1_926
	lcl|NZ_CP006577.1_cds_WP_010878472.1_988
	lcl|NZ_CP006577.1_cds_WP_010878612.1_1133
	lcl|NZ_CP006577.1_cds_WP_010878613.1_1134
	lcl|NZ_CP006577.1_cds_WP_010878627.1_1147
	lcl|NZ_CP006577.1_cds_WP_048064352.1_1248
	lcl|NZ_CP006577.1_cds_WP_048095629.1_1322
	lcl|NZ_CP006577.1_cds_WP_048064405.1_1682
	lcl|NZ_CP006577.1_cds_WP_048095971.1_1736
	lcl|NZ_CP006577.1_cds_WP_048095993.1_1761
	lcl|NZ_CP006577.1_cds_WP_010879182.1_1832
	lcl|NZ_CP006577.1_cds_WP_048064726.1_1868
	lcl|NZ_CP006577.1_cds_WP_010879286.1_1935
	lcl|NZ_CP006577.1_cds_WP_010879378.1_2028
	lcl|NZ_CP006577.1_cds_WP_048096137.1_2029
	lcl|NZ_CP006577.1_cds_WP_010879380.1_2030
	lcl|NZ_CP006577.1_cds_WP_010879381.1_2031
	lcl|NZ_CP006577.1_cds_WP_010879382.1_2032
	lcl|NZ_CP006577.1_cds_WP_010879384.1_2034
	lcl|NZ_CP006577.1_cds_WP_010879557.1_2207
	lcl|NZ_CP006577.1_cds_WP_048096336.1_2428
	lcl|NZ_CP006577.1_cds_WP_010879771.1_2433
	lcl|NZ_CP006577.1_cds_WP_048064560.1_2478
	lcl|NZ_CP006577.1_cds_WP_010879919.1_2541
Archaeoglobus_profundus_DSM_5631
	lcl|NC_013741.1_cds_WP_012939457.1_42
	lcl|NC_013741.1_cds_WP_012939458.1_43
	lcl|NC_013741.1_cds_WP_012939470.1_55
	lcl|NC_013741.1_cds_WP_048084285.1_60
	lcl|NC_013741.1_cds_WP_012939537.1_124
	lcl|NC_013741.1_cds_WP_012939641.1_227
	lcl|NC_013741.1_cds_WP_012939679.1_264
	lcl|NC_013741.1_cds_WP_012939733.1_317
	lcl|NC_013741.1_cds_WP_012939737.1_321
	lcl|NC_013741.1_cds_WP_012939746.1_330
	lcl|NC_013741.1_cds_WP_012939801.1_385
	lcl|NC_013741.1_cds_WP_012939901.1_485
	lcl|NC_013741.1_cds_WP_012939919.1_503
	lcl|NC_013741.1_cds_WP_048084731.1_512
	lcl|NC_013741.1_cds_WP_012940002.1_586
	lcl|NC_013741.1_cds_WP_012940003.1_587
	lcl|NC_013741.1_cds_WP_012940125.1_706
	lcl|NC_013741.1_cds_WP_012940204.1_785
	lcl|NC_013741.1_cds_WP_048084404.1_854
	lcl|NC_013741.1_cds_WP_048084814.1_945
	lcl|NC_013741.1_cds_WP_012940373.1_946
	lcl|NC_013741.1_cds_WP_012940374.1_947
	lcl|NC_013741.1_cds_WP_012940375.1_948
	lcl|NC_013741.1_cds_WP_012940376.1_949
	lcl|NC_013741.1_cds_WP_012940378.1_951
	lcl|NC_013741.1_cds_WP_012940424.1_999
	lcl|NC_013741.1_cds_WP_012940495.1_1070
	lcl|NC_013741.1_cds_WP_012940532.1_1107
	lcl|NC_013741.1_cds_WP_012940621.1_1196
	lcl|NC_013741.1_cds_WP_012940630.1_1205
	lcl|NC_013741.1_cds_WP_012940641.1_1215
	lcl|NC_013741.1_cds_WP_012940715.1_1293
	lcl|NC_013741.1_cds_WP_012940947.1_1517
	lcl|NC_013741.1_cds_WP_012941094.1_1660
	lcl|NC_013741.1_cds_WP_012941151.1_1716
	lcl|NC_013741.1_cds_WP_012941199.1_1763
Archaeoglobus_sulfaticallidus_PM70_1
	lcl|NC_021169.1_cds_WP_048098166.1_4
	lcl|NC_021169.1_cds_WP_015589705.1_70
	lcl|NC_021169.1_cds_WP_015589721.1_87
	lcl|NC_021169.1_cds_WP_015589722.1_88
	lcl|NC_021169.1_cds_WP_015589830.1_197
	lcl|NC_021169.1_cds_WP_015589843.1_210
	lcl|NC_021169.1_cds_WP_015589859.1_226
	lcl|NC_021169.1_cds_WP_015589964.1_330
	lcl|NC_021169.1_cds_WP_015589976.1_342
	lcl|NC_021169.1_cds_WP_015590193.1_563
	lcl|NC_021169.1_cds_WP_015590228.1_595
	lcl|NC_021169.1_cds_WP_015590232.1_599
	lcl|NC_021169.1_cds_WP_015590236.1_603
	lcl|NC_021169.1_cds_WP_015590243.1_610
	lcl|NC_021169.1_cds_WP_048098288.1_616
	lcl|NC_021169.1_cds_WP_015590307.1_675
	lcl|NC_021169.1_cds_WP_015590318.1_686
	lcl|NC_021169.1_cds_WP_015590319.1_687
	lcl|NC_021169.1_cds_WP_015590320.1_688
	lcl|NC_021169.1_cds_WP_015590321.1_689
	lcl|NC_021169.1_cds_WP_048098293.1_690
	lcl|NC_021169.1_cds_WP_015590325.1_693
	lcl|NC_021169.1_cds_WP_015590355.1_724
	lcl|NC_021169.1_cds_WP_015590359.1_728
	lcl|NC_021169.1_cds_WP_015590888.1_1249
	lcl|NC_021169.1_cds_WP_048098166.1_1339
	lcl|NC_021169.1_cds_WP_015591080.1_1437
	lcl|NC_021169.1_cds_WP_015591131.1_1485
	lcl|NC_021169.1_cds_WP_015591143.1_1496
	lcl|NC_021169.1_cds_WP_015591145.1_1498
	lcl|NC_021169.1_cds_WP_015591195.1_1543
	lcl|NC_021169.1_cds_WP_015591224.1_1573
	lcl|NC_021169.1_cds_WP_015591297.1_1643
	lcl|NC_021169.1_cds_WP_015591413.1_1757
	lcl|NC_021169.1_cds_WP_052312096.1_1785
	lcl|NC_021169.1_cds_WP_015591553.1_1897
	lcl|NC_021169.1_cds_WP_015591780.1_2132
	lcl|NC_021169.1_cds_WP_015591809.1_2160
Archaeoglobus_veneficus_SNP6
	lcl|NC_015320.1_cds_WP_013682794.1_74
	lcl|NC_015320.1_cds_WP_013682819.1_99
	lcl|NC_015320.1_cds_WP_013682913.1_191
	lcl|NC_015320.1_cds_WP_013682918.1_196
	lcl|NC_015320.1_cds_WP_013683026.1_309
	lcl|NC_015320.1_cds_WP_013683040.1_325
	lcl|NC_015320.1_cds_WP_013683070.1_355
	lcl|NC_015320.1_cds_WP_013683090.1_375
	lcl|NC_015320.1_cds_WP_013683101.1_386
	lcl|NC_015320.1_cds_WP_013683163.1_448
	lcl|NC_015320.1_cds_WP_013683319.1_612
	lcl|NC_015320.1_cds_WP_013683478.1_765
	lcl|NC_015320.1_cds_WP_013683494.1_780
	lcl|NC_015320.1_cds_WP_013683534.1_821
	lcl|NC_015320.1_cds_WP_013683535.1_822
	lcl|NC_015320.1_cds_WP_013683542.1_829
	lcl|NC_015320.1_cds_WP_013683571.1_862
	lcl|NC_015320.1_cds_WP_013683706.1_1002
	lcl|NC_015320.1_cds_WP_013683729.1_1024
	lcl|NC_015320.1_cds_WP_013683883.1_1179
	lcl|NC_015320.1_cds_WP_013684014.1_1311
	lcl|NC_015320.1_cds_WP_013684016.1_1313
	lcl|NC_015320.1_cds_WP_013684017.1_1314
	lcl|NC_015320.1_cds_WP_013684018.1_1315
	lcl|NC_015320.1_cds_WP_013684019.1_1316
	lcl|NC_015320.1_cds_WP_013684020.1_1317
	lcl|NC_015320.1_cds_WP_013684052.1_1349
	lcl|NC_015320.1_cds_WP_013684197.1_1488
	lcl|NC_015320.1_cds_WP_013684251.1_1545
	lcl|NC_015320.1_cds_WP_048085866.1_1549
	lcl|NC_015320.1_cds_WP_013684324.1_1618
	lcl|NC_015320.1_cds_WP_013684353.1_1648
	lcl|NC_015320.1_cds_WP_013684361.1_1656
	lcl|NC_015320.1_cds_WP_013684365.1_1660
	lcl|NC_015320.1_cds_WP_013684417.1_1713
	lcl|NC_015320.1_cds_WP_013684523.1_1823
	lcl|NC_015320.1_cds_WP_013684621.1_1922
	lcl|NC_015320.1_cds_WP_013684763.1_2065
Caldivirga_maquilingensis_IC_167
	lcl|NC_009954.1_cds_WP_012185214.1_146
	lcl|NC_009954.1_cds_WP_012185254.1_187
	lcl|NC_009954.1_cds_WP_012185255.1_188
	lcl|NC_009954.1_cds_WP_048062847.1_200
	lcl|NC_009954.1_cds_WP_012185310.1_244
	lcl|NC_009954.1_cds_WP_048062603.1_284
	lcl|NC_009954.1_cds_WP_012185389.1_323
	lcl|NC_009954.1_cds_WP_048062868.1_400
	lcl|NC_009954.1_cds_WP_048062878.1_451
	lcl|NC_009954.1_cds_WP_012185522.1_459
	lcl|NC_009954.1_cds_WP_012185527.1_464
	lcl|NC_009954.1_cds_WP_048062892.1_548
	lcl|NC_009954.1_cds_WP_012185643.1_581
	lcl|NC_009954.1_cds_WP_012185815.1_759
	lcl|NC_009954.1_cds_WP_012185851.1_796
	lcl|NC_009954.1_cds_WP_012185948.1_894
	lcl|NC_009954.1_cds_WP_012186003.1_952
	lcl|NC_009954.1_cds_WP_012186102.1_1055
	lcl|NC_009954.1_cds_WP_012186182.1_1138
	lcl|NC_009954.1_cds_WP_048062710.1_1169
	lcl|NC_009954.1_cds_WP_012186365.1_1324
	lcl|NC_009954.1_cds_WP_012186387.1_1346
	lcl|NC_009954.1_cds_WP_012186404.1_1363
	lcl|NC_009954.1_cds_WP_048063011.1_1381
	lcl|NC_009954.1_cds_WP_012186433.1_1392
	lcl|NC_009954.1_cds_WP_012186479.1_1440
	lcl|NC_009954.1_cds_WP_012186482.1_1443
	lcl|NC_009954.1_cds_WP_012186573.1_1539
	lcl|NC_009954.1_cds_WP_012186581.1_1547
	lcl|NC_009954.1_cds_WP_012186614.1_1578
	lcl|NC_009954.1_cds_WP_012186691.1_1657
	lcl|NC_009954.1_cds_WP_012186891.1_1869
	lcl|NC_009954.1_cds_WP_012187017.1_1995
Candidatus_Korarchaeum_cryptofilum_OPF8
	lcl|NC_010482.1_cds_WP_012308781.1_128
	lcl|NC_010482.1_cds_WP_012308876.1_225
	lcl|NC_010482.1_cds_WP_012309620.1_991
	lcl|NC_010482.1_cds_WP_012309647.1_1018
	lcl|NC_010482.1_cds_WP_012309656.1_1027
	lcl|NC_010482.1_cds_WP_012309663.1_1033
	lcl|NC_010482.1_cds_WP_012309665.1_1035
	lcl|NC_010482.1_cds_WP_012309690.1_1060
	lcl|NC_010482.1_cds_WP_012309774.1_1142
	lcl|NC_010482.1_cds_WP_012309823.1_1193
	lcl|NC_010482.1_cds_WP_012309840.1_1211
	lcl|NC_010482.1_cds_WP_012309953.1_1323
	lcl|NC_010482.1_cds_WP_012309971.1_1343
	lcl|NC_010482.1_cds_WP_052568456.1_1358
	lcl|NC_010482.1_cds_WP_012310090.1_1459
	lcl|NC_010482.1_cds_WP_012310166.1_1534
	lcl|NC_010482.1_cds_WP_012310170.1_1538
	lcl|NC_010482.1_cds_WP_012310231.1_1599
	lcl|NC_010482.1_cds_WP_012310256.1_1624
Candidatus_Methanomassiliicoccus_intestinalis_Issoire_Mx1
	lcl|NC_021353.1_cds_WP_020448089.1_146
	lcl|NC_021353.1_cds_WP_020448346.1_406
	lcl|NC_021353.1_cds_WP_048134255.1_462
	lcl|NC_021353.1_cds_WP_020448435.1_494
	lcl|NC_021353.1_cds_WP_020448462.1_522
	lcl|NC_021353.1_cds_WP_048133885.1_663
	lcl|NC_021353.1_cds_WP_020448604.1_664
	lcl|NC_021353.1_cds_WP_020448645.1_705
	lcl|NC_021353.1_cds_WP_020449003.1_1061
	lcl|NC_021353.1_cds_WP_020449217.1_1275
	lcl|NC_021353.1_cds_WP_020449226.1_1284
	lcl|NC_021353.1_cds_WP_020449245.1_1303
	lcl|NC_021353.1_cds_WP_048134067.1_1511
	lcl|NC_021353.1_cds_WP_020449472.1_1529
	lcl|NC_021353.1_cds_WP_020449485.1_1542
	lcl|NC_021353.1_cds_WP_052312459.1_1609
	lcl|NC_021353.1_cds_WP_048134092.1_1641
	lcl|NC_021353.1_cds_WP_020449593.1_1649
	lcl|NC_021353.1_cds_WP_020449594.1_1650
	lcl|NC_021353.1_cds_WP_020449607.1_1664
	lcl|NC_021353.1_cds_WP_020449623.1_1680
	lcl|NC_021353.1_cds_WP_020449667.1_1722
	lcl|NC_021353.1_cds_WP_020449696.1_1751
	lcl|NC_021353.1_cds_WP_020449755.1_1810
	lcl|NC_021353.1_cds_WP_020449756.1_1811
	lcl|NC_021353.1_cds_WP_020449757.1_1812
	lcl|NC_021353.1_cds_WP_020449758.1_1813
Candidatus_Methanoplasma_termitum_MpT1
	lcl|NZ_CP010070.1_cds_WP_048111168.1_41
	lcl|NZ_CP010070.1_cds_WP_048111273.1_96
	lcl|NZ_CP010070.1_cds_WP_048111286.1_101
	lcl|NZ_CP010070.1_cds_WP_048111296.1_106
	lcl|NZ_CP010070.1_cds_WP_048111374.1_150
	lcl|NZ_CP010070.1_cds_WP_048113563.1_151
	lcl|NZ_CP010070.1_cds_WP_048111590.1_342
	lcl|NZ_CP010070.1_cds_WP_048111599.1_352
	lcl|NZ_CP010070.1_cds_WP_048111600.1_353
	lcl|NZ_CP010070.1_cds_WP_052399352.1_450
	lcl|NZ_CP010070.1_cds_WP_052399269.1_644
	lcl|NZ_CP010070.1_cds_WP_048112478.1_816
	lcl|NZ_CP010070.1_cds_WP_048112667.1_914
	lcl|NZ_CP010070.1_cds_WP_048112813.1_988
	lcl|NZ_CP010070.1_cds_WP_048112863.1_1018
	lcl|NZ_CP010070.1_cds_WP_048112893.1_1032
	lcl|NZ_CP010070.1_cds_WP_048113916.1_1072
	lcl|NZ_CP010070.1_cds_WP_048112974.1_1085
	lcl|NZ_CP010070.1_cds_WP_048112980.1_1087
	lcl|NZ_CP010070.1_cds_WP_048113954.1_1147
	lcl|NZ_CP010070.1_cds_WP_048113103.1_1157
	lcl|NZ_CP010070.1_cds_WP_048113126.1_1169
	lcl|NZ_CP010070.1_cds_WP_048113993.1_1220
	lcl|NZ_CP010070.1_cds_WP_048113999.1_1227
	lcl|NZ_CP010070.1_cds_WP_048113206.1_1228
	lcl|NZ_CP010070.1_cds_WP_048113288.1_1261
	lcl|NZ_CP010070.1_cds_WP_048113398.1_1327
	lcl|NZ_CP010070.1_cds_WP_048113400.1_1328
	lcl|NZ_CP010070.1_cds_WP_048113402.1_1329
	lcl|NZ_CP010070.1_cds_WP_052399373.1_1330
Desulfurococcus_kamchatkensis_1221n
	lcl|NC_011766.1_cds_WP_048058722.1_37
	lcl|NC_011766.1_cds_WP_012607725.1_52
	lcl|NC_011766.1_cds_WP_012607726.1_53
	lcl|NC_011766.1_cds_WP_012607727.1_54
	lcl|NC_011766.1_cds_WP_012607949.1_263
	lcl|NC_011766.1_cds_WP_012607993.1_301
	lcl|NC_011766.1_cds_WP_012608127.1_433
	lcl|NC_011766.1_cds_WP_012608128.1_434
	lcl|NC_011766.1_cds_WP_012608490.1_769
	lcl|NC_011766.1_cds_WP_048058868.1_859
	lcl|NC_011766.1_cds_WP_012608701.1_968
	lcl|NC_011766.1_cds_WP_042667773.1_1009
	lcl|NC_011766.1_cds_WP_012608750.1_1017
	lcl|NC_011766.1_cds_WP_012608753.1_1020
	lcl|NC_011766.1_cds_WP_012608772.1_1039
	lcl|NC_011766.1_cds_WP_042667787.1_1044
	lcl|NC_011766.1_cds_WP_048058909.1_1117
	lcl|NC_011766.1_cds_WP_048058921.1_1180
	lcl|NC_011766.1_cds_WP_012608933.1_1196
	lcl|NC_011766.1_cds_WP_012608962.1_1221
	lcl|NC_011766.1_cds_WP_012608964.1_1223
	lcl|NC_011766.1_cds_WP_052290773.1_1236
	lcl|NC_011766.1_cds_WP_012609012.1_1267
	lcl|NC_011766.1_cds_WP_012609014.1_1269
	lcl|NC_011766.1_cds_WP_012609016.1_1271
	lcl|NC_011766.1_cds_WP_042666790.1_1280
	lcl|NC_011766.1_cds_WP_012609030.1_1284
	lcl|NC_011766.1_cds_WP_012609038.1_1292
	lcl|NC_011766.1_cds_WP_012609040.1_1294
	lcl|NC_011766.1_cds_WP_012609041.1_1295
	lcl|NC_011766.1_cds_WP_012609042.1_1296
	lcl|NC_011766.1_cds_WP_012609043.1_1297
	lcl|NC_011766.1_cds_WP_012609074.1_1327
	lcl|NC_011766.1_cds_WP_012609083.1_1336
	lcl|NC_011766.1_cds_WP_048059019.1_1337
	lcl|NC_011766.1_cds_WP_012609091.1_1343
Desulfurococcus_mucosus_DSM_2162
	lcl|NC_014961.1_cds_WP_013561573.1_32
	lcl|NC_014961.1_cds_WP_013561582.1_41
	lcl|NC_014961.1_cds_WP_048078826.1_43
	lcl|NC_014961.1_cds_WP_013561590.1_49
	lcl|NC_014961.1_cds_WP_013561667.1_124
	lcl|NC_014961.1_cds_WP_048813483.1_222
	lcl|NC_014961.1_cds_WP_013561766.1_224
	lcl|NC_014961.1_cds_WP_013561767.1_225
	lcl|NC_014961.1_cds_WP_013561778.1_236
	lcl|NC_014961.1_cds_WP_013561938.1_393
	lcl|NC_014961.1_cds_WP_013562195.1_660
	lcl|NC_014961.1_cds_WP_048078622.1_707
	lcl|NC_014961.1_cds_WP_013562259.1_722
	lcl|NC_014961.1_cds_WP_013562400.1_865
	lcl|NC_014961.1_cds_WP_013562558.1_1021
	lcl|NC_014961.1_cds_WP_013562614.1_1076
	lcl|NC_014961.1_cds_WP_013562622.1_1084
	lcl|NC_014961.1_cds_WP_013562625.1_1087
	lcl|NC_014961.1_cds_WP_048078588.1_1097
	lcl|NC_014961.1_cds_WP_013562640.1_1102
	lcl|NC_014961.1_cds_WP_048078762.1_1171
	lcl|NC_014961.1_cds_WP_013562759.1_1221
	lcl|NC_014961.1_cds_WP_048813512.1_1234
	lcl|NC_014961.1_cds_WP_013562799.1_1261
	lcl|NC_014961.1_cds_WP_013562801.1_1263
	lcl|NC_014961.1_cds_WP_013562821.1_1285
	lcl|NC_014961.1_cds_WP_013562853.1_1317
	lcl|NC_014961.1_cds_WP_013562855.1_1319
	lcl|NC_014961.1_cds_WP_048813515.1_1321
	lcl|NC_014961.1_cds_WP_013562866.1_1330
	lcl|NC_014961.1_cds_WP_013562870.1_1334
	lcl|NC_014961.1_cds_WP_013562878.1_1342
	lcl|NC_014961.1_cds_WP_013562880.1_1344
	lcl|NC_014961.1_cds_WP_013562881.1_1345
	lcl|NC_014961.1_cds_WP_013562882.1_1346
	lcl|NC_014961.1_cds_WP_013562883.1_1347
Ferroglobus_placidus_DSM_10642
	lcl|NC_013849.1_cds_WP_012964570.1_28
	lcl|NC_013849.1_cds_WP_012964639.1_100
	lcl|NC_013849.1_cds_WP_012964681.1_144
	lcl|NC_013849.1_cds_WP_012964692.1_154
	lcl|NC_013849.1_cds_WP_012964737.1_202
	lcl|NC_013849.1_cds_WP_012964773.1_243
	lcl|NC_013849.1_cds_WP_012964799.1_271
	lcl|NC_013849.1_cds_WP_012964803.1_275
	lcl|NC_013849.1_cds_WP_012964832.1_304
	lcl|NC_013849.1_cds_WP_012965074.1_548
	lcl|NC_013849.1_cds_WP_012965134.1_606
	lcl|NC_013849.1_cds_WP_012965255.1_728
	lcl|NC_013849.1_cds_WP_012965271.1_744
	lcl|NC_013849.1_cds_WP_012965273.1_746
	lcl|NC_013849.1_cds_WP_012965274.1_747
	lcl|NC_013849.1_cds_WP_012965275.1_748
	lcl|NC_013849.1_cds_WP_012965276.1_749
	lcl|NC_013849.1_cds_WP_012965277.1_750
	lcl|NC_013849.1_cds_WP_048086774.1_762
	lcl|NC_013849.1_cds_WP_012965356.1_832
	lcl|NC_013849.1_cds_WP_012965381.1_856
	lcl|NC_013849.1_cds_WP_012965392.1_867
	lcl|NC_013849.1_cds_WP_012965480.1_952
	lcl|NC_013849.1_cds_WP_012965560.1_1033
	lcl|NC_013849.1_cds_WP_012965562.1_1035
	lcl|NC_013849.1_cds_WP_012965564.1_1037
	lcl|NC_013849.1_cds_WP_012965600.1_1073
	lcl|NC_013849.1_cds_WP_012965667.1_1139
	lcl|NC_013849.1_cds_WP_012965736.1_1206
	lcl|NC_013849.1_cds_WP_012965747.1_1217
	lcl|NC_013849.1_cds_WP_012965846.1_1316
	lcl|NC_013849.1_cds_WP_012965883.1_1352
	lcl|NC_013849.1_cds_WP_012965898.1_1366
	lcl|NC_013849.1_cds_WP_012965912.1_1380
	lcl|NC_013849.1_cds_WP_048086861.1_1389
	lcl|NC_013849.1_cds_WP_012965976.1_1442
	lcl|NC_013849.1_cds_WP_048086536.1_1474
	lcl|NC_013849.1_cds_WP_012966130.1_1603
	lcl|NC_013849.1_cds_WP_012966340.1_1824
	lcl|NC_013849.1_cds_WP_012966366.1_1853
	lcl|NC_013849.1_cds_WP_012966437.1_1927
	lcl|NC_013849.1_cds_WP_012966656.1_2146
	lcl|NC_013849.1_cds_WP_012966689.1_2180
	lcl|NC_013849.1_cds_WP_012966690.1_2181
	lcl|NC_013849.1_cds_WP_012966756.1_2247
	lcl|NC_013849.1_cds_WP_012966819.1_2316
	lcl|NC_013849.1_cds_WP_012966869.1_2374
	lcl|NC_013849.1_cds_WP_012966880.1_2385
	lcl|NC_013849.1_cds_WP_012966917.1_2424
Ferroplasma_acidarmanus_fer1
	lcl|NC_021592.1_cds_WP_009886188.1_163
	lcl|NC_021592.1_cds_WP_009886283.1_257
	lcl|NC_021592.1_cds_WP_019841381.1_372
	lcl|NC_021592.1_cds_WP_009886728.1_672
	lcl|NC_021592.1_cds_WP_009886744.1_688
	lcl|NC_021592.1_cds_WP_009886786.1_728
	lcl|NC_021592.1_cds_WP_009886793.1_734
	lcl|NC_021592.1_cds_WP_009886866.1_802
	lcl|NC_021592.1_cds_WP_009886891.1_827
	lcl|NC_021592.1_cds_WP_009886904.1_840
	lcl|NC_021592.1_cds_WP_009886933.1_867
	lcl|NC_021592.1_cds_WP_009887054.1_986
	lcl|NC_021592.1_cds_WP_009887057.1_989
	lcl|NC_021592.1_cds_WP_009887087.1_1019
	lcl|NC_021592.1_cds_WP_009887143.1_1075
	lcl|NC_021592.1_cds_WP_009887171.1_1105
	lcl|NC_021592.1_cds_WP_009887205.1_1135
	lcl|NC_021592.1_cds_WP_009887208.1_1138
	lcl|NC_021592.1_cds_WP_009887209.1_1139
	lcl|NC_021592.1_cds_WP_009887210.1_1140
	lcl|NC_021592.1_cds_WP_009887211.1_1141
	lcl|NC_021592.1_cds_WP_009887233.1_1163
	lcl|NC_021592.1_cds_WP_009887474.1_1392
	lcl|NC_021592.1_cds_WP_009887476.1_1394
	lcl|NC_021592.1_cds_WP_009887513.1_1430
	lcl|NC_021592.1_cds_WP_009887514.1_1431
	lcl|NC_021592.1_cds_WP_009887526.1_1443
	lcl|NC_021592.1_cds_WP_009887650.1_1562
	lcl|NC_021592.1_cds_WP_009887706.1_1617
	lcl|NC_021592.1_cds_WP_009887920.1_1786
	lcl|NC_021592.1_cds_WP_009887985.1_1832
Geoglobus_acetivorans_SBH6
	lcl|NZ_CP009552.1_cds_WP_048090389.1_161
	lcl|NZ_CP009552.1_cds_WP_048090450.1_197
	lcl|NZ_CP009552.1_cds_WP_048090454.1_199
	lcl|NZ_CP009552.1_cds_WP_048090474.1_210
	lcl|NZ_CP009552.1_cds_WP_048090477.1_212
	lcl|NZ_CP009552.1_cds_WP_048093509.1_351
	lcl|NZ_CP009552.1_cds_WP_048090726.1_381
	lcl|NZ_CP009552.1_cds_WP_048090771.1_398
	lcl|NZ_CP009552.1_cds_WP_052400187.1_457
	lcl|NZ_CP009552.1_cds_WP_048091282.1_719
	lcl|NZ_CP009552.1_cds_WP_048091533.1_872
	lcl|NZ_CP009552.1_cds_WP_048091540.1_879
	lcl|NZ_CP009552.1_cds_WP_048093650.1_880
	lcl|NZ_CP009552.1_cds_WP_048091575.1_908
	lcl|NZ_CP009552.1_cds_WP_048091595.1_920
	lcl|NZ_CP009552.1_cds_WP_052400244.1_1200
	lcl|NZ_CP009552.1_cds_WP_048092137.1_1275
	lcl|NZ_CP009552.1_cds_WP_048092224.1_1333
	lcl|NZ_CP009552.1_cds_WP_048092231.1_1337
	lcl|NZ_CP009552.1_cds_WP_048092334.1_1401
	lcl|NZ_CP009552.1_cds_WP_048092339.1_1403
	lcl|NZ_CP009552.1_cds_WP_048092341.1_1404
	lcl|NZ_CP009552.1_cds_WP_048092343.1_1405
	lcl|NZ_CP009552.1_cds_WP_048092345.1_1406
	lcl|NZ_CP009552.1_cds_WP_048093756.1_1407
	lcl|NZ_CP009552.1_cds_WP_048092417.1_1465
	lcl|NZ_CP009552.1_cds_WP_048092434.1_1476
	lcl|NZ_CP009552.1_cds_WP_048092465.1_1500
	lcl|NZ_CP009552.1_cds_WP_048092521.1_1538
	lcl|NZ_CP009552.1_cds_WP_048092576.1_1570
	lcl|NZ_CP009552.1_cds_WP_048093823.1_1678
	lcl|NZ_CP009552.1_cds_WP_048092935.1_1809
	lcl|NZ_CP009552.1_cds_WP_048093854.1_1870
	lcl|NZ_CP009552.1_cds_WP_052400278.1_1905
	lcl|NZ_CP009552.1_cds_WP_048093883.1_1962
	lcl|NZ_CP009552.1_cds_WP_048093949.1_2149
	lcl|NZ_CP009552.1_cds_WP_052400308.1_2152
Halalkalicoccus_jeotgali_B3
	lcl|NC_014297.1_cds_WP_008419128.1_55
	lcl|NC_014297.1_cds_WP_008419020.1_115
	lcl|NC_014297.1_cds_WP_008418989.1_131
	lcl|NC_014297.1_cds_WP_008418694.1_266
	lcl|NC_014297.1_cds_WP_008418545.1_342
	lcl|NC_014297.1_cds_WP_008418478.1_382
	lcl|NC_014297.1_cds_WP_008418451.1_400
	lcl|NC_014297.1_cds_WP_008418398.1_424
	lcl|NC_014297.1_cds_WP_008417913.1_684
	lcl|NC_014297.1_cds_WP_008417850.1_730
	lcl|NC_014297.1_cds_WP_008417849.1_731
	lcl|NC_014297.1_cds_WP_049934262.1_733
	lcl|NC_014297.1_cds_WP_008414352.1_859
	lcl|NC_014297.1_cds_WP_008414567.1_982
	lcl|NC_014297.1_cds_WP_008414738.1_1104
	lcl|NC_014297.1_cds_WP_008414790.1_1139
	lcl|NC_014297.1_cds_WP_008417683.1_1487
	lcl|NC_014297.1_cds_WP_008417543.1_1568
	lcl|NC_014297.1_cds_WP_008417456.1_1626
	lcl|NC_014297.1_cds_WP_008417428.1_1648
	lcl|NC_014297.1_cds_WP_008417427.1_1649
	lcl|NC_014297.1_cds_WP_008417423.1_1653
	lcl|NC_014297.1_cds_WP_008417307.1_1745
	lcl|NC_014297.1_cds_WP_013199471.1_1757
	lcl|NC_014297.1_cds_WP_008417156.1_1873
	lcl|NC_014297.1_cds_WP_008416858.1_2088
	lcl|NC_014297.1_cds_WP_008416783.1_2143
	lcl|NC_014297.1_cds_WP_008416572.1_2290
	lcl|NC_014297.1_cds_WP_008415633.1_2308
	lcl|NC_014297.1_cds_WP_013199520.1_2374
	lcl|NC_014297.1_cds_WP_008415793.1_2391
	lcl|NC_014297.1_cds_WP_008415870.1_2434
	lcl|NC_014297.1_cds_WP_008415963.1_2495
	lcl|NC_014297.1_cds_WP_008415996.1_2514
	lcl|NC_014297.1_cds_WP_008416164.1_2625
	lcl|NC_014297.1_cds_WP_008416242.1_2672
	lcl|NC_014297.1_cds_WP_008416340.1_2739
	lcl|NC_014297.1_cds_WP_008416341.1_2740
	lcl|NC_014297.1_cds_WP_008416343.1_2741
	lcl|NC_014297.1_cds_WP_049934489.1_2742
	lcl|NC_014297.1_cds_WP_049934596.1_2743
	lcl|NC_014297.1_cds_WP_049934491.1_2744
	lcl|NC_014297.1_cds_WP_008416366.1_2758
	lcl|NC_014297.1_cds_WP_008416394.1_2777
	lcl|NC_014297.1_cds_WP_008416406.1_2786
Haloarcula_hispanica_N601
	lcl|NC_023013.1_cds_WP_014039043.1_4
	lcl|NC_023013.1_cds_WP_014039085.1_63
	lcl|NC_023013.1_cds_WP_014039104.1_84
	lcl|NC_023013.1_cds_WP_023843057.1_110
	lcl|NC_023013.1_cds_WP_004516007.1_112
	lcl|NC_023013.1_cds_WP_044951563.1_113
	lcl|NC_023013.1_cds_WP_004516027.1_131
	lcl|NC_023013.1_cds_WP_014039171.1_156
	lcl|NC_023013.1_cds_WP_023843109.1_369
	lcl|NC_023013.1_cds_WP_014039439.1_442
	lcl|NC_023013.1_cds_WP_008310877.1_531
	lcl|NC_023013.1_cds_WP_014039678.1_707
	lcl|NC_023013.1_cds_WP_008310442.1_758
	lcl|NC_023013.1_cds_WP_004963344.1_798
	lcl|NC_023013.1_cds_WP_023843157.1_802
	lcl|NC_023013.1_cds_WP_004516796.1_803
	lcl|NC_023013.1_cds_WP_008310273.1_858
	lcl|NC_023013.1_cds_WP_014039865.1_913
	lcl|NC_023013.1_cds_WP_005535365.1_931
	lcl|NC_023013.1_cds_WP_008310086.1_968
	lcl|NC_023013.1_cds_WP_014039936.1_995
	lcl|NC_023013.1_cds_WP_014039957.1_1017
	lcl|NC_023013.1_cds_WP_014039999.1_1064
	lcl|NC_023013.1_cds_WP_014040030.1_1097
	lcl|NC_023013.1_cds_WP_014040191.1_1278
	lcl|NC_023013.1_cds_WP_004516850.1_1287
	lcl|NC_023013.1_cds_WP_004516836.1_1300
	lcl|NC_023013.1_cds_WP_004517952.1_1425
	lcl|NC_023013.1_cds_WP_004592762.1_1443
	lcl|NC_023013.1_cds_WP_014040534.1_1654
	lcl|NC_023013.1_cds_WP_014040535.1_1656
	lcl|NC_023013.1_cds_WP_044951882.1_1756
	lcl|NC_023013.1_cds_WP_008313196.1_1857
	lcl|NC_023013.1_cds_WP_008313154.1_1882
	lcl|NC_023013.1_cds_WP_014040815.1_1974
	lcl|NC_023013.1_cds_WP_004517024.1_2107
	lcl|NC_023013.1_cds_WP_014041050.1_2249
	lcl|NC_023013.1_cds_WP_004517203.1_2281
	lcl|NC_023013.1_cds_WP_014041123.1_2322
	lcl|NC_023013.1_cds_WP_004515075.1_2328
	lcl|NC_023013.1_cds_WP_014041155.1_2356
	lcl|NC_023013.1_cds_WP_014041227.1_2434
	lcl|NC_023013.1_cds_WP_014041242.1_2451
	lcl|NC_023013.1_cds_WP_014041247.1_2456
	lcl|NC_023013.1_cds_WP_014041477.1_2713
	lcl|NC_023013.1_cds_WP_004515442.1_2733
	lcl|NC_023013.1_cds_WP_014041492.1_2734
	lcl|NC_023013.1_cds_WP_014041493.1_2735
	lcl|NC_023013.1_cds_WP_023843439.1_2736
	lcl|NC_023013.1_cds_WP_004959113.1_2737
	lcl|NC_023013.1_cds_WP_004959115.1_2738
	lcl|NC_023013.1_cds_WP_004516073.1_2751
	lcl|NC_023013.1_cds_WP_004516096.1_2776
	lcl|NC_023013.1_cds_WP_014041696.1_2959
Haloarcula_marismortui_ATCC_43049
	lcl|NC_006396.1_cds_WP_004518753.1_14
	lcl|NC_006396.1_cds_WP_004963344.1_54
	lcl|NC_006396.1_cds_WP_004516797.1_58
	lcl|NC_006396.1_cds_WP_004516796.1_59
	lcl|NC_006396.1_cds_WP_004963147.1_119
	lcl|NC_006396.1_cds_WP_011222897.1_188
	lcl|NC_006396.1_cds_WP_004962807.1_226
	lcl|NC_006396.1_cds_WP_004593290.1_276
	lcl|NC_006396.1_cds_WP_011223058.1_432
	lcl|NC_006396.1_cds_WP_011223078.1_463
	lcl|NC_006396.1_cds_WP_011223168.1_576
	lcl|NC_006396.1_cds_WP_004516850.1_585
	lcl|NC_006396.1_cds_WP_004516836.1_598
	lcl|NC_006396.1_cds_WP_004517952.1_725
	lcl|NC_006396.1_cds_WP_004961418.1_744
	lcl|NC_006396.1_cds_WP_007190274.1_909
	lcl|NC_006396.1_cds_WP_011223454.1_972
	lcl|NC_006396.1_cds_WP_007190141.1_974
	lcl|NC_006396.1_cds_WP_049909223.1_1071
	lcl|NC_006396.1_cds_WP_004591831.1_1165
	lcl|NC_006396.1_cds_WP_004957000.1_1201
	lcl|NC_006396.1_cds_WP_011223659.1_1292
	lcl|NC_006396.1_cds_WP_004517024.1_1441
	lcl|NC_006396.1_cds_WP_049938926.1_1579
	lcl|NC_006396.1_cds_WP_004591241.1_1612
	lcl|NC_006396.1_cds_WP_011223926.1_1650
	lcl|NC_006396.1_cds_WP_004515075.1_1657
	lcl|NC_006396.1_cds_WP_011223946.1_1684
	lcl|NC_006396.1_cds_WP_004958347.1_1769
	lcl|NC_006396.1_cds_WP_011224013.1_1785
	lcl|NC_006396.1_cds_WP_011224017.1_1790
	lcl|NC_006396.1_cds_WP_049938980.1_1988
	lcl|NC_006396.1_cds_WP_011224152.1_2011
	lcl|NC_006396.1_cds_WP_004959102.1_2102
	lcl|NC_006396.1_cds_WP_005537132.1_2103
	lcl|NC_006396.1_cds_WP_011224224.1_2104
	lcl|NC_006396.1_cds_WP_004959111.1_2105
	lcl|NC_006396.1_cds_WP_004959113.1_2106
	lcl|NC_006396.1_cds_WP_004959115.1_2107
	lcl|NC_006396.1_cds_WP_004516073.1_2120
	lcl|NC_006396.1_cds_WP_004516096.1_2145
	lcl|NC_006396.1_cds_WP_011224375.1_2329
	lcl|NC_006396.1_cds_WP_049939039.1_2346
	lcl|NC_006396.1_cds_WP_007187827.1_2392
	lcl|NC_006396.1_cds_WP_004960548.1_2416
	lcl|NC_006396.1_cds_WP_004960453.1_2443
	lcl|NC_006396.1_cds_WP_004516007.1_2445
	lcl|NC_006396.1_cds_WP_049919146.1_2446
	lcl|NC_006396.1_cds_WP_007187874.1_2463
	lcl|NC_006396.1_cds_WP_011224492.1_2493
	lcl|NC_006396.1_cds_WP_011222931.1_2682
	lcl|NC_006396.1_cds_WP_007189198.1_2762
	lcl|NC_006396.1_cds_WP_004593852.1_2857
	lcl|NC_006396.1_cds_WP_004963592.1_3031
Haloarcula_sp__CBA1115
	lcl|NZ_CP010529.1_cds_WP_050038227.1_227
	lcl|NZ_CP010529.1_cds_WP_050036637.1_251
	lcl|NZ_CP010529.1_cds_WP_008313396.1_339
	lcl|NZ_CP010529.1_cds_WP_008313236.1_420
	lcl|NZ_CP010529.1_cds_WP_008313196.1_439
	lcl|NZ_CP010529.1_cds_WP_050036739.1_464
	lcl|NZ_CP010529.1_cds_WP_004517024.1_710
	lcl|NZ_CP010529.1_cds_WP_004591318.1_832
	lcl|NZ_CP010529.1_cds_WP_050036932.1_849
	lcl|NZ_CP010529.1_cds_WP_004517203.1_881
	lcl|NZ_CP010529.1_cds_WP_050036969.1_923
	lcl|NZ_CP010529.1_cds_WP_004515075.1_929
	lcl|NZ_CP010529.1_cds_WP_014041155.1_957
	lcl|NZ_CP010529.1_cds_WP_050037038.1_1031
	lcl|NZ_CP010529.1_cds_WP_050037046.1_1051
	lcl|NZ_CP010529.1_cds_WP_004515442.1_1310
	lcl|NZ_CP010529.1_cds_WP_014041492.1_1311
	lcl|NZ_CP010529.1_cds_WP_014041493.1_1312
	lcl|NZ_CP010529.1_cds_WP_050037161.1_1313
	lcl|NZ_CP010529.1_cds_WP_050037162.1_1314
	lcl|NZ_CP010529.1_cds_WP_004959115.1_1315
	lcl|NZ_CP010529.1_cds_WP_004516073.1_1328
	lcl|NZ_CP010529.1_cds_WP_004516096.1_1353
	lcl|NZ_CP010529.1_cds_WP_050037278.1_1535
	lcl|NZ_CP010529.1_cds_WP_050037286.1_1551
	lcl|NZ_CP010529.1_cds_WP_050037320.1_1612
	lcl|NZ_CP010529.1_cds_WP_050037332.1_1633
	lcl|NZ_CP010529.1_cds_WP_050037344.1_1659
	lcl|NZ_CP010529.1_cds_WP_004516007.1_1661
	lcl|NZ_CP010529.1_cds_WP_044951563.1_1662
	lcl|NZ_CP010529.1_cds_WP_004516027.1_1680
	lcl|NZ_CP010529.1_cds_WP_050037370.1_1708
	lcl|NZ_CP010529.1_cds_WP_050037477.1_1920
	lcl|NZ_CP010529.1_cds_WP_008310877.1_2080
	lcl|NZ_CP010529.1_cds_WP_014039678.1_2255
	lcl|NZ_CP010529.1_cds_WP_008310442.1_2306
	lcl|NZ_CP010529.1_cds_WP_004963344.1_2346
	lcl|NZ_CP010529.1_cds_WP_023843157.1_2350
	lcl|NZ_CP010529.1_cds_WP_004516796.1_2351
	lcl|NZ_CP010529.1_cds_WP_008310273.1_2406
	lcl|NZ_CP010529.1_cds_WP_050037737.1_2461
	lcl|NZ_CP010529.1_cds_WP_005535365.1_2479
	lcl|NZ_CP010529.1_cds_WP_008310086.1_2516
	lcl|NZ_CP010529.1_cds_WP_008310004.1_2565
	lcl|NZ_CP010529.1_cds_WP_014039999.1_2612
	lcl|NZ_CP010529.1_cds_WP_014040030.1_2647
	lcl|NZ_CP010529.1_cds_WP_050037897.1_2789
	lcl|NZ_CP010529.1_cds_WP_050037960.1_2873
	lcl|NZ_CP010529.1_cds_WP_004516850.1_2882
	lcl|NZ_CP010529.1_cds_WP_004516836.1_2895
	lcl|NZ_CP010529.1_cds_WP_004517952.1_3024
	lcl|NZ_CP010529.1_cds_WP_004592762.1_3042
	lcl|NZ_CP010529.1_cds_WP_014040534.1_3250
	lcl|NZ_CP010529.1_cds_WP_014040535.1_3252
Halobacterium_sp__DL1
	lcl|NZ_CP007060.1_cds_WP_009487050.1_6
	lcl|NZ_CP007060.1_cds_WP_049938268.1_58
	lcl|NZ_CP007060.1_cds_WP_009486922.1_130
	lcl|NZ_CP007060.1_cds_WP_009486907.1_145
	lcl|NZ_CP007060.1_cds_WP_009486893.1_158
	lcl|NZ_CP007060.1_cds_WP_009486774.1_272
	lcl|NZ_CP007060.1_cds_WP_009486694.1_349
	lcl|NZ_CP007060.1_cds_WP_009486693.1_350
	lcl|NZ_CP007060.1_cds_WP_049938284.1_351
	lcl|NZ_CP007060.1_cds_WP_009486691.1_352
	lcl|NZ_CP007060.1_cds_WP_009486690.1_353
	lcl|NZ_CP007060.1_cds_WP_009486689.1_354
	lcl|NZ_CP007060.1_cds_WP_009762077.1_603
	lcl|NZ_CP007060.1_cds_WP_009487940.1_716
	lcl|NZ_CP007060.1_cds_WP_009487918.1_738
	lcl|NZ_CP007060.1_cds_WP_009487861.1_789
	lcl|NZ_CP007060.1_cds_WP_009487824.1_823
	lcl|NZ_CP007060.1_cds_WP_009487807.1_839
	lcl|NZ_CP007060.1_cds_WP_009487749.1_896
	lcl|NZ_CP007060.1_cds_WP_009761974.1_982
	lcl|NZ_CP007060.1_cds_WP_009761946.1_1008
	lcl|NZ_CP007060.1_cds_WP_009761717.1_1234
	lcl|NZ_CP007060.1_cds_WP_009761689.1_1262
	lcl|NZ_CP007060.1_cds_WP_009761585.1_1362
	lcl|NZ_CP007060.1_cds_WP_009761572.1_1375
	lcl|NZ_CP007060.1_cds_WP_009761525.1_1422
	lcl|NZ_CP007060.1_cds_WP_009761491.1_1456
	lcl|NZ_CP007060.1_cds_WP_009761379.1_1566
	lcl|NZ_CP007060.1_cds_WP_009761361.1_1584
	lcl|NZ_CP007060.1_cds_WP_009761148.1_1789
	lcl|NZ_CP007060.1_cds_WP_009761099.1_1837
	lcl|NZ_CP007060.1_cds_WP_009761014.1_1920
	lcl|NZ_CP007060.1_cds_WP_009761010.1_1924
	lcl|NZ_CP007060.1_cds_WP_009761009.1_1925
	lcl|NZ_CP007060.1_cds_WP_009760979.1_1954
	lcl|NZ_CP007060.1_cds_WP_009487699.1_2284
	lcl|NZ_CP007060.1_cds_WP_049938454.1_2300
	lcl|NZ_CP007060.1_cds_WP_009487649.1_2333
	lcl|NZ_CP007060.1_cds_WP_009487534.1_2447
	lcl|NZ_CP007060.1_cds_WP_009487434.1_2543
	lcl|NZ_CP007060.1_cds_WP_009487390.1_2585
	lcl|NZ_CP007060.1_cds_WP_009487389.1_2586
	lcl|NZ_CP007060.1_cds_WP_009487387.1_2588
	lcl|NZ_CP007060.1_cds_WP_009487362.1_2613
	lcl|NZ_CP007060.1_cds_WP_009487267.1_2708
	lcl|NZ_CP007060.1_cds_WP_009487216.1_2759
	lcl|NZ_CP007060.1_cds_WP_009487144.1_2831
Haloferax_mediterranei_ATCC_33500
	lcl|NC_017941.2_cds_WP_004058832.1_3
	lcl|NC_017941.2_cds_WP_004058703.1_62
	lcl|NC_017941.2_cds_WP_004058567.1_120
	lcl|NC_017941.2_cds_WP_004058539.1_138
	lcl|NC_017941.2_cds_WP_004058506.1_153
	lcl|NC_017941.2_cds_WP_004058477.1_169
	lcl|NC_017941.2_cds_WP_004058367.1_223
	lcl|NC_017941.2_cds_WP_004058318.1_247
	lcl|NC_017941.2_cds_WP_004058272.1_268
	lcl|NC_017941.2_cds_WP_004058173.1_314
	lcl|NC_017941.2_cds_WP_004058171.1_315
	lcl|NC_017941.2_cds_WP_004058169.1_316
	lcl|NC_017941.2_cds_WP_004058167.1_317
	lcl|NC_017941.2_cds_WP_004058165.1_318
	lcl|NC_017941.2_cds_WP_004058163.1_319
	lcl|NC_017941.2_cds_WP_004058022.1_384
	lcl|NC_017941.2_cds_WP_004057917.1_431
	lcl|NC_017941.2_cds_WP_004057852.1_459
	lcl|NC_017941.2_cds_WP_004044283.1_581
	lcl|NC_017941.2_cds_WP_004057568.1_615
	lcl|NC_017941.2_cds_WP_004057550.1_634
	lcl|NC_017941.2_cds_WP_004057536.1_647
	lcl|NC_017941.2_cds_WP_004057527.1_655
	lcl|NC_017941.2_cds_WP_004057469.1_712
	lcl|NC_017941.2_cds_WP_004057403.1_777
	lcl|NC_017941.2_cds_WP_004572632.1_986
	lcl|NC_017941.2_cds_WP_004572621.1_997
	lcl|NC_017941.2_cds_WP_004572576.1_1042
	lcl|NC_017941.2_cds_WP_004572488.1_1126
	lcl|NC_017941.2_cds_WP_004057153.1_1306
	lcl|NC_017941.2_cds_WP_014732302.1_1399
	lcl|NC_017941.2_cds_WP_004056913.1_1478
	lcl|NC_017941.2_cds_WP_004056601.1_1698
	lcl|NC_017941.2_cds_WP_004056596.1_1700
	lcl|NC_017941.2_cds_WP_004056487.1_1745
	lcl|NC_017941.2_cds_WP_004060268.1_1873
	lcl|NC_017941.2_cds_WP_004060264.1_1877
	lcl|NC_017941.2_cds_WP_004060263.1_1878
	lcl|NC_017941.2_cds_WP_004060238.1_1903
	lcl|NC_017941.2_cds_WP_004060157.1_1981
	lcl|NC_017941.2_cds_WP_004060129.1_2008
	lcl|NC_017941.2_cds_WP_004059975.1_2127
	lcl|NC_017941.2_cds_WP_004059823.1_2236
	lcl|NC_017941.2_cds_WP_004059721.1_2335
	lcl|NC_017941.2_cds_WP_004059700.1_2356
	lcl|NC_017941.2_cds_WP_004059579.1_2475
	lcl|NC_017941.2_cds_WP_004059431.1_2586
	lcl|NC_017941.2_cds_WP_004059389.1_2601
	lcl|NC_017941.2_cds_WP_004059364.1_2615
	lcl|NC_017941.2_cds_WP_004059331.1_2648
	lcl|NC_017941.2_cds_WP_004059329.1_2650
	lcl|NC_017941.2_cds_WP_004059328.1_2651
Haloferax_volcanii_DS2
	lcl|NC_013967.1_cds_WP_004044956.1_3
	lcl|NC_013967.1_cds_WP_004045014.1_25
	lcl|NC_013967.1_cds_WP_004045095.1_60
	lcl|NC_013967.1_cds_WP_004045218.1_107
	lcl|NC_013967.1_cds_WP_004045248.1_126
	lcl|NC_013967.1_cds_WP_004045271.1_149
	lcl|NC_013967.1_cds_WP_004045289.1_166
	lcl|NC_013967.1_cds_WP_004045340.1_215
	lcl|NC_013967.1_cds_WP_004044626.1_279
	lcl|NC_013967.1_cds_WP_004044577.1_324
	lcl|NC_013967.1_cds_WP_004044576.1_325
	lcl|NC_013967.1_cds_WP_004044575.1_326
	lcl|NC_013967.1_cds_WP_004044574.1_327
	lcl|NC_013967.1_cds_WP_004044573.1_328
	lcl|NC_013967.1_cds_WP_004044572.1_329
	lcl|NC_013967.1_cds_WP_004044480.1_414
	lcl|NC_013967.1_cds_WP_004044283.1_605
	lcl|NC_013967.1_cds_WP_004044236.1_648
	lcl|NC_013967.1_cds_WP_004044218.1_665
	lcl|NC_013967.1_cds_WP_013035638.1_678
	lcl|NC_013967.1_cds_WP_004044196.1_685
	lcl|NC_013967.1_cds_WP_004044141.1_737
	lcl|NC_013967.1_cds_WP_004044079.1_796
	lcl|NC_013967.1_cds_WP_004043899.1_969
	lcl|NC_013967.1_cds_WP_006600487.1_977
	lcl|NC_013967.1_cds_WP_004043848.1_1014
	lcl|NC_013967.1_cds_WP_004043767.1_1093
	lcl|NC_013967.1_cds_WP_004043635.1_1215
	lcl|NC_013967.1_cds_WP_008574128.1_1296
	lcl|NC_013967.1_cds_WP_004043457.1_1387
	lcl|NC_013967.1_cds_WP_004043450.1_1394
	lcl|NC_013967.1_cds_WP_004041566.1_1567
	lcl|NC_013967.1_cds_WP_004041568.1_1569
	lcl|NC_013967.1_cds_WP_004041616.1_1616
	lcl|NC_013967.1_cds_WP_004041779.1_1765
	lcl|NC_013967.1_cds_WP_004041780.1_1766
	lcl|NC_013967.1_cds_WP_004041782.1_1768
	lcl|NC_013967.1_cds_WP_004041813.1_1796
	lcl|NC_013967.1_cds_WP_004041826.1_1809
	lcl|NC_013967.1_cds_WP_013035338.1_1825
	lcl|NC_013967.1_cds_WP_004041993.1_1964
	lcl|NC_013967.1_cds_WP_004042131.1_2091
	lcl|NC_013967.1_cds_WP_004042154.1_2115
	lcl|NC_013967.1_cds_WP_004042193.1_2149
	lcl|NC_013967.1_cds_WP_004042484.1_2346
	lcl|NC_013967.1_cds_WP_004042747.1_2463
	lcl|NC_013967.1_cds_WP_004042989.1_2574
	lcl|NC_013967.1_cds_WP_004043021.1_2600
	lcl|NC_013967.1_cds_WP_004043022.1_2601
	lcl|NC_013967.1_cds_WP_004043026.1_2605
Halogeometricum_borinquense_DSM_11551_PR_3
	lcl|NC_014729.1_cds_WP_006054991.1_7
	lcl|NC_014729.1_cds_WP_006054972.1_23
	lcl|NC_014729.1_cds_WP_006055476.1_74
	lcl|NC_014729.1_cds_WP_006055485.1_83
	lcl|NC_014729.1_cds_WP_006055501.1_99
	lcl|NC_014729.1_cds_WP_006055553.1_151
	lcl|NC_014729.1_cds_WP_006055605.1_201
	lcl|NC_014729.1_cds_WP_006057124.1_308
	lcl|NC_014729.1_cds_WP_006055329.1_473
	lcl|NC_014729.1_cds_WP_006055328.1_474
	lcl|NC_014729.1_cds_WP_013440455.1_476
	lcl|NC_014729.1_cds_WP_006055303.1_499
	lcl|NC_014729.1_cds_WP_006055292.1_510
	lcl|NC_014729.1_cds_WP_006055274.1_528
	lcl|NC_014729.1_cds_WP_006055127.1_666
	lcl|NC_014729.1_cds_WP_006055120.1_673
	lcl|NC_014729.1_cds_WP_006055072.1_719
	lcl|NC_014729.1_cds_WP_006053654.1_785
	lcl|NC_014729.1_cds_WP_006053762.1_888
	lcl|NC_014729.1_cds_WP_006054031.1_1148
	lcl|NC_014729.1_cds_WP_006054064.1_1180
	lcl|NC_014729.1_cds_WP_006054065.1_1181
	lcl|NC_014729.1_cds_WP_006054069.1_1185
	lcl|NC_014729.1_cds_WP_006054132.1_1245
	lcl|NC_014729.1_cds_WP_006054273.1_1377
	lcl|NC_014729.1_cds_WP_006054339.1_1440
	lcl|NC_014729.1_cds_WP_006054341.1_1442
	lcl|NC_014729.1_cds_WP_013440590.1_1646
	lcl|NC_014729.1_cds_WP_006054958.1_1733
	lcl|NC_014729.1_cds_WP_006057054.1_1804
	lcl|NC_014729.1_cds_WP_006056912.1_1943
	lcl|NC_014729.1_cds_WP_006056759.1_2092
	lcl|NC_014729.1_cds_WP_013440648.1_2102
	lcl|NC_014729.1_cds_WP_006056705.1_2146
	lcl|NC_014729.1_cds_WP_006056682.1_2168
	lcl|NC_014729.1_cds_WP_013440656.1_2225
	lcl|NC_014729.1_cds_WP_006056563.1_2284
	lcl|NC_014729.1_cds_WP_006056512.1_2331
	lcl|NC_014729.1_cds_WP_006056503.1_2340
	lcl|NC_014729.1_cds_WP_006056487.1_2353
	lcl|NC_014729.1_cds_WP_006056468.1_2372
	lcl|NC_014729.1_cds_WP_006056430.1_2408
	lcl|NC_014729.1_cds_WP_006056247.1_2588
	lcl|NC_014729.1_cds_WP_006053520.1_2654
	lcl|NC_014729.1_cds_WP_006053521.1_2655
	lcl|NC_014729.1_cds_WP_006053522.1_2656
	lcl|NC_014729.1_cds_WP_006053523.1_2657
	lcl|NC_014729.1_cds_WP_006053524.1_2658
	lcl|NC_014729.1_cds_WP_006053525.1_2659
	lcl|NC_014729.1_cds_WP_006053573.1_2707
	lcl|NC_014729.1_cds_WP_006055041.1_2750
	lcl|NC_014729.1_cds_WP_006055027.1_2763
Halomicrobium_mukohataei_DSM_12286
	lcl|NC_013202.1_cds_WP_012807557.1_13
	lcl|NC_013202.1_cds_WP_012807927.1_362
	lcl|NC_013202.1_cds_WP_012807995.1_425
	lcl|NC_013202.1_cds_WP_012808038.1_464
	lcl|NC_013202.1_cds_WP_012808039.1_465
	lcl|NC_013202.1_cds_WP_012808040.1_466
	lcl|NC_013202.1_cds_WP_049940720.1_467
	lcl|NC_013202.1_cds_WP_012808042.1_468
	lcl|NC_013202.1_cds_WP_012808043.1_469
	lcl|NC_013202.1_cds_WP_015761591.1_563
	lcl|NC_013202.1_cds_WP_015761607.1_579
	lcl|NC_013202.1_cds_WP_015761681.1_649
	lcl|NC_013202.1_cds_WP_015761696.1_664
	lcl|NC_013202.1_cds_WP_015761700.1_667
	lcl|NC_013202.1_cds_WP_026190212.1_671
	lcl|NC_013202.1_cds_WP_015761707.1_672
	lcl|NC_013202.1_cds_WP_015761709.1_674
	lcl|NC_013202.1_cds_WP_015761742.1_707
	lcl|NC_013202.1_cds_WP_015761796.1_755
	lcl|NC_013202.1_cds_WP_015761966.1_912
	lcl|NC_013202.1_cds_WP_049940742.1_936
	lcl|NC_013202.1_cds_WP_015762020.1_966
	lcl|NC_013202.1_cds_WP_015762200.1_1135
	lcl|NC_013202.1_cds_WP_015762279.1_1211
	lcl|NC_013202.1_cds_WP_015762291.1_1223
	lcl|NC_013202.1_cds_WP_015762323.1_1255
	lcl|NC_013202.1_cds_WP_015762435.1_1367
	lcl|NC_013202.1_cds_WP_015762562.1_1488
	lcl|NC_013202.1_cds_WP_015762654.1_1578
	lcl|NC_013202.1_cds_WP_015762916.1_1831
	lcl|NC_013202.1_cds_WP_015762946.1_1860
	lcl|NC_013202.1_cds_WP_018258646.1_2175
	lcl|NC_013202.1_cds_WP_015763284.1_2186
	lcl|NC_013202.1_cds_WP_015763322.1_2224
	lcl|NC_013202.1_cds_WP_049940828.1_2265
	lcl|NC_013202.1_cds_WP_015763364.1_2267
	lcl|NC_013202.1_cds_WP_015763540.1_2441
	lcl|NC_013202.1_cds_WP_015763544.1_2445
	lcl|NC_013202.1_cds_WP_015763545.1_2446
	lcl|NC_013202.1_cds_WP_015763621.1_2520
	lcl|NC_013202.1_cds_WP_015763627.1_2526
	lcl|NC_013202.1_cds_WP_015763827.1_2719
	lcl|NC_013202.1_cds_WP_015763841.1_2733
	lcl|NC_013202.1_cds_WP_015763885.1_2776
	lcl|NC_013202.1_cds_WP_015763933.1_2822
	lcl|NC_013202.1_cds_WP_015763977.1_2865
	lcl|NC_013202.1_cds_WP_015764036.1_2920
	lcl|NC_013202.1_cds_WP_015764134.1_3014
Halopiger_xanaduensis_SH_6
	lcl|NC_015666.1_cds_WP_013878277.1_46
	lcl|NC_015666.1_cds_WP_013878278.1_47
	lcl|NC_015666.1_cds_WP_013878282.1_51
	lcl|NC_015666.1_cds_WP_006108914.1_95
	lcl|NC_015666.1_cds_WP_049895017.1_155
	lcl|NC_015666.1_cds_WP_013878773.1_522
	lcl|NC_015666.1_cds_WP_004267580.1_535
	lcl|NC_015666.1_cds_WP_013878826.1_577
	lcl|NC_015666.1_cds_WP_013878951.1_694
	lcl|NC_015666.1_cds_WP_013879027.1_765
	lcl|NC_015666.1_cds_WP_013879070.1_806
	lcl|NC_015666.1_cds_WP_013879073.1_809
	lcl|NC_015666.1_cds_WP_013879116.1_851
	lcl|NC_015666.1_cds_WP_013879137.1_872
	lcl|NC_015666.1_cds_WP_049895407.1_941
	lcl|NC_015666.1_cds_WP_013879254.1_986
	lcl|NC_015666.1_cds_WP_049895188.1_987
	lcl|NC_015666.1_cds_WP_013879256.1_988
	lcl|NC_015666.1_cds_WP_013879257.1_989
	lcl|NC_015666.1_cds_WP_013879258.1_990
	lcl|NC_015666.1_cds_WP_013879259.1_991
	lcl|NC_015666.1_cds_WP_013879333.1_1063
	lcl|NC_015666.1_cds_WP_013879539.1_1258
	lcl|NC_015666.1_cds_WP_013879641.1_1354
	lcl|NC_015666.1_cds_WP_013879658.1_1370
	lcl|NC_015666.1_cds_WP_004216827.1_1450
	lcl|NC_015666.1_cds_WP_013879755.1_1463
	lcl|NC_015666.1_cds_WP_013880056.1_1747
	lcl|NC_015666.1_cds_WP_013880233.1_1919
	lcl|NC_015666.1_cds_WP_013880236.1_1922
	lcl|NC_015666.1_cds_WP_013880249.1_1933
	lcl|NC_015666.1_cds_WP_013880381.1_2061
	lcl|NC_015666.1_cds_WP_013880571.1_2235
	lcl|NC_015666.1_cds_WP_013880786.1_2437
	lcl|NC_015666.1_cds_WP_049895465.1_2441
	lcl|NC_015666.1_cds_WP_013880811.1_2462
	lcl|NC_015666.1_cds_WP_004217450.1_2550
	lcl|NC_015666.1_cds_WP_013880989.1_2640
	lcl|NC_015666.1_cds_WP_013880990.1_2641
	lcl|NC_015666.1_cds_WP_013880992.1_2643
	lcl|NC_015666.1_cds_WP_013881004.1_2655
	lcl|NC_015666.1_cds_WP_013881125.1_2775
	lcl|NC_015666.1_cds_WP_013881164.1_2814
	lcl|NC_015666.1_cds_WP_006181151.1_2836
	lcl|NC_015666.1_cds_WP_013881420.1_3059
	lcl|NC_015666.1_cds_WP_013881496.1_3134
	lcl|NC_015666.1_cds_WP_013881564.1_3198
	lcl|NC_015666.1_cds_WP_013881600.1_3234
	lcl|NC_015666.1_cds_WP_013881605.1_3238
Haloquadratum_walsbyi_C23
	lcl|NC_017459.1_cds_WP_014554953.1_3
	lcl|NC_017459.1_cds_WP_048066907.1_163
	lcl|NC_017459.1_cds_WP_014555124.1_215
	lcl|NC_017459.1_cds_WP_014555131.1_224
	lcl|NC_017459.1_cds_WP_011570531.1_237
	lcl|NC_017459.1_cds_WP_014555153.1_251
	lcl|NC_017459.1_cds_WP_011570572.1_280
	lcl|NC_017459.1_cds_WP_014555225.1_341
	lcl|NC_017459.1_cds_WP_014555230.1_347
	lcl|NC_017459.1_cds_WP_011570622.1_349
	lcl|NC_017459.1_cds_WP_011570623.1_350
	lcl|NC_017459.1_cds_WP_014555264.1_391
	lcl|NC_017459.1_cds_WP_011570799.1_549
	lcl|NC_017459.1_cds_WP_011570905.1_661
	lcl|NC_017459.1_cds_WP_048066960.1_727
	lcl|NC_017459.1_cds_WP_011570974.1_733
	lcl|NC_017459.1_cds_WP_049891620.1_742
	lcl|NC_017459.1_cds_WP_011571003.1_761
	lcl|NC_017459.1_cds_WP_014555559.1_773
	lcl|NC_017459.1_cds_WP_011571142.1_900
	lcl|NC_017459.1_cds_WP_014555932.1_1215
	lcl|NC_017459.1_cds_WP_014556026.1_1328
	lcl|NC_017459.1_cds_WP_014556102.1_1419
	lcl|NC_017459.1_cds_WP_014556188.1_1521
	lcl|NC_017459.1_cds_WP_011571757.1_1553
	lcl|NC_017459.1_cds_WP_014556244.1_1602
	lcl|NC_017459.1_cds_WP_011571936.1_1753
	lcl|NC_017459.1_cds_WP_011572069.1_1914
	lcl|NC_017459.1_cds_WP_011572113.1_1963
	lcl|NC_017459.1_cds_WP_011572116.1_1966
	lcl|NC_017459.1_cds_WP_011572150.1_2011
	lcl|NC_017459.1_cds_WP_011572151.1_2013
	lcl|NC_017459.1_cds_WP_014556567.1_2017
	lcl|NC_017459.1_cds_WP_049892317.1_2110
	lcl|NC_017459.1_cds_WP_014556742.1_2214
	lcl|NC_017459.1_cds_WP_011572368.1_2304
	lcl|NC_017459.1_cds_WP_049892116.1_2331
	lcl|NC_017459.1_cds_WP_014556836.1_2332
	lcl|NC_017459.1_cds_WP_014556906.1_2408
	lcl|NC_017459.1_cds_WP_011572543.1_2457
	lcl|NC_017459.1_cds_WP_014556948.1_2468
	lcl|NC_017459.1_cds_WP_011572586.1_2498
	lcl|NC_017459.1_cds_WP_014556972.1_2499
	lcl|NC_017459.1_cds_WP_014556973.1_2500
	lcl|NC_017459.1_cds_WP_014556974.1_2501
	lcl|NC_017459.1_cds_WP_014556975.1_2502
	lcl|NC_017459.1_cds_WP_011572591.1_2503
	lcl|NC_017459.1_cds_WP_011572593.1_2505
	lcl|NC_017459.1_cds_WP_049892352.1_2515
	lcl|NC_017459.1_cds_WP_011572604.1_2517
	lcl|NC_017459.1_cds_WP_014557016.1_2563
	lcl|NC_017459.1_cds_WP_049892172.1_2582
	lcl|NC_017459.1_cds_WP_014557047.1_2591
	lcl|NC_017459.1_cds_WP_014557071.1_2625
	lcl|NC_017459.1_cds_WP_014557099.1_2655
Halorhabdus_tiamatea_SARL4B
	lcl|NC_021921.1_cds_WP_008525247.1_38
	lcl|NC_021921.1_cds_WP_008525213.1_57
	lcl|NC_021921.1_cds_WP_008525204.1_62
	lcl|NC_021921.1_cds_WP_021029470.1_72
	lcl|NC_021921.1_cds_WP_008524737.1_367
	lcl|NC_021921.1_cds_WP_008524741.1_370
	lcl|NC_021921.1_cds_WP_008524390.1_413
	lcl|NC_021921.1_cds_WP_008527411.1_454
	lcl|NC_021921.1_cds_WP_008527294.1_532
	lcl|NC_021921.1_cds_WP_044950895.1_646
	lcl|NC_021921.1_cds_WP_008527862.1_648
	lcl|NC_021921.1_cds_WP_008527860.1_650
	lcl|NC_021921.1_cds_WP_008527858.1_651
	lcl|NC_021921.1_cds_WP_020936013.1_652
	lcl|NC_021921.1_cds_WP_008527855.1_653
	lcl|NC_021921.1_cds_WP_008527854.1_654
	lcl|NC_021921.1_cds_WP_008527853.1_655
	lcl|NC_021921.1_cds_WP_008527832.1_673
	lcl|NC_021921.1_cds_WP_008527236.1_729
	lcl|NC_021921.1_cds_WP_008525730.1_839
	lcl|NC_021921.1_cds_WP_008528329.1_1076
	lcl|NC_021921.1_cds_WP_008528372.1_1103
	lcl|NC_021921.1_cds_WP_008528391.1_1119
	lcl|NC_021921.1_cds_WP_008526304.1_1241
	lcl|NC_021921.1_cds_WP_008526269.1_1265
	lcl|NC_021921.1_cds_WP_008526229.1_1293
	lcl|NC_021921.1_cds_WP_008526227.1_1294
	lcl|NC_021921.1_cds_WP_044950992.1_1299
	lcl|NC_021921.1_cds_WP_008526152.1_1346
	lcl|NC_021921.1_cds_WP_008526113.1_1368
	lcl|NC_021921.1_cds_WP_008526104.1_1375
	lcl|NC_021921.1_cds_WP_008526098.1_1378
	lcl|NC_021921.1_cds_WP_008524536.1_1725
	lcl|NC_021921.1_cds_WP_008524540.1_1727
	lcl|NC_021921.1_cds_WP_008528263.1_1964
	lcl|NC_021921.1_cds_WP_008528266.1_1966
	lcl|NC_021921.1_cds_WP_044950789.1_1967
	lcl|NC_021921.1_cds_WP_044950794.1_1995
	lcl|NC_021921.1_cds_WP_008523978.1_1996
	lcl|NC_021921.1_cds_WP_008523947.1_2018
	lcl|NC_021921.1_cds_WP_008523798.1_2140
	lcl|NC_021921.1_cds_WP_008523732.1_2184
	lcl|NC_021921.1_cds_WP_008523730.1_2185
	lcl|NC_021921.1_cds_WP_008523722.1_2189
	lcl|NC_021921.1_cds_WP_004516073.1_2204
	lcl|NC_021921.1_cds_WP_008526709.1_2240
	lcl|NC_021921.1_cds_WP_008526704.1_2245
	lcl|NC_021921.1_cds_WP_008527148.1_2316
	lcl|NC_021921.1_cds_WP_008527139.1_2322
	lcl|NC_021921.1_cds_WP_008524058.1_2414
	lcl|NC_021921.1_cds_WP_008528485.1_2483
	lcl|NC_021921.1_cds_WP_008526733.1_2531
	lcl|NC_021921.1_cds_WP_008525443.1_2591
Halorhabdus_utahensis_DSM_12940
	lcl|NC_013158.1_cds_WP_012795149.1_81
	lcl|NC_013158.1_cds_WP_012795296.1_222
	lcl|NC_013158.1_cds_WP_012795299.1_225
	lcl|NC_013158.1_cds_WP_012795350.1_272
	lcl|NC_013158.1_cds_WP_012795439.1_360
	lcl|NC_013158.1_cds_WP_012795451.1_373
	lcl|NC_013158.1_cds_WP_015788322.1_536
	lcl|NC_013158.1_cds_WP_015788391.1_602
	lcl|NC_013158.1_cds_WP_015788395.1_605
	lcl|NC_013158.1_cds_WP_049941176.1_747
	lcl|NC_013158.1_cds_WP_015788543.1_749
	lcl|NC_013158.1_cds_WP_015788544.1_750
	lcl|NC_013158.1_cds_WP_015788545.1_751
	lcl|NC_013158.1_cds_WP_015788546.1_752
	lcl|NC_013158.1_cds_WP_015788547.1_753
	lcl|NC_013158.1_cds_WP_015788548.1_754
	lcl|NC_013158.1_cds_WP_015788549.1_755
	lcl|NC_013158.1_cds_WP_015788570.1_774
	lcl|NC_013158.1_cds_WP_049941180.1_787
	lcl|NC_013158.1_cds_WP_015788653.1_856
	lcl|NC_013158.1_cds_WP_015788758.1_957
	lcl|NC_013158.1_cds_WP_015788918.1_1115
	lcl|NC_013158.1_cds_WP_015788938.1_1134
	lcl|NC_013158.1_cds_WP_008528372.1_1164
	lcl|NC_013158.1_cds_WP_049941423.1_1168
	lcl|NC_013158.1_cds_WP_015789000.1_1194
	lcl|NC_013158.1_cds_WP_049941235.1_1446
	lcl|NC_013158.1_cds_WP_015789353.1_1531
	lcl|NC_013158.1_cds_WP_015789357.1_1535
	lcl|NC_013158.1_cds_WP_015789366.1_1542
	lcl|NC_013158.1_cds_WP_015789395.1_1570
	lcl|NC_013158.1_cds_WP_015789443.1_1616
	lcl|NC_013158.1_cds_WP_015789471.1_1642
	lcl|NC_013158.1_cds_WP_015789512.1_1682
	lcl|NC_013158.1_cds_WP_015789513.1_1683
	lcl|NC_013158.1_cds_WP_015789632.1_1800
	lcl|NC_013158.1_cds_WP_015789637.1_1805
	lcl|NC_013158.1_cds_WP_015789901.1_2062
	lcl|NC_013158.1_cds_WP_015789906.1_2066
	lcl|NC_013158.1_cds_WP_044950789.1_2104
	lcl|NC_013158.1_cds_WP_015789944.1_2105
	lcl|NC_013158.1_cds_WP_015789946.1_2107
	lcl|NC_013158.1_cds_WP_015790098.1_2257
	lcl|NC_013158.1_cds_WP_015790179.1_2339
	lcl|NC_013158.1_cds_WP_008523732.1_2407
	lcl|NC_013158.1_cds_WP_015790246.1_2408
	lcl|NC_013158.1_cds_WP_015790250.1_2412
	lcl|NC_013158.1_cds_WP_004516073.1_2424
	lcl|NC_013158.1_cds_WP_015790301.1_2462
	lcl|NC_013158.1_cds_WP_015790306.1_2467
	lcl|NC_013158.1_cds_WP_015790396.1_2554
	lcl|NC_013158.1_cds_WP_015790402.1_2560
	lcl|NC_013158.1_cds_WP_015790499.1_2652
	lcl|NC_013158.1_cds_WP_015790513.1_2665
Halorubrum_lacusprofundi_ATCC_49239
	lcl|NC_012029.1_cds_WP_012659256.1_3
	lcl|NC_012029.1_cds_WP_012659322.1_67
	lcl|NC_012029.1_cds_WP_012659352.1_96
	lcl|NC_012029.1_cds_WP_012659353.1_97
	lcl|NC_012029.1_cds_WP_049933079.1_98
	lcl|NC_012029.1_cds_WP_012659355.1_99
	lcl|NC_012029.1_cds_WP_012659356.1_100
	lcl|NC_012029.1_cds_WP_012659357.1_101
	lcl|NC_012029.1_cds_WP_012659398.1_142
	lcl|NC_012029.1_cds_WP_012659424.1_169
	lcl|NC_012029.1_cds_WP_012659554.1_292
	lcl|NC_012029.1_cds_WP_012659564.1_302
	lcl|NC_012029.1_cds_WP_012659620.1_358
	lcl|NC_012029.1_cds_WP_012659679.1_420
	lcl|NC_012029.1_cds_WP_004049526.1_540
	lcl|NC_012029.1_cds_WP_012659836.1_575
	lcl|NC_012029.1_cds_WP_012659855.1_593
	lcl|NC_012029.1_cds_WP_015909547.1_761
	lcl|NC_012029.1_cds_WP_015909569.1_783
	lcl|NC_012029.1_cds_WP_015909577.1_791
	lcl|NC_012029.1_cds_WP_015909648.1_861
	lcl|NC_012029.1_cds_WP_015909716.1_929
	lcl|NC_012029.1_cds_WP_015909754.1_966
	lcl|NC_012029.1_cds_WP_015910061.1_1280
	lcl|NC_012029.1_cds_WP_015910224.1_1438
	lcl|NC_012029.1_cds_WP_015910241.1_1455
	lcl|NC_012029.1_cds_WP_015910251.1_1464
	lcl|NC_012029.1_cds_WP_015910304.1_1518
	lcl|NC_012029.1_cds_WP_015910429.1_1641
	lcl|NC_012029.1_cds_WP_015910533.1_1741
	lcl|NC_012029.1_cds_WP_015910537.1_1745
	lcl|NC_012029.1_cds_WP_004046454.1_1746
	lcl|NC_012029.1_cds_WP_049933486.1_1769
	lcl|NC_012029.1_cds_WP_015910701.1_1915
	lcl|NC_012029.1_cds_WP_015910763.1_1977
	lcl|NC_012029.1_cds_WP_004046732.1_1994
	lcl|NC_012029.1_cds_WP_015910975.1_2186
	lcl|NC_012029.1_cds_WP_015911037.1_2249
	lcl|NC_012029.1_cds_WP_015911063.1_2274
	lcl|NC_012029.1_cds_WP_008007804.1_2300
	lcl|NC_012029.1_cds_WP_015911090.1_2301
	lcl|NC_012029.1_cds_WP_015911092.1_2303
	lcl|NC_012029.1_cds_WP_015911151.1_2367
	lcl|NC_012029.1_cds_WP_015911227.1_2440
	lcl|NC_012029.1_cds_WP_015911311.1_2523
	lcl|NC_012029.1_cds_WP_015911334.1_2546
Halostagnicola_larsenii_XH_48
	lcl|NZ_CP007055.1_cds_WP_049951506.1_43
	lcl|NZ_CP007055.1_cds_WP_049951544.1_85
	lcl|NZ_CP007055.1_cds_WP_049951545.1_86
	lcl|NZ_CP007055.1_cds_WP_049951546.1_87
	lcl|NZ_CP007055.1_cds_WP_049951547.1_88
	lcl|NZ_CP007055.1_cds_WP_049951548.1_89
	lcl|NZ_CP007055.1_cds_WP_049951549.1_90
	lcl|NZ_CP007055.1_cds_WP_049951560.1_101
	lcl|NZ_CP007055.1_cds_WP_049951606.1_152
	lcl|NZ_CP007055.1_cds_WP_049951690.1_245
	lcl|NZ_CP007055.1_cds_WP_049951866.1_435
	lcl|NZ_CP007055.1_cds_WP_049951948.1_530
	lcl|NZ_CP007055.1_cds_WP_049951982.1_568
	lcl|NZ_CP007055.1_cds_WP_049952025.1_616
	lcl|NZ_CP007055.1_cds_WP_049952113.1_709
	lcl|NZ_CP007055.1_cds_WP_049952145.1_743
	lcl|NZ_CP007055.1_cds_WP_049952238.1_840
	lcl|NZ_CP007055.1_cds_WP_049952296.1_922
	lcl|NZ_CP007055.1_cds_WP_049952364.1_992
	lcl|NZ_CP007055.1_cds_WP_049952597.1_1244
	lcl|NZ_CP007055.1_cds_WP_049952611.1_1258
	lcl|NZ_CP007055.1_cds_WP_049952952.1_1675
	lcl|NZ_CP007055.1_cds_WP_049952956.1_1679
	lcl|NZ_CP007055.1_cds_WP_049952957.1_1680
	lcl|NZ_CP007055.1_cds_WP_049953015.1_1738
	lcl|NZ_CP007055.1_cds_WP_049953034.1_1760
	lcl|NZ_CP007055.1_cds_WP_049953037.1_1763
	lcl|NZ_CP007055.1_cds_WP_049953109.1_1840
	lcl|NZ_CP007055.1_cds_WP_049953145.1_1883
	lcl|NZ_CP007055.1_cds_WP_049953159.1_1898
	lcl|NZ_CP007055.1_cds_WP_049953295.1_2045
	lcl|NZ_CP007055.1_cds_WP_049953316.1_2071
	lcl|NZ_CP007055.1_cds_WP_049953325.1_2082
	lcl|NZ_CP007055.1_cds_WP_049953390.1_2148
	lcl|NZ_CP007055.1_cds_WP_049953430.1_2189
	lcl|NZ_CP007055.1_cds_WP_049953449.1_2209
	lcl|NZ_CP007055.1_cds_WP_049953501.1_2268
	lcl|NZ_CP007055.1_cds_WP_049953578.1_2352
	lcl|NZ_CP007055.1_cds_WP_049953638.1_2420
	lcl|NZ_CP007055.1_cds_WP_049953639.1_2421
	lcl|NZ_CP007055.1_cds_WP_049953641.1_2423
	lcl|NZ_CP007055.1_cds_WP_049953737.1_2526
	lcl|NZ_CP007055.1_cds_WP_049953771.1_2561
	lcl|NZ_CP007055.1_cds_WP_049953788.1_2580
	lcl|NZ_CP007055.1_cds_WP_049953801.1_2596
	lcl|NZ_CP007055.1_cds_WP_049953811.1_2608
	lcl|NZ_CP007055.1_cds_WP_049953875.1_2674
Haloterrigena_turkmenica_DSM_5511
	lcl|NC_013743.1_cds_WP_012941238.1_4
	lcl|NC_013743.1_cds_WP_012941291.1_54
	lcl|NC_013743.1_cds_WP_005554970.1_130
	lcl|NC_013743.1_cds_WP_012941394.1_158
	lcl|NC_013743.1_cds_WP_012941396.1_160
	lcl|NC_013743.1_cds_WP_012941462.1_227
	lcl|NC_013743.1_cds_WP_012941543.1_305
	lcl|NC_013743.1_cds_WP_012941575.1_338
	lcl|NC_013743.1_cds_WP_008892859.1_339
	lcl|NC_013743.1_cds_WP_012941577.1_340
	lcl|NC_013743.1_cds_WP_012941578.1_341
	lcl|NC_013743.1_cds_WP_012941579.1_342
	lcl|NC_013743.1_cds_WP_012941580.1_343
	lcl|NC_013743.1_cds_WP_008892741.1_456
	lcl|NC_013743.1_cds_WP_012941790.1_548
	lcl|NC_013743.1_cds_WP_012941895.1_652
	lcl|NC_013743.1_cds_WP_012941971.1_724
	lcl|NC_013743.1_cds_WP_012942047.1_801
	lcl|NC_013743.1_cds_WP_012942080.1_831
	lcl|NC_013743.1_cds_WP_012942170.1_922
	lcl|NC_013743.1_cds_WP_008896588.1_1279
	lcl|NC_013743.1_cds_WP_006181151.1_1415
	lcl|NC_013743.1_cds_WP_012942686.1_1430
	lcl|NC_013743.1_cds_WP_049941854.1_1692
	lcl|NC_013743.1_cds_WP_012942969.1_1714
	lcl|NC_013743.1_cds_WP_012943272.1_2011
	lcl|NC_013743.1_cds_WP_012943277.1_2016
	lcl|NC_013743.1_cds_WP_012943550.1_2287
	lcl|NC_013743.1_cds_WP_012943601.1_2339
	lcl|NC_013743.1_cds_WP_012943701.1_2442
	lcl|NC_013743.1_cds_WP_008894548.1_2443
	lcl|NC_013743.1_cds_WP_012943705.1_2447
	lcl|NC_013743.1_cds_WP_006108914.1_2482
	lcl|NC_013743.1_cds_WP_012943782.1_2528
	lcl|NC_013743.1_cds_WP_012943789.1_2535
	lcl|NC_013743.1_cds_WP_012943969.1_2714
	lcl|NC_013743.1_cds_WP_006108301.1_2731
	lcl|NC_013743.1_cds_WP_012944228.1_2974
	lcl|NC_013743.1_cds_WP_012944279.1_3022
	lcl|NC_013743.1_cds_WP_012944447.1_3187
	lcl|NC_013743.1_cds_WP_012944570.1_3307
	lcl|NC_013743.1_cds_WP_012944572.1_3309
	lcl|NC_013743.1_cds_WP_012944573.1_3310
	lcl|NC_013743.1_cds_WP_006180453.1_3432
	lcl|NC_013743.1_cds_WP_012944746.1_3488
	lcl|NC_013743.1_cds_WP_012944798.1_3541
Halovivax_ruber_XH_70
	lcl|CP003050.1_cds_Halru_0003_3
	lcl|CP003050.1_cds_Halru_0039_38
	lcl|CP003050.1_cds_Halru_0042_41
	lcl|CP003050.1_cds_Halru_0089_86
	lcl|CP003050.1_cds_Halru_0200_191
	lcl|CP003050.1_cds_Halru_0348_337
	lcl|CP003050.1_cds_Halru_0352_341
	lcl|CP003050.1_cds_Halru_0463_443
	lcl|CP003050.1_cds_Halru_0464_444
	lcl|CP003050.1_cds_Halru_0465_445
	lcl|CP003050.1_cds_Halru_0466_446
	lcl|CP003050.1_cds_Halru_0467_447
	lcl|CP003050.1_cds_Halru_0528_506
	lcl|CP003050.1_cds_Halru_0783_754
	lcl|CP003050.1_cds_Halru_1069_1032
	lcl|CP003050.1_cds_Halru_1165_1127
	lcl|CP003050.1_cds_Halru_1280_1239
	lcl|CP003050.1_cds_Halru_1345_1303
	lcl|CP003050.1_cds_Halru_1420_1377
	lcl|CP003050.1_cds_Halru_1540_1493
	lcl|CP003050.1_cds_Halru_1623_1575
	lcl|CP003050.1_cds_Halru_1696_1647
	lcl|CP003050.1_cds_Halru_1744_1690
	lcl|CP003050.1_cds_Halru_1745_1691
	lcl|CP003050.1_cds_Halru_1750_1695
	lcl|CP003050.1_cds_Halru_1798_1742
	lcl|CP003050.1_cds_Halru_1803_1747
	lcl|CP003050.1_cds_Halru_1979_1920
	lcl|CP003050.1_cds_Halru_1998_1937
	lcl|CP003050.1_cds_Halru_2010_1949
	lcl|CP003050.1_cds_Halru_2146_2080
	lcl|CP003050.1_cds_Halru_2176_2108
	lcl|CP003050.1_cds_Halru_2209_2141
	lcl|CP003050.1_cds_Halru_2238_2169
	lcl|CP003050.1_cds_Halru_2266_2197
	lcl|CP003050.1_cds_Halru_2283_2214
	lcl|CP003050.1_cds_Halru_2291_2222
	lcl|CP003050.1_cds_Halru_2311_2241
	lcl|CP003050.1_cds_Halru_2349_2279
	lcl|CP003050.1_cds_Halru_2499_2426
	lcl|CP003050.1_cds_Halru_2521_2447
	lcl|CP003050.1_cds_Halru_2545_2471
	lcl|CP003050.1_cds_Halru_2546_2472
	lcl|CP003050.1_cds_Halru_2548_2474
	lcl|CP003050.1_cds_Halru_2712_2632
	lcl|CP003050.1_cds_Halru_2723_2643
	lcl|CP003050.1_cds_Halru_2878_2793
	lcl|CP003050.1_cds_Halru_3094_3005
	lcl|CP003050.1_cds_Halru_3113_3024
Hyperthermus_butylicus_DSM_5456
	lcl|NC_008818.1_cds_WP_011821213.1_16
	lcl|NC_008818.1_cds_WP_052287784.1_50
	lcl|NC_008818.1_cds_WP_011821248.1_51
	lcl|NC_008818.1_cds_WP_011821249.1_52
	lcl|NC_008818.1_cds_WP_011821283.1_89
	lcl|NC_008818.1_cds_WP_011821568.1_387
	lcl|NC_008818.1_cds_WP_011821623.1_444
	lcl|NC_008818.1_cds_WP_011821625.1_446
	lcl|NC_008818.1_cds_WP_011821627.1_448
	lcl|NC_008818.1_cds_WP_011821642.1_464
	lcl|NC_008818.1_cds_WP_048061705.1_503
	lcl|NC_008818.1_cds_WP_011821679.1_504
	lcl|NC_008818.1_cds_WP_011821708.1_533
	lcl|NC_008818.1_cds_WP_011821712.1_537
	lcl|NC_008818.1_cds_WP_011821802.1_632
	lcl|NC_008818.1_cds_WP_011822059.1_921
	lcl|NC_008818.1_cds_WP_011822063.1_925
	lcl|NC_008818.1_cds_WP_011822083.1_946
	lcl|NC_008818.1_cds_WP_011822247.1_1112
	lcl|NC_008818.1_cds_WP_011822291.1_1159
	lcl|NC_008818.1_cds_WP_011822422.1_1305
	lcl|NC_008818.1_cds_WP_011822434.1_1317
	lcl|NC_008818.1_cds_WP_048061551.1_1433
	lcl|NC_008818.1_cds_WP_011822545.1_1438
	lcl|NC_008818.1_cds_WP_011822711.1_1617
	lcl|NC_008818.1_cds_WP_048061910.1_1618
	lcl|NC_008818.1_cds_WP_011822713.1_1619
	lcl|NC_008818.1_cds_WP_011822714.1_1620
	lcl|NC_008818.1_cds_WP_011822716.1_1622
	lcl|NC_008818.1_cds_WP_011822736.1_1642
	lcl|NC_008818.1_cds_WP_011822741.1_1647
	lcl|NC_008818.1_cds_WP_011822772.1_1680
	lcl|NC_008818.1_cds_WP_011822777.1_1685
	lcl|NC_008818.1_cds_WP_011822778.1_1687
	lcl|NC_008818.1_cds_WP_011822780.1_1689
	lcl|NC_008818.1_cds_WP_011822791.1_1700
	lcl|NC_008818.1_cds_WP_011822795.1_1704
Ignicoccus_hospitalis_KIN4_I
	lcl|NC_009776.1_cds_WP_011998098.1_62
	lcl|NC_009776.1_cds_WP_011998120.1_84
	lcl|NC_009776.1_cds_WP_011998187.1_149
	lcl|NC_009776.1_cds_WP_011998219.1_182
	lcl|NC_009776.1_cds_WP_052569794.1_186
	lcl|NC_009776.1_cds_WP_011998279.1_242
	lcl|NC_009776.1_cds_WP_052570437.1_243
	lcl|NC_009776.1_cds_WP_011998282.1_245
	lcl|NC_009776.1_cds_WP_011998323.1_285
	lcl|NC_009776.1_cds_WP_011998336.1_299
	lcl|NC_009776.1_cds_WP_011998358.1_321
	lcl|NC_009776.1_cds_WP_011998408.1_371
	lcl|NC_009776.1_cds_WP_011998458.1_422
	lcl|NC_009776.1_cds_WP_052570488.1_652
	lcl|NC_009776.1_cds_WP_052570048.1_653
	lcl|NC_009776.1_cds_WP_011998724.1_688
	lcl|NC_009776.1_cds_WP_011998747.1_711
	lcl|NC_009776.1_cds_WP_012122911.1_762
	lcl|NC_009776.1_cds_WP_012122916.1_767
	lcl|NC_009776.1_cds_WP_012122998.1_848
	lcl|NC_009776.1_cds_WP_012123269.1_1123
	lcl|NC_009776.1_cds_WP_012123320.1_1173
	lcl|NC_009776.1_cds_WP_052570573.1_1262
	lcl|NC_009776.1_cds_WP_012123421.1_1274
	lcl|NC_009776.1_cds_WP_012123512.1_1369
Ignisphaera_aggregans_DSM_17230
	lcl|CP002098.1_cds_Igag_0059_59
	lcl|CP002098.1_cds_Igag_0067_67
	lcl|CP002098.1_cds_Igag_0140_138
	lcl|CP002098.1_cds_Igag_0193_189
	lcl|CP002098.1_cds_Igag_0197_193
	lcl|CP002098.1_cds_Igag_0208_204
	lcl|CP002098.1_cds_Igag_0210_206
	lcl|CP002098.1_cds_Igag_0212_208
	lcl|CP002098.1_cds_Igag_0230_226
	lcl|CP002098.1_cds_Igag_0316_309
	lcl|CP002098.1_cds_Igag_0407_393
	lcl|CP002098.1_cds_Igag_0523_506
	lcl|CP002098.1_cds_Igag_0532_515
	lcl|CP002098.1_cds_Igag_0535_518
	lcl|CP002098.1_cds_Igag_0808_778
	lcl|CP002098.1_cds_Igag_0981_943
	lcl|CP002098.1_cds_Igag_0988_950
	lcl|CP002098.1_cds_Igag_1002_964
	lcl|CP002098.1_cds_Igag_1038_999
	lcl|CP002098.1_cds_Igag_1042_1003
	lcl|CP002098.1_cds_Igag_1052_1013
	lcl|CP002098.1_cds_Igag_1103_1063
	lcl|CP002098.1_cds_Igag_1113_1072
	lcl|CP002098.1_cds_Igag_1176_1129
	lcl|CP002098.1_cds_Igag_1185_1138
	lcl|CP002098.1_cds_Igag_1243_1196
	lcl|CP002098.1_cds_Igag_1244_1197
	lcl|CP002098.1_cds_Igag_1245_1198
	lcl|CP002098.1_cds_Igag_1246_1199
	lcl|CP002098.1_cds_Igag_1372_1322
	lcl|CP002098.1_cds_Igag_1383_1333
	lcl|CP002098.1_cds_Igag_1384_1334
	lcl|CP002098.1_cds_Igag_1412_1362
	lcl|CP002098.1_cds_Igag_1859_1801
	lcl|CP002098.1_cds_Igag_1860_1802
	lcl|CP002098.1_cds_Igag_1971_1910
Metallosphaera_cuprina_Ar_4
	lcl|NC_015435.1_cds_WP_013736643.1_31
	lcl|NC_015435.1_cds_WP_013736645.1_33
	lcl|NC_015435.1_cds_WP_013736646.1_34
	lcl|NC_015435.1_cds_WP_013736647.1_35
	lcl|NC_015435.1_cds_WP_013736648.1_36
	lcl|NC_015435.1_cds_WP_013736650.1_38
	lcl|NC_015435.1_cds_WP_048057674.1_51
	lcl|NC_015435.1_cds_WP_013736671.1_59
	lcl|NC_015435.1_cds_WP_013736678.1_66
	lcl|NC_015435.1_cds_WP_013736680.1_68
	lcl|NC_015435.1_cds_WP_013736706.1_96
	lcl|NC_015435.1_cds_WP_013736707.1_97
	lcl|NC_015435.1_cds_WP_048057353.1_126
	lcl|NC_015435.1_cds_WP_048057356.1_131
	lcl|NC_015435.1_cds_WP_013736753.1_140
	lcl|NC_015435.1_cds_WP_013736757.1_144
	lcl|NC_015435.1_cds_WP_048057367.1_212
	lcl|NC_015435.1_cds_WP_013736882.1_270
	lcl|NC_015435.1_cds_WP_013736935.1_326
	lcl|NC_015435.1_cds_WP_013736984.1_375
	lcl|NC_015435.1_cds_WP_013737027.1_418
	lcl|NC_015435.1_cds_WP_013737029.1_420
	lcl|NC_015435.1_cds_WP_013737039.1_430
	lcl|NC_015435.1_cds_WP_013737047.1_436
	lcl|NC_015435.1_cds_WP_013737077.1_464
	lcl|NC_015435.1_cds_WP_013737100.1_486
	lcl|NC_015435.1_cds_WP_048057414.1_546
	lcl|NC_015435.1_cds_WP_013737199.1_586
	lcl|NC_015435.1_cds_WP_013737204.1_591
	lcl|NC_015435.1_cds_WP_013737397.1_776
	lcl|NC_015435.1_cds_WP_048057506.1_1015
	lcl|NC_015435.1_cds_WP_013738036.1_1316
	lcl|NC_015435.1_cds_WP_013738041.1_1321
	lcl|NC_015435.1_cds_WP_048057578.1_1382
	lcl|NC_015435.1_cds_WP_013738469.1_1731
	lcl|NC_015435.1_cds_WP_013738594.1_1856
	lcl|NC_015435.1_cds_WP_048057798.1_1877
	lcl|NC_015435.1_cds_WP_048057801.1_1886
Metallosphaera_sedula_DSM_5348
	lcl|NC_009440.1_cds_WP_011921176.1_29
	lcl|NC_009440.1_cds_WP_011921178.1_31
	lcl|NC_009440.1_cds_WP_011921179.1_32
	lcl|NC_009440.1_cds_WP_011921180.1_33
	lcl|NC_009440.1_cds_WP_011921181.1_34
	lcl|NC_009440.1_cds_WP_011921183.1_36
	lcl|NC_009440.1_cds_WP_011921197.1_50
	lcl|NC_009440.1_cds_WP_011921208.1_61
	lcl|NC_009440.1_cds_WP_011921349.1_202
	lcl|NC_009440.1_cds_WP_012020454.1_488
	lcl|NC_009440.1_cds_WP_012020459.1_492
	lcl|NC_009440.1_cds_WP_012020560.1_594
	lcl|NC_009440.1_cds_WP_012020617.1_652
	lcl|NC_009440.1_cds_WP_012020620.1_655
	lcl|NC_009440.1_cds_WP_012020954.1_994
	lcl|NC_009440.1_cds_WP_012020996.1_1039
	lcl|NC_009440.1_cds_WP_012021211.1_1264
	lcl|NC_009440.1_cds_WP_012021224.1_1276
	lcl|NC_009440.1_cds_WP_048060090.1_1346
	lcl|NC_009440.1_cds_WP_012021388.1_1445
	lcl|NC_009440.1_cds_WP_012021570.1_1632
	lcl|NC_009440.1_cds_WP_012021575.1_1637
	lcl|NC_009440.1_cds_WP_012021615.1_1679
	lcl|NC_009440.1_cds_WP_012021675.1_1739
	lcl|NC_009440.1_cds_WP_012021698.1_1762
	lcl|NC_009440.1_cds_WP_012021734.1_1798
	lcl|NC_009440.1_cds_WP_012021743.1_1808
	lcl|NC_009440.1_cds_WP_012021787.1_1867
	lcl|NC_009440.1_cds_WP_012021789.1_1869
	lcl|NC_009440.1_cds_WP_048060164.1_1917
	lcl|NC_009440.1_cds_WP_012021882.1_1966
	lcl|NC_009440.1_cds_WP_012021938.1_2021
	lcl|NC_009440.1_cds_WP_012021998.1_2080
	lcl|NC_009440.1_cds_WP_012022071.1_2152
	lcl|NC_009440.1_cds_WP_012022080.1_2161
	lcl|NC_009440.1_cds_WP_012022085.1_2166
	lcl|NC_009440.1_cds_WP_048060198.1_2217
	lcl|NC_009440.1_cds_WP_012022135.1_2218
	lcl|NC_009440.1_cds_WP_012022166.1_2246
	lcl|NC_009440.1_cds_WP_012022168.1_2248
	lcl|NC_009440.1_cds_WP_012022175.1_2255
	lcl|NC_009440.1_cds_WP_048060383.1_2283
Methanobacterium_formicicum_BRM9
	lcl|NZ_CP006933.1_cds_WP_048084439.1_138
	lcl|NZ_CP006933.1_cds_WP_048084495.1_253
	lcl|NZ_CP006933.1_cds_WP_048072591.1_267
	lcl|NZ_CP006933.1_cds_WP_048084542.1_302
	lcl|NZ_CP006933.1_cds_WP_048071970.1_360
	lcl|NZ_CP006933.1_cds_WP_048071971.1_361
	lcl|NZ_CP006933.1_cds_WP_048071975.1_365
	lcl|NZ_CP006933.1_cds_WP_008514880.1_390
	lcl|NZ_CP006933.1_cds_WP_048072218.1_592
	lcl|NZ_CP006933.1_cds_WP_048072220.1_594
	lcl|NZ_CP006933.1_cds_WP_048072223.1_597
	lcl|NZ_CP006933.1_cds_WP_048072224.1_598
	lcl|NZ_CP006933.1_cds_WP_048084767.1_619
	lcl|NZ_CP006933.1_cds_WP_048084835.1_688
	lcl|NZ_CP006933.1_cds_WP_048072302.1_707
	lcl|NZ_CP006933.1_cds_WP_048085290.1_1430
	lcl|NZ_CP006933.1_cds_WP_052400010.1_1626
	lcl|NZ_CP006933.1_cds_WP_048073677.1_1713
	lcl|NZ_CP006933.1_cds_WP_048073739.1_1783
	lcl|NZ_CP006933.1_cds_WP_048073748.1_1792
	lcl|NZ_CP006933.1_cds_WP_039377083.1_1855
	lcl|NZ_CP006933.1_cds_WP_048071806.1_1890
	lcl|NZ_CP006933.1_cds_WP_048071829.1_1914
	lcl|NZ_CP006933.1_cds_WP_048073078.1_2043
	lcl|NZ_CP006933.1_cds_WP_048073076.1_2045
	lcl|NZ_CP006933.1_cds_WP_048073075.1_2046
	lcl|NZ_CP006933.1_cds_WP_048073074.1_2047
	lcl|NZ_CP006933.1_cds_WP_048073073.1_2048
	lcl|NZ_CP006933.1_cds_WP_048073043.1_2078
	lcl|NZ_CP006933.1_cds_WP_048085771.1_2197
	lcl|NZ_CP006933.1_cds_WP_048072729.1_2231
	lcl|NZ_CP006933.1_cds_WP_048072733.1_2235
	lcl|NZ_CP006933.1_cds_WP_048072735.1_2237
	lcl|NZ_CP006933.1_cds_WP_048085800.1_2240
	lcl|NZ_CP006933.1_cds_WP_048072744.1_2247
	lcl|NZ_CP006933.1_cds_WP_048072836.1_2354
Methanobacterium_lacus_AL_21
	lcl|NC_015216.1_cds_WP_013643719.1_112
	lcl|NC_015216.1_cds_WP_013643796.1_190
	lcl|NC_015216.1_cds_WP_013643803.1_197
	lcl|NC_015216.1_cds_WP_013643806.1_200
	lcl|NC_015216.1_cds_WP_013643808.1_202
	lcl|NC_015216.1_cds_WP_013643812.1_206
	lcl|NC_015216.1_cds_WP_013643839.1_233
	lcl|NC_015216.1_cds_WP_013643892.1_285
	lcl|NC_015216.1_cds_WP_013643906.1_299
	lcl|NC_015216.1_cds_WP_013644006.1_398
	lcl|NC_015216.1_cds_WP_013644131.1_520
	lcl|NC_015216.1_cds_WP_013644148.1_537
	lcl|NC_015216.1_cds_WP_013644189.1_578
	lcl|NC_015216.1_cds_WP_013644203.1_592
	lcl|NC_015216.1_cds_WP_013644204.1_593
	lcl|NC_015216.1_cds_WP_013644207.1_596
	lcl|NC_015216.1_cds_WP_013644209.1_598
	lcl|NC_015216.1_cds_WP_013644384.1_773
	lcl|NC_015216.1_cds_WP_013644410.1_798
	lcl|NC_015216.1_cds_WP_013644414.1_802
	lcl|NC_015216.1_cds_WP_013644415.1_803
	lcl|NC_015216.1_cds_WP_013645009.1_1391
	lcl|NC_015216.1_cds_WP_013645154.1_1538
	lcl|NC_015216.1_cds_WP_048186669.1_1734
	lcl|NC_015216.1_cds_WP_013645381.1_1760
	lcl|NC_015216.1_cds_WP_013645639.1_2012
	lcl|NC_015216.1_cds_WP_013645737.1_2111
	lcl|NC_015216.1_cds_WP_013645748.1_2122
	lcl|NC_015216.1_cds_WP_013645804.1_2179
	lcl|NC_015216.1_cds_WP_013645814.1_2189
	lcl|NC_015216.1_cds_WP_048186786.1_2273
	lcl|NC_015216.1_cds_WP_013645912.1_2284
	lcl|NC_015216.1_cds_WP_013645935.1_2306
	lcl|NC_015216.1_cds_WP_013645957.1_2327
	lcl|NC_015216.1_cds_WP_013645959.1_2329
	lcl|NC_015216.1_cds_WP_013645960.1_2330
	lcl|NC_015216.1_cds_WP_013645961.1_2331
	lcl|NC_015216.1_cds_WP_013645962.1_2332
	lcl|NC_015216.1_cds_WP_048186470.1_2333
	lcl|NC_015216.1_cds_WP_013646096.1_2464
Methanobacterium_paludis_SWAN1
	lcl|NC_015574.1_cds_WP_013824649.1_98
	lcl|NC_015574.1_cds_WP_048187794.1_225
	lcl|NC_015574.1_cds_WP_013824778.1_226
	lcl|NC_015574.1_cds_WP_013824779.1_227
	lcl|NC_015574.1_cds_WP_048187795.1_228
	lcl|NC_015574.1_cds_WP_013824781.1_229
	lcl|NC_015574.1_cds_WP_013824783.1_231
	lcl|NC_015574.1_cds_WP_013824831.1_280
	lcl|NC_015574.1_cds_WP_013824858.1_306
	lcl|NC_015574.1_cds_WP_048188185.1_317
	lcl|NC_015574.1_cds_WP_013824939.1_388
	lcl|NC_015574.1_cds_WP_048188196.1_397
	lcl|NC_015574.1_cds_WP_013825006.1_456
	lcl|NC_015574.1_cds_WP_048187841.1_466
	lcl|NC_015574.1_cds_WP_013825111.1_560
	lcl|NC_015574.1_cds_WP_013825345.1_795
	lcl|NC_015574.1_cds_WP_013825412.1_860
	lcl|NC_015574.1_cds_WP_013825947.1_1390
	lcl|NC_015574.1_cds_WP_013825948.1_1391
	lcl|NC_015574.1_cds_WP_048188367.1_1395
	lcl|NC_015574.1_cds_WP_013825978.1_1420
	lcl|NC_015574.1_cds_WP_013826265.1_1698
	lcl|NC_015574.1_cds_WP_013826267.1_1700
	lcl|NC_015574.1_cds_WP_013826270.1_1703
	lcl|NC_015574.1_cds_WP_013826271.1_1704
	lcl|NC_015574.1_cds_WP_013826288.1_1720
	lcl|NC_015574.1_cds_WP_013826354.1_1784
	lcl|NC_015574.1_cds_WP_013826372.1_1802
	lcl|NC_015574.1_cds_WP_013826447.1_1876
	lcl|NC_015574.1_cds_WP_013826633.1_2060
	lcl|NC_015574.1_cds_WP_013826647.1_2074
	lcl|NC_015574.1_cds_WP_013826743.1_2168
	lcl|NC_015574.1_cds_WP_013826778.1_2203
	lcl|NC_015574.1_cds_WP_013826782.1_2207
	lcl|NC_015574.1_cds_WP_013826784.1_2209
	lcl|NC_015574.1_cds_WP_013826787.1_2212
	lcl|NC_015574.1_cds_WP_013826794.1_2219
	lcl|NC_015574.1_cds_WP_013826910.1_2338
Methanobacterium_sp__MB1
	lcl|NC_023044.1_cds_WP_023991236.1_76
	lcl|NC_023044.1_cds_WP_023991329.1_165
	lcl|NC_023044.1_cds_WP_023991381.1_217
	lcl|NC_023044.1_cds_WP_023991382.1_218
	lcl|NC_023044.1_cds_WP_023991383.1_219
	lcl|NC_023044.1_cds_WP_051371654.1_220
	lcl|NC_023044.1_cds_WP_023991477.1_314
	lcl|NC_023044.1_cds_WP_023991497.1_334
	lcl|NC_023044.1_cds_WP_039377083.1_366
	lcl|NC_023044.1_cds_WP_023991591.1_419
	lcl|NC_023044.1_cds_WP_023991600.1_428
	lcl|NC_023044.1_cds_WP_023991737.1_556
	lcl|NC_023044.1_cds_WP_023991913.1_727
	lcl|NC_023044.1_cds_WP_023991938.1_752
	lcl|NC_023044.1_cds_WP_023991942.1_756
	lcl|NC_023044.1_cds_WP_023992507.1_1315
	lcl|NC_023044.1_cds_WP_023992509.1_1317
	lcl|NC_023044.1_cds_WP_023992512.1_1320
	lcl|NC_023044.1_cds_WP_023992513.1_1321
	lcl|NC_023044.1_cds_WP_023992606.1_1414
	lcl|NC_023044.1_cds_WP_023992624.1_1433
	lcl|NC_023044.1_cds_WP_023992691.1_1501
	lcl|NC_023044.1_cds_WP_023992877.1_1687
	lcl|NC_023044.1_cds_WP_039376939.1_1797
	lcl|NC_023044.1_cds_WP_023993021.1_1826
	lcl|NC_023044.1_cds_WP_023993024.1_1830
	lcl|NC_023044.1_cds_WP_023993026.1_1832
	lcl|NC_023044.1_cds_WP_039376953.1_1842
	lcl|NC_023044.1_cds_WP_023993124.1_1933
Methanobrevibacter_ruminantium_M1
	lcl|NC_013790.1_cds_WP_012954969.1_161
	lcl|NC_013790.1_cds_WP_048812342.1_169
	lcl|NC_013790.1_cds_WP_012954981.1_173
	lcl|NC_013790.1_cds_WP_012954985.1_177
	lcl|NC_013790.1_cds_WP_012955048.1_239
	lcl|NC_013790.1_cds_WP_012955186.1_371
	lcl|NC_013790.1_cds_WP_012955204.1_389
	lcl|NC_013790.1_cds_WP_012955285.1_470
	lcl|NC_013790.1_cds_WP_012955348.1_532
	lcl|NC_013790.1_cds_WP_012955392.1_577
	lcl|NC_013790.1_cds_WP_048812403.1_697
	lcl|NC_013790.1_cds_WP_012955572.1_750
	lcl|NC_013790.1_cds_WP_012955661.1_836
	lcl|NC_013790.1_cds_WP_012955710.1_884
	lcl|NC_013790.1_cds_WP_012955714.1_888
	lcl|NC_013790.1_cds_WP_012955715.1_889
	lcl|NC_013790.1_cds_WP_012956149.1_1319
	lcl|NC_013790.1_cds_WP_012956280.1_1447
	lcl|NC_013790.1_cds_WP_048812469.1_1448
	lcl|NC_013790.1_cds_WP_012956283.1_1450
	lcl|NC_013790.1_cds_WP_012956285.1_1452
	lcl|NC_013790.1_cds_WP_012956352.1_1517
	lcl|NC_013790.1_cds_WP_012956540.1_1698
	lcl|NC_013790.1_cds_WP_048812498.1_1763
	lcl|NC_013790.1_cds_WP_048812501.1_1769
	lcl|NC_013790.1_cds_WP_012956614.1_1770
	lcl|NC_013790.1_cds_WP_012956615.1_1771
	lcl|NC_013790.1_cds_WP_048812648.1_1772
	lcl|NC_013790.1_cds_WP_012956667.1_1822
	lcl|NC_013790.1_cds_WP_012956781.1_1937
	lcl|NC_013790.1_cds_WP_012956793.1_1949
	lcl|NC_013790.1_cds_WP_012957010.1_2159
Methanobrevibacter_sp_AbM4
	lcl|NC_021355.1_cds_WP_016357776.1_150
	lcl|NC_021355.1_cds_WP_016357820.1_194
	lcl|NC_021355.1_cds_WP_016357868.1_241
	lcl|NC_021355.1_cds_WP_016357872.1_245
	lcl|NC_021355.1_cds_WP_016357886.1_259
	lcl|NC_021355.1_cds_WP_016357957.1_331
	lcl|NC_021355.1_cds_WP_016357958.1_332
	lcl|NC_021355.1_cds_WP_048200980.1_333
	lcl|NC_021355.1_cds_WP_016357962.1_336
	lcl|NC_021355.1_cds_WP_016358054.1_428
	lcl|NC_021355.1_cds_WP_016358072.1_446
	lcl|NC_021355.1_cds_WP_016358309.1_689
	lcl|NC_021355.1_cds_WP_016358311.1_691
	lcl|NC_021355.1_cds_WP_016358313.1_693
	lcl|NC_021355.1_cds_WP_016358314.1_694
	lcl|NC_021355.1_cds_WP_016358506.1_891
	lcl|NC_021355.1_cds_WP_016358613.1_1000
	lcl|NC_021355.1_cds_WP_016358730.1_1117
	lcl|NC_021355.1_cds_WP_016358817.1_1205
	lcl|NC_021355.1_cds_WP_016358818.1_1206
	lcl|NC_021355.1_cds_WP_016358822.1_1210
	lcl|NC_021355.1_cds_WP_016358850.1_1238
	lcl|NC_021355.1_cds_WP_016358966.1_1357
	lcl|NC_021355.1_cds_WP_016359039.1_1431
	lcl|NC_021355.1_cds_WP_016359122.1_1516
	lcl|NC_021355.1_cds_WP_016359199.1_1593
	lcl|NC_021355.1_cds_WP_016359202.1_1598
	lcl|NC_021355.1_cds_WP_016359204.1_1600
	lcl|NC_021355.1_cds_WP_040682138.1_1602
	lcl|NC_021355.1_cds_WP_016359213.1_1609
	lcl|NC_021355.1_cds_WP_016359285.1_1683
Methanocaldococcus_fervens_AG86
	lcl|NC_013156.1_cds_WP_012794901.1_36
	lcl|NC_013156.1_cds_WP_048056268.1_305
	lcl|NC_013156.1_cds_WP_015790940.1_360
	lcl|NC_013156.1_cds_WP_015790959.1_380
	lcl|NC_013156.1_cds_WP_015790997.1_427
	lcl|NC_013156.1_cds_WP_048056408.1_476
	lcl|NC_013156.1_cds_WP_048056292.1_477
	lcl|NC_013156.1_cds_WP_015791049.1_481
	lcl|NC_013156.1_cds_WP_015791128.1_562
	lcl|NC_013156.1_cds_WP_015791136.1_570
	lcl|NC_013156.1_cds_WP_015791245.1_682
	lcl|NC_013156.1_cds_WP_015791257.1_695
	lcl|NC_013156.1_cds_WP_015791298.1_736
	lcl|NC_013156.1_cds_WP_015791363.1_799
	lcl|NC_013156.1_cds_WP_015791373.1_809
	lcl|NC_013156.1_cds_WP_015791427.1_862
	lcl|NC_013156.1_cds_WP_015791428.1_863
	lcl|NC_013156.1_cds_WP_015791543.1_977
	lcl|NC_013156.1_cds_WP_015791578.1_1009
	lcl|NC_013156.1_cds_WP_048056336.1_1014
	lcl|NC_013156.1_cds_WP_015791635.1_1075
	lcl|NC_013156.1_cds_WP_015791806.1_1245
	lcl|NC_013156.1_cds_WP_015791807.1_1246
	lcl|NC_013156.1_cds_WP_015791808.1_1247
	lcl|NC_013156.1_cds_WP_048056359.1_1248
	lcl|NC_013156.1_cds_WP_015791810.1_1249
	lcl|NC_013156.1_cds_WP_015791812.1_1251
	lcl|NC_013156.1_cds_WP_015791862.1_1303
	lcl|NC_013156.1_cds_WP_015791919.1_1359
	lcl|NC_013156.1_cds_WP_015791956.1_1398
	lcl|NC_013156.1_cds_WP_015791984.1_1427
	lcl|NC_013156.1_cds_WP_015792005.1_1448
	lcl|NC_013156.1_cds_WP_015792102.1_1542
Methanocaldococcus_infernus_ME
	lcl|NC_014122.1_cds_WP_048203267.1_168
	lcl|NC_014122.1_cds_WP_013099715.1_295
	lcl|NC_014122.1_cds_WP_013099738.1_318
	lcl|NC_014122.1_cds_WP_048203506.1_334
	lcl|NC_014122.1_cds_WP_013099826.1_404
	lcl|NC_014122.1_cds_WP_013099877.1_453
	lcl|NC_014122.1_cds_WP_013099918.1_493
	lcl|NC_014122.1_cds_WP_013100000.1_572
	lcl|NC_014122.1_cds_WP_013100010.1_583
	lcl|NC_014122.1_cds_WP_013100044.1_618
	lcl|NC_014122.1_cds_WP_013100058.1_632
	lcl|NC_014122.1_cds_WP_013100061.1_635
	lcl|NC_014122.1_cds_WP_013100062.1_636
	lcl|NC_014122.1_cds_WP_048203343.1_637
	lcl|NC_014122.1_cds_WP_013100064.1_638
	lcl|NC_014122.1_cds_WP_013100065.1_639
[truncated: 5,027 more rows]
[truncated: 16 more columns]
