# Supplementary material for: Genome-Wide Analysis Reveals Ancestral Lack of Seventeen Different tRNAs and Clade-Specific Loss of tRNA-CNNs in Archaea
Source: Front Microbiol. 2018 Jun 7;9:1245. doi: 10.3389/fmicb.2018.01245 (PMC6000648; doi:10.3389/fmicb.2018.01245)
Supplement: TABLE S7 — Optimal codon for different amino acid in archaeal genomes. The optimal codon was defined as the most used codon for corresponding amino acid in high expression genes. The rows indicate different genomes, while the columns indicate different amino acid. Different colors indicate codon with different third position nucleotide. [file Table_7.XLSX]

## Sheet: Sheet1
genoems	Phe	Leu	Ile	Met	Val	Ser	Pro	Thr	Ala	Arg	Gly	Tyr	His	Gln	Asn	Lys	Asp	Glu	Cys	Trp
Methanosarcina_mazei_C16	TTT	CTT	ATT	ATG	GTT	TCA	CCT	ACA	GCA	AGG	GGA	TAC	CAC	CAG	AAC	AAA	GAC	GAA	TGC	TGG
Methanosarcina_mazei_Tuc01	TTT	CTT	ATT	ATG	GTT	TCA	CCT	ACC	GCA	AGG	GGA	TAT	CAC	CAG	AAC	AAA	GAC	GAA	TGC	TGG
Methanosarcina_mazei_WWM610	TTT	CTT	ATT	ATG	GTT	TCC	CCT	ACA	GCA	AGG	GGA	TAC	CAC	CAG	AAC	AAA	GAC	GAA	TGC	TGG
Methanosarcina_mazei_SarPi	TTT	CTT	ATT	ATG	GTT	TCC	CCT	ACA	GCA	AGG	GGA	TAC	CAC	CAG	AAC	AAA	GAC	GAA	TGC	TGG
Methanosarcina_mazei_LYC	TTT	CTT	ATT	ATG	GTT	TCA	CCT	ACA	GCA	AGG	GGA	TAT	CAC	CAG	AAC	AAA	GAC	GAA	TGC	TGG
Methanosarcina_mazei_Go1	TTT	CTT	ATT	ATG	GTT	TCA	CCT	ACA	GCA	AGG	GGA	TAT	CAC	CAG	AAC	AAA	GAC	GAA	TGC	TGG
Methanosarcina_mazei_S_6	TTT	CTT	ATT	ATG	GTT	TCA	CCT	ACA	GCA	AGG	GGA	TAT	CAC	CAG	AAC	AAA	GAC	GAA	TGC	TGG
Methanosarcina_horonobensis_HB_1___JCM_15518	TTC	CTT	ATT	ATG	GTT	TCC	CCT	ACT	GCA	AGG	GGA	TAT	CAT	CAG	AAC	AAA	GAT	GAA	TGC	TGG
Methanosarcina_siciliae_T4_M	TTC	CTT	ATC	ATG	GTT	TCC	CCT	ACC	GCA	AGG	GGA	TAC	CAC	CAG	AAC	AAA	GAC	GAA	TGC	TGG
Methanosarcina_siciliae_HI350	TTC	CTT	ATC	ATG	GTT	TCC	CCT	ACC	GCA	AGG	GGA	TAC	CAC	CAG	AAC	AAA	GAC	GAA	TGC	TGG
Methanosarcina_siciliae_C2J	TTC	CTT	ATC	ATG	GTT	TCC	CCT	ACC	GCA	AGG	GGA	TAC	CAC	CAG	AAC	AAA	GAC	GAA	TGC	TGG
Methanosarcina_acetivorans_C2A	TTC	CTT	ATC	ATG	GTT	TCC	CCT	ACC	GCA	AGG	GGA	TAC	CAC	CAG	AAC	AAA	GAC	GAA	TGC	TGG
Methanosarcina_sp__WWM596	TTT	CTT	ATT	ATG	GTT	TCC	CCT	ACC	GCA	AGG	GGA	TAT	CAC	CAG	AAC	AAA	GAT	GAA	TGC	TGG
Methanosarcina_sp__WH1	TTT	CTT	ATT	ATG	GTT	TCC	CCT	ACC	GCA	AGG	GGA	TAT	CAC	CAG	AAC	AAA	GAT	GAA	TGC	TGG
Methanosarcina_lacustris_Z_7289	TTT	CTT	ATT	ATG	GTT	TCC	CCT	ACC	GCA	AGG	GGA	TAT	CAC	CAG	AAC	AAA	GAC	GAA	TGC	TGG
Methanosarcina_barkeri_MS	TTC	CTT	ATT	ATG	GTT	TCT	CCT	ACC	GCA	AGA	GGA	TAT	CAT	CAG	AAT	AAA	GAT	GAA	TGT	TGG
Methanosarcina_barkeri_227	TTC	CTT	ATT	ATG	GTT	TCT	CCT	ACC	GCA	AGA	GGA	TAT	CAT	CAG	AAT	AAA	GAT	GAA	TGT	TGG
Methanosarcina_barkeri_str__Wiesmoor	TTC	CTT	ATT	ATG	GTT	TCT	CCT	ACA	GCA	AGG	GGA	TAT	CAT	CAG	AAT	AAA	GAT	GAA	TGT	TGG
Methanosarcina_barkeri_str__Fusaro	TTC	CTT	ATT	ATG	GTT	TCT	CCT	ACA	GCA	AGG	GGA	TAT	CAT	CAG	AAT	AAA	GAT	GAA	TGT	TGG
Methanosarcina_sp__Kolksee	TTC	CTT	ATT	ATG	GTT	TCT	CCT	ACA	GCA	AGG	GGA	TAT	CAC	CAG	AAC	AAA	GAT	GAA	TGT	TGG
Methanosarcina_vacuolata_Z_761	TTC	CTT	ATT	ATG	GTT	TCT	CCT	ACA	GCA	AGG	GGA	TAT	CAC	CAG	AAC	AAA	GAT	GAA	TGT	TGG
Methanosarcina_barkeri_3	TTC	CTT	ATT	ATG	GTT	TCC	CCT	ACC	GCA	AGA	GGA	TAT	CAT	CAG	AAC	AAA	GAT	GAA	TGT	TGG
Methanosarcina_thermophila_TM_1	TTC	CTT	ATT	ATG	GTT	TCC	CCT	ACC	GCA	AGA	GGA	TAT	CAC	CAG	AAC	AAA	GAT	GAA	TGT	TGG
Methanosarcina_thermophila_CHTI_55	TTT	CTT	ATT	ATG	GTT	TCA	CCT	ACC	GCA	AGA	GGA	TAT	CAC	CAG	AAT	AAA	GAT	GAA	TGT	TGG
Methanosarcina_sp__MTP4	TTC	CTG	ATC	ATG	GTC	TCC	CCC	ACC	GCA	AGG	GGG	TAC	CAC	CAG	AAC	AAA	GAC	GAA	TGC	TGG
Methanococcoides_burtonii_DSM_6242	TTC	CTT	ATC	ATG	GTT	TCA	CCT	ACT	GCA	AGG	GGT	TAT	CAT	CAG	AAT	AAG	GAT	GAA	TGT	TGG
Methanococcoides_methylutens_MM1	TTC	CTT	ATC	ATG	GTT	TCA	CCT	ACA	GCA	AGG	GGT	TAT	CAC	CAG	AAC	AAG	GAT	GAG	TGT	TGG
Methanohalophilus_mahii_DSM_5219	TTT	CTT	ATT	ATG	GTA	TCC	CCT	ACA	GCA	AGG	GGT	TAT	CAT	CAG	AAT	AAA	GAT	GAA	TGT	TGG
Methanohalobium_evestigatum_Z_7303	TTT	CTT	ATA	ATG	GTT	TCA	CCA	ACA	GCA	AGA	GGT	TAT	CAT	CAG	AAT	AAA	GAT	GAA	TGT	TGG
Methanosalsum_zhilinae_DSM_4017	TTT	CTT	ATA	ATG	GTT	TCA	CCT	ACA	GCA	AGA	GGA	TAT	CAT	CAG	AAT	AAA	GAT	GAA	TGT	TGG
Methanolobus_psychrophilus_R15	TTC	CTT	ATC	ATG	GTC	TCC	CCT	ACA	GCA	AGG	GGA	TAT	CAT	CAG	AAC	AAG	GAT	GAA	TGC	TGG
Methanomethylovorans_hollandica_DSM_15978	TTC	CTT	ATA	ATG	GTA	TCT	CCT	ACT	GCA	AGA	GGT	TAT	CAT	CAG	AAT	AAA	GAT	GAA	TGT	TGG
Methanosaeta_concilii_GP6	TTC	CTG	ATC	ATG	GTG	TCC	CCC	ACC	GCC	AGG	GGC	TAT	CAT	CAG	AAC	AAG	GAT	GAG	TGC	TGG
Methanosaeta_thermophila_PT	TTC	CTC	ATA	ATG	GTG	AGC	CCG	ACG	GCG	AGG	GGC	TAC	CAC	CAG	AAC	AAG	GAT	GAG	TGC	TGG
Methanosaeta_harundinacea_6Ac	TTC	CTC	ATC	ATG	GTC	TCC	CCC	ACC	GCC	AGG	GGG	TAC	CAC	CAG	AAC	AAG	GAC	GAG	TGC	TGG
Natrinema_pellirubrum_DSM_15624	TTC	CTC	ATC	ATG	GTC	TCG	CCG	ACC	GCC	CGC	GGC	TAC	CAC	CAG	AAC	AAG	GAC	GAG	TGT	TGG
Natrinema_sp__J7_2	TTC	CTC	ATC	ATG	GTC	TCG	CCG	ACC	GCC	CGC	GGC	TAC	CAC	CAG	AAC	AAG	GAC	GAG	TGT	TGG
Haloterrigena_turkmenica_DSM_5511	TTC	CTC	ATC	ATG	GTC	TCG	CCG	ACC	GCC	CGC	GGC	TAC	CAC	CAG	AAC	AAG	GAC	GAG	TGT	TGG
Natronobacterium_gregoryi_SP2	TTC	CTC	ATC	ATG	GTC	TCG	CCG	ACC	GCC	CGC	GGC	TAC	CAC	CAG	AAC	AAG	GAC	GAG	TGT	TGG
Halopiger_xanaduensis_SH_6	TTC	CTC	ATC	ATG	GTC	TCG	CCG	ACC	GCC	CGC	GGC	TAC	CAC	CAG	AAC	AAG	GAC	GAG	TGC	TGG
Natrialba_magadii_ATCC_43099	TTC	CTC	ATC	ATG	GTC	TCG	CCG	ACC	GCC	CGC	GGC	TAC	CAC	CAG	AAC	AAG	GAC	GAG	TGT	TGG
Natronococcus_occultus_SP4	TTC	CTC	ATC	ATG	GTC	TCG	CCC	ACC	GCC	CGC	GGC	TAC	CAC	CAG	AAC	AAG	GAC	GAG	TGT	TGG
Halostagnicola_larsenii_XH_48	TTC	CTC	ATC	ATG	GTC	TCG	CCG	ACG	GCG	CGC	GGC	TAC	CAC	CAG	AAC	AAG	GAC	GAG	TGT	TGG
Halovivax_ruber_XH_70	TTC	CTC	ATC	ATG	GTC	TCG	CCG	ACG	GCC	CGC	GGC	TAC	CAC	CAG	AAC	AAG	GAC	GAG	TGT	TGG
Haloferax_mediterranei_ATCC_33500	TTC	CTC	ATC	ATG	GTC	TCG	CCG	ACC	GCC	CGC	GGC	TAC	CAC	CAG	AAC	AAG	GAC	GAG	TGC	TGG
Haloferax_volcanii_DS2	TTC	CTC	ATC	ATG	GTC	TCG	CCC	ACC	GCC	CGC	GGC	TAC	CAC	CAG	AAC	AAG	GAC	GAG	TGC	TGG
Haloquadratum_walsbyi_C23	TTT	CTT	ATT	ATG	GTT	TCA	CCA	ACA	GCA	CGA	GGT	TAT	CAT	CAG	AAT	AAA	GAT	GAA	TGT	TGG
Halogeometricum_borinquense_DSM_11551_PR_3	TTC	CTC	ATC	ATG	GTC	TCG	CCG	ACG	GCG	CGC	GGC	TAC	CAC	CAG	AAC	AAG	GAC	GAG	TGC	TGG
Halorubrum_lacusprofundi_ATCC_49239	TTC	CTC	ATC	ATG	GTC	TCG	CCG	ACC	GCG	CGC	GGC	TAC	CAC	CAG	AAC	AAG	GAC	GAG	TGC	TGG
Haloarcula_sp__CBA1115	TTC	CTC	ATC	ATG	GTC	TCG	CCG	ACC	GCC	CGC	GGC	TAC	CAC	CAG	AAC	AAG	GAC	GAG	TGT	TGG
Haloarcula_hispanica_N601	TTC	CTC	ATC	ATG	GTC	TCG	CCG	ACC	GCC	CGC	GGC	TAC	CAC	CAG	AAC	AAG	GAC	GAG	TGT	TGG
Haloarcula_marismortui_ATCC_43049	TTC	CTC	ATC	ATG	GTC	TCG	CCG	ACG	GCC	CGC	GGC	TAC	CAC	CAG	AAC	AAG	GAC	GAG	TGT	TGG
Halomicrobium_mukohataei_DSM_12286	TTC	CTC	ATC	ATG	GTC	TCG	CCG	ACC	GCC	CGC	GGC	TAC	CAC	CAG	AAC	AAG	GAC	GAG	TGT	TGG
Halorhabdus_utahensis_DSM_12940	TTC	CTC	ATC	ATG	GTC	TCG	CCG	ACG	GCC	CGG	GGC	TAC	CAC	CAG	AAC	AAG	GAC	GAG	TGT	TGG
Halorhabdus_tiamatea_SARL4B	TTC	CTC	ATC	ATG	GTC	TCG	CCG	ACG	GCC	CGC	GGC	TAC	CAC	CAG	AAC	AAG	GAC	GAG	TGT	TGG
Natronomonas_moolapensis_8_8_11	TTC	CTC	ATC	ATG	GTC	TCG	CCG	ACG	GCC	CGC	GGC	TAC	CAC	CAG	AAC	AAG	GAC	GAG	TGT	TGG
Natronomonas_pharaonis_DSM_2160_Gabara	TTC	CTC	ATC	ATG	GTC	TCG	CCG	ACC	GCC	CGG	GGC	TAC	CAC	CAG	AAC	AAG	GAC	GAG	TGT	TGG
Halalkalicoccus_jeotgali_B3	TTC	CTC	ATC	ATG	GTC	TCG	CCC	ACC	GCG	CGC	GGC	TAC	CAC	CAG	AAC	AAG	GAC	GAG	TGT	TGG
Halobacterium_sp__DL1	TTC	CTC	ATC	ATG	GTC	TCC	CCG	ACG	GCC	CGC	GGC	TAC	CAC	CAG	AAC	AAG	GAC	GAG	TGC	TGG
Salinarchaeum_sp__Harcht_Bsk1	TTC	CTC	ATC	ATG	GTC	TCC	CCG	ACC	GCC	CGC	GGC	TAC	CAC	CAG	AAC	AAG	GAC	GAG	TGC	TGG
Methanocella_paludicola_SANAE	TTC	CTG	ATC	ATG	GTC	TCC	CCC	ACC	GCC	AGG	GGC	TAC	CAC	CAG	AAC	AAG	GAC	GAG	TGC	TGG
Methanocella_conradii_HZ254	TTC	CTG	ATC	ATG	GTG	AGC	CCG	ACG	GCC	AGG	GGC	TAC	CAC	CAG	AAC	AAG	GAC	GAG	TGC	TGG
Methanocella_arvoryzae_MRE50	TTC	CTG	ATC	ATG	GTC	AGC	CCG	ACC	GCC	AGG	GGC	TAC	CAC	CAG	AAC	AAG	GAC	GAG	TGC	TGG
Methanoregula_formicica_SMSP	TTC	CTC	ATC	ATG	GTC	TCC	CCG	ACC	GCC	CGG	GGC	TAC	CAC	CAG	AAC	AAG	GAC	GAG	TGC	TGG
Methanoregula_boonei_6A8	TTC	CTC	ATC	ATG	GTC	TCC	CCG	ACC	GCC	CGG	GGC	TAC	CAC	CAG	AAC	AAG	GAT	GAG	TGC	TGG
Methanolinea_tarda_NOBI_1	TTC	CTC	ATC	ATG	GTC	TCC	CCC	ACG	GCC	CGG	GGG	TAC	CAC	CAG	AAC	AAG	GAC	GAG	TGC	TGG
Methanosphaerula_palustris_E1_9c	TTC	CTG	ATC	ATG	GTC	TCG	CCG	ACC	GCC	CGG	GGG	TAC	CAC	CAG	AAC	AAG	GAT	GAG	TGC	TGG
Methanospirillum_hungatei_JF_1	TTT	CTT	ATC	ATG	GTC	TCA	CCG	ACC	GCA	CGG	GGA	TAT	CAT	CAG	AAT	AAA	GAT	GAA	TGT	TGG
Methanolacinia_petrolearia_DSM_11571	TTC	CTC	ATC	ATG	GTC	TCG	CCG	ACC	GCA	AGG	GGA	TAC	CAC	CAG	AAC	AAG	GAT	GAG	TGC	TGG
Methanoculleus_marisnigri_JR1	TTC	CTC	ATC	ATG	GTC	TCG	CCG	ACC	GCG	CGG	GGC	TAC	CAC	CAG	AAC	AAG	GAC	GAG	TGC	TGG
Methanocorpusculum_labreanum_Z	TTC	CTT	ATC	ATG	GTC	TCC	CCG	ACC	GCC	CGT	GGC	TAC	CAC	CAG	AAC	AAA	GAT	GAA	TGC	TGG
Archaeoglobus_fulgidus_DSM_8774	TTC	CTC	ATT	ATG	GTT	AGC	CCC	ACG	GCA	AGG	GGA	TAC	CAC	CAG	AAC	AAG	GAC	GAG	TGC	TGG
Archaeoglobus_fulgidus_DSM_4304	TTC	CTC	ATT	ATG	GTT	AGC	CCC	ACG	GCA	AGG	GGA	TAC	CAC	CAG	AAC	AAG	GAC	GAG	TGC	TGG
Archaeoglobus_profundus_DSM_5631	TTC	TTG	ATA	ATG	GTT	AGC	CCA	ACA	GCT	AGA	GGA	TAC	CAC	CAG	AAC	AAG	GAT	GAG	TGT	TGG
Ferroglobus_placidus_DSM_10642	TTC	CTC	ATA	ATG	GTT	AGC	CCG	ACG	GCT	AGA	GGA	TAC	CAC	CAG	AAC	AAG	GAC	GAG	TGC	TGG
Geoglobus_acetivorans_SBH6	TTC	CTG	ATA	ATG	GTT	AGC	CCG	ACA	GCA	AGG	GGA	TAC	CAC	CAG	AAC	AAG	GAT	GAG	TGC	TGG
Archaeoglobus_veneficus_SNP6	TTC	CTC	ATA	ATG	GTT	AGC	CCG	ACG	GCA	AGA	GGA	TAC	CAC	CAG	AAC	AAG	GAC	GAG	TGC	TGG
Archaeoglobus_sulfaticallidus_PM70_1	TTC	CTG	ATA	ATG	GTT	AGC	CCA	ACA	GCA	AGG	GGA	TAC	CAT	CAG	AAC	AAG	GAT	GAG	TGC	TGG
Ferroplasma_acidarmanus_fer1	TTT	CTT	ATA	ATG	GTT	TCA	CCA	ACA	GCA	AGG	GGA	TAT	CAT	CAG	AAT	AAA	GAT	GAA	TGC	TGG
Picrophilus_torridus_DSM_9790	TTT	CTT	ATA	ATG	GTT	TCA	CCA	ACA	GCA	AGG	GGC	TAC	CAT	CAG	AAT	AAG	GAT	GAG	TGC	TGG
Thermoplasma_volcanium_GSS1	TTT	CTT	ATA	ATG	GTA	TCT	CCA	ACA	GCA	AGG	GGC	TAT	CAT	CAG	AAT	AAG	GAT	GAA	TGC	TGG
Aciduliprofundum_boonei_T469	TTT	TTG	ATA	ATG	GTT	AGC	CCA	ACA	GCA	AGA	GGA	TAT	CAT	CAG	AAT	AAA	GAT	GAG	TGC	TGG
Aciduliprofundum_sp_MAR08_339	TTC	CTT	ATA	ATG	GTG	TCC	CCC	ACC	GCC	AGG	GGA	TAC	CAT	CAG	AAT	AAG	GAT	GAG	TGC	TGG
Thermoplasmatales_archaeon_BRNA1	TTC	CTC	ATC	ATG	GTC	TCC	CCC	ACC	GCC	AGG	GGA	TAC	CAC	CAG	AAC	AAG	GAC	GAG	TGC	TGG
Candidatus_Methanoplasma_termitum_MpT1	TTC	CTC	ATC	ATG	GTC	TCG	CCG	ACA	GCG	AGG	GGA	TAC	CAC	CAG	AAC	AAG	GAC	GAG	TGC	TGG
Candidatus_Methanomassiliicoccus_intestinalis_Issoire_Mx1	TTT	CTT	ATC	ATG	GTA	TCA	CCT	ACA	GCA	AGA	GGA	TAT	CAT	CAG	AAT	AAA	GAT	GAA	TGC	TGG
Methanococcus_maripaludis_C6	TTT	TTA	ATT	ATG	GTT	TCA	CCA	ACA	GCA	AGA	GGA	TAC	CAC	CAG	AAC	AAA	GAT	GAA	TGT	TGG
Methanococcus_maripaludis_C7	TTT	TTA	ATT	ATG	GTT	TCA	CCA	ACA	GCA	AGA	GGA	TAC	CAC	CAG	AAC	AAA	GAT	GAA	TGT	TGG
Methanococcus_maripaludis_C5	TTT	TTA	ATT	ATG	GTT	TCA	CCA	ACA	GCA	AGA	GGA	TAC	CAC	CAG	AAT	AAA	GAT	GAA	TGT	TGG
Methanococcus_maripaludis_X1	TTT	TTA	ATT	ATG	GTT	TCA	CCA	ACA	GCA	AGA	GGA	TAC	CAC	CAG	AAT	AAA	GAT	GAA	TGT	TGG
Methanococcus_maripaludis_S2	TTT	TTA	ATT	ATG	GTT	TCA	CCA	ACA	GCA	AGA	GGA	TAC	CAC	CAG	AAT	AAA	GAT	GAA	TGT	TGG
Methanococcus_vannielii_SB	TTT	TTA	ATT	ATG	GTT	TCA	CCA	ACA	GCA	AGA	GGA	TAT	CAC	CAA	AAT	AAA	GAT	GAA	TGT	TGG
Methanococcus_voltae_A3	TTT	TTA	ATT	ATG	GTT	TCA	CCT	ACA	GCA	AGA	GGT	TAT	CAC	CAA	AAT	AAA	GAT	GAA	TGT	TGG
Methanothermococcus_okinawensis_IH1	TTT	TTA	ATA	ATG	GTT	TCA	CCA	ACA	GCA	AGA	GGA	TAT	CAT	CAG	AAT	AAA	GAT	GAA	TGT	TGG
Methanococcus_aeolicus_Nankai_3	TTT	TTA	ATA	ATG	GTT	TCA	CCA	ACA	GCA	AGA	GGA	TAT	CAT	CAA	AAT	AAA	GAT	GAA	TGT	TGG
Methanotorris_igneus_Kol_5	TTT	TTA	ATT	ATG	GTT	TCA	CCA	ACA	GCA	AGA	GGA	TAT	CAC	CAA	AAT	AAA	GAT	GAA	TGT	TGG
Methanocaldococcus_sp__FS406_22	TTT	TTA	ATT	ATG	GTT	TCA	CCA	ACA	GCT	AGA	GGA	TAT	CAT	CAA	AAT	AAA	GAT	GAA	TGT	TGG
Methanocaldococcus_jannaschii_DSM_2661	TTT	TTA	ATT	ATG	GTT	TCA	CCA	ACA	GCT	AGA	GGA	TAT	CAT	CAA	AAT	AAA	GAT	GAA	TGT	TGG
Methanocaldococcus_fervens_AG86	TTT	TTA	ATT	ATG	GTT	TCA	CCA	ACA	GCT	AGA	GGA	TAT	CAT	CAA	AAT	AAA	GAT	GAA	TGT	TGG
Methanocaldococcus_vulcanius_M7	TTT	TTA	ATA	ATG	GTT	TCA	CCA	ACA	GCA	AGA	GGA	TAT	CAT	CAA	AAT	AAA	GAT	GAA	TGT	TGG
Methanocaldococcus_infernus_ME	TTT	TTA	ATA	ATG	GTT	TCT	CCA	ACA	GCT	AGA	GGA	TAT	CAT	CAG	AAT	AAG	GAT	GAG	TGT	TGG
Methanobacterium_formicicum_BRM9	TTC	CTG	ATA	ATG	GTG	TCC	CCC	ACC	GCC	AGA	GGA	TAC	CAC	CAG	AAC	AAA	GAT	GAA	TGT	TGG
Methanobacterium_sp__MB1	TTC	CTG	ATT	ATG	GTG	TCC	CCA	ACC	GCC	AGA	GGA	TAC	CAC	CAG	AAC	AAA	GAT	GAA	TGT	TGG
Methanobacterium_lacus_AL_21	TTT	CTT	ATA	ATG	GTT	TCA	CCA	ACA	GCA	AGA	GGA	TAC	CAT	CAG	AAC	AAA	GAT	GAA	TGT	TGG
Methanobacterium_paludis_SWAN1	TTT	CTT	ATA	ATG	GTT	TCA	CCA	ACA	GCA	AGA	GGA	TAC	CAC	CAG	AAC	AAA	GAT	GAA	TGT	TGG
Methanobrevibacter_ruminantium_M1	TTT	CTT	ATT	ATG	GTT	TCT	CCT	ACT	GCA	AGA	GGA	TAT	CAT	CAA	AAT	AAA	GAT	GAA	TGT	TGG
Methanobrevibacter_sp_AbM4	TTT	TTA	ATT	ATG	GTT	TCT	CCT	ACT	GCT	AGA	GGT	TAT	CAT	CAA	AAT	AAA	GAT	GAA	TGT	TGG
Methanosphaera_stadtmanae_DSM_3091	TTT	TTA	ATT	ATG	GTT	TCA	CCA	ACA	GCA	AGA	GGT	TAT	CAT	CAA	AAT	AAA	GAT	GAA	TGT	TGG
Methanothermobacter_thermautotrophicus_str__Delta_H	TTC	CTC	ATA	ATG	GTT	TCA	CCC	ACC	GCC	AGG	GGT	TAC	CAC	CAG	AAC	AAG	GAC	GAG	TGC	TGG
Methanothermobacter_sp__CaT2	TTC	CTC	ATA	ATG	GTT	TCA	CCC	ACC	GCC	AGG	GGT	TAC	CAC	CAG	AAC	AAG	GAC	GAG	TGC	TGG
Methanothermobacter_marburgensis_str__Marburg	TTC	CTC	ATA	ATG	GTT	TCA	CCC	ACA	GCA	AGG	GGT	TAC	CAC	CAG	AAC	AAG	GAC	GAG	TGC	TGG
Methanothermus_fervidus_DSM_2088	TTT	TTA	ATA	ATG	GTT	TCA	CCA	ACA	GCA	AGA	GGA	TAT	CAT	CAA	AAT	AAA	GAT	GAA	TGT	TGG
Methanopyrus_kandleri_AV19	TTC	CTG	ATC	ATG	GTG	TCG	CCG	ACG	GCG	CGG	GGG	TAC	CAC	CAG	AAC	AAG	GAC	GAG	TGC	TGG
Thermococcus_sp__AM4	TTC	CTC	ATA	ATG	GTC	AGC	CCG	ACC	GCC	AGG	GGC	TAC	CAC	CAG	AAC	AAG	GAC	GAG	TGC	TGG
Thermococcus_gammatolerans_EJ3	TTC	CTC	ATA	ATG	GTC	AGC	CCG	ACC	GCC	AGG	GGC	TAC	CAC	CAG	AAC	AAG	GAC	GAG	TGC	TGG
Thermococcus_nautili_30_1	TTC	CTC	ATA	ATG	GTC	AGC	CCG	ACC	GCC	AGG	GGC	TAC	CAC	CAG	AAC	AAG	GAC	GAG	TGC	TGG
Thermococcus_eurythermalis_A501	TTC	CTC	ATA	ATG	GTC	AGC	CCG	ACC	GCC	AGG	GGC	TAC	CAC	CAG	AAC	AAG	GAC	GAG	TGC	TGG
Thermococcus_kodakarensis_KOD1	TTC	CTC	ATA	ATG	GTC	AGC	CCG	ACC	GCC	AGG	GGC	TAC	CAC	CAG	AAC	AAG	GAC	GAG	TGC	TGG
Thermococcus_onnurineus_NA1	TTC	CTC	ATA	ATG	GTC	AGC	CCG	ACC	GCC	AGG	GGC	TAC	CAC	CAG	AAC	AAG	GAC	GAG	TGC	TGG
Thermococcus_sp__4557	TTC	CTC	ATA	ATG	GTC	AGC	CCG	ACC	GCC	AGG	GGC	TAC	CAC	CAG	AAC	AAG	GAC	GAG	TGC	TGG
Thermococcus_litoralis_DSM_5473	TTT	CTT	ATA	ATG	GTT	AGC	CCA	ACA	GCA	AGA	GGA	TAC	CAC	CAG	AAC	AAG	GAT	GAA	TGT	TGG
Thermococcus_sibiricus_MM_739	TTT	CTT	ATA	ATG	GTT	AGT	CCA	ACA	GCA	AGA	GGA	TAT	CAT	CAA	AAT	AAA	GAT	GAA	TGT	TGG
Palaeococcus_pacificus_DY20341	TTT	CTC	ATT	ATG	GTT	AGC	CCA	ACA	GCT	AGA	GGA	TAC	CAC	CAA	AAC	AAG	GAT	GAG	TGT	TGG
Thermococcus_barophilus_MP	TTT	CTT	ATT	ATG	GTT	AGC	CCA	ACA	GCA	AGA	GGA	TAT	CAC	CAG	AAC	AAG	GAT	GAG	TGT	TGG
Pyrococcus_sp__NA2	TTC	CTT	ATA	ATG	GTT	AGC	CCA	ACT	GCT	AGG	GGA	TAC	CAC	CAG	AAC	AAG	GAT	GAG	TGT	TGG
Pyrococcus_horikoshii_OT3	TTT	CTT	ATA	ATG	GTT	AGC	CCA	ACT	GCT	AGG	GGA	TAT	CAT	CAG	AAT	AAG	GAT	GAG	TGT	TGG
Pyrococcus_sp__ST04	TTT	CTT	ATA	ATG	GTT	AGT	CCA	ACA	GCA	AGA	GGA	TAT	CAC	CAG	AAT	AAG	GAT	GAG	TGT	TGG
Pyrococcus_furiosus_COM1	TTT	CTT	ATA	ATG	GTT	AGT	CCA	ACT	GCT	AGA	GGA	TAT	CAC	CAA	AAC	AAG	GAT	GAA	TGT	TGG
Pyrococcus_furiosus_DSM_3638	TTT	CTT	ATA	ATG	GTT	AGT	CCA	ACT	GCT	AGA	GGA	TAT	CAC	CAA	AAC	AAG	GAT	GAA	TGT	TGG
Pyrococcus_yayanosii_CH1	TTC	CTC	ATA	ATG	GTC	AGC	CCC	ACC	GCC	AGG	GGC	TAC	CAC	CAG	AAC	AAG	GAC	GAG	TGC	TGG
Sulfolobus_islandicus_Y_G_57_14	TTT	TTA	ATA	ATG	GTT	AGT	CCA	ACT	GCT	AGA	GGT	TAT	CAT	CAA	AAT	AAA	GAT	GAA	TGT	TGG
Sulfolobus_islandicus_Y_N_15_51	TTT	TTA	ATA	ATG	GTT	AGT	CCA	ACT	GCT	AGA	GGT	TAT	CAT	CAA	AAT	AAA	GAT	GAA	TGT	TGG
Sulfolobus_islandicus_L_S_2_15	TTT	TTA	ATA	ATG	GTA	AGT	CCA	ACT	GCT	AGA	GGA	TAT	CAT	CAA	AAT	AAA	GAT	GAA	TGT	TGG
Sulfolobus_islandicus_M_14_25	TTT	TTA	ATA	ATG	GTT	AGT	CCA	ACT	GCT	AGA	GGA	TAT	CAT	CAA	AAT	AAA	GAT	GAA	TGT	TGG
Sulfolobus_islandicus_REY15A	TTT	TTA	ATA	ATG	GTA	AGT	CCA	ACT	GCT	AGA	GGA	TAT	CAT	CAA	AAT	AAA	GAT	GAA	TGT	TGG
Sulfolobus_islandicus_M_16_27	TTT	TTA	ATA	ATG	GTA	AGT	CCA	ACT	GCT	AGA	GGA	TAT	CAT	CAA	AAT	AAA	GAT	GAA	TGT	TGG
Sulfolobus_islandicus_M_16_4	TTT	TTA	ATA	ATG	GTT	AGT	CCA	ACT	GCT	AGA	GGA	TAT	CAT	CAA	AAT	AAA	GAT	GAA	TGT	TGG
Sulfolobus_solfataricus_P2	TTT	TTA	ATA	ATG	GTA	AGT	CCA	ACT	GCT	AGA	GGT	TAT	CAT	CAA	AAT	AAA	GAT	GAA	TGT	TGG
Sulfolobus_solfataricus_98_2	TTT	TTA	ATA	ATG	GTA	AGT	CCA	ACT	GCT	AGA	GGT	TAT	CAT	CAA	AAT	AAA	GAT	GAA	TGT	TGG
Metallosphaera_sedula_DSM_5348	TTC	CTT	ATA	ATG	GTT	TCC	CCT	ACC	GCC	AGG	GGA	TAC	CAT	CAG	AAC	AAG	GAT	GAG	TGC	TGG
Metallosphaera_cuprina_Ar_4	TTT	TTA	ATA	ATG	GTT	TCT	CCT	ACT	GCT	AGA	GGA	TAT	CAC	CAA	AAC	AAG	GAT	GAG	TGT	TGG
Acidianus_hospitalis_W1	TTT	TTA	ATA	ATG	GTA	TCT	CCA	ACT	GCA	AGA	GGA	TAT	CAT	CAA	AAT	AAA	GAT	GAA	TGT	TGG
Sulfolobus_tokodaii_str__7	TTT	TTA	ATA	ATG	GTA	AGT	CCA	ACT	GCT	AGA	GGA	TAT	CAT	CAA	AAT	AAA	GAT	GAA	TGT	TGG
Sulfolobus_acidocaldarius_DSM_639	TTT	TTA	ATA	ATG	GTA	AGT	CCT	ACT	GCT	AGA	GGA	TAT	CAT	CAA	AAT	AAA	GAT	GAA	TGT	TGG
Desulfurococcus_kamchatkensis_1221n	TTC	CTA	ATA	ATG	GTA	AGC	CCA	ACA	GCT	AGG	GGT	TAT	CAT	CAG	AAC	AAG	GAT	GAG	TGC	TGG
Desulfurococcus_mucosus_DSM_2162	TTC	CTC	ATA	ATG	GTG	AGC	CCC	ACC	GCC	AGG	GGC	TAC	CAC	CAG	AAC	AAG	GAC	GAG	TGC	TGG
Thermosphaera_aggregans_DSM_11486	TTC	CTC	ATA	ATG	GTT	AGC	CCC	ACC	GCT	AGG	GGG	TAC	CAC	CAG	AAC	AAG	GAC	GAG	TGC	TGG
Staphylothermus_marinus_F1	TTT	TTA	ATA	ATG	GTT	AGT	CCA	ACA	GCT	AGA	GGA	TAT	CAT	CAA	AAT	AAA	GAT	GAA	TGT	TGG
Staphylothermus_hellenicus_DSM_12710	TTT	TTA	ATA	ATG	GTT	AGC	CCA	ACA	GCT	AGA	GGA	TAT	CAT	CAA	AAT	AAA	GAT	GAA	TGT	TGG
Ignisphaera_aggregans_DSM_17230	TTT	CTT	ATA	ATG	GTT	AGT	CCA	ACA	GCT	AGA	GGT	TAT	CAT	CAA	AAT	AAG	GAT	GAG	TGT	TGG
Aeropyrum_pernix_K1	TTC	CTG	ATA	ATG	GTG	AGC	CCC	ACC	GCC	AGG	GGC	TAC	CAC	CAG	AAC	AAG	GAC	GAG	TGC	TGG
Acidilobus_saccharovorans_345_15	TTC	CTG	ATA	ATG	GTG	AGC	CCC	ACC	GCC	AGG	GGC	TAC	CAC	CAG	AAC	AAG	GAC	GAG	TGC	TGG
Hyperthermus_butylicus_DSM_5456	TTC	CTA	ATA	ATG	GTA	AGC	CCA	ACA	GCT	AGG	GGC	TAC	CAC	CAG	AAC	AAG	GAC	GAG	TGC	TGG
Ignicoccus_hospitalis_KIN4_I	TTC	TTG	ATA	ATG	GTG	AGC	CCC	ACC	GCC	AGG	GGC	TAC	CAC	CAG	AAC	AAG	GAC	GAG	TGC	TGG
Pyrobaculum_oguniense_TE7	TTC	CTC	ATA	ATG	GTG	AGC	CCC	ACG	GCC	AGG	GGC	TAC	CAC	CAG	AAC	AAG	GAC	GAG	TGC	TGG
Pyrobaculum_arsenaticum_DSM_13514	TTC	CTC	ATA	ATG	GTG	AGC	CCC	ACC	GCC	AGG	GGC	TAC	CAC	CAG	AAC	AAG	GAC	GAG	TGC	TGG
Pyrobaculum_aerophilum_str__IM2	TTC	TTA	ATA	ATG	GTG	AGC	CCC	ACT	GCC	AGG	GGC	TAC	CAC	CAG	AAC	AAG	GAC	GAG	TGT	TGG
Pyrobaculum_calidifontis_JCM_11548	TTC	CTC	ATA	ATG	GTG	AGC	CCC	ACG	GCC	AGG	GGC	TAC	CAC	CAG	AAC	AAG	GAC	GAG	TGC	TGG
Pyrobaculum_islandicum_DSM_4184	TTT	TTA	ATA	ATG	GTA	TCT	CCA	ACA	GCT	AGA	GGC	TAT	CAT	CAA	AAT	AAA	GAT	GAG	TGT	TGG
Thermoproteus_uzoniensis_768_20	TTC	CTC	ATA	ATG	GTC	TCG	CCC	ACG	GCC	AGG	GGC	TAC	CAC	CAG	AAC	AAG	GAC	GAG	TGC	TGG
Thermoproteus_tenax_Kra_1	TTC	TTG	ATA	ATG	GTG	TCG	CCC	ACT	GCC	AGG	GGC	TAC	CAC	CAG	AAC	AAG	GAC	GAG	TGC	TGG
Vulcanisaeta_distributa_DSM_14429	TTC	CTT	ATT	ATG	GTT	AGT	CCA	ACG	GCC	AGG	GGT	TAT	CAT	CAG	AAT	AAG	GAT	GAG	TGC	TGG
Caldivirga_maquilingensis_IC_167	TTC	TTA	ATA	ATG	GTT	AGT	CCA	ACT	GCT	AGG	GGT	TAC	CAT	CAG	AAT	AAG	GAT	GAG	TGC	TGG
Thermofilum_pendens_Hrk_5	TTC	CTC	ATA	ATG	GTG	AGC	CCC	ACG	GCG	AGG	GGG	TAC	CAC	CAG	AAC	AAG	GAC	GAG	TGC	TGG
Candidatus_Korarchaeum_cryptofilum_OPF8	TTC	CTC	ATA	ATG	GTC	AGC	CCC	ACT	GCT	AGG	GGG	TAC	CAT	CAG	AAT	AAG	GAT	GAG	TGC	TGG
Nitrosopumilus_maritimus_SCM1	TTT	TTA	ATT	ATG	GTT	TCA	CCA	ACA	GCA	AGA	GGA	TAT	CAT	CAA	AAT	AAA	GAT	GAA	TGT	TGG
Nanoarchaeum_equitans_Kin4_M	TTT	TTA	ATA	ATG	GTA	TCT	CCA	ACA	GCA	AGA	GGT	TAT	CAT	CAA	AAT	AAA	GAT	GAA	TGT	TGG
