# Supplementary material for: Genome-Wide Analysis Reveals Ancestral Lack of Seventeen Different tRNAs and Clade-Specific Loss of tRNA-CNNs in Archaea
Source: Front Microbiol. 2018 Jun 7;9:1245. doi: 10.3389/fmicb.2018.01245 (PMC6000648; doi:10.3389/fmicb.2018.01245)
Supplement: TABLE S8 — Difference of NNGs, NNAs, NNCs, and NNUs as optimal codons in Methanococcales and Methanobacteriales, and other genomes. The rows indicate the two different groups, while the columns indicate different optimal codon types. This table is based on information of Supplementary Table S5. [file Table_8.XLSX]

## Sheet: 工作表1
	NNG optimum codon	NNC optimum codon	NNA optimum codon	NNU optimum codon
Methanococcales and Methanobacteriales	3.11538	2.42308	7.88462	6.57692
Others	5.59574	6.7234	3.41844	4.25532
