# Supplementary material for: Genome-Wide Analysis Reveals Ancestral Lack of Seventeen Different tRNAs and Clade-Specific Loss of tRNA-CNNs in Archaea
Source: Front Microbiol. 2018 Jun 7;9:1245. doi: 10.3389/fmicb.2018.01245 (PMC6000648; doi:10.3389/fmicb.2018.01245)
Supplement: TABLE S10 — The frequency of codons cognate to gained tRNAs in five species and their closely relatives. [file Table_10.XLSX]

## Sheet: Sheet1
	species with tRNA gain (G)	closely related species on the tree (C)	tRNA type	cognate codon	codon frequency in (G)	codon frequency in (C)
	Ferroplasma_acidarmanus_fer1	Picrophilus_torridus_DSM_9790	AAG	CTT	0.27812	0.35829
	Methanohalobium_evestigatum_Z_7303	Methanosalsum_zhilinae_DSM_4017	AAC	GTT	0.359376	0.358007
	Natrinema_pellirubrum_DSM_15624	Natrinema_sp__J7_2	ACC	GGT	0.113426	0.129689
	Halalkalicoccus_jeotgali_B3	Halobacterium_sp__DL1	ACG	CGT	0.430884	0.493859
	Methanobrevibacter_ruminantium_M1	Methanobrevibacter_sp__AbM4	ACG	CGT	0.109204	0.155191
