# Supplementary material for: Genome-Wide Analysis Reveals Ancestral Lack of Seventeen Different tRNAs and Clade-Specific Loss of tRNA-CNNs in Archaea
Source: Front Microbiol. 2018 Jun 7;9:1245. doi: 10.3389/fmicb.2018.01245 (PMC6000648; doi:10.3389/fmicb.2018.01245)
Supplement: DATASET S1 — Alignments for phylogenetic analysis by ClustalW, Muscle, and Probcons. This zip file includes concatenated alignment of orthologous proteins used in phylogenetic analysis. Single copy proteins were selected from all orthologous groups and were aligned separately by ClustalW, Muscle, and Probcons. Gblocks was used to select proper region for phylogenetic analysis and to produce the concatenation with minimum length of a block 3, allowed gap position half, and other parameters default. [file Data_Sheet_1.ZIP]

Archive with 7 entries (6 files):
- seq_aligned_probcons.phylip
- __MACOSX/
- __MACOSX/._seq_aligned_probcons.phylip
- seq_aligned_muscle.phylip
- __MACOSX/._seq_aligned_muscle.phylip
- seq_aligned_clustalw.phylip
- __MACOSX/._seq_aligned_clustalw.phylip
