# Supplementary material for: Genome-Wide Analysis Reveals Ancestral Lack of Seventeen Different tRNAs and Clade-Specific Loss of tRNA-CNNs in Archaea
Source: Front Microbiol. 2018 Jun 7;9:1245. doi: 10.3389/fmicb.2018.01245 (PMC6000648; doi:10.3389/fmicb.2018.01245)
Supplement: DATASET S1 — Alignments for phylogenetic analysis by ClustalW, Muscle, and Probcons. This zip file includes concatenated alignment of orthologous proteins used in phylogenetic analysis. Single copy proteins were selected from all orthologous groups and were aligned separately by ClustalW, Muscle, and Probcons. Gblocks was used to select proper region for phylogenetic analysis and to produce the concatenation with minimum length of a block 3, allowed gap position half, and other parameters default. [file Data_Sheet_1.ZIP › seq_aligned_probcons.phylip]

 169 3474
Methanosarcina_acetivorans_C2A  LNAGAQIACV DNTGAKVVEI ISVKKYGVKN RMPCAGIGDM CVVSVKKGTP
Bacillus_subtilis_subsp_subtilis_str_168  ---------- ---------- --RSKVGFRS RMS------- ----------
Methanosarcina_horonobensis_HB_1___JCM_15518  LNAGAQIACV DNTGAKVVEI ISVKKYGVKN RMPCAGIGDM CVVSVKKGTP
Methanosarcina_siciliae_C2J  LNAGAQIACV DNTGAKVVEI ISVKKYGVKN RMPCAGIGDM CVVSVKKGTP
Methanosarcina_siciliae_T4_M  LNAGAQIACV DNTGAKVVEI ISVKKYGVKN RMPCAGIGDM CVVSVKKGTP
Natronococcus_occultus_SP4  LKKGSLVTCA DNTGARELKV ISVSGYGTKN RQPKAGLGDK VTVSVTKGTP
Methanosarcina_siciliae_HI350  LNAGAQIACV DNTGAKVVEI ISVKKYGVKN RMPCAGIGDM CVVSVKKGTP
Methanosarcina_barkeri_str__Wiesmoor  LNAGAKVPCV DNTGAKVVEI ISVKKYGVKN RMPCAGIGDM CVVSVKKGTP
Natronobacterium_gregoryi_SP2  LKKGSLVTCA DNTGARELKV ISVSGYGTKN RQPKAGLGDK VTVSVTKGTP
Haloterrigena_turkmenica_DSM_5511  LKKGSLITCA DNTGARELKV ISVSGYGTKN RQPKAGLGDK VTVSVTKGTP
Natrinema_pellirubrum_DSM_15624  LKKGSLVTCA DNTGARELKV ISVAGYGTKN RQPKAGIGDK VTVSVTKGTP
Methanosarcina_barkeri_str__Fusaro  LNAGAKVPCV DNTGAKVVEI ISVKKYGVKN RMPCAGIGDM CVVSVKKGTP
Natrinema_sp__J7_2  LKKGSLVTCA DNTGARELKV ISVAGYGTKN RQPKAGIGDK VTVSVTKGTP
Methanosarcina_barkeri_3  LNAGAKIPCV DNTGAKVVEI ISVKKYGVKN RMPCAGIGDM CVVSVKKGTP
Methanosarcina_sp__Kolksee  LNAGAKVPCV DNTGAKVVEI ISVKKYGVKN RMPCAGIGDM CVVSVKKGTP
Methanosarcina_vacuolata_Z_761  LNAGAKVPCV DNTGAKVVEI ISVKKYGVKN RMPCAGIGDM CVVSVKKGTP
Methanosarcina_barkeri_MS  LNAGAKVPCV DNTGAKVVEI ISVKKYGVKN RMPCAGIGDM CVVSVKKGTP
Halopiger_xanaduensis_SH_6  LKKGSLVTCA DNTGARELKV ISVAGYGTKN RQPKAGLGDK VTVSVTKGTP
Methanosarcina_sp__WWM596  LNAGAKIPCV DNTGAKVVEI ISVKKYGVKN RMPCAGIGDM CVVSVKKGTP
Methanosarcina_mazei_S_6  LNAGAQIACV DNTGAKVVEI ISVKKYGVKN RMPCAGIGDM CVVSVKKGTP
Methanosarcina_mazei_LYC  LNAGAQIACV DNTGAKVVEI ISVKKYGVKN RMPCAGIGDM CVVSVKKGTP
Natrialba_magadii_ATCC_43099  LKKGSLVTCA DNTGARELKV ISVSGYGTKN RQPKAGLGDK VTVSVTKGTP
Methanosarcina_barkeri_227  LNAGAKVPCV DNTGAKVVEI ISVKKYGVKN RMPCAGIGDM CVVSVKKGTP
Methanosarcina_mazei_C16  LNAGAQIACV DNTGAKVVEI ISVKKYGVKN RMPCAGIGDM CVVSVKKGTP
Methanosarcina_sp__MTP4  LNAGAKVPCV DNTGAKVVEI ISVKKYGVKN RMPCAGIGDM CVVSVKKGTP
Methanosarcina_mazei_Go1  LNAGAQIACV DNTGAKVVEI ISVKKYGVKN RMPCAGIGDM CVVSVKKGTP
Methanosarcina_mazei_WWM610  LNAGAQIACV DNTGAKVVEI ISVKKYGVKN RMPCAGIGDM CVVSVKKGTP
Methanosarcina_mazei_SarPi  LNAGAQIACV DNTGAKVVEI ISVKKYGVKN RMPCAGIGDM CVVSVKKGTP
Haloarcula_sp__CBA1115  LEKGSLITCA DNTGARELKV ISVHGYGTKN RHPKAGLGDK ITVSVTKGTP
Methanospirillum_hungatei_JF_1  VSTGTKLTCA DNTGARVVQV VSVFGYGVRR RQPKLGLADI ATVSVKKGTP
Methanosarcina_sp__WH1  LNAGAKIPCV DNTGAKVVEI ISVKKYGVKN RMPCAGIGDM CVVSVKKGTP
Methanosarcina_lacustris_Z_7289  LNAGAKIPCV DNTGAKVVEI ISVKKYGVKN RMPRAGIGDM CVVSVKKGTP
Methanosarcina_mazei_Tuc01  LNAGAQIACV DNTGAKVVEI ISVKKYGVKN RMPCAGIGDM CVVSVKKGTP
Halovivax_ruber_XH_70  LKKGSLVTCA DNTGARELKV ISVAGYGTKN RQPKAGLGDK VTVSVTKGTP
Haloarcula_marismortui_ATCC_43049  LEKGSLITCA DNTGARELKV ISVHGYGTKN RHPKAGLGDK ITVSVTKGTP
Halomicrobium_mukohataei_DSM_12286  LEKGSLITCA DNTGARELRV ISVSGYGTKN RHPKAGLGDK ITVSVTKGTP
Methanocella_arvoryzae_MRE50  VHTATRLEVA DNTGARLVEV ISVLKYGRKN RMPKAGIGDI FIGSVKKGTP
Methanocella_paludicola_SANAE  IHTATRLDVA DNTGARLVEV ISVLKYGRKN RMPKAGIGEI FIGSVKKGTP
Haloarcula_hispanica_N601  LEKGSLITCA DNTGARELKV ISVHGYGTKN RHPKAGLGDK ITVSVTKGTP
Salinarchaeum_sp__Harcht_Bsk1  LEKGSIVTCA DNTGARELKV ISTHGYGTKN RHPKAGLGDK ITVSVTKGTP
Haloferax_mediterranei_ATCC_33500  VARGSLVTCA DNTGARELKI ISVAGYGTKN RHPKAGIGDK VTVSVTKGTP
Sulfolobus_solfataricus_P2  LQHYSVVNVA DNSGGKEAMI IGVYGYGVLR RVPFANIADM VMVSIKKGTP
Halalkalicoccus_jeotgali_B3  LSKGALINCA DNSGARELKL LSVSGYGVKN RQPQAGVGDK VTVSVTKGTP
Halorhabdus_utahensis_DSM_12940  LEKGSLVTCA DNSGARELKV ISVAGYGTKN RHPKAGLGDK ITVSVTKGTP
Halobacterium_sp__DL1  LEKGSLIKCA DNTGARELKI TSVSGYGTKN RHPKAGLGDT ITVSVTKGTP
Methanosaeta_concilii_GP6  INTGAYLDCV DNTGARTLHV ISVKNYGVKN RQPCAGIGDI VIVSVKKGTP
Haloferax_volcanii_DS2  VARGSLVTCA DNTGARELKI ISVAGYGTKN RHPKAGIGDK VTVSVTKGTP
Methanolobus_psychrophilus_R15  LNKGSRIECV DNSGARVVEI IAVKRYGVKN RYPKAGIGDM CVVSVKKGTP
Pyrobaculum_oguniense_TE7  IFMNSLVPVA DNSGAKLVRV IGVVGHTVHR RIPGAGVGDM VVVVVKEGKP
Halogeometricum_borinquense_DSM_11551_PR_3  LARGSLITCA DNTGARQLKV ISVKGYGTKN RHPKAGIGDQ VTVSVTKGTP
Sulfolobus_islandicus_Y_N_15_51  LQHYSVVNVA DNSGAKEAMI IGVYGYGVLR RVPFANIADM VMVSVKRGTP
Methanoregula_formicica_SMSP  LATGTRLACA DNTGARTVQI ISVFGYGVRR RQPKLGLGDL CTASVQKGTP
Staphylococcus_aureus_subsp_aureus_NCTC_8325  ---------- ---------- --HSKVGFRK RMS------- ----------
Sulfolobus_islandicus_L_S_2_15  LQHYSVVNVA DNSGAKEAMI IGVYGYGVLR RVPFANIADM VMVSVKRGTP
Sulfolobus_islandicus_M_16_27  LQHYSVVNVA DNSGAKEAMI IGVYGYGVLR RVPFANIADM VMVSVKRGTP
Sulfolobus_tokodaii_str__7  LQHYTTVTVA DNSGAKEAVI IGIYGYGVLR RIPFANIADL VMVSVRKGTP
Methanolacinia_petrolearia_DSM_11571  LATGSKLTCA DNTGARQVQV VSVNQYGVRK RQPKLGLGDM ATVSVKKGTP
Halostagnicola_larsenii_XH_48  LKKGSLVTCA DNTGARELKI ISVSGYGTKS RQPKAGIGDK VTVSVTKGTP
Sulfolobus_islandicus_Y_G_57_14  LQHYSVVNVA DNSGAKEAMI IGVYGYGVLR RVPFANIADM VMVSVKRGTP
Haloquadratum_walsbyi_C23  LERGSLVTCA DNTGARELKV ISVMGSGTKN RHPKAGIGDQ VTVSVTKGTP
Sulfolobus_islandicus_M_14_25  LQHYSVVNVA DNSGAKEAMI IGVYGYGVLR RVPFANIADM VMVSVKRGTP
Halorhabdus_tiamatea_SARL4B  LEKGSLVTCA DNSGARELKV ISVAGYGTKN RHPKAGLGDK ITVSVTKGTP
Sulfolobus_solfataricus_98_2  LQHYSVVNVA DNSGGKEAMI IGVYGYGVLR RVPFANIADM VMVSIKKGTP
Methanosphaerula_palustris_E1_9c  LGTGTRMACV DNTGARLVQV VSVDRYGVRR RQPKMGLGDL ATVSVKKGTP
Sulfolobus_islandicus_M_16_4  LQHYSVVNVA DNSGAKEAMI IGVYGYGVLR RVPFANIADM VMVSVKRGTP
Natronomonas_moolapensis_8_8_11  LEKGSLITCA DNTGARELRV VSTAGYGTKN RHPKAGLGDK VTVSVTKGTP
Halorubrum_lacusprofundi_ATCC_49239  LSKGSLITCA DNTGARELKV ISVAGYGTKN RHPKAGIGDK VTVSVTKGTP
Pyrobaculum_aerophilum_str__IM2  IFMNSLVPVA DNSGAKLVRV IGVVGHTVHR RIPGAGVGDM VVVVVREGKP
Natronomonas_pharaonis_DSM_2160_Gabara  LEKGSLITCA DNTGARELKV TSISGYGTKN RHPKAGLGDK ITVSVTKGTP
Methanosarcina_thermophila_TM_1  LNAGANVPCV DNTGAKVVEI ISVKKYGVKN RMPCAGIGDM CVVSVKKGTP
Methanosarcina_thermophila_CHTI_55  LNAGANVPCV DNTGAKVVEI ISVKKYGVKN RMPCAGIGDM CVVSVKKGTP
Sulfolobus_islandicus_REY15A  LQHYSVVNVA DNSGAKEAMI IGVYGYGVLR RVPFANIADM VMVSVKRGTP
Archaeoglobus_fulgidus_DSM_8774  LPTGARLVCA DNTGARELEI IAVKGYGVRR RYPAAGVGDI VVVTVKKGTP
Methanoregula_boonei_6A8  LATGTKLTCA DNTGARIVQI VSVFGYGVRR RQPKMGLGDI ATVTVKKGTP
Ferroglobus_placidus_DSM_10642  LPTGARLVCA DNTGARELEI IAVKGYGVRR RYPAAGVGDI VVVSVKKGTP
Methanobacterium_lacus_AL_21  LPIGARLQCV DNTGAREVEI ISVKGYGVRR RLAPAGVGDM IVISVKKGTV
Vulcanisaeta_distributa_DSM_14429  IFINSLVPVA DNSGAKLVRV IGIIGHPVHR EIPGASVGDM VVVSVVEGKP
Methanococcoides_burtonii_DSM_6242  LNAGAKIECV DNTGARTVEI ISVKKYGVKN RMPKGGIGDM CVVSVKKGTP
Methanocella_conradii_HZ254  IHTATRLDVA DNTGARLVEV ISVLKYGRKN RMPQAGIGDI FIGSVKKGTP
Methanoculleus_marisnigri_JR1  LATGSRMVCS DNTGARLVEV VSVDRYGVRR RQPCLGLGDV ATVSVKKGTP
Archaeoglobus_fulgidus_DSM_4304  LPTGARLVCA DNTGARELEI IAVKGYGVRR RYPAAGVGDI VVVTVKKGTP
Methanobacterium_paludis_SWAN1  LPIGARLQCV DNTGAREIEI ISVKGYGVRR RLASAGVGDM VVISVKKGTV
Methanosaeta_harundinacea_6Ac  INAGARLECA DNTGARVLEI ISVKRYGVKN RMPCAGVGDM IVVSVKKGTP
Methanobacterium_formicicum_BRM9  LPIGARLQCV DNTGAREVEI VSVKGYGVRR RLGSAGVGDM VVITVKKGTV
Acidianus_hospitalis_W1  LQHYSRVVVA DNSGAKEAMI IGVFGYGVLR RVPFANIADL VVVSVKKGTP
Pyrobaculum_arsenaticum_DSM_13514  IFMNSLVPVA DNSGAKLVRV IGVVGHTVHR RIPGAGVGDM VVVVVKEGKP
Thermococcus_litoralis_DSM_5473  LPIGAYLKVA DNSGAKVIQI IGVVGYGVRR RLASAGVGDM VVATVKKGRP
Metallosphaera_sedula_DSM_5348  VQNYTMVNVS DNSGAKEAMI ISVFGYGALR RVPYANVGDL VMVSVRKGAP
Methanomethylovorans_hollandica_DSM_15978  LNSGARIDCV DNTGARVVEI ISVKRYGTKN RQPCAGIGDM CVVSVKKGTP
Methanococcoides_methylutens_MM1  LNAGAKIDCV DNTGARTVEI ISVKKYGVKN RMPRAGIGDM CVVSVKKGTP
Thermococcus_kodakarensis_KOD1  LPIGAYLKVA DNSGAKVIQI IGVVGYGTRR RLAAAGVGDM VVATVKKGRP
Thermococcus_sp__AM4  LPVGAYLKVA DNSGAKVIQI IGVVGYGTRR RLASAGVGDM VVATVKKGRP
Sulfolobus_acidocaldarius_DSM_639  LQHNSSVVVA DNSGAKEAVI IGIYGYGVLR RVPFANIADL VMVSVRKGSP
Archaeoglobus_sulfaticallidus_PM70_1  LPTGARLVCT DNTGARELEI IAVKGYGVRR RYPAAGVGDI VVVSVKKGTP
Thermococcus_eurythermalis_A501  LPIGAYLKVA DNSGAKVIQI IGVVGYGTRR RLAAAGVGDM VVATVKKGRP
Methanohalobium_evestigatum_Z_7303  LNTGANLNCV DNTGAKVVEI ISVKNYGVKS RHPKAGIGDM CVVSVKKGTP
Pyrobaculum_calidifontis_JCM_11548  IFMNSLVPVA DNSGAKLVRV IGVVGHSVHR RIPGAGVGDM VVVVVREGKP
Geoglobus_acetivorans_SBH6  LPTGARLVCA DNTGARELEI IAVKTYGVRR RYPAAGVGDI VVVSVKKGSP
Thermococcus_nautili_30_1  LPIGAYLKVA DNSGAKVIQI IGVVGYGTRR RLASAGVGDM VVATVKKGRP
Thermococcus_barophilus_MP  LPVGAYLKVA DNSGAKVIQI IGVVEYGVRR RLASAGVGDM VVATVKKGRP
Thermoproteus_uzoniensis_768_20  VFLNSVVSVA DNSGAKLVKV IGVVGHGTHR RVKGAGVGDM VVVIVKEGKP
Methanobrevibacter_ruminantium_M1  LPIGARLQCV DNTGAREIEI ISVKGFGVRR RLDVAGVGDM VVASVKKGTA
Thermococcus_gammatolerans_EJ3  LPVGAYLKVA DNSGAKVIQI IGVVGYGTRR RLASAGVGDM VVATVKKGRP
Thermococcus_sp__4557  LTIGAYLKVA DNSGAKVVQI IGVVGYGTRR RLASAGVGDM VVATVKKGRP
Archaeoglobus_veneficus_SNP6  LPTGARLVCT DNTGARELEI IAVKGYGVRR RYPAAGVGDI VVVSVKKGTP
Caldivirga_maquilingensis_IC_167  IFMNSLVNVA DNSGAKVVKV IGVVGHNVHR RIPGVSVGDM VVVSVQEGKP
Pyrococcus_furiosus_COM1  LPVGAYLTVA DNSGAKVIQI IGVVEYGTRR RLASAGVGDM VVATVKKGRP
Pyrococcus_furiosus_DSM_3638  LPVGAYLTVA DNSGAKVIQI IGVVEYGTRR RLASAGVGDM VVATVKKGRP
Pyrobaculum_islandicum_DSM_4184  IFLNSLVPVA DNSGARLVRV IGVVGHTVHR RIPGAGVGDM VVVVVREGKP
Thermoproteus_tenax_Kra_1  IFLNSVVPVA DNSGAKLVRV VGVVGHGTHR RVKGAGVGDM VVVVVKEGKP
Methanolinea_tarda_NOBI_1  LSTGTRLLCA DNTGAREVQI VSVFGYGVRR RQPKMGLGDI ATVSVKKGTP
Methanosalsum_zhilinae_DSM_4017  LNAGANIDCV DNTGARTVEI ISVKKYGVKN RHPRAGIGDM CVVSVKKGTP
Palaeococcus_pacificus_DY20341  LPIGAYLKCA DNSGAKILQI IGVVGYGTRR RLASAGVGDM VIARVKKGRP
Methanohalophilus_mahii_DSM_5219  LNAGARIDCV DNTGARTVEI ISVKKYGVKN RQPKAGLGDM CVVSVKKGTP
Methanobacterium_sp__MB1  LPIGARLQCV DNTGAREVEI VSVKGYGVRR RLGSAGVGDM VVISVKKGTV
Thermococcus_onnurineus_NA1  LPIGAYLKVA DNSGAKLIQI IGVVGYGTRR RLASAGVGDM VVATVKKGRP
Ignisphaera_aggregans_DSM_17230  IINGTRLVVA DNSGAKEVMV VGVIGVTRLR RLPFATVGDM VVVTVKKGPP
Pyrococcus_sp__NA2  IPVGAYLTVA DNSGAKVIQV IGVVEYGTRR RLASAGVGDM VVATVKKGRP
Thermococcus_sibiricus_MM_739  LPIGAYLNVA DNSGAKVIQV IGVVGYGVRR RLASAGVGDM VIATVKKGRP
Metallosphaera_cuprina_Ar_4  LQNYTSVNVA DNSGGKEAVI ISVYGYGALR RVPYANVGDL VMVSVRRGSP
Ferroplasma_acidarmanus_fer1  LPLGAVIPCA DNTGAKMISL IGVKDLTVAR RIPAAGVGTL FIASVRKGTP
Methanococcus_maripaludis_C6  LPNGARLVCA DNTGAKELEV IAVKNYGTVR RLPAGGVGHM VFVSVKKGTP
Thermofilum_pendens_Hrk_5  VFMESLVKVA DNSGATLAKV IGVPHYAVWR RIPGAAVGDI VIVSIRAGKP
Methanococcus_maripaludis_C5  LPNGARLVCA DNTGAKELEV IAVKNYGTVR RLPAGGVGHM VFVSVKKGTP
Candidatus_Methanomassiliicoccus_intestinalis_Issoire_Mx1  SQTGTVLNVI DNTGAKTIAI ITVPRYGTSR RYPKASVGDI VIASVKKGTP
Pyrococcus_yayanosii_CH1  IPVGAYLTVA DNSGAKVIQV IGVVEYGTRR RLASAGVGDM VVATVKKGRP
Pyrococcus_horikoshii_OT3  IPIGAYLTVA DNSGAKVIQV IGVVEYGTRR RLASAGVGDM VVATVKKGRP
Nitrosopumilus_maritimus_SCM1  IPVGANIVCA DNSGAKILEV INVPRHTRAS RLPSASVGDF CNVVVKKGPA
Pyrococcus_sp__ST04  LPIGAYLTVA DNSGAKVIQI IGVVEYGTRR RLASAGVGDM VVATVKKGRP
Methanococcus_maripaludis_X1  LPNGARLVCA DNTGAKELEV IAVKNYGTVR RLPAGGVGHM VFVSVKKGTP
Methanococcus_maripaludis_C7  LPNGARLVCA DNTGAKELEI IAVKNYGTVR RLPAGGVGHM VFVSVKKGTP
Methanocorpusculum_labreanum_Z  LQTGSKMVCA DNTGARVVQI VSVFGYGVKN RQPKMGLGDL ATVTVKKGTP
Archaeoglobus_profundus_DSM_5631  LPTGARLVCA DNTGARELEI IAVIGYGVRR RYPAAGVGDM VVVTVKKGTP
Methanocaldococcus_sp__FS406_22  LPVGARCICA DNTGAKEVEI IAVKNYGVAR RLPTARVGDM VIVTVKKGTP
Methanotorris_igneus_Kol_5  LPNGARLVCA DNTGARELEI IAVKNYGVAR RLPSAGVGDM VFVSVKKGTP
Methanothermobacter_thermautotrophicus_str__Delta_H  LPVGARLQCV DNTGAREVEI ISVRGYGVRR RLAAAGVGDM VVVSVKKGTV
Methanothermobacter_sp__CaT2  LPVGARLQCV DNTGAREVEI ISVRGYGVRR RLAAAGVGDM VVVSVKKGTV
Methanococcus_maripaludis_S2  LPNGARLVCA DNTGAKELEV IAVKNYGTVR RLPAGGVGHM VFVSVKKGTP
Methanocaldococcus_jannaschii_DSM_2661  LPVGARCICA DNTGAKEVEI IAVRNYGVAR RLPTARVGDM VIVTVKKGTP
Aeropyrum_pernix_K1  LQVGSYVPVA DNSGAKEVMI ISVPQVTRLR RLPSAGVGDL VVVSVKKGTP
Methanopyrus_kandleri_AV19  LPVGARLVCA DNTGARELQI IAVKGYGVRR RLPNAGIGDM VVCSVKEGTP
Methanosaeta_thermophila_PT  INTGTYLECA DNTGARTLFV VSVKKYGVKN RQPCAGIGDM VVVSVKKGTP
Methanothermobacter_marburgensis_str__Marburg  LPVGARLQCV DNTGAREVEI ISVRGYGVRR RLAAAGVGDM VVVSVKKGTV
Hyperthermus_butylicus_DSM_5456  LQVGSYVKVA DNSGAKEAMI IGVIGYGRLR RIPPAAVGDM VVVTVKKGTP
Methanococcus_vannielii_SB  LPNGARLVCA DNTGAKELEV IAVKNYGTVR RLPSAGVGQI VFVSVKKGTP
Methanocaldococcus_vulcanius_M7  LPVGARCICA DNTGAKEVEI IAVRNYGVAR RLPTARVGDM VIVTVKKGTP
Methanobrevibacter_sp__AbM4  LPIGARLQCV DNTGAREIEI ISVKGFGVRR RIDAAGVGDL VIASVKKGTA
Methanococcus_voltae_A3  LPNGARIFCA DNTGAKELEV ISVKNYGVVR RLPAAGVGQM VFVSVKKGTP
Candidatus_Korarchaeum_cryptofilum_OPF8  LPVRARLKCA DNTGAKLLMI IGVHGYGRKD RVPTASVGDM VTVVVKRGKY
Staphylothermus_marinus_F1  LQVGSYVRVA DNSGAKLVKI IGVPGYGRLR RIPPAGIGDL VVVTVKKGTP
Staphylothermus_hellenicus_DSM_12710  LQVGSYVKVA DNSGAKLVKI IGVPGYGRLR RIPPAGIGDL VVVTVKKGTP
Methanothermococcus_okinawensis_IH1  LPNGARLVCA DNTGAKELEV IAVKNYGVTR RLPAGGVGSM VFVSVKKGTP
Thermoplasma_volcanium_GSS1  LPLGANIVCA DNTGARSISL IDVKAYGKAR RIPAAGVGDM FIASVKKGTP
Picrophilus_torridus_DSM_9790  LPLGALIPCV DNTGAKMISL IDVKALTVAK RIPAAGVGDM FIASVKKGTP
Methanocaldococcus_fervens_AG86  LPVGARCICA DNTGAKEVEI IAVRNYGVAK RLPTARVGDI VIVTVKKGTP
Methanosphaera_stadtmanae_DSM_3091  LPIGARLKCI DNTGAREVEI ISVKGFGVRR RLASAGVGDM VVISVKKGTA
Aciduliprofundum_boonei_T469  LPTGARLVCA DNTGAKEVEI IQVLKYSVAR KYPSAGVGDM VIVSVKKGSP
Aciduliprofundum_sp__MAR08_339  LPTGARLICA DNTGAKEVEI IQVLKYSVAR KYPSAGVGDM VIVSVKKGSP
Methanococcus_aeolicus_Nankai_3  LPNGARLICA DNTGAKELEI IAVKGYGVAR RLPAGGVGSL VFVSVKKGTP
Acidilobus_saccharovorans_345_15  LQVGTYAVVA DNSGAKEAMI VDVPGVTRVR RLAAAGPGDM VIVTIKKGTP
Ignicoccus_hospitalis_KIN4_I  LQVGSYVKVT DNSGAKVAMI IGVPGYGRLR RIPPAGVGDM VVVTVKKGTP
Thermoplasmatales_archaeon_BRNA1  VCEQTQLNVI DNTGAKIIQI ITVPSYGVTR RLPQAGVGDM IIASVKKGTP
Methanocaldococcus_infernus_ME  LPVGARCVCA DNTGAKEVQI IAVKNYGVSR RLPSAGVGDM VIVTVKKGTP
Desulfurococcus_kamchatkensis_1221n  LQVMSIAKAA DNSGAKEVMI IGVPGYGRLR RVPPAGVGDL VVVSVKKGIP
Candidatus_Methanoplasma_termitum_MpT1  LLNGSRLNVI DNSGAKEIEI ITVPRYGVAR RVPSAALGDM VIASVKKGTP
Thermosphaera_aggregans_DSM_11486  LQVQTIAKVA DNSGAKEVMI IGVPGYGRLR RVPPAGVGDL VVVSVKKGIP
Desulfurococcus_mucosus_DSM_2162  LQVMSIAKAA DNSGAKEVMI IGVPGYSRLR RVPPAGVGDL VVVSVKKGIP
Nanoarchaeum_equitans_Kin4_M  LPVGAYLNVA DNSGAKVVKL IAVKGYGRKR RLAKAGIADL VIVSVRDGKP
Methanothermus_fervidus_DSM_2088  LPVGARLHCA DNTGAKELEI IAVKGYGVRR RLPAAGVGDM VVVSVKKGTT

          EMRKQVLLAV VVRQKQEFRR PDGLHVSFED NAMVIGIPKG TDIKGPVARE
          ---SKNGRLV LARRRRKGRK ---------- ---------- ----------
          EMRKQVLLAV VVRQKQEFRR PDGLHVAFED NAMVIGIPKG TDIKGPVARE
          EMRKQILLAV VVRQKQEFRR PDGLRVLFED NAMVIGIPKG TDIKGPVARE
          EMRKQILLAV VVRQKQEFRR PDGLRVLFED NAMVIGIPKG TDIKGPVARE
          EMRRQVLEAV IVRQRKSIRR PDGTRVKFED NAAVIEEPRG TEIKGPIARE
          EMRKQILLAV VVRQKQEFRR PDGLRVLFED NAMVIGIPKG TDIKGPVARE
          EMRKQVLLAV VVRQKQEFRR PDGLRVSFED NAMVIGIPKG TDIKGPIARE
          EMRRQVLEAV IVRQRKSIRR PDGTRLKFED NAAVIEEPRG TEIKGPIARE
          EMRRQVLEAV IVRQRKSIRR PDGTRLKFED NAAVIEEPRG TEIKGPIARE
          EMRRQVLEAV VVRQRKSIRR PDGTRLKFED NAAVIEEPRG TEIKGPIARE
          EMRKQVLLAV VVRQKQEFRR PDGLRVSFED NAMVIGIPKG TDIKGPIARE
          EMRRQVLEAV VVRQRKSIRR PDGTRLKFED NAAVIEEPRG TEIKGPIARE
          EMRKQVLLAV VVRQKQEFRR PDGLRVSFED NAMVIGIPKG TDIKGPVARE
          EMRKQVLLAV VVRQKQEFRR PDGLHVSFED NAMVIGIPKG TDIKGPIARE
          EMRKQVLLAV VVRQKQEFRR PDGLHVSFED NAMVIGIPKG TDIKGPIARE
          EMRKQVLLAV VVRQKQEFRR PDGLRVSFED NAMVIGIPKG TDIKGPIARE
          EMRRQVLEAV IVRQRKSIRR PDGTRLKFED NAAVIEEPRG TEIKGPIARE
          EMRKQILLAV VVRQRQEFRR PDGLHVSFED NAMVIGIPKG TDIKGPIARE
          EMRKQILLAV VVRQKQEFRR PDGLHVSFED NAMVIGIPKG TDIKGPVARE
          EMRKQILLAV VVRQKQEFRR PDGLHVSFED NAMVIGIPKG TDIKGPVARE
          EMRRQVLEAV IVRQRKSIRR PDGTRLKFED NAAVIEEPRG TEIKGPIARE
          EMRKQVLLAV VVRQKQEFRR PDGLRVSFED NAMVIGIPKG TDIKGPIARE
          EMRKQILLAV VVRQKQEFRR PDGLHVSFED NAMVIGIPKG TDIKGPVARE
          EMRRQILLAV VIRQKQEFRR PDGLHVSFED NAMVIGIPKG TDIKGPVARE
          EMRKQILLAV VVRQKQEFRR PDGLHVSFED NAMVIGIPKG TDIKGPVARE
          EMRKQILLAV VVRQKQEFRR PDGLHVSFED NAMVIGIPKG TDIKGPVARE
          EMRKQILLAV VVRQKQEFRR PDGLHVSFED NAMVIGIPKG TDIKGPVARE
          EMRRQVLEAV VVRQRKPIRR PDGTRVKFED NAAVIEDPRG TELKGPIARE
          DMRRKLVRAV VIRQKKEIRR PSGLRLSFED NAVVVNEPRG TEIKGPVARE
          EMRKQILLAV VVRQRQEFRR PDGLHVSFED NAMVIGIPKG TDIKGPIARE
          EMRKQILLAV VIRQKQEFCR PDGLHVSFED NAMVIGIPKG TDIKGPVARE
          EMRKQILLAV VVRQKQEFRR PDGLHVSFED NAMVIGIPKG TDIKGPVARE
          EMRRQVLEAV VVRQRQTVRR PDGTRMKFED NAAVIEEPRG TEIKGPIARE
          EMRRQVLEAV VVRQRKPIRR PDGTRVKFED NAAVIEDPRG TELKGPIARE
          EMRRQVLEAV VVRQRKPIRR PDGTRVKFED NAAVIEEPQG SEIKGPIARE
          EMRKTIVRCV VIRQKKEYRR PSGLRVSFED NACVLNDPKG TEIKGPVARE
          EMRKQIVRCV VIRQKKEFRR PNGLRVSFDD NACVLNDPKG TEIKGPVARE
          EMRRQVLEAV VVRQRKPIRR PDGTRVKFED NAAVIEDPRG TELKGPIARE
          EMRRQVLEAV VVRQRKSIRR PDGQRVKFED NAAVIEEPRG TEIKGPVARE
          EMRRQVLEAV IVRQRKSIRR PDGTRVKFED NAAVIEEPRG TEIKGPIARE
          EVRKQKFRAV IVRQRMPYRR PDGTWISFED NAVVIGTPKG TEVRGPIARE
          EMRRQVLEAV VIRQRKSIRR PDGTRVKFED NAAVIEDPRG TEIKGPIARE
          EMRRQVLEAV VVRQRKPIRR PDGTRVKFED NAAVIEDPRG TELRGPIARE
          EMRRQVLEAV VVRQRKAIRR PDGTRVKFED NAAVIGEPRG TEIKGPISRE
          EMRKQIFKAV IIRQRKEFRR PDGLRVKFED NAAVIGVPKG SEVKGPVARE
          EMRRQVLEAV IVRQRKSIRR PDGTRVKFED NAAVIEEPRG TEIKGPVARE
          EMRKQILLAV IVRQKQEFRR PDGLRVSFED NAIVIGVPKG TDFKGPVARE
          ELRRQIFRGI VVRQRRPYRR PDGTWVAFED NAVVIGDPKG SEIHGPVAME
          EMRRQVLEAV IVRQRKSIRR PDGTRVKFED NAAVIEEPRG TEIKGPIARE
          EVRKQKFRAV IVRQRMPYRR PDGTWISFED NAVVIGTPKG TEVRGPIARE
          DMRRKLVRAV VIRAKKEMRR PSGLRVSFDD NAVVVNEPKG TEIKGPVARE
          ---TKNGRKV LARRRRKGRK ---------- ---------- ----------
          EVRKQKFRAV IVRQRMPYRR PDGTWISFED NAVVIGTPKG TEVRGPIARE
          EVRKQKFRAV IVRQRMPYRR PDGTWISFED NAVVIGTPKG TEVRGPIARE
          EVRKQKFKAV IVRQRMPFRR PDGTWIAFED NAVVIGTPKG TEIRGPIAKE
          DMRRKLEKAV VIRQKKEIRR INGLRLSFED NAMVIGEPKG TEIKGPVARE
          EMRRQVLEAV VVRQRKSIRR PDGTRLKFED NAAVIEEPRG TEIKGPIARE
          EVRKQKFRAV IVRQRMPYRR PDGTWISFED NAVVIGTPKG TEVRGPIARE
          EMRRQVLEAV IVRQRKSIRR PDGTRVKFED NAAVIEEPRG TEIKGPIARE
          EVRKQKFRAV IVRQRMPYRR PDGTWISFED NAVVIGTPKG TEVRGPIARE
          EMRRQVLEAV VVRQRKPIRR PDGTRVKFED NAAVIEDPRG TELRGPIARE
          EVRKQKFRAV IVRQRMPYRR PDGTWISFED NAVVIGTPKG TEVRGPIARE
          DMRRKLEKAV VIRQKKEIRR PNGLRISFED NAMVINEPKG TEIKGPVARE
          EVRKQKFRAV IVRQRMPYRR PDGTWISFED NAVVIGTPKG TEVRGPIARE
          EMRRQVLEAV VIRQRKPIRR PDGTRVKFED NAAVIEDPRG TELKGPIARE
          EMRRQVLEAV VVRQRKPIRR PNGTRVKFED NAAVIDEPRG TEIKGPVARE
          ELRKQIFRAI VVRQRRPYRR PDGTWVAFED NAVVIGDPKG SEIHGPVAME
          EMRRQVLEAV VIRQRKPIRR PDGTRVKFED NAAVIEDPRG TELKGPIARE
          EMRKQIVYAV VVRQKKEFRR PDGLRVSFED NAMVIGVPKG TDIKGPIARE
          EMRKQIVYAV VVRQKKEFRR PDGLRVSFED NAMVIGVPKG TDIKGPIARE
          EVRKQKFRAV IVRQRMPYRR PDGTWISFED NAVVIGTPKG TEVRGPIARE
          EIRKQVHYAV IVRQRKEYRR PDGTRVKFED NAAVIGEPRG SEIRGAVARE
          DMRKKLVRAV VIRQKKEMRR PNGLRVSFDD NAVVVNEPKG TEIKGPVARE
          DIRKQVHYAV IVRQRKEYRR PDGTRVRFED NAAVIGNPKG SEIRGPVARE
          DMRKEVTTAV VVRQKKEYKR ADGLRIKFED NAAVIGVLKG SEIRGPIAKE
          EVRKQILRAI VIRQRRPYRR PDGTWIAFED NAVVIGAPKG SEIHGPVAME
          EMRKQILYAV IVRQKKEFRR PDGIRVAFED NAVVIGIPKG TDIKGPVARE
          EMRKQIVRCV VIRQKKEFRR PNGLRVSFED NACVLNDPKG TEIKGPVARE
          DMRRKLEKAV VIRQKKEIRR PNGIRLSFED NAMVLGEPKG TEIKGAVPRE
          EIRKQVHYAV IVRQRKEYRR PDGTRVKFED NAAVIGEPRG SEIRGAVARE
          DMRREVTTAV VVRQKKEFRR ADGLRVKFDD NAAVIGLLKG SEVRGPVAKE
          EMRKQIMTAV IVRQRKEFRR PDGMRVKFED NAAVIGIPKG SEIKGPVARE
          DMRREVTTAV VVRQKKEFRR ADGLRVKFED NAAVIGVLKG SEIRGPVAKE
          EVRKQKFRAV IIRQRMPFRR PDGTWVAFED NAVVIGTPKG TEIRGPIARE
          ELRRQIFRGI VVRQRRPYRR PDGTWVAFED NAVVIGDPKG SEIHGPVAME
          DMRHQVVRAV IVRQRKEYKR LDGMRVKFED NAAVIGVPRG TEVRGPVARE
          DVRKQKFKAV VIRQRMPFRR PDGTWISFDD NAVVIGTAKG TEIRGPVARE
          EMRKQIMHAV IVRQKKEFRR PDGLRVSFED NAVVIGLPKG TDLKGPIARE
          EMRKQILYAV VVRQKKEFRR PDGLRVGFED NAVVIGIPKG TDIKGPVARE
          DMRHQVVRAV VVRQRKEYRR LDGMRVKFED NAAAIGVPRG TEIRGAIARE
          DIRHQVVRAV VVRQRKEYRR LDGMRVKFED NAAAIGVPRG TEIRGAIARE
          DVRKQKFKAV IVRQRMPFRR PDGTWISFED NAVVIGTPKG TEVRGPIARE
          EIRKQVHYAV IVRQRKEFRR PDGTRVKFED NAAVIGNPKG SEIRGAVARE
          DMRHQVVRAV VVRQRKEYRR LDGMRVKFED NAAAIGVPRG TEIRGAIARE
          EMRKQILYAV IVRQKKEYKR PDGLHVSFED NAVVIGFPKG TDIKGPIARE
          ELRKQIFRAI VVRQRRPYRR PDGTWVAFED NAVVIGDPKG SEIHGPVAME
          DIRKQVHYAV IVRQRKEYRR PDGTRVKFED NAAVIGNPKG TEIRGPVARE
          DMRHQVVRAV VVRQRKEYRR LDGMRVKFED NAAAIGVPRG TEIRGAIARE
          DMRHQVVRAV IVRQRKEYRR LDGMRVKFED NAAVIGVPRG TEIRGPIARE
          ELRRQVFRAV VVRQRRPFRR PDGTWVAFED NAVVLGDPKG TEIRGPVAME
          DMRREVVNAV VVRQKKEYRR ADGLRVKFED NAAVIGVLKG SEIRGPVAKE
          DIRHQVVRAV IVRQRKEYRR LDGMRVKFED NAAAIGVPRG TEIRGAIARE
          DIRHQVVRAV VVRQRKEYRR LDGMRVKFED NAAAIGVPRG TEIRGAIARE
          EIRKQVHYAV IVRQRKEYRR PDGTRVKFED NAAVIGNPKG TEIRGAVARE
          EMRKQILRAI VVRQRRPFRR PDGTWVAFED NAVVIGQVKG TEVHGPVAME
          DMRHQVVRAV IIRQRKEYRR LDGMRVKFED NAAVIGVPRG TEIRGPVARE
          DMRHQVVRAV IIRQRKEYRR LDGMRVKFED NAAVIGVPRG TEIRGPVARE
          ELRKQIFRAI VVRQRRPYRR PDGTWVAFED NAVVIGDPKG SEIHGPVAME
          EMRKQLFRAI VVRQRKPFRR PDGTWVAFED NAVVLGDPKG TEIRGPVAME
          DMRRKLVRAV VIRQKKELRR PNGMRVSFED NAVVVNEPKG TEIKGPVARE
          EMRRQILHAV VVRQKKEFRR PDGLRVSFED NAVVIGIPKG TDVKGPIARE
          DIRHQVVRAV IVRQRKEYKR LDGMRVKFED NAAVVGVPRG TEIRGPVARE
          EMRRQILHAV VVRQKKEFRR PDGTRVSFED NAVVIGFPKG TDIKGPIARE
          DMRREVTTAV VVRQKKEFRR ADGLRVKFED NAAVIGVLKG SEIRGPVAKE
          DIRHQVVRAV VVRQRKEYRR LDGMRVKFED NAAAIGVPRG TEIRGAIARE
          DMKGQIMRAI VIRQRKPFRR PDGTWVAFED NACVLGTPKG KEIRGPVARE
          DMRHQVVRAV IIRQRKEYRR LDGMRVKFED NAAVIGVPRG TEIRGPVARE
          DIRHQVVRAV IVRQRKEYKR LDGMRVKFED NAAIIGVPRG TEIRGPVARE
          DVRKQKFKAV IIRQKMPFRR PDGTWISFED NAVVIGTAKG TEVRGPVARE
          EMRAKVVYAV VVRQRRPYRR ADGNIIEFED NAAVLGEVRG SEIKGPVARE
          EMRKQVLPAI IIRQKKEYKR ADGTRVKFED NAAVIGTPKG SEIKGPVSKE
          ELRKQVMRAI VIRQRRPYRR PDGSWIAFED NAVVIGEPKG TEIRGPLAKE
          EMRKQVLPAI IIRQKKEYKR ADGTRVKFED NAAVIGTPKG SEIKGPVSKE
          EMRRQVVYAV IVRQRRPFRR ADGVMISFED NAAVIGETKG TDIKGPVARE
          DMRHQVVRAV IIRQRKEYRR LDGMRVKFED NAAVIGVPRG TEIRGPVARE
          DMRHQVVRAV IIRQRKEYRR LDGMRVKFED NAAVIGVPRG TEIRGPVARE
          ELRKQVYGAV IIRQKYPVRR LNGVRVCFED NAAVLGETKG TDIKGPVAAE
          DMRHQVVRAV IIRQRKEYRR LDGMRVKFED NAAVIGVPRG TEIRGPVARE
          EMRKQVLPAI IIRQKKEYRR ADGTRVKFED NAAVIGTPKG SEIKGPVSKE
          EMRKQVLPAI IIRQKKEYKR ADGTRVKFED NAAVIGTPKG SEIKGPVSKE
          DMKRKLVRAV VVRQKKEFRR PNGLRVSFEE NAMILGDPRG TDIKGPVARE
          DIRKQVHYAV IIRQRKEFRR PDGTRVKFED NAAVIGNPKG TEIRGPVARE
          EMRKQVLPAV VIRQRKEIRR PDGTRVKFAD NAVVIGNPKG SDIKGPVAKE
          EMRKQVFPAI IIRQKKEIRR PDGTRVKFED NAAVIGNPKG SEIKGPVAKE
          DMRREVLNAV IVRQKKEYRR PDGLRVKFED NAAVIGVLKG SEIRGPVAKE
          DMRREVLNAV VVRQKKEYRR PDGLRVKFED NAAVIGVLKG SEIRGPVAKE
          EMRKQVLPAI IIRQKKEYRR ADGTRVKFED NAAVIGTPKG SEIKGPVSKE
          EMRKQVLPAV VIRQRKEIRR PDGTRVKFAD NAVVIGNPKG SDIKGPVAKE
          QMRRQVVYAV VVRQRRPFRR PDGTWVSFED NAVVIGTPRG SEVRGPIARE
          DMRKEVVNAV IVRQRKEYRR PDGTRVKFED NAAVIGAPRG SEIRGPVAKE
          EMRKQIFNAV IIRQKKEFRR PDGLRVKFED NAAVIGVPKG SEIKGPVARE
          DMRREVLNAV VVRQKKEYRR PDGLRVKFED NAAVIGVLKG SEIRGPVAKE
          EMRKQVVRAI VIRQRRPYRR PDGTWIAFED NAVVIGTPKG SEIRGPVARE
          EMRKQVLPAI IIRQKKEYKR ADGTRVKFED NAAVIGTPKG SDIKGPVSKE
          EMRKQVLPAV VIRQRKEIKR PDGTRVKFAD NAVVIGNPKG SDIKGPVAKE
          DMRREIVQAV VVRQKKEYRR VDGLRVKFED NAAVIGLLKG SEIRGPVAKE
          EMRKQVLPAI IIRQKKEYKR ADGSRVKFED NAAVIGTPKG SEIKGPVSKE
          DLMHKPFKAI VVRQRMPYRR KNGQWVVFED NAAVLGTPRG SEFRGPIAKE
          EMRKQVVKAV IVRQKRPFRR PDGTWVAFED NAVAIGTPKG SEIRGPIAKE
          EMRKQVVKAV IVRQRRPFRR PDGTWVAFED NAVAIGTPKG SEIRGPIAKE
          EMRKQVLPAI IIRQKKEYRR PDGSRVKFED NAAVIGNPKG SEIKGPVAKE
          EMRSKVVYAV VIRQKRPYRR PDGTMVEFED NAAVLGEVRG SEIKGPVARE
          EMRSKVVYAV VVRQRRPYRR ADGTMIEFED NAAVLGEVRG SEIKGPVARE
          DMRKQVLPAV VIRQKKEIRR PDGTRVKFAD NAVVIGNPKG SDIKGPVAKE
          DMRREVTTAV VVRQKKEYRR ADGLRVKFED NAAVIGVLKG SEIRGPIAKE
          DMRKKVFPAV IVRQRRPFRR ADGTWVQFED NAAVIGETKG SEIKGPVARE
          DMRKKVFPAV IVRQRRPFRR ADGTWVQFED NAAVIGETKG SEIKGPVARE
          EMRKQVLPAI IIRQKKEYRR PDGSRVKFED NAAVIGSPKG SEIKGPVAKE
          QVRKQISYAV VIRQKRPYRR PDGTWISFSD NAIVLGTPKG SEVRGPVARE
          EMRHQVVRAI VVRQRKPFRR PDGTWVAFED NAVVIGTPRG SEIRGPVARE
          AMRRQIVFAV VVRQKRPYRR PDGTMVSFED NAAVLGETKG TDIKGPVARE
          EMRKQVLPAI VIRQRKEIRR PDGTRVKFYD NAVVIGNPKG SDIKGPVAKE
          EMRKKVFKAI VVRQRRPYKR PDGTWVAFED NAVVIGTPKG TEIRGPIARE
          AMRKQVVFAV IVRQKRPTRR ADGTMVFFED NAAVIGETKG TDIKGPVARE
          EMRKQVFKAI VVRQRRPYRR ADGTWIAFED NAVVIGTPKG SEIRGPIARE
          EMRKKVFKAI IVRQRRPYKR PDGTWIAFED NAVVIGTPKG TEIRGPIARE
          DMIGQIFKAV VVRMKKEWRR RDGTRIKFED NAVALGTPKG TIIKTPIAKE
          EMRREVLNAV IIRQKKEYRR PDGLRVKFED NAAVIGKMRG SEIRGPVAKE

          VAERFPKIGT TASIIRTPIV EKVIVHMGVG ESGQHLVNAE DILRNITGQE
          ---------- --VLS----- ---------- ---------- ----------
          VAERYPKIGT TASIIRIPIV EKVIVHMGVG ESGQHLVNAE EILRAITGQE
          VAERFPKIGT TASIIRTPMV EKVIVHMGVG ESGQHLVNAE DILRNITGQE
          VAERFPKIGT TASIIRTPMV EKVIVHMGVG ESGQHLVNAE DILRNITGQE
          VAERFGAIAS TATMIREPHV EKVVVHMGVG RGGRELGKAE DIIEEVTDQQ
          VAERFPKIGT TASIIRTPMV EKVIVHMGVG ESGQHLVNAE DILRNITGQE
          VAERYPKIGT TASIIRTPVV EKVIVHMGVG ESGQHLVDAE EILRNITGQE
          VAERFGAIAS TATMIREPRV EKVVVHMGVG QGGRELGKAE DIIEEVTSQE
          VAERFGAIAS TATMIREPRV EKVVVHMGVG QGGRELGKAE DIIEEVTGQE
          VAERFGAIAS TATMIREPRV EKVVVHMGVG QGGRELGKAE DIIEEITEQE
          VAERYPKIGT TASIIRTPVV EKVIVHMGVG ESGQHLVDAE EILRNITGQE
          VAERFGAIAS TATMIREPRV EKVVVHMGVG QGGRELGKAE DIIEEVTGQE
          VAERFPKIGT TASIIRTPVV EKVIVHMGVG ESGQHLVNAE EILKTITGQG
          VAERYPKIGT TASIIRTPVV EKVIVHMGVG ESGQHLVNAE EILKTVTGQG
          VAERYPKIGT TASIIRTPVV EKVIVHMGVG ESGQHLVNAE EILKTVTGQG
          VAERYPKIGT TASIIRTPVV EKVIVHMGVG ESGQHLVDAE EILRAITGQE
          VAERFGAIAS TATMIREPRV EKVVVHMGVG QGGRELGKAE DIIEEVTEQE
          VAERFPKIGT TASIIRTPVV EKVIVHMGVG ESGQQLVNAE DILRAITGQE
          VAERFPKIGT TASIIRTPMV EKVIVHMGVG ESGQHLVNAE EILKTITGQE
          VAERFPKIGT TASIIRTPMV EKVIVHMGVG ESGQHLVNAE EILKTITGQE
          VAERFGAIAS TATMIREPRV EKVVVHMGVG QGGRELGKAE DIIEEVTEQQ
          VAERYPKIGT TASIIRTPVV EKVIVHMGVG ESGQHLVDAE EILRAITGQE
          VAERFPKIGT TASIIRTPMV EKVIVHMGVG ESGQHLVNAE EILKTITGQG
          AAERFPKIGT TASIIRTPMV EKVIVHMGVG ESGQHLVDAE NILRSITGQE
          VAERFPKIGT TASIIRTPMV EKVIVHMGVG ESGQHLVNAE EILKTITGQE
          VAERFPKIGT TASIIRTPMV EKVIVHMGVG ESGQHLVNAE EILKTITGQG
          VAERFPKIGT TASIIRTPMV EKVIVHMGVG ESGQHLVNAE EILKTITGQG
          VAQRFGSVAS AATMIREPRI EKVVVHMGIG HGGRDLANAE DILGEITGQT
          VAIRYPRIGS MATIIRSVAV DKVVVHMGVG EAGDKLVNAE RIISEITGNT
          VAERFPKIGT TASIIRTPVV EKVIVHMGVG ESGQQLVNAE DILRAITGQE
          VAERFPKIGT TASIIRTPAV EKVIVHMGVG ESGQHLVNAE EILRTITGQG
          VAERFPKIGT TASIIRTPMV EKVIVHMGVG ESGQHLVNAE EILKTITGQG
          VAERFGAIAS TATMIREPRV EKAVVHMGVG QGGRELADAE DIIEEISGQQ
          VAQRFGSVAS AATMIREPRI EKVVVHMGIG HGGRDLANAE DILGEITGQM
          VAERFGSIAS TATMIREPRV EKVVVHMGVG QGGRELQEGE EILAEIAGQQ
          VAERYAKIGS TATIIFTPRI EKVTVHMNVG ESGKKLNNAE MIMEKITGQK
          VAERYAKIGS TATTIRTPRI EKVTVHMSVG ESGKKLSNAE MIMQTITGQK
          VAQRFGSVAS AATMIREPRI EKVVVHMGIG HGGRDLANAE DILGEITGQT
          VAERFGTIAS AATMIREPTV EKVVVHMGVG EGGEPLALAE DILGEITSQQ
          VAERFGSIAS TATMIRDPRI EKVVVHMGVG EGGRELAKSE DILEEITGQE
          AAERWPKIAS LATLVRKVKL SKVTVNIGLG ESGDRLQKAY QLLQELTGAK
          VAERFGSVAS TATMIREPVV EKVVVHMGVG TGGRELANAE EILEEITGQQ
          VAERFGSIAS AATMIREPSV EKVVVHMGIG QGGQELADAE EILEEIVGQQ
          VAERYGTIAS TATMIREPRI EKVVAHMGVG RGGVDLQNAE DILYEITNQE
          VAERFGKIAS AASIILEPRI DKVVVHVGVG ESGQRLVNAE TIMKTITKQQ
          VAERFGSIAS TATMIRDPRI EKVVVHMGVG EGGRELAKAE DILEEITGQE
          AAERYPKIGT TASIVRAPVV EKVVVHMGVG ESGQHLVDAE GILTEITGQK
          ATLRWPTIAN LASIVQRIFI EKVVVNIGVG TGGERLEKAA ELLKELTGAE
          VAERFGSIAS TATMIREPQI EKVVVHMGVG EGGRELANAE EILEEITGQQ
          AAERWPKIAS LATLVRKVKL AKVTVNIGLG ESGDRLQKAY QLLQELTGAK
          VAERFPKLGS MATIIRDIYI DKVVVHMGVG EAGDKLVKAE NIMKAITKQT
          ---------- --VLS----- ---------- ---------- ----------
          AAERWPKIAS LATLVRKVKL AKVTVNIGLG ESGDRLQKAY QLLQELTGAK
          AAERWPKIAS LATLVRKVKL AKVTVNIGLG ESGDRLQKAY QLLQELTGAK
          AAERWPKVAS IATMVRKLRL EKVTVNIGVG EAGERLQKAY QLLQELTGVK
          VAERFPKIGS MATIIQDVHI DKVVVHMSVG ESGDKLVKAE NIISEITGQK
          VAERFGAIAS TATMIREPRV EKVVVHMGVG RGGRDLGKAE DIIEEVTGQQ
          AAERWPKIAS LATLVRKVKL AKVTVNIGLG ESGDRLQKAY QLLQELTGAK
          VAERFGSIAS TATMIREPQL EKVVVHMAVG EGGRELANAE EILEEIAGQT
          AAERWPKIAS LATLVRKVKL AKVTVNIGLG ESGDRLQKAY QLLQELTGAK
          VAERFGSIAS AATMIREPSV EKVVVHMGIG QGGQELADAE EILAEIAGQQ
          AAERWPKIAS LATLVRKVKL SKVTVNIGLG ESGDRLQKAY QLLQELTGAK
          VAERFPKLGS MATIITLPAI NKLVVHMGVG ESGERLVKGE EIMRAITGQN
          AAERWPKIAS LATLVRKVKL AKVTVNIGLG ESGDRLQKAY QLLQELTGAK
          VAERFGSIAS TATMIREPTV EKVVVHMGVG RGGEPLAQAE EILGEVAGQQ
          VAERFGSIAS TATMIREPYL EKVVVHMGVG QGGEPLADAE EIIEEITDQQ
          ATLRWPTIAN LASIVQRIYI EKVVVNIGVG ASGEKLEKAA GLLKELTGAE
          VAERFGSIAS TATIIREPTV EKVVVHMGVG RGGEPLAQAE EILEEIVEQQ
          VAERYPKIGT TASIIRAPTV EKVIVHMGVG ESGQRLVNAE EILRTITGQE
          VAERYPKIGT TASII----- ------MGVG ESGQRLVNAE EILRTITGQE
          AAERWPKIAS LATLVRKVKL AKVTVNIGLG ESGDRLQKAY QLLQELTGAK
          AAERFSKIGT IASVIREVVL DKVVINIGVG ESGERHKKAY SLLEELVEQK
          VAERYPKLGS MATIIRDVHI DKVVVHMGVG ESGEKLVKAE NIMKTITKQT
          AAERFPKIGT IASIIREVLI DKVVINIGVG ESGERQKKAL KLLEELTGQT
          AADRWPAIGS AASIIDQVKI AKATVNIGVG ESGERLARAE KLLINITDQK
          AALRWPGISN LATIIRVIRI EKVVANIGVG QSGERLEKAA KVLEELTMQK
          AAERFPKIGT TASMIRNPKV EKVVVHMGVG ESGQHLVDAE GILETITGQT
          VAERYAKIGS TATMIRTPRI EKVTVHMGVG ESGKKLSNAE MIMQAITGQK
          IAERFPKIAS MATTIKDIYI DKVVVHMGVG ESGERLVKAE DLVKQITGQK
          AAERFSKIGT IASVIREVVL DKVVINIGVG ESGERHKKAY SLLEELVEQK
          AADRWPAIGS AASIIEQVKI NKATVNIGVG AAGEELARAE KLLTNITGQK
          VAERYGKIAS AASIILEPRI DKVTVHIGTG ESGQRLVNAE TILGEITSRS
          AADRWPSVGS AASIIQQVRI AKATVNIGVG EAGERLARAE KLLESISNQK
          AAERWPKVAS LATMVRRIKI AKVTVNIGLG ESGERLEKAY HLLEELTGAK
          ATLRWPTIAN LASIVQRIFI EKVVVNIGVG TGGERLEKAA ELLKELTGAE
          AAEKWVRVGS IASIVRRPRI AKVTINIGVG ESGERLTKAE TMLESLVGQK
          AAERWPKVAS LATLIRNVRI AKVTVNIGLG ESGERLQKAY QLVEELTGAK
          VAERYPKIGT TASIIKAPKI EKIIVHMGVG ESGEHLVNAE GIMKEITGQT
          AAERFPKIGT TASMIRNPKV DKVVVHMGVG ESGQHLVDAE GILEAITGQT
          AAERWVRLGS IASIVRKPRI AKVTINIGVG ESGERLTKAE TMLEQLVGQK
          AAERWVRLGS IASIVRRPRI AKLTINIGVG ESGERLTKAE KMLEQLVGQK
          AAERWPKIAS VATMVRRVVL DKVTVNIGVG ESGERLQKAY QLVQELTGVK
          AAERFSRIGT LAAAIRELMI DKVVINMGIG ESGERLQRAS KLLEELIEQK
          AAERWVRLGS IASIVRKPRI AKVTINIGVG ESGERLTKAE KMLQDLVGQK
          AAERFPKVGT TASMIRTPKI DKVVVHMGVG ESGQTLVNAE QILQTITGQS
          ATLRWPTIAN LASIVKRVYI EKVVVNIGVG TGGERLEKAA NLLRELTGAE
          AAERFSKIGS IATIIREVII DKVVINIGVG ESGERQKRAL QLLEELTGKQ
          AAERWVRLGS IASIVRKPRI AKLTINIGVG ESGERLTKAE KMLEQLVGQK
          AAEKWVRLGG IASIVRRPRI AKVTINIGVG GSGERLTKAE TMLQQLVGQK
          AALRWPSVAN LASIVKRIYI EKVVVNIGVG EGGERLEKAR ALLEELTGQA
          AADKWPSVGS AASILNEVVI AKATINIGVG EAGEKLSRAM TLIENMTGQT
          AAERWVRLGS IASIVRRPRI AKLTINIGVG ESGERLTKAE KMLEQLVGQK
          AAERWVRLGS IASIVRKPRI AKLTINIGVG ESGERLTKAE TMLEQLVGQK
          AAERFSKIGS LAAAIREILV DKVVVNIGVG ESGERHKKAL QLLEQLTGQK
          AAQRWPQVAS IATMIRRIFI WSVAVNMGIG QSGERLEKAA KVMSELTGRT
          AAERWVRIGS IASIIRRPRI EKVTINIGVG ESGERLTKAE IMLQQLTGQK
          AAERWVRIGS IASIIRRPRI EKVTINIGVG ESGERLTKAE IMLQQLTGQK
          ATLRWPTIAN LASIIQRIFI EKVVVNIGVG TGGEKLEKAA SLLKELTGAE
          AALRWPSIAN LASIVQRIFI EKVVVNIGVG EGGERLEKAR GLLEELTGQT
          VAERFPKIGS MATIIREVFV EKVVVHMGVG EAGDKLTRAV DLLKTITGNT
          VAERYPKIGT TASIILIPKV DKVVVHMGVG ESGQHLVNGE GILEKITGQK
          AAEKWVRLGS IASTIRRPKV AKVTINIGVG ESGERLTKAE KMLEDLVGQK
          VAERFPKIGT TASMIRDPSI DKVVVHMGVG ESGQHLVDAE GILSTITGQE
          AADRWPSVGS AASIIQQVRI AKATVNIGVG EGGERLARAE KLLESITDQK
          AAERWVRLGS IASIVRKPRI AKVTINIGVG ESGERLTKAE TMLEQLVGQK
          AVERWPQIAN MASIVLIPRI AKVTINISVG GATERLDKAA RLLEQLTGQK
          AAERWVRIGS IASIIRRPRI EKVTINIGVG ESGERLTKAE IMLERLTGQK
          AAEKWVRVGS IASIIRKPRI EKVTINIGVG ESGERLTKAE KMLETFVGQK
          AAERWPKVAS LATLIRQIKI TKVTVNIGLG ESGERLQKAF QLLEELTGSK
          AAERWPRIAA IASTIRKIAI DKVVINIGVG AAGERLTKAT KVIELLTGHK
          AAERWPGVSR LAKIIKKPRI QKVTVNFGVG EAGDRLTIGA KVIEELTGQS
          AAERWPKLSA MASIIRRVFI GKVVVNIGVG EGGERLMKAA KLLEELTGQK
          AAERWPGVSR LAKIIKKPRI QKITVNFGVG EAGDRLTIGA KVIEELTGQS
          AAERWPRIAA TASTIRVPRI EKVVVNIGVG EAGERLNKAQ KVLSMVTEQT
          AAEKWVRIGS IASIVRRPRI QKVTINIGVG ESGERLTKAE IMLQQLTGQK
          AAEKWVRIGS IASIIRRPRI QKVTINIGVG ESGERLTKAE IMLQRLTGQK
          ASEKWPRVAN LASMVKKISL EKVVLNMGVG KSGDVIEIAS RALEQISGKK
          AAERWVRIGS IASIIRRPRV AKVTINIGVG ESGERLTKAE RMLEQLVGQK
          AAERWPGVSR LAKIIKKPRI QKVTVNFGVG EAGDRLTIGA KVIEELTGQS
          AAERWPGVSR LAKIIKKPRI QKVTVNFGVG EAGDRLTIGA KVIEELTGQS
          VAERFPKVGS MATIIQTPFV AKVVVHMGVG EAGERLVNAE NIMADLTGAK
          AAERFPKIGS IATIVREIIL DKVVINIGVG ESGERHKKAM ILLEQLTGQK
          AAERWPGIAR IAKIILKPRI EKVVVNFGVG ESGDRLTKGA QVIEELTGQK
          AAERWPGISR LARIILKPRI EKVVVNFGVG EAGDRLTKGA KVMEEITGQK
          AADRWPSVGS AASIIEEVRI FKVTLNIGVG EGGEKLARAE RLLEEMSGQK
          AADRWPSVGS AASIIEEVRI FKVTLNIGVG EGGERLARAE RLLEEMTGQK
          AAERWPGVSR LAKIIKKPRI QKVTVNFGVG EAGDRLTIGA KVIEELTGQS
          AAERWPGIAR IAKIILKPRI EKVVVNFGVG ESGDRLTKGA QVIEELTGQK
          AAERWPRVAK IATMIRRPRI VKVTVNISIG QSGERLQRAA EVLEELTGQK
          AAERWPRIGS IASIIRKPRV GKVTVNIGVG ESGDRLQKAY ELLQELTGQK
          VAERFGKIAS SAAIILEPRI GKVVVHIGVG ESGQRLVNAE TILSEITGQT
          AADRWPSVGS AASIIEEVRI FKVTLNIGVG EGGERLARAE RLLEEMTGQK
          AAERWPKVAN IASIILKPRI VKVTVNIGVG ESGERLQKAI KVLEMLTGQK
          AAERWPGVSR LAKIIKKPRI QKVTVNFGVG EAGDRLTIGA KVIETLTGQA
          AAERWPGIAR IAKIILKPRI GKVVVNFGVG ESGDRLTKGA QVIEELTGQK
          AADRWPGVGS AASILNEVII SKATVSIGVG EAGEQLSRAL NLVEEMFGQK
          AAERWPGVSR LAKIIKKPRI QKVTVNFGVG EAGDRLTIGA KVIEDLTGQA
          AIERWPSLSV ISAQVLIPRV MAVTLNIAVG RSGEVLTRAG KVLEELTGQK
          VAERWPQLAN IATIVYKPRL AKVTVNISVG AATERLSKAM QVLEELTGQK
          VAERWPQLAN IATIVYKPRL AKVTVNISVG AATERLSKAI QVLEELTGQK
          AAERWPGVSR LAKIIRKPKI EKVTINMGVG ESGDRLLTGA KVIEEITGQK
          AAERWPRIAA IASIIQEIII DKVVVNIGVG QAGDRLTKAA KVLEMLTGHK
          AAERWPRIAA ISSTIREIVI DKVVVNIGVG AAGERLNRAA KVLELLTHHK
          AAERWPGIAR IAKIILKPRI EKVVVNFGVG ESGDRLTKGA QVMEELTGQK
          AADLWPAIGS AASIIQKPFI AKATINIGVG EGGEKLTRAE KLIETLVDQK
          AAERWPRIAA ISSIIRDIVI DKVVINMGVG EAGEKLRRAE KVIDLLTHRK
          AAERWPRIAA IASIIRDIVI DKVVINMGVG EAGEKLRRAQ KVIDLLTHRK
          AAERWAGVSR LAKIISKPRI EKVTVNMGVG ESGDKLLTAE KVVSEITGQK
          AAERWPSIAK LATTIRKPRI AKVTVNIALG SSGEKLVKVQ GLLEQLTGQK
          AVERWPRIGN VASIVLKPRL AKVTVNIALG ESGERLEKAY NLLEELTGQR
          AADRWPRIAA TASTIRALRI EKVTVNIGVG EAGEKLVKAM KVLEMVTGQK
          AAERWPGIAR IAKIILRPKI GKVVVNFGIG ESGDRLTKGE KVIEELTGQK
          AAERWPQIAN LASMILKPFI AKVTVNIGVG AESDRLPKAM KVLEELTGAK
          AADRWPRIAA TANTIRDIHI EKVTVNIGVG EAGERLAKAQ KVLEMVTGQK
          AAERWPQIAN LASMILKPRI SKVTVNIGVG AETDRLPKAL KVLEELTGAK
          AAERWPQIAN LASMILKPYI AKVTVNIGVG ADSERLPKAM KVLEELTGQQ
          VAERWPDLAK IARIIRKIRI EKVTLNIGVG ESGEKLDKAY ELLKRLTGQK
          AASRWPNIGS AASMIRKIRI EKATLNISVG ESGERLLKAE KLLEKLTGQK

          VVRCFAKTLP AFSIKKNEPI GCKVTLRGQK AQEFLFDSFG NVSFGIEEHT
          ------KTFQ PNNRKRSK-- ---------- ---------- ----------
          VVRCFAKTLP AFSIKKNEPI GCKVTLRGQK AQEFLFDSLG NVSFGIEEHT
          VVRCFAKTLP AFSIKKNEPI GCKVTLRGQK AQEFLFDSLG NVSFGIEEHT
          VVRCFAKTLP AFSIKKNEPI GCKVTLRGQK AQEFLFDSLG NVSFGIEEHT
          SVRTQAKTEP DFGIRQGDPI GTKVTLRGED AAEFLFDDTG NFSFGIEEHT
          VVRCFAKTLP AFSIKKNEPI GCKVTLRGQK AQEFLFDSLG NVSFGIEEHT
          VVRCFAKTLP AFSIKKNEPI GCKVTLRGQR AQQFLFDSLG NVSFGIEEHT
          SVRTQAKTEP DFGIRQGDPI GTKVTLRGED AHAFLFDDTG NFSFGIEEHT
          SVRTQAKTEP DFGIRQGDPI GTKVTLRDDD AYDFLFDDTG NFSFGVEEHT
          SVRTQAKTEP DFGIRQGDPI GTKVTLRDDD AYEFLFDDTG NFSFGVEEHT
          VVRCFAKTLP AFSIKKNEPI GCKVTLRGQR AQQFLFDSLG NVSFGIEEHT
          SVRTQAKTEP DFGIRQGDPI GAKVTLRDDD AYEFLFDDTG NFSFGVEEHT
          VVRCFAKTLP AFAIKKSEPI GCKVTLRGQR AQQFLFDSLG NVSFGIEEHT
          VVRCFAKTLP AFSIKKNEPI GCKVTLRGQR AQQFLFDSLG NVSFGIEEHT
          VVRCFAKTLP AFSIKKNEPI GCKVTLRGQR AQQFLFDSLG NVSFGIEEHT
          VVRCFAKTLP AFSIKKNEPI GCKVTLRGQR AQQFLFDSLG NVSFGIEEHT
          SVRTQAKTEP DFGIRQGDPI GAKVTLRGED AHEFLFDDTG NFSFGIEEHT
          VVKCFAKTLP AFAIKKNEPI GCKVTLRGPK AQEFLFDSLG NVSFGIEEHT
          VVRCFAKTLP AFSIKKNEPI GCKVTLRGQR AQEFLFDSLG NVSFGIEEHT
          VVRCFAKTLP AFSIKKNEPI GCKVTLRGQR AQEFLFDSLG NVSFGIEEHT
          SVRTQAKTEP DFGIRQGDPI GTKVTLRGTD AYDFLFDNTG NFSFGVEEHT
          VVRCFAKTLP AFSIKKNEPI GCKVTLRGQR AQQFLFDSLG NVSFGIEEHT
          VVRCFAKTLP AFSIKKNEPI GCKVTLRGQR AQEFLFDSLG NVSFGIEEHT
          VVRCHAKTLP AFGIKKSEPI GCKVTLRDQN AQGFLFDSLG NVSFGIEEHT
          VVRCFAKTLP AFSIKKNEPI GCKVTLRGQR AQEFLFDSLG NVSFGIEEHT
          VVRCFAKTLP AFSIKKNEPI GCKVTLRGQR AQEFLFDSLG NVSFGIEEHT
          VVRCFAKTLP AFSIKKNEPI GCKVTLRGQR AQEFLFDSLG NVSFGIEEHT
          PVRTKAKTVG EFDIREGDPI GAKVTLRDEM AEEFLFDDTG NFSFGVEEHT
          PVRSVAKTLP AFGIRKGAPI SCRVTLRGEA AEKFLFDKQG NFSFGIEEHT
          VVKCFAKTLP AFAIKKNEPI GCKVTLRGPK AQEFLFDSLG NVSFGIEEHT
          VVRCFAKTLP AFAIKKGEPI GCKVTLRGQT AQKFLFDSLG NVSFGIEEHT
          VVRCFAKTLP AFSIKKNEPI GCKVTLRGQR AQEFLFDSLG NVSFGIEEHT
          SVRTQAATEP EFGIRQGEPI GTKVTLRGDD AHEFLFDETG NFSFGVAEHT
          PVRTKAKTVG EFDIREGDPI GAKVTLRDEM AEEFLFDDTG NFSFGVEEHT
          PVRTVAQTVG EFEIRQGDPI GAKVTLRADD AQEFLFDDTG NFSFGVAEHT
          PVRTVAKTLP GFGIKKGESI GCKVTLRGDA ADNFLFDDNG NFAFGIEEHT
          PVRNFAQTLP AFGIKKGEAI GCKVTLRGAK AEKFLFDKNG NFAFGIEEHT
          PVRTKAKTVG EFDIREGDPI GAKVTLRDEM AEEFLFDDTG NFSFGVEEHT
          PVRTVAKAEP EFGIRDGDPI GAKVTLRGED AHEFLFDDTG NVSFGIAEHT
          SVRTISGASQ DFGVRQGEPV GAKVTLRGES AVEFLFDETG NFGFGVEEHT
          PVYTISKTIR EFGIRKGQEI GVKVTLRGAQ AEEFLFDDYG NVSFGIAEHV
          SVRTEAKTKP EFGIRQGDPI GAKVTLRAET AAQFLFDQTG NVSFGIEEHT
          PVRTTAKTVG EFDIRQGDPV GTKVTLRDEA AEEFIFDETG NFSFGVEEHT
          TVRTTAKTEP EFGIREGDPI GTKVTLRGED ANDFLFDDTG NVSFGIDEHT
          PVRSMAKTLP TFNIKKKEPI GAKLTLRGKA AEDFLFDQQG NFSFGIEEHT
          SVRTISGASQ DFGVRRGEPV GAKVTLRGDT AVEFLFDETG NFGFGVEEHT
          VIRTYSKTLP AFSIKKNEPI GCKVTLRSER AETFLFDKNG NVAFGIEEHT
          PSRRRAKSIK DFGIRKGEPI GVMVTLRRDQ AVNFLFDDRG NVCFGIKEHI
          SVQTIATAAT QFGARKGDPI GAKVTLRGDK AVEFLFDETG NFSFGVEEHT
          PVYTISKTIR EFGIRKGQEI GVKVTLRGTQ AEGFLFDEYG NVSFGIAEHV
          PIRSIAKTQP AFSVRKGQPI GCKVTLRGQP ARDFIFDKSG NFSFGIEEHT
          ------VTYQ PNKRKHSK-- ---------- ---------- ----------
          PVYTISKTIR EFGIRKGQEI GVKVTLRGTQ AEGFLFDEYG NVSFGIAEHV
          PVYTISKTIR EFGIRKGQEI GVKVTLRGTQ AEGFLFDEYG NVSFGIAEHV
          PVYTIAKTIR EFGVRKGAPI GVKVTLRGKK AEEFLFDEYG NVSFGIAEHV
          PVRTIAKTQP AFGIRKGQPI GCKVYLRGKT AEDFVFDRSG NLSYGVEEHT
          SVRTQAKTEP EFGIREGEPI GTKVTLRDDD AAEFLFDDTG NFSFGVEEHT
          PVYTISKTIR EFGIRKGQEI GVKVTLRGTQ AEGFLFDEYG NVSFGIAEHV
          AVRTTATAAS QFGAREGDPI GAKVTLRGAD AKSFLFDETG NFSFGVEEHT
          PVYTISKTIR EFGIRKGQEI GVKVTLRGTQ AEGFLFDEYG NVSFGIAEHV
          PVRTTAKTVG EFDIRQGDPV GTKVTLRDEA AEAFLFDETG NFSFGVEEHT
          PVYTISKTIR EFGIRKGQEI GVKVTLRGAQ AEEFLFDDYG NVSFGIAEHV
          PVRTIAKTQP AFNVRKGAPI GCKVTLRGDA ARTFLFDKNG NFSFGIEEHT
          PVYTISKTIR EFGIRKGQEI GVKVTLRGTQ AEGFLFDEYG NVSFGIAEHV
          PVRTTAKTIQ DFNVREGDPI GAKVTLRGED AAAFLFDETG NFSFGVEEHT
          SVRTTSKTIA EFGIRKGDPI GVKVTLRGED AHAFLFDDTG NLSFGVEDHT
          PSRRRAKSIK DFGIRKGEPI GVAVTLRRDQ AVNFLFDDRG NVCFGIKEHI
          PVRTTAQTIQ DFEVREGDPI GTKATLRGED AEEFLFDETG NFSFGVEEHT
          VVRCFAKTLP AFSIKKKEPI GCKVTLRGQK AQEFLFDSLG NVSFGIEEHT
          VVRCFAKTLP AFSIKKKEPI GCKVTLRGQK AQEFLFDSLG NVSFGIEEHT
          PVYTISKTIR EFGIRKGQEI GVKVTLRGTQ AEGFLFDEYG NVSFGIAEHV
          PAITYAKTIK NFGIRKGEAI GIKVTLRGEK ALKFLIG-EG YFAFGIAEHI
          PIRSVAKTQP AFNIRKGAPI GCKVTLRGKP AEDFIFDKSG NFSFGIEEHT
          PTSTYAKTIK NFGIRKGEPI GAKVTLRGEK ALEFLIG-EG EFSFGIQEHI
          PIRTISKTNP EFGIRKGQPI ACKVTLRNEK ASKAVFDAQG NVAFGIHEHI
          PSYRLAKSIK DWNIRKGEPI GVAVTLRRNK AVWFLFDDWG NVAFGIREHI
          VVRSYAKTLP AFTIKKGEPI GCKVTLRGEA AEGFLFDIFG NVSFGVEEHT
          PVRCFAKTLP AFGIKKNEAI GCKVTLRGAR AEKFLFDGNG NFAFGIEEHT
          PVRTIAKTQP AFGIRKGAPI GCKVTLRREN AEKFIFDRTG NVSFGIEEHT
          PAITYAKTIK NFGIRKGEAI GIKVTLRGEK ALKFLIG-EG YFAFGIAEHI
          PVRTYSKTNP EFGIRRGQPI ACKVTLRKDK AVSTVFDRQG NVSFGIHEHI
          PVRSIAKTLP GFGIKKKEPI GCRVTLRGRD AEEFLFDDTG NFSFGVEEHT
          PVRTTSKTNP EFGIRKGQPI ACKVTLRGAQ ADETVFDSQG NLSFGIREHI
          PVYTRAKSIK EFGVRKGQLI GVKVTLRGQK GIEFLFDDYG NVSFGIAEHV
          PSRRRAKSIK DFGIRKGEPI GVMVTLRRDQ AVNFLFDDRG NVCFGIKEHI
          PIRRKAKTNR DFGIRRGEPI AVKVTLRGQK AYDMLFDEHG NVCFGIDEHI
          PVYTKAKSIK EFDVRKGAPI GVMVTLRDEK AEEFLFDKHG NVSFGIAEHV
          VVRTYAKTLP AFGIKKSEPI GCKVTLRGID AEKFLFDKNG NVAFGIEEHT
          VVRSYAKTLP AFSIKKNEPI GCKVTLRGDA AEDFLFDTYG NVSFGVEEHT
          PIRRRAKTNR DFGIRRGEPI AVKVTLRGEK AYQMLFDEHG NFCFGIQEHI
          PIRRRAKTNR DFGIRRGEPI AVKVTLRGKK AYEMLFDEHG NFCFGIQEHI
          PVYTKGRSIR EFGVRKGAPI GVKATLRRQA AVEFLFDNYG NVSFGIAEHV
          PAITHAVTIK NFGIRKGEPI GLKVTLRGEK AEEFLVN-AG EFSFGIHEHI
          PIRRRAKTNR DFGIRRGEPI AVKVTLRGKK AYEMLFDEHG NFCFGIQEHI
          GVRTYAKTQP AFGIRKREPI GCKVTLRGKR AQEFLFDESG NVAFGIDEHT
          PSLRRAKSIK DFGIRKGEPI GVAVTLRRDK AVEFLFDERG NVCFGIKEHI
          PTSTYSKTIR NFGIRKGEAI GAKVTLRGED ALEFLIS-DG NFSFGIQEHI
          PIRRRAKTNK DFGIRRGEPI AVKVTLRGKK AYEMLFDEHG NFCFGIQEHI
          PIRRRAKTNR DFGIRRGEPI AVKVTLRGKK AYEMLFDEHG NVCFGIDEHI
          PSVRKAKSIK EWNVRRGEPI AVAVTLRRDK AVKFLFDDRG NVCFGIKEHI
          PVKTYSKTNP EWGIRKRQPI ACKVTLRGEK AEDAIFDAQG NVSFGIREHI
          PIRRRAKTNR DFGIRRGEPI AVKVTLRGKK AYEMLFDEHG NFCFGIQEHI
          PIRRRAKTNK DFGIRRGEPI AVKVTLRGKK AEEMLFDEHG NFCFGIQEHI
          PTITYAETIK NFNIRKGEAI GAKVTLRGEK AIKFLVG-SG EFSFGIAEHI
          PSYRLAHSIK DFGIRRGEPI GLLVTLRRNE AVWFLFN-AG NVSFGIREHI
          PIRRKAKTNR DFGIRRGEPI AVKVTLRGPK AYELLFDEHG NVCFGIEEHI
          PIRRKAKTNR DFGIRRGEPI AVKVTLRGPK AYELLFDEHG NVCFGIEEHI
          PSKRRAKTIK DFGIKKGEPI GVAVTLRRDK AVEFLFDNRG NVCFGIKEHI
          PSLRRAKSIK EWNVKRGEPI AVAVTLRRDK AVQFLFDERG NVCFGIKEHI
          PVRSNAKTNV SFGIRKGAPI SCRVTLRGRK AAEFLFDRWG NFSFGIEEHT
          IVETHAKTLP GFGIKKKEPI GCKVTLRGER AENFLFDNNG NVAFGIEEHT
          PIRRRAKTNR DFGIRRGEPI AVKVTLRGEK AREMLFDNHG NLCFGVNEHI
          VVRCYSRTMP SFGIKKHEPI GCKVTLRGKN AEDFLFDNDG NVAFGIEEHT
          PVRTISKTNP EFGIRRGQPI ACKVTLRGEK AEETVFDSQG NLSFGIKEHI
          PIRRHAKTNK DFGIRRGEPI AVKVTLRGKK AEEMLFDEHG NFCFGIDEHI
          PSLRRAKTIK EFGISKKQLI AAVVTLRGAK AHEFLFDATG NISFGIKEHL
          PIRRKAKTNR DFGIRRGEPI AVKVTLRGKK AYEMLFDEHG NVCFGIDEHI
          PIRRKAKTNR DFGIRRGEPI ALKVTLRGKK ASDLLFDEHG NVCFGIDEHI
          PVYTKARSIK EFDVRKGAPI GVMVTLRGKK AEEFLFDKHG NVSFGISEHV
          PVITSAKTIR DFNIRKGLNI GAKVTLRKDD AYKFLFDKQG NAYFGITDYT
          PVRTLAKTNP AFGIRKKLPI GLKVTLRGKN AEEFLFDQVG NFSFGVPEHI
          PSLRPAKTVR EFGVKKGENI GVMVTLRGEK AINFLIDRHG NVAFGVKEHI
          PVRTLAKTNP AYGIRKKLPI GLKVTLRGKN AEEFLFDQVG NFSFGVPEHI
          PVITTAKTNR DLGVRYGMPI GCKVTLRGEA ASEFLFDKEG NMSFGISDYT
          PIRRKAKTNR DFGIRRGEPI AVKVTLRGPK AYEMLFDEHG NVCFGIEEHI
          PIRRKAKTNR DFGIRRGEPI AVKVTLRGPK AYEMLFDEHG NVCFGIEEHI
          PSARNAKTQR DWGVRKGEPI GVAVTIRGDD AKALLFDNFG NYSFGIREHI
          PIRRKAKTNR DFGIRRGEPI AVKVTLRGPK AYEMLFDEHG NVCFGIEEHI
          PVRTLAKTNP AFGIRKKLPI GLKVTLRGKK AEEFLFDQVG NFSFGVPEHI
          PVRTLAKTNP AFGIRKKLPI GLKVTLRGKN AEEFLFDQVG NFSFGVPEHI
          PIRSYARTLP AFGIRKGQPI GCKATLRGKK AMDFLFDATG NFGFGIEEHT
          PVPTYATTIR NFGIRRGEAI GVKVTLRGEK AMDFLIN-AG NFSFGIQEHI
          PIRTRAKTNP SFGIRKKLPI GLKVTLRGKK AEEFLFDDYG NFSFGIHEHI
          PIRTLAKTNP AFGIRKKLPI GLKVTLRGKK AEEFLFDEYG NFSFGIHEHI
          PVRTHSKTNP EFGIRKKQPI ACKVTLRGER AEKVLFDEYG NVSMGIDEHI
          PVRTHSKTNP EFGIRKKQPI ACKVTLRGER AEKVLFDEYG NVSMGIEEHI
          PVRTLAKTNP AFGIRKKLPI GLKVTLRGKK AEEFLFDQVG NFSFGVPEHI
          PIRTRAKTNP SFGIRKKLPI GLKVTLRGKK AEEFLFDDYG NFSFGIHEHI
          PVFRKAKTIR AFGVRKGENI AVMVTLRGEK ALNFLIDEHG NVSFGIEEHI
          PVYTRAKTNP SFGIRRGQPI GVKVDLRREQ AIEFLFDEFG NVCFGLEEHI
          PIRSRAKTLP AFGIKKREPI GTRVTLRGRA AEEFLFDENG NFAFGIEEHT
          PVRTHSKTNP EFGIRKKQPI ACKVTLRGER AEKVLFDEYG NVSMGIEEHI
          PAVRKAKTIR DFGIRKGEPI AAMVTLRGEK AIEFLFDEFG NVSFGIKEHI
          PVRTLAKTNP AFGIRKKLPI GLKVTLRGKN AEEFLFDKVG NFSFGVPEHI
          PIRTRAKTNP SFGIRKKLPI GLKVTLRGKK AEDFLFDDYG NFSFGIHEHI
          PVRTFSKTNP EFGIRKRQPI GCKVTLRGEK ADHAIFDSQG NLSFGIAEHI
          PVRTLAKTNP AFGIRKKLPI GLKVTLRGIK AEEFLFDKVG NFSFGVPEHI
          PVERRAKTIR EFGIRKKEPI AVSVTVRGKK AVELLFDELG NFAFGIKEHI
          PVPRRAKTIK DFGIRKGENI AAKVTLRREK AVAFLFDDNG NVSFGIKEHI
          PVPRRAKTIK DFGIRKGENI AAKVTLRGEK AVAFLFDDNG NVSFGIKEHI
          PVRTLAKTNP AFGIRKKLPI GLKVTLRGKK AEEFLFDKRG NFSFGIPEHI
          PTQTLAKSVR DFNIRKRLPI GVKVTLRKDD AVNFLFDKHG NAYFGISDYT
          PAFTSAKTVR DFNIRKGLNI GVKVTLRKDD ALSFLFDKNG NAYFGISDYT
          PIRTRAKTNP SFGIRKKLPI GLKVTLRGKR AEEFLFDDYG NFSFGIHEHI
          PVRTYSKTNP EFGIRKKQPI ACKVTLRGEK ADKIIFDKEG NVSFGIREHI
          PVQTTSKTIR DFNIRKGLPI GLKVTLRGKE AEDFLFDSQG NLSFGISDYT
          PVQAEAKTIR DFNIRKGLPI GLKVTLRGKE AEDFLFDSNG NLNFGISDYT
          PVRTLAKTNP AFNIRKKLPI GLKITLRGKK AEEFLFDKRG NFSFGIPEHI
          PTLRKAKTIR AFGIHRGENI AVAVTLRGQK AMDFLVDKFG NVCFGIPEYI
          PVKRKAKTIR QFGIRRGENI AVMVTLRGQR AVEFLFDEFG NVGFGIREHI
          PVQTISKVNR DLGIRVGMPL GCKVTLRGEI AEDFLFDKEG NMSFGISDYT
          PIRTRAKTNP SFGIRKKLPI GLKVTLRGKK AEEFLFDEYG NFSFGIHEHI
          PVPRKAKTIK DFGIKKGDNI AVVVTLRRGK AIEFLFDDYG NVSIGVKEHI
          SVQTISKVNR DLGIRVGMPL GCKVTLRGDA ANNFLFDKEG NMSFGISDYT
          PVPRRAKTIK DFNIRKGENI AAIVTLRGAR AREFLFDDYG NVSVGIKEHI
          PAPRRAKTIK DFGIKKGDKI AAVVTLRGEK AHEFLFDDYG NVSIGIKEHI
          PVKTKAKRVE QWHIRPGLPI GVKVTLRGEK AYKILFTDRG -FGFGIPEYI
          PARTYAKTNP DFGIRKGQPI GCKVTLRGKK AEKIIFDDLG NVSMGIEEYI

          DFPGMRYDPN IGVFGMDVTV VLKRPGERIK IPAGHRVTVD DAIAFLNESY
          ---------- --VHGFRSRM S-SKNGRLVK VLS------- ----------
          DFPGMRYDPN IGVFGMDVTV VLKRPGERIK VPTGHRVTVD DAITFFNESY
          DFPGMRYDPN IGVFGMDVTV VLKRPGERIK IPVDHRVTVD DAIAFLNESY
          DFPGMRYDPN IGVFGMDVTV VLKRPGERIK IPVDHRVTVD DAIAFLNESY
          EFPSQEYDPN VGIYGMDVTV NLVRPGYRIS IPSKHRLTPE DAIQFLEANF
          DFPGMRYDPN IGVFGMDVTV VLKRPGERIK IPVDHRVTVD DAIAFLNESY
          DFPGMKYDPN IGVFGMDVTV VIKRPGERIK IPTNHRVTLE DSIAFLNDSY
          EFPSQEYDPN VGIYGLDVTV NLVRPGYRIS IPSNHRLTPE DAIAYLESTF
          EFPSQEYDPN VGIYGLDVTV NMVRPGYRVS IPSRHRLTPE DAIAFLEANF
          DFPSQEYDPN VGIFGLDVTV NLVRPGYRIS IPSKHRLTPE DALAFIRANF
          DFPGMKYDPN IGVFGMDVTV VIKRPGERIK IPTNHRVTLE DSIAFLNDSY
          DFPSQEYDPS IGIYGLDVTV NLVRPGYRIS IPSKHRLTPE DAIGFLEANF
          DFPGMRYDPN IGVFGMDVTV VIKRPGERIK IPTNHRVTVE DAVAFLNESY
          DFPGMRYDPN IGVFGMDVTV VIKRPGERIK IPANHRVTVE DAIAFLNDSY
          DFPGMRYDPN IGVFGMDVTV VIKRPGERIK IPANHRVTVE DAIAFLNDSY
          DFPGMKYDPN IGVFGMDVTV VIKRPGERIK IPTNHKVTVE DAIAFLNDSY
          DFPSQEYDPN VGIFGLDVTV NLVRPGYRVP IPSKHRLNPE DAVAFLESTF
          DFPGMRYDPN IGVFGMDVTV VLKRPGERIK IPTGHRVTVD DAIAFLNESY
          DFPGMRYDPN IGVFGMDVTV VLKRPGERIK IPTDHRVTVD DAIAFLNESY
          DFPGMRYDPN IGVFGMDVTV VLKRPGERIK IPTDHRVTVD DAIAFLNESY
          EFPSQEYDPN VGIYGMDVTV NLVRPGYRVS IPSGHRLTPE DAITFLEANF
          DFPGMKYDPN IGVFGMDVTV VIKRPGERIK IPTNHKVTVE DAIAFLNDSY
          DFPGMRYDPN IGVFGMDVTV VLKRPGERIK IPTDHRVTVD DAIAFLNESY
          DFPGMRYDPN IGVFGMDVTV VLKRPGERIK IPTSHRVTVD DAIVFLNESY
          DFPGMRYDPN IGVFGMDVTV VLKRPGERIK IPTDHRVTVD DAIAFLNESY
          DFPGMRYDPN IGVFGMDVTV VLKRPGERIK IPTDHRVTVD DAIAFLNESY
          DFPGMRYDPN IGVFGMDVTV VLKRPGERIK IPTDHRVTVD DAIAFLNESY
          EFPSQEYDPS IGIYGLDVTV NLVRPGYRVS IPTKHRLNPA DAVAFIESTY
          DYPGQSYDPK VGIFGLDVTV VLKRNGVRIK LPLKQLVTVE DAKLFLKDRY
          DFPGMRYDPN IGVFGMDVTV VLKRPGERIK IPTGHRVTVD DAIAFLNESY
          DFPGMRYDPN IGVFGMDVTV VLKRPGERIK IPTGHRVTVD DAITFLNESY
          DFPGMRYDPN IGVFGMDVTV VLKRPGERIK IPTDHRVTVD DAIAFLNESY
          DFPSQEYDPN IGIYGLDVTV NLVRPGYRVS IPSNHRLTPE DSIRFLEAAF
          EFPSQEYDPS IGIYGLDVTV NLVRPGYRVS IPTKHRLNPA DAVAFIESTY
          DFPSQEYDPQ IGIYGLDVTV NLVRPGYRVS IPSSHRLDAD DAAAYVESTF
          DFPGMEYDPE IGIYGMDVIV SVERPGYRIK IPSGHKLTKD DSIAYVSKNY
          DFPGLEYDPE IGIYGMDVIV SIERPGYRIE IPAGHKLTKD DSIAFLGNKY
          EFPSQEYDPS IGIYGLDVTV NLVRPGYRVS IPTKHRLNPA DAVAFIESTY
          EFPSQEYDPS IGIFGLDVTV NLVRPGYRVS IPANHRLDPE DAIAFVESTY
          EFPSQEYDPQ IGIYGLDVTV NIVRPGYRVQ IPSSHRMTVE DAVAFIESTF
          ILPGARYDPE IGIFGMDIAI TLERAGYRIK IPKRHRVTKE EAMEFLRNNF
          EFPDQEYDPN IGIFGLDVTV NLVRPGYRVQ IPSTHRLDAA AAIAYLNEEF
          DFPSQEYDPT IGIYGLDVTV NLTRPGYRVP IPSNHRLDPQ DAIAFVESTF
          EFPSQEYDPN IGIYGLDVTV NLVRPGYRVQ IPSNHRLDPE DAVAYLESNF
          DFPGMRYDPE IGIFGMDVSV ALKRAGYRIK LPSRQRLGQD DTVEFIKKKF
          EFPSQEYDPQ IGIYGLDVTV NLVRPGYRVQ IPSSHRMTVE DAVAFIESTF
          DFPGMRYDPN IGIFGMDINV VVKRPGYRIK VPTSHRITKD DTVAFFKERY
          LLPGVKYDPA VGIWGMDVCV KLAKPGLRVK VGKKQLVTRE EAVEFFQKVL
          EFPSQEYDPQ IGIYGLDVTV NLVRPGYRVS IPSAHRMSAE DATAFLEANF
          ILPGARYDPE IGIFGMDIAI TLERAGYRIR IPRRHRVTKE EAMEFLRNNF
          DFPGQSYDPQ IGIYGMDVNV VLERRGIRIK LPAKQRVSKQ DAIAFLKEKY
          ---------- --VHGFRKRM S-TKNGRKVK VLS------- ----------
          ILPGARYDPE IGIFGMDIAI TLERAGYRIR IPRRHRVTKE EAMEFLRNNF
          ILPGARYDPE IGIFGMDIAI TLERAGYRIR IPRRHRVTKE EAMEFLRNNF
          LIPGTRYDPE IGIFGMDVAI TLVRPGFRVH IPKRHRVSKE EAMEFLKQNF
          DFPGQSYDPM IGIYGMDVNV ILEKKGIRIK LPSKQRVTRE DAVKFMTEKY
          DFPSQEYDPS IGIYGLDVTV NLVRPGYRVQ IPSRHRLTPE DAIAYLESSF
          ILPGARYDPE IGIFGMDIAI TLERAGYRIR IPRRHRVTKE EAMEFLRNNF
          TFPSQEYDPQ IGIYGLDVTV NLTRPGYRVP IPSRHRLTPS DAVQFIESEF
          ILPGARYDPE IGIFGMDIAI TLERAGYRIR IPRRHRVTKE EAMEFLRNNF
          DFPSQEYDPT IGIYGLDVTV NLTRPGYRVP IPSNHRLDPA DAIAFVESTF
          ILPGARYDPE IGIFGMDIAI TLERAGYRIK IPKRHRVTKE EAMEFLRNNF
          DYPGMSYDPK IGIYGMDINV VLERPGIRIK LPNKQRVTKD DAIAFVREQL
          ILPGARYDPE IGIFGMDIAI TLERAGYRIR IPRRHRVTKE EAMEFLRNNF
          DFPSQEYDPD IGIYGLDVTV NLVRPGYRVP IPARHRLTAE DAIAFLESNF
          DFPSQEYDPN IGIYGLDVTT TIVRPGYRVS IPSKHRMTAE DATAFLETNF
          LLPGVKYDPA VGIWGMDVCV KLAKPGLRVK VGKRQLVTKE EAIEFFQKVL
          EFPSQEYDPQ IGIYGLDVTV NLVRPGYRVS IPSNHRLTAE DAVTFLESNF
          DFPGMKYDPN IGVFGMDVTV VIKRPGERIK IPTNHRVTVE DAVAFLSENY
          DFPGMKYDPN IGVFGMDVTV VIKRPGERIK IPTNHRVTVE DAVAFLSENY
          ILPGARYDPE IGIFGMDIAI TLERAGYRIR IPRRHRVTKE EAMEFLRNNF
          DLPGVDYDPD VGIFGMDVCV SLKRRGYRVK IATSHRVTKE DTIRWLE-SL
          DFPGMSYDPQ IGIFGMDINV VLERNGIRIK LPEKQRVKKE DAIAFLKKEY
          DIPGVEYDPD MGIFGLQVCC VLKRRGYRVK VGRKHRVTKE DTIEFLK-SL
          DIPGMRYDPD IGIFGMNVAI TFEKPGYRIK VPVKHQVTKE ETMEFMKNEF
          MIPGTKYDPA VGVWGLNVAT VLARPGLRVD VGREQRVSKA EAMKFFQEVL
          DYPGMRYDPN IGIFGMDITV VVNRPGYRVK IPTSHKITKE DTISFFKDKY
          DFPGMEYDPE VGIFGMDVIV SLERPGYRID VPASHRLTVD DAISFLKAKY
          DFPGMSYDPT IGIYGMDVNV VLEYKGARIK LPADQKVNKE EAIAFMCENY
          DLPGVDYDPD VGIFGMDVCV SLKRRGYRVK IATSHRVTKE DTIRWLE-SL
          DIPGMRYDPD IGIFGMDVAI TFEKPGYRIK VPTKHQVKKE ETMEFMKEKF
          DFPGMKYEPD IGIFGMDVSV ALKRPGYRVK MASTHRVTRE DAVEYVKNKY
          DIPGMRYDPD IGIFGMNVNI TFEKPGYRIH IPQKHQVTTE ETMEYMKENF
          IIPGTKYDPE VGVFGMDIAI TLERPGYRVR IPKRHRISKE EAIKFLTETL
          LLPGVKYDPA VGIWGMDVCV KLAKPGLRVK VGKKQLVTRE EAVEFFQKVL
          NIPGVEYDPE IGIFGMDVCV TLERPGYRIH IPTRHKLTKE EGMVFMQEEF
          VIPGTRYDPE VGIFGLDVAI TFERPGFRVR IPDSVRVRKE EAMKFLTENF
          DFPGMRYDPN IGVFGMDINV VVNRPGYRIR IPSAHRITKD DTISFFKEIF
          DYPGMKYDPN IGIFGMDINV VVNRPGYRIK IPTSHKISKE DTISFFKENY
          NIPGVEYDPE IGIFGMDVCV TLERPGFRVK IPTKHKLTKE EGIVFAMEEL
          NIPGVEYDPE IGIFGMDVCV TLERPGFRVK IPAKHKLTKE EGIVFAIEEF
          LIPGTRYDPE IGIFGMDVAI TLVRPGYRTS IPRRHRVTKE EAINFMKENF
          DLPGVDYDPD VGIFGMDVCV SLRRRGYRVK IGKNHLITKE ETIEFLK-KL
          NIPGVEYDPE IGIFGMDVCV TLERPGFRVK IPTRHKLTKE EGIVFAIEEF
          DFPGMKYDPN IGIFGMDIMV VVTRPGYRIK IPGSHKIVKE DSIEFFKDKY
          MLPGVKYDPA VGIWGMDVCV RLAKPGLRVK VGKGQLVTRE EAVEFFQKVL
          DLPGVDYDPD MGIYGMDVVV SLKRRGYRVK IGKSHRVTKE DTIEFLK-SL
          NIPGVEYDPE IGIFGMDVCV TLERPGFRVK IPTRHKLTKE EGIVFAIEEF
          NIPGVEYDPE IGIFGMDVCV TLERPGFRVK IPTRHKLTKE EGMVFMQEEF
          MLPGVKYDPA VGVWGMDVCV RLAKPGLRVE VGKGQIVTKQ EAIEFFQKVL
          DIPGMRYDPD IGIFGMNLSI TFEKPGYRIS IPKRHRITPE ETMKFMEENF
          NIPGVEYDPE IGIFGMDVCV TLERPGFRVK IPTRHKLTKE EGIVFAIEEF
          NIPGVEYDPE IGIFGMDVCV TLDRPGYRVK LPTKHKLTKE EGIVFAIEEF
          DLPGVTYDPD MGIFGMDVCV VLKRRGYRVK VGKNHRITRE ETIEFLK-TL
          LVPGSRYDPA LGIFGFDVAV TLARPGFRVD VGKDHRVSRE ETIRFFQDVL
          NIPGVEYDPE IGIFGMDVCV TLERPGFRVK IPTRHKLTKE EGMVYMMEEF
          NIPGVEYDPE IGIFGMDVCV TLERPGFRVK IPTRHKLTKE EGMVYMMEEF
          LLPGVKYDPA VGIWGMDVCV KLAKPGLRVK VGKRQLVTRE EAIEFFQKVL
          LIPGVKYDPA VGVWGMDVCV KLAKPGLRVK VGKGQLVTKQ EAIEFFQKVL
          DFPGMSYDPQ IGIYGMDINV VLARRGIRVR LPIKQRVTQD DAARYLKEAH
          DFPGMRYDPN IGIFGMDVIV VLKRPGYRIK VPISHRITKE DSISFFKDKY
          NIPGVEYDPE IGIFGMDVCV TLERPGFRVH IPTRHKLTKD EGIVFIEEEF
          DFPGMRYDPN IGIFGMDINV IVNRPGYRVK ISSSHKITKD DSISFFKEKY
          DIPGMRYDPD IGIFGMNVNI TFEKPGYRIH IPHKHQVTTE ETMEYMKEHF
          NIPGVEYDPE IGIFGMDVCV TLERPGFRVK IPNRHKLTKE EGIVFAMEEF
          LLPGVRYDPD IGIFGMDISV TIERCGYRVS IPMRHRVSRE ESILFMEILY
          NIPGVEYDPE IGIFGMDVCV TLERPGFRVK IPTRHKLTRE EGMLYMMEEF
          NIPGVEYDPE IGIFGMDVCV TLERPGHRIH IPTKHKLTKE EGIIFMQEEF
          VIPGTRYDPE IGIFGLDVCI TFERPGFRVR LPSSVRIKKE ESMRYLTEKF
          DFKGMKYDPD IGIFGMDIAI ILKRAGYRLS IPRSIGISKE ETIQFLEENF
          DFPGQKYDPS IGIYGMDVCV TFEKSGYRVH IPKKHLVTKD EAIEYIQTKF
          LIPGVKYDPE VGIFGFDVII AMERPGYRVK VPARHRVTKE ETITFLEKIL
          DFPGQKYDPS VGIYGMDVCV TFDKAGYRVH IPKKHLVTKD EAIEYIQTKF
          DFEGMKYDPE IGIFGMDVSV VFMKPGYRVK VPAQHRVTRD EAINFMKTQY
          NIPGVEYDPE IGIFGMDVCV TLERPGFRVK IPTRHKLTKE EGMLYLMEEF
          NIPGVEYDPE IGIFGMDVCV TLERPGFRVR IPTRHKLTKE EGMLYMMEEF
          DIPGVKYEPS IGILGLGISV TLTRPGYGIS VGKSHIITSQ EAKDYLVKEF
          NIPGVEYDPE IGIFGMDVCV TLERPGFRVK IPTRHKLTKE EGMLYMMEEF
          DFPGQKYDPS VGIYGMDICV TFEKSGYRVH IPEKHLVTKD EAIEYIQAKF
          DFPGQKYDPS IGIYGMDICV TFEKSGYRVH IPKKHLVTKD EAIEYIQAKF
          DFPGQAYDPK IGIYGMDIIA VIEKKGTRTK INSKLHVARE ESMKFVTETF
          DLPGVDYDPD IGIFGMDVCV VLKRRGYRVK VGSKHRITKE ETIEWLR-SL
          DFPGQKYDPM IGIFGMDVCV TLERPGFRVK IPRRHRLTRE EAIEFIEKTF
          DFPGQKYDPM IGIYGMDVCV TLERPGYRVR IPKRHRVTKE EAIEFIEKHF
          DIPGMKYDPE IGIFGMNLSV TFEKPGHRIK VPQKHRVSRE EAIEFMKEKF
          DIPGMKYDPE IGIFGMNLSV TFEKPGHRIK VPEKHRVSRE EAIDFMKEEF
          DFPGQKYDPS VGIYGMDICV TFEKSGYRVH IPEKHLVTKD EAIEYIQAKF
          DFPGQKYDPM IGIFGMDVCV TLERPGFRVK IPRRHRLTRE EAIEFIEKTF
          LIPGVKYDPR VGILGMDVAI TIQRPGHRIH IPRRHRVTRE ETMVLLNQLF
          ALEGVEYDPE IGIFGMDIAV TLERPGFRVP VPRRHRLTKE EGIVFMEEEF
          DFPGMKYDPE IGIFGMDVAV SLMRAGYRVK LPNSHKVKRD EAVEFVQKRF
          DIPGMKYDPE IGIFGMNLSV TFEKPGHRIK VPEKHRVSRE EAIDFMKEKF
          LIPGVRYDPE IGVFGMDIAI TIERPGYRVR VPRRHRVTKE EAMLLLHELF
          DFPGQKYDPT VGIYGMDICV TFEKPGYRVH IPAKHLVKKE EAIEYIEKKF
          DFPGQKYDPM IGIFGMDVCV TLERPGFRVK IPRRHRLTRE EAIEFIEKNY
          DIPGVKYNPD IGIFGMNVSV TFEKPGYRIR IPQRHRITKE ETMKYMKDNF
          DFPGQKYDPS VGIYGMDVCV TFEKPGYRVT IPEKHLVKKV EAIELVKATF
          DIPGVKYKAE IGIFGMDVIV SIGRAGYRIR IPLRHRVSRA ESMLFAEKYL
          MIPGVKYDPE IGVFGMDVAI TIERPGYRVH IPRRHRVSRE EAMLYLHKEF
          MIPGVKYDPE IGVFGMDVAI IIERPGYRVH IPRRHRVSRE EAMLYLHKEF
          DFPGQKYEPD VGIYGMDVCV TFEKPGYRVS LPEKHQVKKD EAIEYIKLNF
          DFKGMKYDPD IGIFGMDVAI VLKRRGYRIT IPSSIRIKKD EAVEFLEKNF
          DFKGMKYDPD IGIFGMDIAI VFRRRGYRIH IPKKMRISKE ETIKYLQENF
          DFPGQKYDPM IGVYGMDVCV TLERPGFRVK IPRRHRLTRE EAIEFIEKTF
          DIPGVKYDPD IGIFGMDVSV TFQKPGHRIK LPQAQRVTKE ESMEYMKENF
          EFEGMKYDPD IGIFGMDINV VFKRRGHRVK IPARHKVTRE ETMQFMREKF
          EFEGMKYDPE IGIFGMDISV VFRRRGYRIK IPIRHRVTRE ETMQFMRENF
          DFPNQKYDPS VGIYGMDICV TFEKPGYSVN IPAKHLVSKE EAINYIETIY
          LLPGAKYDPE IGIVGMDVCL TIERPGFRVS IPLKHRVRPE ETMVLLNKEL
          QIPGTRYDPR VGIFGMDVIL TIERPGYRVK IPRRHRVTKE ESMVFLAKEF
          DFDGMKYDPE IGIFGMDVNV VVRRTGTRVR IPKEHRVLRD EAIEFMKSKY
          DFPGQKYDPM IGVYGMDVCV TLERPGFRVK VPRKHRLTRE EAIQFIEKTF
          HMPGVRYDPE IGVFGMDVAI TIERPGYRVR VPRRHRVNKL EAMVLLKQLF
          DFEGMKYDPE IGIFGMDVNV VLRRTGNRIK IPKHHRVQRD EAIQYMKENY
          HMPGVRYDPE IGVFGMDVAI TIERPGYRIR VPRRHRVNKL EAMVFLKNEF
          HMPGVRYDPE IGVFGMDVAI TIERPGYRVR VPRRHRVSKL EAMLLLKQLF
          MIPGMKYDPE LGLIGLEAYV TLERPGYRVK VGSRHRLNKE EIIKWAQEEL
          DLPGMKYDPD IGIFGMDLAI TFERPGYRIK VPKKHKITRE DTMKFLEDKF

          GVMVLLDPLA NALSTIKNAE AIGKSSCVVR PASKNIGNVL KVMQDLGYIG
          --MKR-TF-- ---------- ---------Q PNNRKRGFRS R---------
          GVMVLLDPLA NALSTIKNAE AIGKSSCIVR PASKNIGNVL KVMQDLGYIG
          GVMVLLDPLA NALSTIKNAE AIGKSSCIVR PASKNIGNVL KVMQDLGYIG
          GVMVLLDPLA NALSTIKNAE AIGKSSCIVR PASKNIGNVL KVMQDLGYIG
          DVMTGNDPLS NALSGIDNAE SVGKLSHEVT PASNEIGSVL EVFYDRGYID
          GVMVLLDPLA NALSTIKNAE AIGKSSCIVR PASKNIGNVL KVMQDLGYIG
          GVMVLLDPLA NALSTIKNAE AIGKSSCIIR PASKNIGNVL KVMQDLGYIG
          DVMTGNDPLS NALSGIDNAE SVGKLSHEVT PASNEIGSVL EVFYDRGYID
          DVMTGNDPLS NALSGLDNAE SVGHLTHEVT PASNEIGSVL EVFYDRGYID
          DVMTGNDPLS NALSGLDNAE SVGHLTHEVT PASNEIGSVL EVFYDRGYID
          GVMVLLDPLA NALSTIKNAE AIGKSSCIIR PASKNIGNVL KVMQDLGYIG
          DVMTGNDPLS NALSGLDNAE SVGHLTHEVT PASNEIGSVL EVFYDRGYID
          GVMVLLDPLA NALSTIKNAE AIGKSTCIIR PASKNIGNVL KVMQDLGYVG
          GVMVLLDPLA NALSTIKNAE VIGKSSCIIR PASKNIGNVL KVMQDLGYIG
          GVMVLLDPLA NALSTIKNAE VIGKSSCIIR PASKNIGNVL KVMQDLGYIG
          GVMVLLDPLA NALSTIKNAE AIGKSSCIIR PASKNIGNVL KVMQDLGYIG
          DVMTGNDPLS NALSGIDNAE SVGHLTHEVT PASNEIGSVL EVFYDRGYID
          GVMVLLDPLA NALSTIKNAE AIGKSSCIVR PASKNIGNVL KVMQDLGYIG
          GVMVLLDPLA NALSTIKNAE AIGKSSCIVR PASKNIGNVL KVMQDLGYIG
          GVMVLLDPLA NALSTIKNAE AIGKSSCIVR PASKNIGNVL KVMQDLGYIG
          DVMTGNDPLS NALSGLDNAE SVGHLTHEVT PASNEIGSVL EVFYDRGYID
          GVMVLLDPLA NALSTIKNAE AIGKSSCIIR PASKNIGNVL KVMQDLGYIG
          GVMVLLDPLA NALSTIKNAE AIGKSSCIVR PASKNIGNVL KVMQDLGYIG
          GVMVLLDPLA NALTTIKNAE AVGKSSCVVR PASKTIGNVL KVMQDLGYIG
          GVMVLLDPLA NALSTIKNAE AIGKSSCIVR PASKNIGNVL KVMQDLGYIG
          GVMVLLDPLA NALSTIKNAE AIGKSSCIVR PASKNIGNVL KVMQDLGYIG
          GVMVLLDPLA NALSTIKNAE AIGKSSCIVR PASKNIGNVL KVMQDLGYIG
          DVMTGNDPFA NALSALNNAE SVGHLEQTVS PASNEIGSVL EVFYDRGYID
          NVMARLNTVA DAMSTLKNAS DTGRAECIVQ PAGRLIGELL RIMKEAGYIK
          GVMVLLDPLA NALSTIKNAE AIGKSSCIVR PASKNIGNVL KVMQDLGYIG
          GVMVLLDPLA NALSTIKNAE VIGKSSCIVR PASKNIGNVL KVMQDLGYIG
          GVMVLLDPLA NALSTIKNAE AIGKSSCIVR PASKNIGNVL KVMQDLGYIG
          DVMTGNDPLS NALSGIDNAE SVGHLSHEVR PASNVIGQVL EVFYDRGYVD
          DVMTGNDPFA NALSALNNAE SVGHLEQTVS PASNEIGSVL EVFYDRGYID
          DVMTGNDPLA NALSALDNAE SVGHLEQTVQ PASNEIGSVL EVFYDRGYID
          GVMVLMDPLA NALSVIKNAE TTGKTDCVID PASKIIGNVL KVMQDQGYVG
          GVMVMLDPLA NALSVIKNAE STGKHEVTIN PASKIIGNVL KVMQDQGYVG
          DVMTGNDPFA NALSALNNAE SVGHLEQTVS PASNEIGSVL EVFYDRGYID
          DVMTADDPLA NALSGLDNAE SVGHLTHEVS PASEEVGSVL EVLYDRGYIE
          DVMADNDPLS SALSGVDNAE SVGHLSHEIQ PASNMIGSVL EVFYDRGYID
          NVMVFVNPLA NALTSIYNNE MRRNKQAIIM PASKLVINVL RVMQKEGYVG
          DAMTTSDPFS NALSGIDNAE GVGHLTHTIQ PASNQIGSVL EVFYDRGYID
          DVMTGNDPLS AALSGLDNAE SVGQLTHTVE PASNETGSVL EVLYDRGYID
          DVMTANDPLS DALSGLDNAE SVGHLKHTVE PASNMVGSVL EVFYDRGYID
          GV-------- --MSVIKNAE SVGKPECIIH PASKVIGRAL KVMADRGYIG
          DVMADNDPLS SALSGVDNAE SVGHLSHEIQ PASNIIGSVL EVFYDRGYID
          SVMVLLDPLA DALSTIKNAE AIGKNSCTIQ PASKLIGTVL KVMQSRGYVG
          GVMVMLDILS NALIQIKNAE VMGKKQVTIW PVNKLTYYTL RVLQRYGYVG
          DVMAGNDPLS NALAGVNNAE SVGHLSHEIQ PASNVIGSVL EVFYDRGYID
          NVMVFVNPLA NALTSIYNNE MRRNKQAIIM PASKLVINVL RVMQKEGYVG
          QAMTRLNTIA DGMCALKNAG DTGKAVCIIE PASKLLGAML RIMQDAGYIG
          --MVKRTY-- ---------- ---------Q PNKRKHGFRK R---------
          NVMVFVNPLA NALTSIYNNE MRRNKQAIIM PASKLVINVL RVMQKEGYVG
          NVMVFVNPLA NALTSIYNNE MRRNKQAIIM PASKLVINVL RVMQKEGYVG
          NVMVNLNPLA NALTTIYNNE MRRNKQAIIM PASKLIINVL RAMQKEGYIG
          QVMTRLNPIA DAMSAIKNAS DTGKTSCIVE PAGKLLGSML GIMKEEGYIE
          DVMTGNNPLS NALSGLDNAE DVGHLSHEVQ PASNEIGSVL EVFYDRGYID
          NVMVFVNPLA NALTSIYNNE MRRNKQAIIM PASKLVINVL RVMQKEGYVG
          TVMTGNDPLA NALSGVDNAE SVGHLSHEIQ PASNVIGSVL EVFYDRGYIN
          NVMVFVNPLA NALTSIYNNE MRRNKQAIIM PASKLVINVL RVMQKEGYVG
          DAMTGNDPLS AALSGLDNAE SVGQLTHTVE PASNEIGSVL EVLYDRGYID
          NVMVFVNPLA NALTSIYNNE MRRNKQAIIM PASKLVINVL RVMQKEGYVG
          SVMSRQNTIA DAMSALKNAG DCGKPECILE PSSKLLGAML RIMQDAGYIG
          NVMVFVNPLA NALTSIYNNE MRRNKQAIIM PASKLVINVL RVMQKEGYVG
          DVMADNDPLA SALSGLDNAE SVGHLEQTIQ PASNEIGSVL EVFYDRGYVG
          DVMTGNDPFT NALAGMDNAE SVGHLSYTVE PASNIIGSVL EVLYDRGYVD
          GVMVMLDILS NALIQIKNAE IVGKKQAVIW PVNKLTYYTL RVLQRYGYVG
          DVMADNDPLA SALSGLDNAE SVGHLEQTIQ PASNEIGSVL EVFYDRGYVD
          GVMVLLDPLA NALSVIKNAE DVGKSACVIR PASKTIGNVL KVMQDLGYIG
          GVMVLLDPLA NALSVIKNAE DVGKSACVIR PASKTIGNVL KVMQDLGYIG
          NVMVFVNPLA NALTSIYNNE MRRNKQAIIM PASKLVINVL RVMQKEGYVG
          GVMS-VDTLS NAMIAIKNAE MVGEKKCEIK PASKLIGNVL KVMKDYGYIK
          SVMTRLNTIA DGMSALKNAG DTGKSEVTIE PASKLLGAML RIMQDAGYIA
          GVML-HDTLS NAMSAIKNAE MVGKKKVEIK PASKLIGNVL RVMQEHGYIG
          QVMTLMDPLA DALTNMRNNE MQGNKRCTIK PASKMIGHVL RTMQKEGYIG
          GVMVMLDVLA NALTMIKNAE MRGHREVIIW PSSKLVGNVL RVMQRYGYVG
          AVMVLLDPLA DALSIIKNAE AVGKDSCTIR PASKLIGNVL KVMNDRGYIG
          GVMVMLDPLA NALSVIKNAE ATGKHEVTIN PASKIIGNVL KVMKDQGYIG
          RVMARLNPIA DAMSTIKNAG DAGKGEVIVE PASKLLGAML RVMQENGFIS
          GVMS-VDTLS NAMIAIKNAE MVGEKKCEIK PASKLIGNVL KVMKDYGYIK
          QVMTLMDPLA NALTNMRNNE AQGNKRCKIS PASKMIGHVL RTMQKEGYIG
          GVMVLSDPLS DAMSIIKNAE DVGKGGCIIQ PASKLIGNTL KVMADLGYIG
          QIMTLMDPLA NALTNMRNNE MQGNNKCTIS PASKMIGQVL RTMQKEGYIG
          GIMTVINPLA NALVTIYNNE VRRNKQAIIM PSSKLIINVL RVMQKEGYIG
          GVMVMLDILS NALIQIKNAE VMGKRQVTIW PVNKLTYYTL RVLQRYGYVG
          GVMTLLDPLA NALSHITNSE RVGKKEVYIK PASKLIGEVL RVMQENGYIG
          GVMTVINTLS NALSSLYNNE MRRNKQAIIM PSSKLIVNVL RVMQKEGYVG
          FVMVLLDPLA DALSTIKNAE AIGKQSCTLK PASKLIGTVL KVMQDSGYLG
          GVMVLLDPLA DALSTIKNAE AVGKDSCTIR PASKLIGNVL KVMKDRGYIG
          KAMTLLDPLA NALSHITNSE RVGKKEVYIK PASKLIGEVL RVMLENGYIG
          KVMTLLDPLA NALSHITNSE RVGKKEVYIK PASKLIGEVL RVMQENGYIG
          NVM------- ---------- -RRNKQALIT PASKLIISVL RVMQKEGYIG
          GVMSLSDTLS NTMIAIKNAE KAGYDVCEVR PASKLVGNVL KVFKDYGYIK
          KVMTLLDPLA NALSHMTNSE RVGKKEVYIK PASKLIGEVL RVMQENGYIG
          SVMVLLDPLA NALSTIKNAE NVGKESCTIQ PASKLIGNVL SVMKDYGYIG
          GVMVMLDLLS NALTAIKNAE AMGKRQVVIW PVNKLIYYTL RVLQRYGYVG
          GVMQ-LDAVS NAMSAIKNAE VIGKSKVEIR PASKLVGKIL AVMKDYGYIN
          KVMTLLDPLA NALSHMTNSE RVGKKEVYIK PASKLIGEVL RVMQENGYIG
          GVMTLLDPLA NALSHITNSE KVGKKEVYIK PASKLIGEVL RVMQENGYIG
          GV--MLDVLS NALITIKNAE AVGKGQVVIW PVSKLVYYVL RVLQRGGYVG
          NVMTLMDPLA DALTNIRNNE RQVNDHCTIS PASKLIGRVL STMQKENYIG
          KVMTLLDPLA NALSHITNSE RVGKKEVYIK PASKLIGEVL RVMQENGYIG
          KVMTLLDPLA NALSHITNSE RVGKEEVYLK PASKLMGEVL RVMQENGYIG
          GVMSLSDTLS NAMSIIKNAE SCGKSECEIR PASKLVGNVL RVLKDYGYIK
          GVMVMLDVLS NALMSVKNAE SRGDRQVIIW PSSKLIGNVL RVMQRYGYVG
          GVMTLLDPLA NALSHITNSE RVGKREVYIK PASKLIGEVL RVMQKYGYIG
          GVMTLLDPLA NALSHITNSE RVGKREVYIK PASKLIGEVL RVMQKYGYIG
          GVMVMLDLLS NALIQIKNAE IMGKKQVVIW PVNKLIYHTL RVLQRYGYVG
          GVMPMLDVLS NALITIKNAE MAGRGQVTVW PASKLVYYTL RVLQRHGYVG
          RVMARLNTIA DGMCALKNAA DGGKSSVIVE PASKLLGAMF RIMQETGYIN
          GVMVLLDPLA NALSTIKNAE DIGKQSCTIK PASKLIGNVL KVMKDNGYIG
          GVMTLLDPLA NALSHMTNSE KVGKGEVYIK PASKLIGEVL RVMQQNGYIG
          AVMVLLDPLA DALSVIKNAE SVGKQECTVK PASKLIGNVL KVMKESGYIG
          QIMTLMDPLA NALTNMRNNE MQGNNKCTIA PASKMIGHVL RTMQKEGYIG
          NVMTLLDPLA NALSHITNSE RVGKKEVYIK PASKLIGEVL RVMQENGYIG
          GIMVMQDTLA NALTAITNAE MRRKSEVIIW PASKLIIRVL RVMQRYGYIG
          GVMTLLDPLA NALSHITNSE RVGKREIYIK PASKLIGEVL RVMQKYGYIG
          GVMTLLDPLA NALSHITNSE KVGKSEVYIK PASKLIGEVL RVMQENGYIG
          GVMTVINTLS NSLSTIYNNE RRRNNQAILM PSSKLIVNVL RTMQKEGYIG
          NAMK-SDPLN DVINTIKMAS RIGENEITIS PASRIIGRVL KVMQDYNYIK
          DTMSLMDPLA NALNHVSNCE SVGKNVAYLK PASKLIGRVL NVMQDQGYIG
          GV--MLDTLA NALSTIMNNE VRGKKQCVIY PSSKLIVAVL DTLKRSGYIG
          DTMSLMDPLA NALNHVSNCE SVGKNVAYLK PASKLIGRVL NVMQDQGYIG
          NVMQ-SDPLN DAMSTIKNAA SVGKSECTIC PSSKLIGRVL KVMQEYGYIN
          GVMTLLDPLA NALSHITNSE RVGKKEVYIK PASKLIGEVL RVMQENGYIG
          GVMTLLDPLA NALSHITNSE RVGKREIYIK PASKLIGEVL RVMQKYGYIG
          GVMPATNILA NLFVTLYNNE TRRKGECTIL PTSKLGIEVL KTLQKDGYIG
          GVMTLLDPLA NALSHITNSE RVGKREVYIK PASKLIGEVL RVMQKYGYIG
          DTMSLMDPLA NALNHVSNCE SVGKNVAYLK PASKLIGRVL NVMQDQGYIG
          DTMSLMDPLA NALNHVSNCE SVGKNVAYLK PASKLIGRVL NVMQDQGYIG
          GIMTKQNPIA DAMSAIKNAG DTGKLAVTVE PASRLFGDML KVMQEYGYIT
          GVMS-VDTLS NAMSAIKNAE RVGKSKCEIK PASKLIGNVL RVMKEHGYIK
          GVMSLMDPLA NALNHISNCE RVGKKVVYIK PASKLIGRVL KVMQDNGYIG
          GVMSLMDPLA NALNHLTNCE RVGKKVVYIK PASKLIGRVL KVMQDHGYIG
          QVMTLMDPLA NALTNIRNNE IRGNVKCRIT PASKLIGRVL RTMQKEGYIG
          QVMTLMDPLA NALTNIRNNE IRGNVKCRIT PASKLIGRVL RTMQKEGYIG
          DTMSLMDPLA NALNHVSNCE SVGKNVAYLK PASKLIGRVL NVMQDQGYIG
          GVMSLMDPLA NALNHISNCE RVGKKVVYIK PASKLIGRVL KVMQDNGYIG
          GVMAKIRP-- ---------- ---------- PKPKRMGRGA QRCQ------
          DVMTLMDPLA DAMATIKNNE MVGNKECVIE PASKLIGRVL KVMQEYGYIG
          GVML-LDPLA DAMSTIKNAE NVGKPECIIK PASKLIAMTL KVMADLGYIG
          QVMTLMDPLA NALTNIRNNE IRGNVKCRIT PASKLIGRVL RTMQKEGYIG
          GVMVMLDTLA NAMAAIVNAE MRAKPEVIIM PASKLIANVL RVMQREGYIG
          GAMSLMDPLA NALNHVSNCE GVGKNVAYLK PASKLIGRVL KVMQDQGYIG
          GIMSLMDPLA NALNHISNCE RVGKKVVYIK PASKLIGRVL KVMQDNGYIG
          NVMTLMDPLS DALTNIRNNE LQVNSTCTIS PASKLIGHVL SVMKKENYIS
          DMMSLMDPLA NALNHISNCE NVGKNTAYLK PASKLIGRVL KVMQDQGYIG
          NLMTRLDPLA DAMSTLTNGS MLGKREVVIN IASKLIGKVL KVLKEHGYID
          GVMVMLDTLA NALATIQNAE MRAKSEALIW PASKLIINVL RVMQREGYIG
          GVMVMLDTLA NALATIQNAE MRVKSEALIW PASKLIVNVL RVMQREGYIG
          GVMSLMDPLA NALNHLSNCE RVGKNVAYIK PASKLIGRVL KVMQDKGYIG
          KVMR-NDTLN DVINSIKNAS RLGRREIIAE PAAKLIGKVL KVMQDYNYIK
          NVMN-HDPLN DVINTIKNAS RIGKSEVIIG PASVMIGRIL KVMQDYNYIK
          GVMSLMDPLA NALNHISNCE RVGKKVVYIK PASKLIGRVL KVMQDNGYIG
          NVMSLMDPLA DALTNIRNNE LQGNDSCVIK PASKLIGHVL STMQKENYIG
          NLMQ-NDPLS DALSRINNAA MAGRRDVIIK PASKLIGRVL KIMQDHSYIE
          NLMQ-NDPLS DALSRINNAA MAGRREVIIR PASKLIGRVL KIMQDHAYIE
          GIMSLMDPLA NALNHLSNCE RVGKDVAYVQ PASKLIGRVF KVMQDKGYMG
          GVMV-HDTLS AHLSAIYNAE LRGQREVILM PASKLTVSVL KVLQKEGYIG
          GVMVMLDTLA NALTTIYNNE VRGNKEAIIM PASKLIANVL RIMQKEGYVG
          SVMQ-SDTLN DAMCVIKNAS LSGKAECEIA PSSKLIGHVL KVLQDNGYIS
          GIMSLMDPLA NALNHISNCE RVGKKVVYIK PASKLIGRVL KVMQDNGYIG
          GVMVVMDTLA NALSAIYNAE IRAKKEVVVW PASKLTLNVL KVLQREGYIG
          EIMQ-SDPLN DAMCVMKNAA SDGKSECMIQ PSSKLIGRVL KVMQDHGYIN
          GVMVVMDTLS NALSAIQNAE VRAKSEVVLW PASKLVLNVL RVLQKEGYVG
          GVMVVMDTLA NALSAIYNAE MRAKKEVVVW PASKLTLNVL KVLQREGYIG
          GVMA-RDIVA DFLSHLTNVR RKGEDKTAFF PVSNLIIKLV EIMKREGYIK
          NVMTLNDPLA NALTTIKNNE MRGNIRCKIA PASKLVGRVL RTMQKEGYIG

          DFEFIDDGKA GIYSVTLVGR INKCGAIKPR YSVGTASFER WEKQFLPAKN
          ---------- ---------- ---------- ---------- ----------
          DFEFIDDGKA GIYSITLVGR INKCGAIKPR YSVGTGSFER WEKQFLPAKN
          DFEFIDDGKA GIYSITLVGR INKCGAIKPR YSVGTVSFER WEKQFLPAKN
          DFEFIDDGKA GIYSITLVGR INKCGAIKPR YSVGTVSFER WEKQFLPAKN
          GFEFVDDGKA GQFEVELKGA INECGPVKPR YAAGADEFEK WEKRYLPARD
          DFEFIDDGKA GIYSITLVGR INKCGAIKPR YSVGTVSFER WEKQFLPAKN
          EFEFIDDGKA GIYSVTLVGR VNKCGAIKPR YSVGTGSFER WEKQFLPAKN
          GFEFVDDGKA GQFEVELKGA INECGPVKPR YSAGADEFEK WEKRFLPARD
          GFEYVDDGKA GQFEVELKGA INECGPVKPR YSAGAEDFEK WEKRYLPARD
          GFEYVDDGKA GQFEVELKGA INECGPIKPR YAVGAEDFEK WEKRYLPARD
          EFEFIDDGKA GIYSVTLVGR VNKCGAIKPR YSVGTGSFER WEKQFLPAKN
          GFEYVDDGKA GQFEVELKGA INECGPIKPR YAVGSEDFEK WEKRYLPARD
          EFELIDDGKA GIYSVTLVGR VNKCGAIKPR YSVGTDSFER WEKQFLPAKN
          EFEFIDDGKA GIYSVTLVGR VNKCGAIKPR YSVGTGSFER WEKQFLPAKN
          EFEFIDDGKA GIYSVTLVGR VNKCGAIKPR YSVGTGSFER WEKQFLPAKN
          EFEFIDDGKA GIYSVTLVGR VNKCGAIKPR YSVGTGSFER WEKQFLPAKN
          GFEYVDDGKA GQFEVELKGA INECGPVKPR YSAGADEFEK WEKRFLPARD
          DFEFIDDGKA GIYSVTLVGR INKCGAIKPR YSVGTASFER WEKQFLPAKN
          DFEFIDDGKA GIYSVTLVGR INKCGAIKPR YSVGTGSFER WEKQFLPAKN
          DFEFIDDGKA GIYSVTLVGR INKCGAIKPR YSVGTGSFER WEKQFLPAKN
          GFEYVDDGKA GQFEVELKGA INECGPVKPR YSAGAEDFEK WEKRFLPARD
          EFEFIDDGKA GIYSVTLVGR VNKCGAIKPR YSVGTGSFER WEKQFLPAKN
          DFEFIDDGKA GIYSVTLVGR INKCGAIKPR YSVGTGSFER WEKQFLPAKN
          EFEFVDDGKA GVYDVTLAGK INKCGAIKPR YSVGTDNFER WEKQFLPAKN
          DFEFIDDGKA GIYSVTLVGR INKCGAIKPR YSVGTGSFER WEKQFLPAKN
          DFEFIDDGKA GIYSVTLVGR INKCGAIKPR YSVGTGSFER WEKQFLPAKN
          DFEFIDDGKA GIYSVTLVGR INKCGAIKPR YSVGTGSFER WEKQFLPAKN
          GFSFVDDGKA GEFEVELKGA INECGPVKPR YSAGADEFEK WEKRFLPARD
          EYTRIEDGRG GQFKVVMSGL INKCGCISPR YSVSLDEMEY WEQLYLPSKN
          DFEFIDDGKA GIYSVTLVGR INKCGAIKPR YSVGTASFER WEKQFLPAKN
          EFEFIDDGKA GIYSVTLVGR INKCGAIKPR YSVGTASFER WEKQFLPAKN
          DFEFIDDGKA GIYSVTLVGR INKCGAIKPR YSVGTGSFER WEKQFLPAKN
          GFEFVDDGKG GQFEVELNGA INECGPVKPR YSAGADEFEK WEKRFLPARD
          GFSFVDDGKA GEFEVELKGA INECGPVKPR YSAGADEFEK WEKRFLPARD
          GFQFVDDGKA GSFEIELKGA INECGPVKPR YTAGADEFEK WEKRFLPARD
          EFEFVDNGKA GQLKVKLIGK INKCGVVKPR FAVGKTEMEK WEKRYLPARN
          EYEFIDNGKA GMLNVKLIGK INKCGIIKPR FAVGKAEFEK WEKRYLPARN
          GFSFVDDGKA GEFEVELKGA INECGPVKPR YSAGADEFEK WEKRFLPARD
          GFEHVDDGKA GRFEVELNGA INDCGPVKPR YSAGADEFEK WEKRFLPARD
          GFEFVDDGKA GLFEVELKGA INDCGAVKPR YSAGADDFEK WEKRFLPARD
          EFEYIDDGRW GKITVQLLGR VNKCGPITPR YPLSYRQMPD YVRRYLPSKE
          GFEFVEDGRA GTFEVELKGA INECGSVKPR YSAGADEFEQ WEKRYLPARD
          GFERVEDGKA GRFEVELSGA INECGSVKPR YSVGADEFEQ WEKRFLPARD
          GFEFVDDGKA GRFEVELKGA INECGPVNPR YSVGAEEFEQ WEKRYLPARD
          EFEFIDDGKS GMFRVKLLGR INRCGVIKPR FSTKATEMEK WEKRFLPAKN
          GFEFVDDGKA GLFEVELKGA INDCGVVKPR YSAGADDFEK WEKRFLPARD
          EFEFIEDGKA GIYKVELVGR INKCGAIKPR YSVGAADFER WEKQYLPAKN
          EIEYVDDGRG GKYIVQLLGK INDIGPIRPR YPVKYREIVQ WEQKFLPARQ
          GFEFVDDGKA GTFEVELNGA INKCGVVKPR YSAGADEFEK WEKRYLPARD
          EFEYIDDGRW GKITVQLLGR VNKCGPITPR YPLSYRQMPD YIRRYLPSKE
          GFEFVEDGRG GQLKVTLNGR INRCGAITPR FSVQLDEMEY WEKQYLPGKN
          ---------- ---------- ---------- ---------- ----------
          EFEYIDDGRW GKITVQLLGR VNKCGPITPR YPLSYRQMPD YIRRYLPSKE
          EFEYIDDGRW GKITVQLLGR VNKCGPITPR YPLSYRQMPD YIRRYLPSKE
          EFEFIDDGRS GKIVVQLLGR INKCGPIAPR YPLKYKDLPD YVRRYLPSKE
          GFELIDDGRG GQFKVSLNGN INKCGVISPR FAVKTDEIEK WENQYLPAKN
          GFDLVDDGKA GTFEVELKGA INECGPVKPR YAVGADEFEK WEKRFLPARD
          EFEYIDDGRW GKITVQLLGR VNKCGPITPR YPLSYRQMPD YIRRYLPSKE
          GFEFVDDGKA GRFEVELSGG INECGAVKPR YSAGADEFER WEKRYLPARD
          EFEYIDDGRW GKITVQLLGR VNKCGPITPR YPLSYRQMPD YIRRYLPSKE
          GFERVEDGKA GRFEVELSGA INECGSVKPR YSVGADEFEQ WEKRFLPARD
          EFEYIDDGRW GKITVQLLGR VNKCGPITPR YPLSYRQMPD YVRRYLPSKE
          SFDMIDDGRG GQFRVHLSGR INKCGAITPR YSVGLDELEY WETRYLPGKN
          EFEYIDDGRW GKITVQLLGR VNKCGPITPR YPLSYRQMPD YIRRYLPSKE
          GFQFVDDGKA GRFEVELNGA INECGTVKPR YAAGADDFEK WEKRFLPARD
          GFEYVDDGKA GKFEVELKGA INECGAVKPR YSAGADEFEK WEKRYLPARD
          EIEYIDDGKG GKYIVQLLGK INDIGPIRPR YPVKYREIVQ WEQKFLPARQ
          GFQFVDDGKA GRFEVELKGA INECGAVKPR YSAGADEFEK WEKRFLPARD
          EFEFIDDGKA GIYNVTLVGR INKCGAIKPR YSVGTGSFER WEKQFLPAKN
          EFEFIDDGKA GIYNVTLVGR INKCGAIKPR YSVGTGSFER WEKQFLPAKN
          EFEYIDDGRW GKITVQLLGR VNKCGPITPR YPLSYRQMPD YIRRYLPSKE
          GFEYVENHRG GKFIVELSGN INDCGAIRPR FSSSVTEYEM YEKRYLPARD
          GFEFIEDGRG GQLKVHLTGK INKCGAICPR FSVQLDEMEY WEKQYLPGKN
          GFEYIDDHRG GKFIVTLLGK INDCGAIRPR YSVKRTEYEK FEKRYLPARD
          EFEFVDDDKA GQFIVELEGN INKCGVIKPR HAVKKDEFEK FEKRYLPSKN
          EIEFIEDGRG GKFKVQLLGK INDVGAIKPR FSVKVSELMR WEEKYLPARN
          DFEFVEDGKA GVYTVELIGR INKCGAIKPR YSVGVTEFER WEKQFLPAKN
          EYEFIDNGKA GMLNVKLIGK INRCGAIKPR FAVGKAEFEK WEKRYLPARN
          GFEFIDDGRG GQFRVQLSGT INKCGAISPR FPVAMADMEY WESQYLPAKN
          GFEYVENHRG GKFIVELSGN INDCGAIRPR FSSSVTEYEM YEKRYLPARD
          EFEFVDDEKA GQFIVELEGN INKCGVIKPR HAVKKDEFEK FEKRYLPSKN
          DFEFVDDGKS GMFKVNLQGK INRCGVIKPR FSTQVADLEK WEKRFLPSRN
          EFEYVDDDKA GMFTVELEGN INKCGVIKPR HAVKKDEFEK FEKRYLPSKN
          EFEYIDDGRW GKVVVQLLGR INKCGPITPR YSLKYRDMPQ HVRTYLPSKE
          EIEYVDDGRG GKYIVQLLGK INDIGPIRPR YPVKYREIVQ WEQKFLPARQ
          EFEFIDDGRA GIYRVQLLGK INKAGAIKPR FSVKAKEYEK WEKRFLPAFE
          EFEYIDDGRW GKILVQLMGR INKCGAITPR YSLTYREMPD YIRRYLPSKE
          EFEFIEDGKA GIYEVKLIGK INKCGAIKPR YSVGSLDFER WEKQFLPAKN
          EFEFVDDGKA GIYTVELIGR INKCGAIKPR YSVGVTDFER WEKQFLPAKN
          EFELIDDGRA GIYRVQLIGK INKAGAIKPR FPVKARDYEK WEKRFLPAFE
          EFEFIDDGRA GIYRVQLIGK INKAGAIKPR FPVKARNYEY WEKRFLPAFE
          EFEYIDDGRA GKIIVQLLGR INKCGPISPR YPLDYNGLPD YIRKYLPSKE
          EFEYIDDHKG GAFRITLTKR INDCGAIRPR MSAKKTEYEK FEKRFLPGKD
          EFEFIDDGRA GIYRVQLIGK INKAGAIKPR FPVKARDYEY WEKRFLPAYE
          EFELVEDGKA GIYNVKLAGR INNCGAIKPR YSVSTANFEG WEKQFLPGKN
          EIEYIDDGRG GKYVVQLLGK INDIGAIRPR FPVKYREIVE WEQKYLPARQ
          GFEVKDDPKG GAIVVELSGR INDCGAVRPR FSVKRTEYEK FEKRYLPARD
          EFEFIDDGRA GIYRVQLIGK INKAGAIKPR FPVKARDYEY WEKRFLPAFE
          EFEFIDDGRA GIYRVQLIGK INKAGAIKPR FPVKARDYEY WEKRFLPAFE
          EIEYIDDGRG GKYIVKLLGK INDIGPIKPR YSVKWRDIPL WEQKFLPARQ
          EFEFIDDNKA GKFEVELEGN INQCGVIKPR HAVKKDEFEK FEKRYLPAKN
          EFEFIDDGRA GIYRVQLIGK INKAGAIKPR FPVKAKNYEY WEKRFLPAFE
          EFEFIDDGRA GIYRVQLIGK INKAGAIKPR FPVKAREYEA WEKRFLPAFE
          SFEYRDDKRG GAFFVELSGR INDCGAVRPR FSVKKTEYEK FEKRFLPARD
          EFEYVYDGRG GKYVVQLLGR INDIGAIKPR FHVKVDELQK WEEKYLPARQ
          EFEFIDDGRA GVYRVQLLGR INKAGAIKPR FPVKVSEFEK WEKRFLPAFE
          EFEFIDDGRA GVYRVQLLGR INKAGAIKPR FPVKVSEFEK WEKRFLPAFE
          EIEYIDDGRG GKYVVQLLGK INDIGPIRPR YPVKYREIVQ WEQKFLPARQ
          EVEYIDDGRG GKYIVKLLGK INDIGPIKPR YAVKWREIPE WEQKYLPARQ
          GFEYIEDGRG GQFRVHLNGR INRCGAITPR YSVRLDELEY WETQYLPGKN
          EFEFIEDGKA GIYEVKLIGR INKCGAIKPR YSVQSEEFEK WEKQYLPARN
          EFEFIDDGRA GIYRVQLKGK INKTGAIKPR FPVKAKEYEK WEKRFLPAFD
          EFEFEDDGKA GLYKVELAGR INKCGAIKPR HSVGADNLEK WEKQFLPARN
          EFEYVDDDKA GMFTVELEGN INKCGVIKPR HAVKKDEFEK FEKRYLPSKN
          EFEFIDDGRA GIYRVQLIGK INKAGAIKPR FPVKAREYEA WEKRFLPAFE
          EFEYVDDGRW GKIVVQLLGR INKAGAIKPR LPITYRELPH WVRRYLPSRD
          EFEFIDDGRA GVYRVQLLGR INKAGAIKPR FPVKADEYEK WEKRFLPAFD
          EFEFIDDGRA GIYRVQLLGK VNKAGAIKPR FSVKAKEYEK WEKRFLPAFE
          EFEYIDDGRW GKIVVQLLGR INKCGSITPR YSLTYREVPD YIRRYLPSKE
          SFEVIEEERG GKFSVVLSDT INNCGVIKPR LSVTRSSIGR YESRYLPAQD
          NFEYIEDGKA GVYKVDLIGQ INKCGAVKPR FAVKNHDFEK FEKRYLPAKG
          DFELIDDGRG GKIVVNLLGR INKIGVIKPR YPVKKNEFEA WEREYLPSRD
          NFEYIEDGKA GVYKVDLIGQ INKCGAVKPR YAVKNHDFEK FEKRYLPAKG
          QFEFIEDGKA GLFKISLDGK INDCGVIKPR HSVQKNDLER FESRYLPAQD
          EFEFIDDGRA GIYRVQLLGR INKAGAIKPR FPVKVTEFEK WEKRFLPAFE
          EFEFIDDGRA GVYRVQLLGR INKAGAIKPR FPVKATEYEK WEKRFLPAFE
          EFEHIDDKRG GKFKIKLLAK ITKCGAISPR FKVKTDEFNN WEQQYLPAYD
          EFEFIDDGRA GVYRVQLLGR INRAGAIKPR FPVKVSEFEK WEKRFLPAFE
          NFEYIEDGKA GVYKVDLIGQ INKCGAVKPR YAVKNHDFEK FEKRYLPAKG
          NFEYIEDGKA GVYKVDLIGQ INKCGAVKPR FAVKNHDFEK FEKRYLPAKG
          GFEKIDDGRG GQFQIALSGG INKCGVITPR FSVKVEDLES WEIRYLPGKG
          GFEYIEDHKG GIYVVELSGK INDCGAIRPR YSVKKTEYEK FEKRFLPARD
          EFEFIEDGRA GIFKVELIGK INKCGAIKPR FPVKKFGYEK FEKRYLPARD
          EFEFIEDGRA GIFKVELIGK INKCGAIKPR YAVKKHEFEK FEKRYLPARD
          EFEYVDDGRA GKFIVELEGN INHCGVIKPR HAVKKDEFEK FEKRYLPAKN
          EFEYVDDGRA GKFIVELEGN INQCGVIKPR HAVKKDEFEK FEKRYLPAKN
          NFEYIEDGKA GVYKVDLIGQ INKCGAVKPR YAVKNHDFEK FEKRYLPAKG
          EFEFIEDGRA GIFKVELIGK INKCGAIKPR FPVKKFGYEK FEKRYLPARD
          ---------- ---------- --RCGT---- ---------- ---RDA----
          SFEFIDDGRS GKFLVKLVGR INDCGVIKPR HPVKKDEWEY WEQRYLPARD
          EFEFIDDGKS GMFKVKLLGR INRCGVIKPR FAIKVAELEK WERRFLPARN
          EFEYVDDGRA GKFIVELEGN INQCGVIKPR HAVKKDEFEK FEKRYLPAKN
          EFEYIDDGRW GKIRVRLLGR INKAGVIKPR FSVKYKDLPD WLRKYLPSRD
          NFEYIEDGKA GVYKVDLIGQ INKCGAVKPR YAVKYQEFEK FEKRYLPAKG
          EFEFIEDGRA GIFKVELVGK INKCGAIKPR FPVKKFGYEK FEKRYLPARD
          NFEYVDDNKA GKFEVELDGN INQCGVIKPR HAVKKDEYEK FEKRYLPAKN
          NFEYIEDGKA GVYKVALIGQ INKCGAVKPR FAVKNQEFEK FEKRYLPAKG
          EFEYVDDGRF GKYVVRLNGR INKAGVIKPR FPVKVGEFSR WEKIYLPAEN
          EFEYIDDGRW GKIKVQLLGR INKTGVIKPR FPVKLRDLPH WLRKYLPAYN
          EFEYIDDGRW GKIKVQLLGR INKTGVIKPR FPVKLRDLPH WLRKYLPAYN
          NFEYIEDGKA GIYKVELTGH INKCGAVKPR YAVKKHEFEK FEKRYLPAKG
          SFEVIDESRG GKFKIVLNTT INNCGVIKPR FPVKNENLEK YESRYLPAED
          SFEVIEEERG GKFRVELSDT INNCGVIKPR LSVKNSNIER YESRYLPAQD
          EFEFIEDGRA GIFKVELVGK INKCGAIKPR FPVKKFGYEK FEKRYLPARD
          NFELVDDGKA GIFNVELVGN INKCGVIKPR HAVKNTEFED YEKRYLPAKN
          EFEYVEDGRG GLFKVHLGAT INRCGAIKPR FAVKRDDLEK FESRYLPAQD
          EFEYIENGRG GIFKVRLGPS INKCGAIKPR FSVKRDEMEK FESRYLPAQD
          NFEYIEDGKA GIYKVELTGH INKCGAVRPR YAVKKTEFEK FEKRYLPAKG
          DFEYIDDGRW GKFRVTLLGH INKIGTIRPR MPVTYRELPE HLRRYLASRD
          EFEYIDDGRW GKIRVRLLGR INKCGAIKPR VSVSYRDLPE HLRRFLPSKD
          QFEYVDDGKA GKFRVQLKGA INDCGVIKPR YSVKAVDIEK YEARYLPAQD
          EFEYIEDGRG GIYKVELIGK INKCGAIKPR FPVKKLGYEK FEKRYLPARD
          EFEYIDDGRW GKIKIQLLGR INKIGVIKPR YPVKHRELPE WLKRYLPAYN
          QFEYIEDGKA GKFRVMMEGA INNCGVIKPR YSVKVHDIER FEARYLPAQD
          EFEYIDDGRW GKIKVQLLGR INKIGVVKPR HPVSYRELPE WLKRYLPAYN
          EFEYIDDGRW GKIKIQLLGR INKVGVIKPR YPVKYSELPE WLKRYLPAYN
          NYRLVDSSRG KIIEIELSEY FNEANAIKPR FPVEYSELEK YEKRYLPALN
          EFEFVDDGKS GQFIVELKGN INDCGVIKPR HSVKKDEFEK FEKRYLPARD

          FGALIVTTSS GVMSQYEARD KIGGQLLAYV YIPEGVGPKG TVERVVVDAE
          -----MSSKN GRL--VLARR RKGRKVL--S A--------- --------TF
          FGALILTTSS GVMSQYDARD KIGGQLLAYV YIPEGVGPKG TVERVVVDAE
          FGALIVTTSS GVMSQYEARD KIGGQLLAYV YVPEGVGPRG TVERVVVDAE
          FGALIVTTSS GVMSQYEARD KIGGQLLAYV YVPEGVGPRG TVERVVVDAE
          FGALVVTTSS GIMSHYEARE GIGGQVIAYV YIPENVGPEG AVTRVVIESA
          FGALIVTTSS GVMSQYEARD KIGGQLLAYV YVPEGVGPRG TVERVVVDAE
          FGALIITTSS GVMSQYEARE KIGGQLLAYV YIPEGIGPLG TVERVEVDAE
          FGALVVTTSS GIMSHYEARE GIGGQVIAYV YIPDSVGPEG SVTRVVIESD
          FGALVVTTSS GIMSHYEARE GIGGQVIAYV YTPDNVGPEG SVTRVVIESE
          FGALVVTTSS GIMSHYEARE GIGGQVIAYV YIPENVGPEG TVSRVVIESG
          FGALIITTSS GVMSQYEARE KIGGQLLAYV YIPEGIGPLG TVERVEVDAE
          FGALVVTTSS GIMSHYEARE GIGGQVIAYV YIPENVGPEG AVTRVVIESG
          FGALIITTSS GVMSQYEARE KIGGQLLAYV YIPEGIGPMG TVERVVVDAH
          FGALIITTSS GVMSQYEARE KIGGQLLAYV YIPEGIGPLG TVERVEVDAE
          FGALIITTSS GVMSQYEARE KIGGQLLAYV YIPEGIGPLG TVERVEVDAE
          FGALIITTSS GVMSQYEARE KIGGQLLAYV YIPEGIGPLG TVERVEVDAE
          FGALVVTTSS GIMSHYEARE GIGGQVIAYV YIPDNVGPEG SVTRVVIESE
          FGALIVTTSS GVMSQYEARD KIGGQLLAYV YIPEGVGPKG TVERVLVDAE
          FGALILTTSS GVMSQYEARD KIGGQLLAYV YIPEGVGPKG TVERVVVDAE
          FGALILTTSS GVMSQYEARD KIGGQLLAYV YIPEGVGPKG TVERVVVDAE
          FGALVVTTSD GIMSHYEARE GIGGQVIAYV YIPDNVGPEG SVTRVVIESD
          FGALIITTSS GVMSQYEARE KIGGQLLAYV YIPEGIGPLG TVERVEVDAE
          FGALILTTSS GVMSQYEARD KIGGQLLAYV YIPEGVGPKG TVERVVVDAE
          FGALIVTTSN GVMSQHDARE NIGGQLLAYV YIPEGVGPKG SVERLLVDAV
          FGALILTTSS GVMSQYEARD KIGGQLLAYV YIPEGVGPKG TVERVVVDAE
          FGALILTTSS GVMSQYEARD KIGGQLLAYV YIPEGVGPKG TVERVVVDAE
          FGALILTTSS GVMSQYEARD KIGGQLLAYV YIPEGVGPKG TVERVVVDAE
          YGTLVVTTSH GIMSHYEARE GVGGQVIAYV YIPEDVGDNG SVTRVTIESD
          IGMLMISTSK GVMGHHDARR GVGGELLGYV YIPSGVGPKG NLQRVRFTTE
          FGALIVTTSS GVMSQYEARD KIGGQLLAYV YIPEGVGPKG TVERVLVDAE
          FGALIVTTSN GVMSQYEARD KIGGQLLAYV YIPEGVGPKG TVERILVDAE
          FGALILTTSS GVMSQYEARD KIGGQLLAYV YIPEGVGPKG TVERVVVDAE
          FGALVVTTSE GIMSHYEARE AIGGQVIAYV YIPDDVGPEG TVSRVVIESD
          YGTLVVTTSH GIMSHYEARE GVGGQVIAYV YIPEDVGDNG SVTRVVIESD
          YGTLVVTTSH GIMSHYEARE GIGGQVIAYV YIPDEAGPNG SVTRVVIASE
          FGTLILTTSK GVMSHYDAAK GIGGEILAYV YVPQGVGQKG QISRVIVETG
          FGMLILTTSQ GVMSHYDAAT GIGGELLAYV YVPQGVGQKG QVSRITVEAS
          YGTLVVTTSH GIMSHYEARE GVGGQVIAYV YIPEDVGDNG SVTRVVIESD
          YGALVVTTSH GIMSHYEARE GVGGQVIAYV YIPEDVGDNG SVSRVVIESD
          YGALIVTTSH GVMSHYEARE GIGGQIIAYV YIPDEVGPNG SVTKIAIESD
          IGIIIVSTSK GVMSHKEAAR RIGGVALGYV YIPKNVGPKG EVVKIVLETT
          YGTLVVTTSH GIMSHYEARE GIGGQVIAYV YLPDDVGADG EVTRVVIESE
          YGTLVVTTSH GIMSHYEARE GVGGQVIAYV YLPEDAGPEG SVTRVVIESD
          YGSLVVTTSH GIMSHYDARE GVGGQVIAYV YIPDDVGPEG SVSRVVIASD
          FGVLILSTNK GVMAHSDARA SLGGQLLAYV YIPEGVGPKG ELSRVIVNSR
          YGALIVTTSH GVMSHYEARE GIGGQIIAYV YIPDEVGPNG SVTKVVIESD
          FGALILTTSI GVISQYEARE NVGGQLLAYV YIPSGVGPKG SNQRIVIDTD
          IGILVISTSQ GVMSHIEAKE KIGGVLLAYV YIPKGVGPLG ELVKVVLEVF
          YGTLIVTTSH GVMSHYDARE GIGGQVIAYV YIPDDVGPNG SVTKVVIESE
          IGIIIVSTSK GVMSHKEAAR RLGGVALGYV YIPSNVGPKG EVVKIVLETT
          FGLLMLSTSR GVMSHEQARK GIGGELLGYV YIPGGVGPKG QLARVTISTE
          -----MSTKN GRK--VLARR RKGRKVL--S A--------- -------RTY
          IGIIIVSTSK GVMSHKEAAR RLGGVALGYV YIPSNVGPKG EVVKIVLETT
          IGIIIVSTSK GVMSHKEAAR RLGGVALGYV YIPSNVGPKG EVVKIVLETT
          IGVLIISTNK GVMTHKDAIR RIGGVALGYV YIPQGIGPKG EIEKIVVETT
          FGLLIMTTSH GVISHESARQ GIGGELLAYV YIPEGVGKKG TLERLIISTE
          FGTLVVTTSS GIMSHYEARE GIGGQVIAYV YIPDEVGPEG TITRVVIESE
          IGIIIVSTSK GVMSHKEAAR RLGGVALGYV YIPSNVGPKG EVVKIVLETT
          YGALIVTTSH GVMSHYEARE GIGGQVIAYV YIPENVGPNG SVTRVVIETD
          IGIIIVSTSK GVMSHKEAAR RLGGVALGYV YIPSNVGPKG EVVKIVLETT
          YGTLVVTTSH GIMSHYEARE GVGGQVIAYV YLPEDAGPEG SVTRVVIESA
          IGIIIVSTSK GVMSHKEAAR RIGGVALGYV YIPKNVGPKG EVVKIVLETT
          FGLLILSTSR GVLTHNQARQ GIGGELLGFV YIPEGVGPKG TLQRIVVRTD
          IGIIIVSTSK GVMSHKEAAR RLGGVALGYV YIPSNVGPKG EVVKIVLETT
          YGTLIVTTSH GVMSHYEARE GVGGQVIAYV FIPDEIGPEG SVTRIAIVSG
          YGTLIVTTSH GVMSHYEARE GIGGQVIAYV YIPDDVGPNG SVTRVAIASE
          IGILIISTSQ GVMSHIEAKE KIGGVLLAYV YIPKGVGPLG EVTKIVMEVF
          YGTLIVTTSH GVMSHYEARE GIGGQVIAYV YIPDEVGPNG SVTRVVIETD
          FGALIVTTSS GVMSQYEARE KIGGQLLAYV YIPEGIGPLG TVERVVVDAV
          FGALIVTTSS GVMSQYEARE KIGGQLLAYV YIPEGIGPLG TVERVVVDAV
          IGIIIVSTSK GVMSHKEAAR RLGGVALGYV YIPSNVGPKG EVVKIVLETT
          FGILIVSTTK GVMSQKDARK RLGGVLLAYV YVPEDVGPKG ENTRVRVYTT
          FGLMILSTSH GVMSHVQARR GIGGELLGYV YIPDGVGPKG ALVRITIATE
          FGILIVSTTQ GVMSQKEAIE GLGGVLLAYV YIPEGVGPLG ENERVRVFTN
          FGTIVITTPE GIMTHREAKE GIGGRLLVYV YIPEGIGSKG TLTRVVVEAR
          VGILILSTSK GVLSHLEARQ NVGGVLIAYV YVPEGVGPLG TLERIIIESY
          FGVLILTTPK GVISQYEARE NVGGQLLSFV YIPEGVGPKG TNTRIIVDSA
          FGMLILTTSQ GVMSHYDAVS GIGGELLAYV YVPQGVGQKG QVSRVIVDAS
          FGILIVSTSK GVISHAEARN GIGGQLLGYV YIPPGVGPKG TLVRVVVSTA
          FGILIVSTTK GVMSQKDARK RLGGVLLAYV YVPEDVGPKG ENTRVRVYTT
          FGIMIVTTPE GVMTHREAKE GIGGRLLVYV YIPEGIGSKG QLSRVVLEVK
          FGVLIMSTSQ GVISHVDARE GIGGQLLAYV YIPEGVGPLG TVSRLVVDAE
          FGIMIVTTPE GIMTHHEAKE GIGGRLLVYV YVPEGVGPKG ELSRVILETR
          IGVILVSTSK GVMTHKEAAR RLGGVALGYV YIPENVGPKG EVEKLIVEAT
          IGILVISTSQ GVVSHIEAKE KIGGVLLAYV YIPKGVGPLG ELVKILLEVF
          FGILIVSTSQ GVMTHKEALE GIGGRLIAYV YIPEGVGPKG EVERVVVYKD
          IGVIIVSTPK GVMTHKEAAR RTGGIVLGYV YIPSGIGKKG ELSRIILEGS
          FGTLILTTSH GVMSQYDARE NIGGQLLAYV YIPEGVGPKG KNERITVDST
          FGVLILTTSQ GVVSQYEARE NTGGQLLSFV YIPEGVGPKG TNTRVTVDSA
          FGILIVSTSQ GVMTHKEALE GIGGRLIAYV YIPEGVGPKG ELQRVVIYKE
          FGILIVSTSQ GVMTHKEARE GIGGRLIAYV YIPEGVGPKG ELERVVVYKE
          IGIIIISTPK GVMSHRDGIR KIGGVTLGYV YIPDKVGPKG EVIKIILETT
          FGILVVSTVK GVMSQREARE GLGGVLLAYV YIPEGVGQKG ENSRVRVYTE
          FGILIVSTSQ GVMTHKEAIE GIGGRLIAYV YIPEGVGPKG ELERVVIYKE
          FGTLILTTSM GVKSQYEARD NVGGQLLAYV YIPEDIGPKG TNKKVTIEAL
          IGILVISTSQ GVMSHLEAKE KIGGVLLAYV YIPDGVGPLG ELVKVVLEVL
          FGILIVSTTE GVMSQKDAIE GLGGVLLAYV YVPENVGPKG SNERVRVYTE
          FGILIVSTSQ GVMTHKEARE GIGGRLIAYV YIPEGVGPKG ELQRVVIYKE
          FGILIVSTSQ GVMTHKEARD GIGGRLIAYV YIPEGVGPKG ELERVVIYKD
          IGLLVISTPH GVMSHVEAKE RTGGVLLAYV YVPQGVGPLG SIERIVLEVF
          FGILIVTTPE GIMTHREAKE GIGGRLLAYM YIPEGVGPNG EISRLVLETA
          FGILIVSTSQ GVMTHKEARE GIGGRLIAYV YIPEGVGPKG ELERVVVYKE
          FGILIVSTSQ GVMTHKEAIE GIGGRLIAYV YIPEGVGPKG ELKRVVVFKE
          FGILVVSTVK GVMSQKEARE GLGGVLLAYV YVPDGVGPKG ENSRIRVYTE
          VGILILTTSK GVVSHLEARE RVGGILVAYV YVPDGVGPLG SVAKVVVEGF
          FGILIVSTSQ GVMSHKEAIE GIGGRLIAYV YIPEGVGPKG ELERVVIYKD
          FGILIVSTSQ GVMSHKEAIE GIGGRLIAYV YIPEGVGPKG ELERVVIYKD
          IGILVISTSQ GVMSHIEAKE KIGGVLLAYV YIPQNVGPLG EITKVVLEVF
          IGILILSTPH GVMSHVEAKE RTGGVLLAYV YVPQGVGPLG ALEKIILEVH
          FGILILSTSK GVITHEQARR HVGGELLGYV YIPKGVGPRG QLERLVISTT
          FGALILTTSE GVLSQIEARE NIGGQLLAYV YIPDDVGEKG SNERIIVDAV
          FGILIVSTSQ GIMTHKEARE GIGGRLIAYV YIPEGVGPKG ELERLIVYKE
          FGTLILTTPA GVISQYQARE NVGGQLLSFV YIPEGVGEKG TNTKVTVDCQ
          FGIMIITTPE GIMTHNEAKE GIGGRLLVYV YVPEGVGPKG ELTRVVLETR
          FGILIVSTSQ GVMTHKEAIE GIGGRLIAYV YIPEGVGPKG ELERVVIYKE
          IGLLILTTPQ GVMSHREAIE NIGGILIAYV YIPEGVGPKG SLQRVILETF
          FGILIVSTSQ GVMSHKEARE GIGGRLIAYV YIPEGVGPKG ELERVVIYKD
          FGILVVSTSQ GVMTHKEALE GIGGRLIAYV YIPEGIGPKG EIDRVVIYKG
          IGVIILSTPK GVMTHKEAAR RTGGVVLGYV YIPSGVGKKG ELHRIILEAT
          FGIIILTTTK GVMSHLEARK GIGGKLLAYV YIPEGIGKLG EASRIIIAVS
          FGLLIVSTPK GLMTHDEARS GVGGRLISYI YIPANVSGAK ELKRVVIECT
          VGLLIVSTPK GVMTHREAKE GLGGVLLAYV YIPEGVGPLG KVEKVVVETF
          FGLLIVSTPK GLMTHDEARN GVGGRLISYI YIPENVSGAK ELRRVVIECT
          FGVLILTTTA GVVSHTKAKE GVGGKLLAYV YLPKGVGPKG KLERIVVSCK
          FGILIVSTSQ GVMSHKEARE GIGGRLIAYV YIPEGVGPKG ELKRVVIYKE
          FGILIVSTSQ GVMSHKEARD GIGGRLIAYV YIPEGVGPKG EVEKVVIYKD
          RGMLLVTTNQ GVMSHHEATQ GIGGFLIGYV YIPEGVGPLG KTHKVNLKTI
          FGILIVSTSQ GVMSHKEAIE GIGGRLIAYV YIPEGVGPKG EVERVVIYKD
          FGLLIVSTPK GLMTHDEARN GVGGRLISYI YIPENVSGAK ELKRVVIECA
          FGLLIVSTPK GLMTHDEARN GVGGRLISYI YIPENVSGAK ELKRVVIECT
          FGIIILTTSK GVMSHEQARK GVGGELLGYV FIPKGVGSKG ELTRVTLVST
          FGILIVSTTQ GVMSQKEAIE GLGGVLLAYV YIPEGVGPLG ENSRVRVYAN
          FGILIVSTTQ GVMSHEEAKK GLGGRLLAYV YIPENVSEGK ELRRVVIFCE
          FGLLIVSTSQ GIMTHYEAKE GIGGRLISYV YIPENVSGNK ELRRVVIECE
          FGIIIVSTPE GIMTHKEAKD GIGGRLLAYV YIPDGVGPKW ELSRVVLEVK
          FGIIIVSTPE GIMTHKEAKD GIGGRLLAYV YIPEDVGPKG ELSRVVLEVK
          FGLLIVSTPK GLMTHDEARN GVGGRLISYI YIPENVSGAK ELKRVVIECA
          FGILIVSTTQ GVMSHEEAKK GLGGRLLAYV YIPENVSGGK ELRRIVIFCE
          -----VIQKY GLY--LCCFR TLGF-RK--N RVPEGVGPKG EVERVVVESF
          FGLLIVTTPE GVMSHYEAKE GIGGRLLAYV YIKDDVGPKG EVTKVVIAAT
          FGVLILSTSQ GVMPHTDARA GIGGHLLAYV YIPDGVGPKG ELSRILIRSV
          FGIIIVSTPE GIMTHKEAKD GIGGRLLAYV YIPEDVGPKG ELSRVVLEVK
          IGILIISTSQ GVMSHREAIQ RIGGVLLAYV YVPEGVGPKG ELTRVVVEAY
          FGLLIVSTPK GLMTHDEART GVGGRLISYV YIPGNVSGAK VLKRVVVEST
          FGLLIVSTTQ GVMSHEDAKK GLGGRLLAYV YIPENVSGGN ELRRVIIFCE
          FGILIVTTPE GIMTHKEAKA GIGGRLLAYM YIPEGVGPQG ELNRVILVTD
          FGLLIVSTPK GLMTHDEAKD GIGGRLISYI YIPENVSGGK QLEKLVIQCS
          VGLIIVSTNQ GVMTHREAKE GIGGVLIAYC YIPEGVGPKG TLERVKVRTY
          IGILILSTPH GVLSHKEAIA KTGGVLLAYV YIPENVGPKG SIERIIVETF
          IGILILSTPH GVLSHKEAIA KTGGVLLAYV YIPENVGPKG SIEKVIVEAF
          FGLLIVSTPK GLMTHDEAKE GLGGRLISYI FIPDNVSGGK ELKRIVIESL
          FGILILTTTK GVMSNIEARK GIGGKLLAYV YIPKDVFGNK KLEKIKIVKS
          FGIIILTTTK GIMSHIEARK GIGGKLLAYV YLPDDVGKLG EASRVKIATS
          FGILIVSTTQ GVMSHEEAKK GLGGRLLAYV YIPENVSGGK ELRRIVIFCE
          FGILIVTTPQ GVMTHHEAKE GIGGRLLVYV YIPEDVGNGG EIKRVTVKVA
          FGILIITTNK GVMTHSEAKK GVGGKLLAYV YIPEGVGPKG ELVRIIVYCP
          FGILIVTTNK GVMTHTDAKK GVGGKLLAYV YVPEGVGPLG EMTRVVVYCP
          FGLLIVSTPK GLMTHDEAKS GLGGRLISYI YIPESVAGGK ELRRVVVESL
          LGYLIISTSQ GVMTHKDAMQ HLGGILIAYV YVPQGVGPKG EVQKVIVEAR
          VGILIISTSQ GLMTHKEAIQ RVGGIAIAYV YVPEGVGPKG ELERVLVETF
          FGVLIFTTTD GVVSQFKAKE GIGGKLLAYV YIPDGVGPKG ELSRVSVSCE
          FGILIVSTTE GVMSHEEAKK GLGGRLLAYV FIPENVSGNK ELRRIVIYCH
          IGVIIVSTPY GVLSHKEAVE QTGGVLLAYC YIPENVGPKG IITRVIVETF
          FGVLILTTTA GVITHDHAKE GIGGKLLAYI YIPGGVGPKG ELSRVSVSCE
          IGILIVSTPQ GVMSHKEAVE KTGGVLLAYC YIPENVGPKG ELTRVVVETF
          IGVVIVSTPH GVLSHKEAVA HTGGVLLAYC YVPEGVGPKG TVSRVIVETY
          FGRLILSTSK GLITNREAKE KIGGVLIAYV YIPENVGPKG EVERIILETY
          FGILIVTTPE GVMTHREAKK GIGGILLAYV YIPDEVGPKG ELSRIILESR

          YARKEQKAMV GTFASHIRNL VKGVNEGFEC KMSIVYAHFP MQVKVDGLII
          QPNNRKRSK- ---------- ----VHGFRS RMSSKNGRLV LA--------
          SSRKEQKAMV GTFASHIKNL IIGVSEGFEC KMTIVYAHFP MQVKVEGLVI
          YARKEQKAMV GTFASHIRNL VKGVNEGFEC KMSIVYAHFP MQVKVDGFVI
          YARKEQKAMV GTFASHIRNL VKGVNEGFEC KMSIVYAHFP MQVKVDGFVI
          AEDAKTNATV GTFESHLKNA FHGVTEGWEY KMEVFYSHFP MQVRVEGVVI
          YARKEQKAMV GTFASHIRNL VKGVNEGFEC KMSIVYAHFP MQVKVDGFVI
          SSRKEQKAMV GTFTSHIKNL MKGVNEGFEC KMTILYAHFP MQVKVDGLII
          AEDAKTNATV GTFESHVENA FHGVTEGWEY EMEVFYSHFP MQVRAEGVVI
          SEDAKTNATV GTFESHLTNA FHGVTEGWEY KMEVFYSHFP MQVRVEGVVI
          AEDAKTNSTV GTFESHITNA FHGVTEGWEY EMEVFYSHFP MQVRVEGVVI
          SSRKEQKAMV GTFTSHIKNL MKGVNEGFEC KMTILYAHFP MQVKVDGLII
          AEDAKTNSTV GTFESHITNA IHGVTEGWEY EMEVFYSHFP MQVRVEGVVI
          SSRKEQKAMV GTFTSHIKNL MKGVNEGFEC KMTILYAHFP MQVKVDGLII
          SSRKEQKAMV GTFTSHIKNL VKGVNEGFEC KMTILYAHFP MQVKVDGLII
          SSRKEQKAMV GTFTSHIKNL IKGVNEGFEC KMTILYAHFP MQVKVDGLII
          SSRKEQKAMV GTFTSHIKNL MKGVNEGFEC KMTILYAHFP MQVKVDGLVI
          SEDAKTNATV GTFESHITNA FHGVTEGWEY EMEVFYSHFP MQVRVEGVVI
          FSRKEQKAMV GTFASHIRNL MKGVNEGFEC KMNIVYAHFP MQVKVEGLII
          SSRKEQKAMV GTFASHLKNL IIGVSEGFEC KMNIVYAHFP MQVKVEGLVI
          SSRKEQKAMV GTFASHLKNL IIGVSEGFEC KMNIVYAHFP MQVKVEGLVI
          AEDAKTNATV GTFESHIQNA FHGVTTGWEY KMEVFYSHFP MQVRAEGVVI
          SSRKEQKAMV GTFTSHIKNL MKGVNEGFEC KMTILYAHFP MQVKVDGLVI
          SSRKEQKAMV GTFASHLKNL IIGVSEGFEC KMNIVYAHFP MQVKVEGLVI
          SPRRKERAMV GTFSSHIRNM IKGVTEGFEY RMTIVYSHFP MQVKVEGFVV
          SSRKEQKAMV GTFASHLKNL IIGVSEGFEC KMNIVYAHFP MQVKVEGLVI
          SSRKEQKAMV GTFASHLKNL IIGVSEGFEC KMNIVYAHFP MQVKVEGLVI
          SSRKEQKAMV GTFASHLKNL IIGVSEGFEC KMNIVYAHFP MQVKVEGLVI
          EDNAKTMSTI GTFQSHIENM FHGVTEGWEY GMEVFYSHFP MQVDVEGVVI
          SQKKAVTSMV GTLASHCSNM CTGVTKGYLY SMKVVYSHFP IQIKVVGLEI
          FSRKEQKAMV GTFASHIRNL MKGVNEGFEC KMNIVYAHFP MQVKVEGLII
          SSRKEQKAMV GTFSSHIKNL IIGVSEGFEC KMTIVYAHFP MQVKVEGFII
          SSRKEQKAMV GTFASHLKNL IIGVSEGFEC KMNIVYAHFP MQVKVEGLVI
          ADDAKTTATV GTFESHVRNA FHGVTDNWEY EMEVFYSHFP MQVDVEGVVI
          EDNAKTMSTI GTFQSHIENM FHGVTEGWEY GMEVFYSHFP MQVNVEGVVI
          ESDAKTRSTI GTFESHVENM FHGVTEGWEY EMEVFYSHFP MQVEVEDVVI
          KDDKQTKATV GTYASHIKNM MTGVSEGYEY HMKIVYAHFP IQVKVEGVTI
          KVDKQTKATV GTFASHIRNM IKGVTEGYEY NMKIVYSHFP IQVKVEGVSI
          EDNAKTMSTI GTFQSHIENM FHGVTEGWEY GMEVFYSHFP MQVDVEGVVI
          ADDAKTMSTL GTFESHVSNM FHGVSDGWTY EMEVFYNHFP MQVSVEGVVI
          VENAKTNATI GTFESHVNNM LHGATEGWEY QMEVHYAHFP MQVSVEGVVI
          FANRRKKAVF YSIVSHIKNM ITGVTKGYRY YLKIIYTHFP TSVKVVGVQI
          TDDAKTNATI GTFESHVRNM VQGVTEGWEY RMEVLYSHFP MQVNVEGVVI
          EGDAKTMSTI GTFESHVRNM FHGVTEGWEY EMEVFYSHFP MQVRAEDIVI
          AEDAKTMSTV GTFESHVENM LHGVTEGWEY RLQVHYSHFP MQVEAEDIVI
          VDRKRHRAMV GTLASHINNM VTGVTKGYEY RMKVVYSHFP IQLKAASLII
          VENAKTNATI GTFESHVNNM LHGATEGWEY KMEVHYAHFP MQVSVEGVVI
          VKKKTQRAMV GTFSSHITNL ITGVTEGFEY RMKIVYAHFP MQVKVEGLTI
          NARKKEYAIL GTYKGILKNM FLGVTKGWRY KLKIIYTHFP VLAKVQGLVI
          ETNAKTNATI GTFESHVENM LYGVTEGWEY KMEVYYAHFP MQVNVQGVVI
          FANRRKKAAF YSIVSHIKNM ITGVTKGYRY YLKIIYTHFP TSVKVVGVQI
          SRRKEITSMV GTLEAHTKNM IHGVTEGFEY RMKVVYSHFP IQLKVQGLEI
          QPNKRKHSK- ---------- ----VHGFRK RMSTKNGRKV LA--------
          FANRRKKAAF YSIVSHIKNM ITGVTKGYRY YLKIIYTHFP TSVKVVGVQI
          FANRRKKAAF YSIVSHIKNM ITGVTKGYRY YLKIIYTHFP TSVKVVGVQI
          FADRRKKAQF YSIIAHIENM FTGVTKGYRY YLKIIYTHFP VTVKVSGVQI
          SQRKKIYAML GTYASHAKNM FRGVNEEYEY GMKVVYSHFP IQLKEIGLEI
          NEDAKTNATV GTFESHIENA FHGVTAGWEY KMEVFYSHFP MQVRAEGVVI
          FANRRKKAAF YSIVSHIKNM ITGVTKGYRY YLKIIYTHFP TSVKVVGVQI
          ETDAKTSATV GTFESHVSNM IHGVTDGWSY EMEVYYAHFP MQVSVEGVII
          FANRRKKAAF YSIVSHIKNM ITGVTKGYRY YLKIIYTHFP TSVKVVGVQI
          EDDAKTMSTI GTFESHVQNM FHGVTEGWEY EMEVFYSHFP MQVRAEDIVI
          FANRRKKAVF YSIVSHIKNM ITGVTKGYRY YLKIIYTHFP TSVKVVGVQI
          ASRKQIVAMV GTLAAHIRNM CKGVTEGFEY SMKVVFAHFP IQLKLQGLVI
          FANRRKKAAF YSIVSHIKNM ITGVTKGYRY YLKIIYTHFP TSVKVVGVQI
          AEDAKTNSTV GTFESHVTNM IHGVTEGWEY DMEVFYSHFP MQVSVQDVVI
          NEDAKTNATV GTFESHVANM IHGVTDGWEY TMEVYYAHFP MQVTVEGVVI
          KARKREYAIL GTYKGILKNM FLGVTRGWRY KLKVIYTHFP MLVKVQGLVI
          DDNAKTRSTV GTFESHVTNM FHGVTEGWEY SMEVFYSHFP MQVSVEGIVI
          SSRKEQKAMV GTFTSHIKNM IKGVNEGFEC KMSIVYSHFP MQVKVDGFII
          SSRKEQKAMV GTFTSHIKNM IKGVNEGFEC KMSIVYSHFP MQVKVDGFII
          FANRRKKAAF YSIVSHIKNM ITGVTKGYRY YLKIIYTHFP TSVKVVGVQI
          SPKKKHKAMV GTFAGHIENL ITGVKEGFEY HLKVVYAHFP IKVRVEGVII
          SGRKEITAMV GTFEAHAKNM CRGVTDGFEY RMKVVYSHFP IQLKLQGLEI
          NKRKKLKAMV GTFATHIENL VRGVKEGFEY KLKIVYSHFP MKVRVEGVVI
          FPKKKEKAML GTIRSHINNM IIGLTDGFSY KMKIVYAHFP MTVKKTGITI
          FAGRSEKAVV GTVAGHIRNM ILGVTRGWRY KLKIVFSHFP MNAKVQGLII
          SSRKKQKAMV GTYTSHITNM MKGVVDGFEY HMKVVYSHFP MQIKVNGFVI
          RLDRQTKATV GTFASHIRNM ITGVTEGFEY SMKIVYSHFP IQLKVEGVAI
          SEKKRILAMT GTLEAHAKNM IRGVADGYEY RMKVVYSHFP IQLKQQGLEI
          SPKKKHKAMV GTFAGHIENL ITGVKEGFEY HLKVVYAHFP IKVRVEGVII
          FPKKKDKAML GTIKSHITNM IVGLTEGFTY HMKIVYAHFP MTVKAAGVTI
          ITRKRHRSMA GTIAAHLKNM IKGVNEGFEY RMKAVYSHFP IQLKASKLLI
          FPKKKDKAML GTIKSHITNM IIGLTEGFTY KMKIVYAHFP MTVKAAKVLI
          FANKRTKSLV YTLLRHVQNM ITGVTKGYRY YLKIIFTHFP MSVKVVGVQI
          NVRKKEYAIL GTYKGILKNM FLGVTKGWRY KLKIIYTHFP VLAKVQGLVI
          FPRRKDIAIA RTFKAHIANM IKGVTEGFTY KLKVVYSHFP ITVKVQGVYI
          FLGRREKATA YSIVKHIKNM FTGVQNGYRY YLKIIFTHFP ITVKVVNVQI
          STKKSHKAMI GTFSSHINNM MKGVTQGFEY RMKVVYSHFP MQLKVEGLFI
          SSRKKQKAMV GTLASHINNM MNGVVNGFEY RMKVVYSHFP MQLKVEGFII
          FPRKKDVAIV RTFKAHINNM IKGVTEGFKY RLKVVYSHFP MTVKVQGVVI
          FPKKKDIAIA RTFKAHIANM IKGVTEGFTY KLKVVYSHFP VTVKVQGVVI
          FADRRKKALL YSIIAHIKNM ITGTINGYRY YLKVISTHFP ISVKVSGVQV
          DGKIKQKAMV GTFAAHIRNL IKGVTEGFEY KLRVVYAHFP VKLRVEGVVI
          FPRRKDVAIA RTFKAHISNM IKGVTEGFTY KLKVVYSHFP VTVKVQGVVI
          STRRDKKAII GTFAAHLRNM MTGVTEGFEY KMKVVYSHFP MQLKVDGFMI
          NAKKREYALL GTYKGILKNM FLGVTKGWRY KLKVIYTHFP MLVKVQGLTI
          DRKSKVKAMV GTFAAHINNL IRGVTEGFEY RLRILYSHFP MKVRVEGVII
          FPRKKDIAIA RTFKAHIANM IKGVTEGFTY KLKVVYSHFP VTVKVQGVVI
          FPRRKDIAIA RTFKAHINNM IKGVTEGFTY KLKVVYSHFP VTVKVQGVII
          GARKREYAIL GTIKGELKNA FLGVTRGWRY KLKIIYTHFP MLVKVQGLTI
          FPKKKDKSMI GTTRAHLNNM IKGVTEGFTY HMKIVYAHFP MTVKVEGVTI
          FPRKKDIAIA RTFKAHINNM IKGVTEGFTY KLKVVYSHFP VTVKVQGVII
          FPRKRDIAIA RTFKAHIANM LRGVTEGFTY KLKVVYSHFP MTVKVQGVVI
          SKKTKQKAMV GTFAAHVNNL IKGVTEGFQY KLRVVYSHFP IKVRVEGVII
          ALDRKAKSTV FTVAGHIRNM IIGVTKGWRY KLKVVYAHFP ISVKVQGVVI
          FPRRKDVAIA RTFAAHIRNM IKGVTEGFTY KLKVVYSHFP ISVKVQGVII
          FPRRKDVAIA RTFAAHIRNM IKGVTEGFTY KLKVVYSHFP ISVKVQGVII
          NARKKEYAIL GAYKGILRNM FLGVTKGWRY KLKVIYTHFP MLVKVQGLII
          GARKREYAIM GAIKGELKNM FLGVTRGWRY KLKIIYTHFP MLVKIQGISI
          ADRKRTIAMV GTIQAHVQNM VRGVTEGFEY RMKVVYSHFP IQLKLSGLEI
          SNKKTQKAMV GTIASHMRNM IKGVTEGFEY KMKVVYSHFP MQLKVEGLVV
          FPRRKDIAIA RTYKAHLNNM IKGVTEGFTY KLKVVYSHFP MTVKVQGVLI
          SVRKRQKAMV GTFASHISNL MDGVVNGFEY KMKVVYSHFP MQLKVEGLLI
          FPKKKDKAML GTIKSHITNM IIGLTEGFTY RMKIVYAHFP MTVKVAKVII
          FPRKKDIAIA RTFKAHIANM IKGVTEGFTY KLKVVYSHFP MTVKVQGVVI
          FADREKKALL YTIASHIKNM ITGVTKGWRY KLKIVTSHFP VNAKVVGILI
          FPRRKDVAIV RTFKAHINNM IKGVTEGFTY KLKVVYSHFP ITVKVQGVII
          FPRRNDIAIA RTFRAHIANM IKGVTDGFTY RLKVVYSHFP ITVKVQGVYI
          FLNRKEKATL YSIRRHIENM IVGVQNGYRY YLKIIFTHFP ITVKVVNVQI
          KENKFTNGII GTWYSELKLV FHGVSNGFKY EMKIDFTHFP MRVSVRGLHV
          FPRKAQTAIV GTYRSHIQNM IKGVTDGFEY KLVIRYAHFP MKVSAKGVMI
          HATKKDYALV GTIASIINNM IIGVTKGYRY KLKIVYAHFP MSLKVEKIII
          FPRKVQTAIV GTYRSHIQNM ITGVTDGFEY KLVIRYAHFP MKVSAKGVTI
          FPKVKDKAMV GTFASHIRNM IEGVTLGFEY EMKIVYSHFP MKTSIKGFII
          FPRRKDVAVV GTFRAHITNM IKGVTEGFVY KLKVVYSHFP ITVKVQGVII
          FPRRKDVAIV RTFKAHINNM IKGVTEGFTY KLKVVYSHFP ITVKVQGVII
          GERKRDYAIL HTARSIIRNI CEGLVEGYTI KMKVVFAHFP ITVKVEGILI
          FPRRKDVAIA RTFKAHIKNM IKGVTEGFTY KLKVVYSHFP ITVKVQGVII
          FPRKAQTAIV GTYRSHIQNM ITGVTDGFEY KLVIRYAHFP MKVSAKGVTI
          FPRKAQTAIV GTYRSHIQNM ITGVTDGFEY KLVIRYAHFP MKVSAKGVTI
          SARRSVYALL GTYKAHLGVM SKGVSEGYEY HMKIVYNHFP IQVKVAGVEI
          EDRRRFKAMV GTFAAHIRNL IKGVKDGYEY KLKVVYAHFP IKLRVEGVII
          YPRRKDKAMV GTIRAHINNM IKGVTEGFTY KLKIRYAHFP MKVSVKGVII
          FPRKKQAAVI GTFKAHIKNM IKGVTEGFTY RLKIRYAHFP MKVTVKGVII
          FPKKKDKAMI GTVRAHISNM ITGVTEGFRY RMKIVYAHFP MSVKVAGVVI
          FPKKKDKAMI GTVKAHINNM IRGVTEGFTY RMKIVYAHFP MSVKVAGVLI
          FPRKAQTAIV GTYRSHIQNM ITGVTDGFEY KLVIRYAHFP MKVSAKGVMI
          YPRRKDKAMV GTIRAHINNM IKGVTEGFTY KLKIRYAHFP MKVSVKGVII
          FAKARQRALV GAIAGHIRNM IKGVQGGFRY KLKIMYSHFP INVKVEGFII
          RSNRRQKAIL GMIKAYIENM QKGVTEGHEY KLKLVYSHFP PEVKVDQVYI
          ARKKQHLAMV GTIAAHIKNM IRGVTDGFEY RMRVVYSHFP IQVKVADVAI
          FPKKKDKAMI GTVKAHINNM IRGVTEGFTY RMKIVYAHFP MSVKVAGVLI
          FANRRVKALV GTIAAHIENM ITGVTKGFRY KLKIVYSHFP VTVKVQGVVI
          FPKKNQTAMV GTYRSHIQNM IKGVSEGFEY KLVIRYAHFP MKVTFKGVII
          YPRRKDKAMI GTIRAHINNM IKGVTEGFTY KLKIRYAHFP MKVSVKGVII
          FPRNKDKSML GTIKAHISNM IIGVTDGFTY HMKIVFAHFP MTVKVKGVTI
          FPNKKQTAMV GTYKAHALNM IKGVTEGFDY KLAIKYAHFP MKVSVKGVII
          GKRKFNRAYL GTVTAHIRNM MKGVTEGFRK EMVVVYAHFP IKVEVDKVKI
          FADRRKKALV GTIASHIENM IKGVLKGYRY KLKIIYSHFP ITVEVDDVRI
          FANRRKKALV GTIASHIENM IKGVIKGYRY KLKIIYSHFP ITVEVDDVRI
          YPRKKQAAII GTFASHINNM IKGVVDGFEY KLKIRYAHFP MKISVKGVII
          KNNSRERGIV GTWASEISNM VKGLKEGFQY EMKIDYSHFP MRVSVKGVVI
          KNNKYTKGIV GTWYSETKLL IEGVTKGFEY HMKIDFTHFP MRVSVRGLIV
          YPRRKDKAMV GTIRAHINNM IKGVTEGFTY KLKIRYAHFP MKVSVKGVII
          FPNKKDKAMV GTIRSHISNM IYGVDHGFTY KMKIVYAHFP MTVKVQGVTI
          LPKKKEYALA GTWKAHVLNM IKGVTEGFEY HLKILYAHFP MKVTVKGVVI
          LPKKKEYAMA GTWKAHVQNM IKGVTEGFEY HLKILYAHFP MKVTVKGVVI
          YPRKKQAAII GTFASHIKNI ITGVSEGFEY KMKIRYAHFP MKISVKGVII
          LADTRTKALV GTVAAHIKNM ITGVSKGFRY KLKIISTHFP ITVKVEKVVI
          FANRKRKALV NTVAAHIKNM ITGVTKGWRY KMKIVFSHFP ISVKVVGVEI
          YPRIKDKAMV GTFRAHVRNM FHGVTEGYTY TLKIVFSHFP MKVAVNDVEV
          YPKKKDKAMI GTIRAHINNM IKGVTEGFTY KLKIRYAHFP MKVYVKGVII
          VADRKQKALV GTIAAHIRNM ITGVVRGYRY KLKIIFSHFP ITVSVDEVRI
          YPRTKDKAMV GTFAAHLRNM FKGVTDGYTY TLKIVFSHFP MKVAVKDVEI
          LADRRRKALT GTIAAHIRNM ITGVTKGYRY KLKIISSHFP MTVVVDEVRI
          VADRERKALV GSVAAHIRNM ITGVTKGYRY KLKIIFSHFP ISVVVDEVRI
          FATRREKRLI NTWRSHIKNM LEGVQNPFVY RLKVCYTHFP MRVKLEGLIV
          FPRKKDKAML GTIKAHIKNM IKGVTKGFKY TMKIVYAHFP MSVKVSGVII

          GNFLGEKKPR FAKIKVKVIT GINKEDVGQT AANIEQKTKI DPRFQDGIYI
          ---------- ---------- ---------- --------RR GRKL------
          GNFLGEKKPR VAKIKVKVVS GINKEDVGQT AANIEQKTKI DPRFQDGIYI
          GNFLGEKKPR VAKIKVKVIT GINKEDVGQT AANIEQKTKI DPRFQDGIYI
          GNFLGEKKPR VAKIKVKVIT GINKEDVGQT AANIEQKTKI DPRFQDGIYI
          ENFLGEKAPR RTTIDVSVLS GPNKEDVGQT AADIEQLTRV DTRFQDGVYI
          GNFLGEKKPR VAKIKVKVIT GINKEDVGQT AANIEQKTKI DPRFQDGIYI
          GNFLGEKKPR IAKIKVKVVS GINKEDVGQT AANIEQKTKI DPRFQDGIYI
          ENFLGEKAPR RTTIEVTVLS GPDKEDVGQT AADIEQLTKV DTRFQDGVYI
          ENFLGEKAAR RTTIEVSVLS GPNKEDVGQT AADIEQLTRV DTRFQDGVYI
          ENFLGEKAPR RTTIEVTVLS GPSKEDVGQT AADIEQLTKV DTRFQDGVYI
          GNFLGEKKPR IAKIKVKVVS GINKEDVGQT AANIEQKTKI DPRFQDGIYI
          ENFLGEKAPR RTTIEVSVLS GPSKEDVGQT AADIEQLTKV DTRFQDGVYI
          GNFLGEKKPR VAKIKVKVVS GINKEDVGQT AANIEQKTKI DPRFLDGIYI
          GNFLGEKKPR VAKIKVKVVS GINKEDVGQT AANIEQKTKI DPRFQDGIYI
          GNFLGEKKPR VAKIKVKVVS GINKEDVGQT AANIEQKTKI DPRFQDGIYI
          GNFLGEKKPR IAKIKVKVVS GINKEDVGQT AANIEQKTKI DPRFQDGIYI
          ENFLGEKAPR RTTIEVTVLS GPDKEDVGQT AADIEQLTRV DTRFQDGVYI
          GNFLGEKKPR VAKIKVKVVT GINKEDVGQT AANIEQKTKI DPRFQDGIYI
          GNFLGEKKPR IAKIKVKVVS GINKEDVGQT AANIEQKTKI DPRFQDGIYI
          GNFLGEKKPR IAKIKVKVVS GINKEDVGQT AANIEQKTKI DPRFQDGIYI
          ENFLGEKAAR RTTINVSVLS GPNKEDVGQT AADIEQLTKV DTRFQDGVYI
          GNFLGEKKPR IAKIKVKVVS GINKEDVGQT AANIEQKTKI DPRFQDGIYI
          GNFLGEKKPR IAKIKVKVVS GINKEDVGQT AANIEQKTKI DPRFQDGIYI
          GNFLGEKKPR TSRVKVKVVS GISKEDVGQT AANIEQVTKI DPRFQDGIYI
          GNFLGEKKPR IAKIKVKVVS GINKEDVGQT AANIEQKTKI DPRFQDGIYI
          GNFLGEKKPR IAKIKVKVVS GINKEDVGQT AANIEQKTKI DPRFQDGIYI
          GNFLGEKKPR IAKIKVKVVS GINKEDVGQT AANIEQKTKI DPRFQDGIYI
          ENFLGEKAPR RTTIDVEIIS GPDIEAVGQT AADIEQLTRI DVRFQDGVYI
          VNFLGEKYPR SARITVKVVT GIDKEVVGST AANIERATRI DPRFQDGIYI
          GNFLGEKKPR VAKIKVKVVT GINKEDVGQT AANIEQKTKI DPRFQDGIYI
          GNFLGEKKPR VAKIKVKVIT GINKEDVGQT AANIEQKTKI DPRFQDGIYI
          GNFLGEKKPR IAKIKVKVVS GINKEDVGQT AANIEQKTKI DPRFQDGIYI
          ENFLGEKAPR RTTIQVNVLS GPNKEHVGQT AADIEQLTQV DTRFQDGVYI
          ENFLGEKAPR RTTIDVEIVS GPDIEAVGQT AADIEQLTRI DVRFQDGVYI
          ENFLGERAPR RAPIDVSVLS GPDIEAVGQT AADIEQLTRV DVRFQDGVYI
          GNFLGERKAR TANIKVTVLT GINKEDLGQT AANIEQACRI DPRFQDGIYI
          GNFLGERKPR YASIKVNVVT GNNKEHVGQT AANIEQACKI DPRFQDGVYI
          ENFLGEKAPR RTTIDVEIIS GPDIEAVGQT AADIEQLTRI DVRFQDGVYI
          ENFLGERAPR RAPIQVQVVS GPDKEAVGQT AADIEQLTRV DVRFQDGVYI
          KNFLGEKSPR RAAIDVQVLT GPDKEDVGQT AADIEQLTRV DTRFTDGVYI
          TNLIGEKNTR RAQIKVTVVE GPNLEAVAQT AANIESASKI DRRFSDGIFI
          ENFLGERAPR RTTIRVEVLS GPDKEDVGQT AANIEQLTRV DTRFQDGVYI
          ENFLGERAPR TTPIEVEILR GPSIEDVGQT AADIEQLTRV DVRFQDGVYI
          QNFLGEKAPR RAPIQVSVLN GPSIEDVGQT AADIEQLTRV DSRFQDGVYI
          NNFLGERKSR SARVKVEIIT GMDKENVGQT MANIEQATRV DVRFQDGIYL
          KNFLGEKSPR RAQIDVQVLT GSNKEDVGQT AADIEQLTRV DTRFTDGVYI
          GNFLGEKKAR SAKVKIKTVT GINKEDVGQT AANIEQATKI DPRFQDGIYI
          ENFLGRKSKI TLDIKVEVVE GIDRELVGTF AASIQAATEL ERPVVDGIYV
          ENFLGEKSPR HAKVDVQVLT GPDKEDVGQT AADIEQLTRV DTRFQDGVYI
          TNLIGEKNIR RAPIKVTVVE GPNLDAVAQT AANIEAASKI DRRFSDGIFI
          ANFLGEKKAR YARITAKVLT GIDRELVGNS AANIEHATHI DPRFQDGIYM
          ---------- ---------- ---------- --------RR GRKL------
          TNLIGEKNIR RAPIKVTVVE GPNLDAVAQT AANIEAASKI DRRFSDGIFI
          TNLIGEKNIR RAPIKVTVVE GPNLDAVAQT AANIEAASKI DRRFSDGIFI
          QNLIGEKNIR RAKIKVNVVE GQDIEKVGQT AANIELASKI DRRFADGIYI
          VNFLGEKEPR YADIKMKILT GIDKELVGTT ASRIEKATKV DTRFQDGIYI
          ENFLGEKAER RTTIDVSVLV GPNKEDVGQT AADIEQLTKV DTRFQDGVYI
          TNLIGEKNIR RAPIKVTVVE GPNLDAVAQT AANIEAASKI DRRFSDGIFI
          ENFLGEKDSR RTPINVQILT GPSKEDVGQT AADIEQLTRV DTRFQDGVYI
          TNLIGEKNIR RAPIKVTVVE GPNLDAVAQT AANIEAASKI DRRFSDGIFI
          ENFLGERAPR TTPVEVEILR GPSIEDVGQT AADIEQLTRV DVRFQDGVYI
          TNLIGEKNTR RAQIKVTVVE GPNLEAVAQT AANIESASKI DRRFSDGIFI
          ENFLGEKQSR KARITAKVLT GINKESVGNS AAHIEHATKI DPRFQDGIYI
          TNLIGEKNIR RAPIKVTVVE GPNLDAVAQT AANIEAASKI DRRFSDGIFI
          ENFLGEKAPR RTPVEVSVIR GPNIEDVGQT AADIEQLTRV DTRFQDGVYI
          ENFLGERAQR RTPIDVQILS GSDKEAVGQT AADIEQLTKV DTRFQDGVYI
          ENFLGRKSKI TLNIKVEVIE GIDRELVSTF AAAVQAATEL ERPVVDGIYV
          ENFLGEKAPR KTPVSVEVVS GPSIEDVGQT AADIEQLTRV DTRFQDGVYI
          GNFLGEKKPR VAKIKVKVIT GINKEDVGQT AANIEQKTKI DPRFQDGIYI
          GNFLGEKKPR VAKIKVKVIT GINKEDVGQT AANIEQKTKI DPRFQDGIYI
          TNLIGEKNIR RAPIKVTVVE GPNLDAVAQT AANIEAASKI DRRFSDGIFI
          ENFIGEKHPR RAKIQVEIVR GIDIEECGQT AANLEQATKI DPRFQDGIYI
          ANFLGEKKAR YADIIAKVLT GIDREKVGNT AANIEHATHI DPRFQDGIYM
          ENFLGEKHPR RAKIKVTVVS GIDIEECGQT AANIEQATRI DVRFQDGIYI
          ENFLGERHPR SAKIDVKIVS GINKEHVGQT MANMEQATKI DPRFQDGIYL
          ENFMGRRSKI ILNIKVSTVE GIDKEVVSQF AANIELATTL ERIVLDGIYV
          NNFLGEKKPR VSNISVKAVS GINKEDVGQT AANIEQKTKI DPRFQDGIYI
          GNFLGERKPR YATIKVSVIT GINKEHVGQT AANIEQACKI DPRFQDGVYI
          TNFLGEKQPR IAKITVKIIT GIDKEKVGNT AANIEHATRI DPRFQDGIYI
          ENFIGEKHPR RAKIQVEIVR GIDIEECGQT AANLEQATKI DPRFQDGIYI
          ENFLGERHPR SAKIKVQVVT GISKEDVGQT MANLEQATKI DPRFQDGIYL
          SNFLGERKPR SAKIQVEIVT GIDKELVGQT MANIEQATKV DIRFQDGIYL
          ENFLGERHPR TAKIQVKIVT GVNKEDVGQT MANLEQATKI DPRFQDGIYL
          TNLIGEKNIR RAKIKVTVVE GIDLEKVAQT AANIERASKI DRRFGDGIYI
          ENFLGRKSKI TLDIKVEVVE GIDRELVGTF ASSIQAATEL ERPVVDGIYV
          ENFLGEKAPR VAEITVKVVE GIDKEKVGQT AANIEQATRI DRRFQDGIYI
          TNLIGEKNVR VAKIKVTVVE GIDLEKVSQT AANIETVTKI DRRFSDGIYI
          GNFLGEKKAR SANIKVKAIT GINKEDVGQT AANIEQATKI DPRFQDGIYI
          SNFLGEKKSR VSKITVKAVS GINKEDVGQT AANIEQKTKI DPRFQDGIYI
          ENFLGEKNPR RAKITVKVVE GIDKEAVGQT AANIEQATRI DRRFQDGIYI
          ENFLGEKNPR RAKITVKVVE GIDKEKVGQT AANIEQATRI DRRFQDGIYI
          SNLIGEKNIR RAKIKVTVVE GSDIYNVAQT AANIESSTKI DRRFSDGIYI
          ENFLGEKHPR RSKIEVKIVT GIDKEECGQT AANLEQTTRI DQRFQDGIYI
          ENFLGEKNPR RAKITVKVVE GIDKEAVGQT AANIEQATRI DRRFQDGIYI
          SNFLGEKKPR VADISVEIIT GINKEDVGQT AANIEQTTKI DPRFQDGIYI
          ENFLGRKSKI VLEIKVEVVE GIDRELVSQF AAAIQAATEL EKPVVDGIYV
          ENFLGEKHPR RARIEVKVVT GVDKEECGQT AANIEQATKK DIRFQDGIYI
          ENFLGEKAPR RAKITVKVVE GIDKEAVGQT AANIEQATRI DRRFQDGIYI
          ENFLGEKAPR IAQIKVKVVE GIDKEKVGQT AANIEQATRI DRRFQDGIYI
          ENFLGRKSKI VLEIKVQLVE GIDRDVVSQF AANIQRATEL EKPVVDGIYV
          DNFIGERHPR SSKINVQVIT GVNKEDVGQT MANLEQATKI DPRFQDGIYL
          ENFLGEKNPR RAKITVKVVE GIDKEKVGQT AANIEQATRI DRRFQDGIYI
          ENFLGEKNPR RAKITVRVVE GIDREAVGQT AANIEQATKI DRRFQDGIYI
          ENFLGEKYPR KSKITVKIVE GIDKEECGQT AANLEQTTRI DVRFQDGIYI
          ENFLGRRSKI ILQIKVQVVE GIDKELVSQF AANIELATTL NRPILDGIYV
          ENFLGEKAPR KAKITVKVVE GIDKEAVGQT AANIEQATRI DRRFQDGIYI
          ENFLGEKAPR KAKITVKVVE GIDKEAVGQT AANIEQATRI DRRFQDGIYI
          ENFLGRKSKI VLTIKVEVVE GVDKDLVSQF AATIQSAVEL ERPIVDGIYV
          ENFLGRKSKV VLEIKVQLVE GVDKELVGQF AANLQRAVEL EKPVVDGIYV
          NNFLGEKKPR YAQITAKVLT GIDREKLGIT SANIEHATKI DPRFQDGIYR
          NNFLGEKKPR SARITVKTIE GINKEDVGQT AANIEQLTRI DPRFQDGIYL
          ENFLGEKAPR KAKITVKVVE SIDKEKAGQT AANIEQATRV DRRFQDGIYI
          NNFLGEKRAR VSRIKVKTIT GINREDVGQT ASNMEQITRI DPRFQDGLYL
          ENFLGERHPR NAKIQVKVVT GVNKEDVGQT MANLEQATKI DPRFQDGIYL
          ENFLGEKNPR RAKITVKVVE GIDKEAVGQT AANIEQATRI DRRFQDGIYI
          ENFLGERAPR RAKIKVRIVE GIDLEAVAQT AANIEMATRV DRRFVDGVYI
          ENFLGEKAPR KAKITVKVVE GIDKEAVGQT AANIEQATRI DRRFQDGIYI
          ENFLGEKAPR IAEITVKVVE GIDKEKVGQT AANIEQATKV DRRFQDGIYI
          TNLIGEKNIR TARIKVTVVE GTDIEKVSQT AANIELASKI DRRFSDGIYI
          ENFLGGKAPR IAKIKVSVIE GIDKRDMGDT AANIERATYI DARFQDGIYL
          DNFLGEKYTR TAKITVKVVS GANKEFVGQT AANIEQATKV DTRFQDGIYI
          ENFLGERGKR IAGIKVKIVE GIDLDAVAQT AANIHLATHL RALILDGIYL
          DNFLGEKYTR TAKITVKVVS GANKEFVGQT AANIEQATKV DTRFQDGIYI
          ENFIGERSPR SAKIKVQVVT GIELEAVSQT AANIERATHI DPRFQDGIYI
          ENFLGEKAPR KAKITVKVVE GIDKEAVGQT AANIEQATRI DRRFQDGIYI
          ENFLGEKAPR RAKITVKVVE GIDKEATGQT AANIEQATRI DRRFQDGIYI
          ENFQGERAPR STHIKVIPLT GEVWTDITQT AANIELTTKV DHRFLDGIYV
          ENFLGEKAPR KAKITVKVVE GIDKEAVGQT AANIEQATRI DRRFQDGIYI
          DNFLGEKYTR TAKITVKVVS GANKEFVGQT AANIEQATKV DTRFQDGIYI
          DNFLGEKYTR TAKITVKVVS GANKEFVGQT AANIEQATKV DTRFQDGIYI
          GNFLGEKQAR YANIKVKVLN GINRETIGNT AANVEQACKV DPRFQDGIYI
          ENFLGEKHPR RAKIQVEIVK GIDKEECGQT AANLEQATKI DPRFQDGIYI
          ENFLGEKHPR RARITVKIVT GIDKEKVGQT AANIEQATRI DPRFQDGIYI
          DNFLGEKHPR RAKITVKVVT GIDKEKVGQT AANIEQATKI DPRFQDGIYI
          ENFLGERHPR TARFKVQVIT GINKEHVGQT MANIEQATKI DPRFQDGIYL
          ENFLGERHPR TARIKVQVVT GINKEHVGQT MANLEQATKI DPRFQDGIYL
          DNFLGEKYTR TAKITVKVVS GANKEFVGQT AANIEQATKV DTRFQDGIYI
          ENFLGEKHPR RARITVKIVT GIDKEKVGQT AANIEQATRI DPRFQDGIYI
          SNFLGEKGLR IARIKVQVVE GIDVEKVAQT AANIELATKV DRRFMDGIYI
          ENFMGENVPR VAEIEVIVVR GIDKEAVGQT AANLEQATYI DPRFQDGIYI
          SNFLGERKPR FATINVEVIR GMDKEAVGQT MANIEQATRV DVRFQDGIYL
          ENFLGERHPR TAKIKVQVVT GINKEHVGQT MANLEQATKI DPRFQDGIYL
          ENFLGEKAPR IAKITVKVVE GIDIEAVGQT AANIEQATKV DRRFIDGIYI
          DNFLGEKYPR TAKVTVKVVS GTNKEFVGQT AANIEQATKV DTRFQDGIYI
          ENFLGEKHPR RAKIKVKVVS GIDKEKVGQT AANIEQATRI DPRFQDGIYI
          DNFVGEQHPR TSKIKVTVIT GINKEHVGQT MANLEQATKI DPRFQDGIYL
          DNFLGEKHPR NAKVTVKVVS GINKEFVGQT AANIEQATKV DTRFQDGIYI
          SNFLGEKLPR YASIEVRVIE GISKEDVGQT AANIRLATKI DPRFMDGIYV
          KNFLGEKSDR IAKIKVTVVE GIDIEHVGQT AANIELATKV DRRFADGIYI
          KNFLGEKADR KAKIKVTVVE GINIEHVGQT AANIELATKV DRRFADGIYI
          DNFLGEKHPR KARINVKVVS GIDKEKTGQT AANIEQATRV DTRFQDGIYI
          ENFFGERSPR TAEIQVSVLN GPSKKDVGET AANIERATII DPRFQDGIYL
          ENFLGEKSPR SAKIKVSVIN GIDKRKIGET AANIERATYI DARFQDGIFL
          ENFLGEKHPR RARITVKIVT GIDKEKVGQT AANIEQATRI DPRFQDGIYI
          DNFLGERSPR KAKIKVSVIT GINKEHVGQT MANIEQATKI DPRFQDGIYL
          ENFMGERSPR YADIKVEIVK SINKEHAGQT AANIERATRI DPRFQDGIYI
          ENFLGERAPR YADIKVEVVK SINKEHAGQT AANIERATRV DPRFQDGIYI
          DNFLGEKHPR KATIKVKVVT GIDKEKTGQT AANIEQATRV DTRFQDGIYI
          SNFLGEKAPR YATITVKVVE GSDVEAVGQT AANIERATHI DRRFMDGIFI
          HNFIGEKAPR VAKVTVKVIE GTDIEKVAQT AANIEQATKI DRRFMDGIYI
          NNYMGGRAPR YAVIKVKIVT GISIEDVGQT AANMEKCTMR DKRFEDGIYI
          ENFLGEKHPR KAKITVKVVT GIDKEKVGQT AANIEQATKI DPRFQDGIYI
          RNFMGEKSDR IAKIKVKVIE GVDIEEVGLT AASIERATRV DRRFMDGIYI
          NNYLGGHDPR YADIKVKIVE GIDIEACGQT AANLEKATSR DKRFQDGIYI
          KNFIGEKADR IAKIKVKVVE GLDIEGVGLT AASIERATKI DRRFSDGIFI
          RNFMGEKSDR IAKIKVKVVE GVDIEEVGLT AASIERATRV DRRFMDGIYI
          ENFLGEKAPI IKELKVKIVE SPDKEKAGIV ASMIEQSTRF DRRFTDGIWL
          ENFLGERHPR VAKIKVEVIT GINKEHVGQT MANIEQATKI DPRFQDGIYL

          VQKWVPKTRL GKLVVEGQVA SMDEAIKSGL PIREPQIIDM LLPDLEEVLD
          --SFQPNNRK RSKVH----- ---------- ---------- ----------
          VQKWVPKTRL GKLVVEGQVA SMDEAIKSGL PIREPQIIDM LLPDLEEVLD
          VQKWVPKTRL GKLVVEGQVA SMDEAINSGL PIREPQIIDM LLPDLEEVLD
          VQKWVPKTRL GKLVVEGQVA SMDEAINSGL PIREPQIIDM LLPDLEEVLD
          TEKWEPVTRL GRMVQEGEID TMEDALNSGL PLKEPEIVDQ LLPGLDEVLD
          VQKWVPKTRL GKLVVEGQVA SMDEAINSGL PIREPQIIDM LLPDLEEVLD
          VQKWIPKTRL GKLVMEGQVA SMEEAIKSGL PIREPQIIDM LLPDLEEVLD
          TAKWQPVTRL GRKVQEGEID TMEAALNSGL PLKEPELVDQ LLPGLDEVLD
          TEKWEPVTRL GRMVQEGDID TMDDALASGL PLKEPEIVDQ LLPGLDEVLD
          TNKWEPVTRL GRMVQEGDIE TMEDALNSGL PLKEPELVDQ LLPGLEEVLD
          VQKWIPKTRL GKLVMEGQVA SMEEAIKSGL PIREPQIIDM LLPDLEEVLD
          TTKWQPVTRL GRKVQEGDIE TMEDALNSGL PLKEPELVDQ LLPGLEEVLD
          VQKWVPKTRL GKLVMEGQVA SMEEAIRSGL PIREPQIIDM LLPDLEEVLD
          VQKWVPKTRL GKLVMEGQVA SMEEAIKSGL PIREPQIIDM LLPDLEEVLD
          VQKWVPKTRL GKLVMEGQVA SMEEAIKSGL PIREPQIIDM LLPDLEEVLD
          VQKWVPKTRL GKLVMEGQVA SMEEAIKSGL PIREPQIIDM LLPDLEEVLD
          TNKWEPVTRL GRMVQEGEID TMEDALNSGL PLKEPEIVDQ LLPGLDEVLD
          VQKWVPKTRL GKLVVEGQVA SMDEAIKSGL PIREPQIIDM LLPDLEEVLD
          VQKWVPKTRL GKLVVEGQVA SMDEAIKSGL PIREPQIIDM LLPDLEEVLD
          VQKWVPKTRL GKLVVEGQVA SMDEAIKSGL PIREPQIIDM LLPDLEEVLD
          TEKWEPVTRL GRMVQEGEID TMEAALNSGL PLKEPELVDQ LLPGLDEVLD
          VQKWVPKTRL GKLVMEGQVA SMEEAIKSGL PIREPQIIDM LLPDLEEVLD
          VQKWVPKTRL GKLVVEGQVA SMDEAIKSGL PIREPQIIDM LLPDLEEVLD
          VDKWVPKTRL GKLVVEGQVA SMEEAIRSGL PIREPQIIDM LLPNLEEVLD
          VQKWVPKTRL GKLVVEGQVA SMDEAIKSGL PIREPQIIDM LLPDLEEVLD
          VQKWVPKTRL GKLVVEGQVA SMDEAIKSGL PIREPQIIDM LLPDLEEVLD
          VQKWVPKTRL GKLVVEGQVA SMDEAIKSGL PIREPQIIDM LLPDLEEVLD
          TRKWEPRTRL GKQVVEGEID SMQEALNSGL PLKESEVVDQ LVPDLEEVLD
          VSRWVPLTGL GRMVQAGEIK SIDEILSSGK PIKEPEIVDA FLPDLVEVLD
          VQKWVPKTRL GKLVVEGQVA SMDEAIKSGL PIREPQIIDM LLPDLEEVLD
          VQKWVPKTRL GKLVVEGQVT SMDEAIKSGL PIREPQIIDM LLPDLEEVLD
          VQKWVPKTRL GKLVVEGQVA SMDEAIKSGL PIREPQIIDM LLPDLEEVLD
          TAKWEPVTRL GRKVQEGEID TMSAALDSGL PLKEPELVDQ LLPGLDEVLD
          TRKWEPRTRL GKQVVEGEID SMQEALNSGL PLKESEVVDQ LVPDLEEVLD
          TNKWNPRTRL GKQVANGEID SMQEALNSGL PLKEPEIVDQ LVPDLEEVLD
          TSKWIPKTRL GKMVAEGKIT TMEEAFETGL PIKEYQIVDA LLPDLVEVLD
          INKWVPKTRL GKMVSSGQIK TIEEAFDTGL PIKEPEIIDA LIPDLVEVLD
          TRKWEPRTRL GKQVVEGEID SMQEALNSGL PLKESEVVDQ LVPDLEEVLD
          TQKWEPVTRL GRQVQEGEID TMEDALNSGL PLKEPEVTDR LLPGLEEVLD
          TQKWEPRTRL GRMVQNGDVT SMDQALETGL PLKEPQIVDQ LLPGMDEVLD
          YKKWKPRTSI GSLVKEGKIS SIKELFDRNL PITEPEIVDV LLPKLKEVVD
          TEKWEPVTRL GRLVRDGDIE TMDEALNSGL PLKEVEVVDQ LLPGLEDVLD
          TEKWEPRTRL GRQVADGEID SMGDALNAGL PLKEPEIVDQ LVPGLEEVLD
          VEKWEPKTRL GRLVQDGEIE DMSAALNSGL PLKEPEIVDN LIPGLDEVLD
          IDKWVPKTRL GKLVYEGQVT TFDEAIASGL PIKEAGLIDA LIPGLEEVLD
          TQKWEPRTRL GRMVQNGDVT SMDQALETGL PLKEPQLVDQ LLPGLDEVLD
          VEKWVPQTRL GILVHEGQIT SMDEAIDSGL PIRESKIVDI LLPELEEVLD
          VGVWEPRTEL GRMVKEGKIR TIDEVFANNY IIKEPEIVDI LVPGLKELLN
          TQKWEPRTRL GRMVQEGDVT SMEQALETGL PLKEAEIVDQ LLPGLEEVLD
          YKKWKPRTSI GNLVKNGKIS SIKELFDRNL PITEPEIVDV LLPKLKEVVD
          VQRWQPVTGL GKLVAAGEIK SIDQVLESGR PIKEPQIVDY FLPDLEQVLD
          --SYQPNKRK HSKVH----- ---------- ---------- ----------
          YKKWKPRTSI GNLVKNGKIS SIKELFDRNL PITEPEIVDV LLPKLKEVVD
          YKKWKPRTSI GNLVKNGKIS SIKELFDRNL PITEPEIVDV LLPKLKEVVD
          YKKWKPRTKV GQLVKEGKIT SMKEIFEKNY PITEPEIVDV LLPKLKEVMD
          VSKWIPLTGL GKQVAAGEIS GLDEVLESGR PIKEPQIVDY FLPDLEDVLD
          TEKWQPVTRL GRKVQEGEIE TMEDALNTGL PLKEPEIVDQ LLPGLDEVLD
          YKKWKPRTSI GNLVKNGKIS SIKELFDRNL PITEPEIVDV LLPKLKEVVD
          TQKWTPRTRL GRMVQDGDVT SMEQALNSGL PLKEPELVDQ LLPGLDEVLD
          YKKWKPRTSI GNLVKNGKIS SIKELFDRNL PITEPEIVDV LLPKLKEVVD
          TEKWEPRTRL GRQVADGEID SMSDALNAGL PLKEPEIVDQ LVPGLEEVLD
          YKKWKPRTSI GSLVKEGKIS SIKELFDRNL PITEPEIVDV LLPKLKEVVD
          VGKWVPLTGL GRQVISGELT SIDQIFDSGK PIKEPQIVDA FLPDLVEVLD
          YKKWKPRTSI GNLVKNGKIS SIKELFDRNL PITEPEIVDV LLPKLKEVVD
          TGMWEPRTRL GRKVADGEIT SMRDALQSGL PLKEPQIVDQ LLPGLEEVLD
          VEKWEPRTRL GRKVQNGDIS SMEQALDSGL PLKEAEIVDQ LLPGLEEVLD
          VGYWEPRTEL GRMVKEGKIR TIDEIFANNY IIKEPEIVDI LLPGLKELLN
          TETWEPRTRL GRKVADGEIT SMQDALQSGL PLKEPELVDQ LLPGLEEVLD
          VQKWVPKTRL GKLVVEGQVA SMEEAIKSGL PIREPQIIDM LLPDLEEVLD
          VQKWVPKTRL GKLVVEGQVA SMEEAIKSGL PIREPQIIDM LLPDLEEVLD
          YKKWKPRTSI GNLVKNGKIS SIKELFDRNL PITEPEIVDV LLPKLKEVVD
          VKKWVPKTKL GRLVADGKIK TMDEALASNL PLKEPEIVDI LLPDLEDVLE
          VQRWRPVTGL GKQVASGEIK SIDQVLESGR PIKEPEIVDM FLPDLEEVLD
          VKKWTPRTKL GKLVAEGKIK TLEEALASGL PLKEVEIVDT LLPDLEEILE
          VSKFVPKTQL GHMVKEGKIT DIDEIFDKGL PIMELGIIDT LLPDLEEVMD
          YAVWQPRTWV GRLVKEGKVK SIDDLFRLNL PIKEPEIIDF FLPNLKEVVS
          VDKWVPQTRL GKLVFDGQVT SMDEAMDSGL PIRESKIVDL LLPELEEVLD
          TKKWVPKTRL GKMVSSGQIK TIEEAFETGL PIKEPEIVDA LIPDLVEVLD
          TERWIPLTGL GRMVAAGEIT SIDEVLASGR PIKEPQIVDL LLPDLEEVLD
          VKKWVPKTKL GRLVADGKIK TMDEALASNL PLKEPEIVDI LLPDLEDVLE
          VGKWEPKTEL GHMVKEGKIT DIDEIFDKGL PIMELGIVNT LLPDLEEVMD
          VDKWVPKTKL GRLVYEGQIT TFDEALKSRL PIKEAGIVDA LLPGLEEVLD
          VAKWEPKTNL GRMVKDGQIT SIDEIFDRGL PIMELEIVDS LLPDLEEVMD
          YKKWKPRTKL GQLVKEGKIT SIKEIFEKNL VITEPEIIDA LLPNLKEVID
          VGVWEPRTEL GRMVKEGKIR TIDEVFANNY IIKEPEIVDI LVPGLKELLN
          VEKWQPKTKL GMLVKEGQIT DIHEIFRKGY QIKEPEIVDV LLPEVNEVLD
          YKKWKPRTKI GQLVKEGKIT SIKELYARNM SIAEPEIIDV LLPNMKEVID
          VEKWIPQTRL GKLVQEGQIT SMDEAIDSGL PLRESRIVDI LLPNLEEVLD
          VEKWVPKTRL GTLVSEGQVT SMDEAMDSGL PIRESKIVDI LLPDLEEVLD
          VEKWEPKTKL GRLVKEGQIT DIHEIFRKGY QIKEPEIVDV LLPEVNEVLD
          VEKWEPKTKL GKLVKEGQIT DIHEIFRKGY QIKEPEIVDV LLPETNEVLD
          YKKWKPRTKV GQLIKEGKIN SMKELFERNL PIVEPEIVDV LLPKLRDIVD
          VEKWVPKTRL GKLVAEEKIR TIDDAIASGL PIKEPEIVDI LLPNLEEVLE
          VEKWEPRTKL GRLVKEGQIT DIHEIFRKGY QIKEPEIVDV LLPEVNEVLD
          VEKWVPQTKL GKMVQDGQIS TMDEAIDSGL PIREAKIVDT LLTDLDEVLD
          VGYWEPKTAL GRMVKEGKIR TIDEIFANNL LIKEPEIVDI LLPGLKELLN
          VEKWKPRTRL GRLVAEGKIK TIDEAIASGL PLKEPEIVDV LLPDLEEVLE
          VEKWEPKTKL GRLVKEGQIT DIHEIFRKGY QIKEPEIVDV LLPEVNEVLD
          VEKWQPRTKL GMLVKEGQIT DIHEVFRKGY QIKEPEIVDV LLPEVNQVLD
          YGVWEPRTRL GQLVKEGKIR TIDEVFAANM LIKEPEIVDA LLPNLKELLS
          TSRWEPKTNL GKEVKAGNIT DIDEIFEKGL PIMELEIIDA LLPDLEEVMD
          VEKWEPRTKL GRLVKEGQIT DIHEIFRKGY QIKEPEIVDV LLPEVNEVLD
          VEKWEPRTKL GRLVKEGQIT DIHEIFRKGY QIKEPEIVDV LLPEVNEVLD
          VEKWVPRTRL GKLVADGKIK TIDEAIASGL PLKEPEIVDV LLPELEEVLE
          YASWKPRTEI GRLVKEGKIK SIDDIFIANA RIQEPEIVDA LLTNLKEVLS
          VEKWEPKTKL GMMVKEGQIT DIHEIFRRGY QIKEPEIIDV LLPEVNEVLD
          VEKWEPKTKL GMMVKEGQIT DIHEIFRRGY QIKEPEIIDV LLPEVNEVLD
          VGYWEPRTEL GRLVKEGKIR TIDEIFANNY IIKEPEIVDI LLPGLKEILN
          YGVWEPRTRL GQLVKEGKIR TIDEIFAANQ VIKEPEIVDA LLPNLKELLS
          VQRWVPLTGL GKKVAAGEFS SIDQVLESGR PIKEPEIVDL FLPDLEEVLD
          TEKWVPKTML GRLVQEGQIT SIDEAIDSGL PIRESKIIDT LLPDLEEVLD
          VDKWQPKTKL GMLVKEGQIT DISEVFRKGY QIKEPEIVDV LLPEVNEVLD
          IEKWVPLTRL GSLVAEGQIT SMDEAIESGL PIRESNIVDI LLPGLEEVLD
          VAKWEPKTNL GRMVKEGQIT SIDEIFDRGL PIMELEIVDS LLPDLEEVMD
          VEKWQPRTKL GMLVKEGQIT DIHEIFRRGY QIKEPEIVDV LLPEVNEVLD
          YEKWVPKTKI GWMVKEGKIT SIDQIFAMNA VIMEPEIVDV LLPGLKEILD
          VEKWQPKTKL GMMVKEGHIT DIHEIFRRGY QIKEPEIIDV LLPEVNEIID
          VEKWQPKTKL GMLVKEGQIT DIHEIFRKGY QIKEPEIVDV LLPEVNEVID
          YKKWKPRTKV GQLVKEGKIS SISELYARNL SIVEPEIVDV LLPNMKEVID
          LKGWIPKTEL GRLVANNEIQ SIGDALHTKL PLQEYQIVDY LIPDLQEVIN
          VEKWEPKTQI GRMVKEGTIS DINYIMDKGL PLLEPEIVDA LLPDLEQVLD
          YAIWQPRTLL GRLVVEGKIK SIDEVFARNM PIREVEIIDT LLPGLKEVLS
          VEKWEPKTQI GRMVKEGTIS DISYIMDKGL PLLEPEIVDA LLPDLEQVLD
          TAKWTPKTRL GKMVFSGEVT TMSQALATKL PLREPEIVDA LIPDLKEVLD
          VEKWQPKTKL GMLVKEGQIT DIHEIFRRGY QIKEPEIIDV LLPEVNEVLD
          VEKWQPRTKL GMLVKEGQIT DIHEIFRRGY QIKEPEIIDV LLPEVNEIID
          YEKWVPKTIL GQKVASGEIS SLEEIIELGL RIQEAGIIKK LLPDLKEVVD
          VEKWEPRTKL GMLVKEGQIT DIHEIFRKGY QIKEPEIIDV LLPEVNEILD
          VEKWEPKTQI GRMVKEGTIS DISYIMDKGL PLLEPEIVDA LLPDLEQVLD
          VEKWEPKTQI GRMVKEGTIS DINYIMDKGL PLLEPEIVDA LLPDLEQVLD
          TSRWVPVTGL GKKVMAGEFA SFDEILASGQ PIKEAGIVDA MLPDLVEVLC
          VEKWTPKTRL GKLVYEGKIK TMDEALASGL PLKEPEIVDA LLPDLQEVLE
          VEKWEPKTTI GRMVKEGQIT DIDYILDNNL PILEPEIVDA LLPDLEKVLD
          VEKWEPKTKV GKMVKEGAIT DIDYILDNNL PLLEPEIVDV LLPDLEQVLD
          VSKWEPRTQL GRLVKEGVIT SIDEIFEEGH PIMELEIIDA LLPDLEEVID
          VSKWEPRTNL GRLVKEGVIT SIDEIFEEGH PIMELEIIDA LLPDLEEVID
          VEKWEPKTQI GRMVKEGTIS DISYIMDKGL PLLEPEIVDA LLPDLEQVLD
          VEKWEPKTTI GRMVKEGQIT DIDYILDNNL PILEPEIVDA LLPDLEKVLD
          YERWQPRTRV GRLVKEGKIK SIDEIFRRNL PILETEIVDY LLPGLDEVID
          VEKWEPKTKL GRMVKEGEIK TIDEVFAQGW KILEPEIVDW LLPDLEEVLD
          VEKWIPKTRL GRLVYEGQVT TFEEAVRSGL PIKEHQIIDL LLPGLEEVLD
          VSKWEPRTNL GRLVKEGVIT SIDEIFEEGH PIMELEIIDA LLPDLEEVID
          YEKWQPRTYV GRLVKEGRIR SLSEIFEKNL PILEPEIVDY LIPELKETVD
          VEKWEPKTQV GRMVKEGTIS DISYIMDKGL PLLEPEIVDV LLPDLEQVLD
          VEKWEPKTTV GRMVKEGQIT DIDYILDNNL PILEPEIVDA LLPDLEKVLD
          VSKWEPKTNV GKMVKDGTIT DIDEIFEKGL SIMELEIVDA LLPDLEEVMD
          VEKWEPKTQV GRLVKEGQIT SIDEIIDKGT PILEPEIVDV LLPELEQVLD
          VR-WVPKTWV GRLVAEGKIK SLEEILRRGI PIQEPEIVDI LVPGIKEVVE
          YDWWVPRTRV GKMVVEGKIT SLKEIFDRNL PLLEPEIVDY LLPDLKERLD
          YDWWVPRTRV GKMVVEGKIT SLKEIFDRNL PLLEPEIVDY LLPDLKERLD
          VEKWEPKTQV GKMVKEGTIT DMDYILDNGL PLLEPEIVDA LLPDITQVLD
          ISKWTPRTQL GKLVASGQIK TISEALKTKL PLKEYEIVDY LLPNIKEVID
          LKGWTPRTEL GRLVANGEIK TISEALHSKL PLKEYQIVDY LIPDLKEVIN
          VEKWEPKTTV GKMVKEGQIT DIDYILDNNL PILEPEIVDA LLPDLEKVLD
          VDKWEPKTEL GRKVKDGEIT DIDQILDKGL PIMELEIVDA LLPDLEEVMD
          VKKWEPKTRL GKLVYEGKIT NMSQALRSNL PLREPEIVDV LLPNLKEVID
          VKKWEPKTRL GKLVYEGKIT NMSQALRSNL PLREPEIVDV LLPDLKEVID
          VEKWEPKTQV GKKVKEGTIT DIDYIIDNGL PLLEPEIVDA LLPDLEQVLD
          YSRWVPKTKV GQLVKEGKIA SIDEIFRRNL PILEPEIVDV LLPNLQEVLD
          YAR------- --MVKEGKIT SIYELFEKNL PILEPEIVDY LVPDLKEVLD
          THKWVPKTRL GHMVLNGEVT TMSEALATKL PLREPEIVDI LLPDLQEVID
          VEKWEPKTAV GRMVKEGEIT DIDYILDNNL PILEPEIVDA LLPDLEKVLD
          YEKWVPRTRV GKMVLEGKIT SLKEVFDRNL PLLEPEIVDY LLPDLKERID
          THKWIPKTRL GQMVLNGEIT TMSAALESRL PLREAEIVDI LLPDLQEVID
          YEKWVPRTRV GRMVVEGKIT SLKEIFDRNL PLLEPEIVDY LLPDLKERID
          YEKWVPRTRV GRMVLEGKLT SLKEVFDKNL PILEPEIIDY LLPNLKERID
          YYKWQPKTKL GRLVKEGKIT NIDEILSNKY VIREPEIVDV LLPNLEEFMK
          VSKWEPKTKV GRMVKEGVIT DIDEILKKGL PIMEHEIVDI LLPDLEEVLD

          VQRMTDSGRR VKFRATVIVG NRNGYVGLGQ AKDVQVGPAI RKAIDAAKLN
          RSRMSKNGRL VLARR----- ---------- ---------- ----------
          VQRMTDSGRR VKFRATVIVG NRNGYVGLGQ AKDVQVGPAI RKAIDAAKLN
          VQRMTDSGRR VKFRATVIVG NRNGYVGLGQ AKDVQVGPAI RKAIDAAKLN
          VQRMTDSGRR VKFRATVIVG NRNGYVGLGQ AKDVQVGPAI RKAIDAAKLN
          VQRMTDSGRR VKFRCVVVVG DRNGYVGYAE GRDDQVGAAI QKAIGIAKLN
          VQRMTDSGRR VKFRATVIVG NRNGYVGLGQ AKDVQVGPAI RKAIDAAKLN
          VQRMTDSGRR VKFRATVIVG NRNGYVGLGQ AKDVQVGPAI RKAIDAAKLD
          VQRMTDSGRR VKFRCVVAVG NRDGYVGYAE GRDDQVGSAI QKAIGIAKLN
          VQRMTDSGRR VKFRCVVVVG NRDGYVGYAE GRDDQVGSAI QKAIGIAKLN
          VQRMTDSGRR VKFRCVVAVG NRDGFIGYAE GRDDQVGSAI QKAIGIAKLN
          VQRMTDSGRR VKFRATVIVG NRNGYVGLGQ AKDVQVGPAI RKAIDAAKLD
          VQRMTDSGRR VKFRCVVAVG NRDGFIGYAE GRDDQVGSAI QKAIGIAKLN
          VQRMTDSGRR VKFRATVIVG NRNGYVGLGQ AKDVQVGPAI RKAIDAAKLD
          VQRMTDSGRR VKFRATVIVG NRNGYVGLGQ AKDVQVGPAI RKAIDAAKLE
          VQRMTDSGRR VKFRATVIVG NRNGYVGLGQ AKDVQVGPAI RKAIDAAKLE
          VQRMTDSGRR VKFRATVIVG NRNGYVGLGQ AKDVQVGPAI RKAIDAAKLD
          VQRMTDSGRR VKFRCVVAVG NRDGYVGYAE GRDDQVGSAI QKAIGIAKLN
          VQRMTDSGRR VKFRATVIVG NRNGYVGLGQ AKDVQVGPAI RKAIDAAKLN
          VQRMTDSGRR VKFRATVIVG NRNGYVGLGQ AKDVQVGPAI RKAIDAAKLN
          VQRMTDSGRR VKFRATVIVG NRNGYVGLGQ AKDVQVGPAI RKAIDAAKLN
          VQRMTDSGRR VKFRCVVAVG NRDGYVGYAE GRDDQVGSAI QKAIGIAKLN
          VQRMTDSGRR VKFRATVIVG NRNGYVGLGQ AKDVQVGPAI RKAIDAAKLD
          VQRMTDSGRR VKFRATVIVG NRNGYVGLGQ AKDVQVGPAI RKAIDAAKLN
          VQRMTDSGRR VKFRATVIVG NGDGYVGLGQ AKDVQVGPAI RKAIDAAKLN
          VQRMTDSGRR VKFRATVIVG NRNGYVGLGQ AKDVQVGPAI RKAIDAAKLN
          VQRMTDSGRR VKFRATVIVG NRNGYVGLGQ AKDVQVGPAI RKAIDAAKLN
          VQRMTDSGRR VKFRATVIVG NRNGYVGLGQ AKDVQVGPAI RKAIDAAKLN
          VQRMTDSGRR VKFRCVVAVG NRDGLIGYAE GRDDQVGGAI QKAIDIAKLN
          VQRMTDSGRR VKFRAVVVVG NRDGYIGFGQ GKDAQVGDAI KKAIVSAKIN
          VQRMTDSGRR VKFRATVIVG NRNGYVGLGQ AKDVQVGPAI RKAIDAAKLN
          VQRMTDSGRR VKFRATVIVG NRNGYVGLGQ AKDVQVGPAI RKAIDAAKLN
          VQRMTDSGRR VKFRATVIVG NRNGYVGLGQ AKDVQVGPAI RKAIDAAKLN
          VQRMTDSGRR VKFRCVVTVG DRNGFVGYAE GRDDQVGSAI QKAIEIAKLN
          VQRMTDSGRR VKFRCVVAVG NRDGLIGYAE GRDDQVGGAI QKAIDIAKLN
          VQRMTDSGRR VKFRCVVVVG NRDGLVGYAE GRDDQVGGAI QKAIEIGKLN
          VQRMTDSGRR VKFRTTVVVG NGNGYVGLAQ GKGVQVGPAI RKAIENAKLN
          VQRMTDSGRR VKFRTTVVVG NGNGYVGIAE GKDVQVGPAI RKAIEMAKMN
          VQRMTDSGRR VKFRCVVAVG NRDGLIGYAE GRDDQVGGAI QKAIDIAKLN
          VQRMTDSGRR VKFRCVVAIG NRDGYVGYAE GRDDQVGAAI QKAIEIAKLN
          VQRMTDSGRR VKFRCVVAVG NRDGYLGYAE ARDDQVGGAI QKAIEVAKLN
          VQKQTDAGEI SRYKVLVIMG NMDGYVSIGT GKAKQLRVAI QKAIRDAKMN
          VQRMTDSGRR VKFRCVVAVG NRDGYVGYAE GRDDQVGGAI QKAIGIAKLN
          VQRMTDSGRR VKFRCVVVVG NRDGLVGYAE GRDDQVGGAI QKAIEVAKLN
          VQRMTDSGRR VKFRCVVVIG NRDGFVGYAE GRDDQVGGAI QKAIEVAKLN
          VQRMTDSGRR VKFRTTVIVG NRDGYIGLGE GKDVQVGKAI KKGIDNAKRN
          VQRMTDSGRR VKFRCVVAVG NRDGYLGYAE ARDDQVGGAI QKAIEVAKLN
          VQRMTDSGRR VKFRATVIVG NGNGFVGLGQ GKDVQVGPAI RKAIDNAKIN
          VQRQTHAGER SLFQAVVAVG NEDGYVGVGI GKARQVRQAI EKAVREAKLN
          VQRMTDSGRR VKFRCVVAIG NRDGFLGYAE ARDDQVGSAI QKAIDVAKLN
          VQKQTDAGEI SRYKVLVIMG NMDGYVSIGT GKAKQLRVAI QKAIRDAKMN
          MQRMTDSGRR VQFRAVVIVG NRNGYIGFGQ GKDVQVGDAI KKAIVKAKMN
          RKRMTKNGRK VLARR----- ---------- ---------- ----------
          VQKQTDAGEI SRYKVLVIMG NMDGYVSIGT GKAKQLRVAI QKAIRDAKMN
          VQKQTDAGEI SRYKVLVIMG NMDGYVSIGT GKAKQLRVAI QKAIRDAKMN
          VQKQTDAGEI SKYKVLIVMG NMDGYVSYGT GKAKQLRVAI QKAIKNAKMN
          VQRMTDSGRR VKFRCVVVVG NRNGYIGFGQ GKDVQVGNAI KKAIDNAKIN
          VQRMTDSGRR VKFRCVCVVG NRDGFIGYAE GRDDQVGSAI QKAIGIAKLN
          VQKQTDAGEI SRYKVLVIMG NMDGYVSIGT GKAKQLRVAI QKAIRDAKMN
          VQRMTDSGRR VKFRCVVAIG NRNGFLGYAE GRDDQVGSAI QKAIDVAKLN
          VQKQTDAGEI SRYKVLVIMG NMDGYVSIGT GKAKQLRVAI QKAIRDAKMN
          VQRMTDSGRR VKFRCVVVVG NRDGLVGYAE GRDDQVGGAI QKAIEVAKLN
          VQKQTDAGEI SRYKVLVIMG NMDGYVSIGT GKAKQLRVAI QKAIRDAKMN
          VQRMTDSGRR VKFRAVVVVG NRDGYIGFGQ GKDVQVGNAI KKAIDNAKVN
          VQKQTDAGEI SRYKVLVIMG NMDGYVSIGT GKAKQLRVAI QKAIRDAKMN
          VQRMTDSGRR VKFRCVVVVG NRDGYVGYAQ GRDDQVGGAI QKAIEVAKMN
          VQRMTDSGRR VKFRCVVAVG NRDGYLGYAQ ARDDQVGGAI QKAIDVAKLN
          VQRQTHAGER NQFQAVVAVG NEDGYVGVGI GKARQVRQAI EKATREAKLN
          VQRMTDSGRR VKFRCVVVIG NRDGYVGYAQ GRDDQVGGAI QKAIDVAKLN
          VQRMTDSGRR VKFRATVIVG NRNGYVGLGQ AKDVQVGPAI RKAIDAAKLN
          VQRMTDSGRR VKFRATVIVG NRNGYVGLGQ AKDVQVGPAI RKAIDAAKLN
          VQKQTDAGEI SRYKVLVIMG NMDGYVSIGT GKAKQLRVAI QKAIRDAKMN
          VQRMTDSGRR TKFRVTAVVG NRNGYVGIGT GKASQVAPAI QKAINNAKLN
          MQRMTDSGRR VQFRAVVIVG NRNGYIGFGQ GKDVQVGDAI KKAITKAKMN
          VQRMTDSGRR TKFRVTAVVG NRNGFVGVGV GKAAQVAQAI QKAIKDAKLN
          VQRMHKSGRK VNFRVIVAVG NKNGYIGLGQ GKAKEVGPAI RKAVDNAKFN
          VQRQTDAGEV SQFQVAVVIG NEDGYVGVGM GKGRQVNQAI EKAIREAKLN
          VQRMTDSGRR VKFRATVIVG NGDGFVGLGQ AKDVQVGPAI RKAIDNAKIN
          VQRMTDSGRR VKFRTTVVVG NGNGYVGIAE GKDVQVGPAI RKAIEMAKMN
          VQRMTDSGRR VKFRTVVVVG NRNGYVGFGQ GKDVQVGNAI QKAIVNAKLN
          VQRMTDSGRR TKFRVTAVVG NRNGYVGIGT GKASQVAPAI QKAINNAKLN
          VQRMHKSGRK VNFRVIVAVG NKNGYVGLGQ GKAKEVGPAI RKAVDNAKYN
          VQRMTDSGRR VKFRATVIVG NKDGYVGIGQ GRDNQVGPAI RKGIDVAKLN
          VQRMHKSGRK VNFRVIVAVG NKNGYVGLGQ GKAKEVGPAI RKAVDNAKYN
          VQKQTDAGEL SRYKVLVIMG NFDGYVGIGM GKAKQLRVAI QKAIRDAKMN
          VQRQTHAGER SLFQAVVAVG NEDGYVGVGI GKARQVRQAI EKAVREAKLN
          TVRMTDSGRR VRFRVLAAVG NRDGYVGLGI GHGKEVGIAI RKAINYAKMN
          VQKQTDAGEL SRYKVLVVMG NYDGYVSIGV GKSKQLRVAI QKAIRDAKMH
          VQRMTDSGRR VKFRATVIVG NGDGFVGLGQ AKDNQVGPAI RKAIENAKIN
          VQRMTDSGRR VKFRATVIVG NGDGFVGLGQ AKDVQVGPAI RKAIDNAKIN
          TVRMTDSGRR IRFRVLAAVG NRDGYVGLGI GHGREVGIAI RKAINYAKMN
          TVRMTDSGRR IRFRVLAAVG NRDGYVGLGI GHGREVGIAI RKAISYAKMN
          VQKQTDAGEL SRYKVLIVMG NMDGYISYGT GKAKQLRVAI QKAIRDAKMR
          VQRMTDSGRR TSFRVTAIVG NRDGYIGIGS GKASQVAPAI QKAIKDAKLN
          TVRMTDSGRR IRFRVLAAVG NRDGYVGLGI GHGREVGTAI RKAINYAKMN
          VQRMTDSGRR VKFRATVIVG NGNGYVGFGQ AKDGQVGPAI RKAIDTAKIN
          VQRQTHAGER NQFQAVVAVG NEDGYVGVGI GKSRQVRQAI EKATREAKLN
          VQRMTDSGRR LKFRVTAVVG NKNGYVGIGV GKASQVAPAI QKAIRNAKIN
          TVRMTDSGRR IRFRVLAAVG NRDGYVGLGI GHGREVGIAI RKAISYAKMN
          TVRMTDSGRR VRFRVLAAVG NRDGYVGLGI GHGKEVGIAI RKAINYAKMN
          VQRQTDAGEV SQFQAVVALG NEDGYVGIGI GKARQVRQAI EKAVREAKLN
          VQRMHKSGRK VNFRVIVAVG NRNGYVGLGQ GKAREVGPAI RKAVDNAKYN
          TVRMTDSGRR IRFRVLAAVG NRDGYVGLGI GHGREVGIAI RKAISYAKMN
          TVRMTDSGRR IRFRVLAAVG NRDGYVGLGI GHGKEVGIAI RKAINYAKMN
          VQRMTDSGRR TKFRVTAVVG NKNGYVGVGV GKASQVAPAI QKAINNAKIN
          VQRQTDAGEV SQFQVAVALG NEDGYVGIGV GKARQIGPAM EKAIREAKVN
          TVRMTDSGRR VRFRVLAAVG NRDGYVGLGI GHGKEVGIAI RKAINYAKLN
          TVRMTDSGRR VRFRVLAAVG NRDGYVGLGI GHGKEVGIAI RKAINYAKLN
          VQRQTHAGER SQFQVVVAVG NEDGYVGVGI GKAKQVRQAI EKAVREAKLN
          VQRQTDAGEV SQFQAVVALG NEDGYVGLGI GKARQVRQAI EKAVREAKLN
          VQRMTDSGRR VKFRAVVVVG NRNGYIGFGQ GKDSQVGDAI KKAIVDAKIN
          VQRMTDSGRR VKFRATVIVG NGDGFVGLGQ AKDAQVGPAI RKAIDNAKLN
          TVRMTDSGRR IRFRVLAAVG NRDGYVGLGI GHGKEVGIAI RKAINYAKMN
          VQRMTDSGRR VKFRATVIVG NGDGYVGLGQ AKDGQVGPAI RKAIRNAKMN
          VQRMHKSGRK VNFRVIVAVG NKDGYVGLGQ GKAKEVGPAI RKAVDNAKYN
          TVRMTDSGRR IRFRVLAAVG NRDGYVGLGI GHGKEVGIAI RKAINYAKMN
          VQKMTDAGRI SRFRVVVAIG NEDGYVGLGI GKAKQLRTAI EKAVIDAKLN
          TVRMTDSGRR VRFRVLAAVG NRDGYVGLGI GHGREVGVAI RKAINYAKLN
          TVRMTDSGRR VRFRVLAVVG NRDGYVGLGI GHGKEVGIAI RKAINYAKMN
          VQKQTDAGEL SRYKVLVVMG NYDGYVSIGV GKSKQLRVAI QKAIRDAKMH
          AQRMTDSGRR MNYSITAVVG NGNGYVGIGR GKAKEAAPAI RKAINNAKTN
          VQRMHKSGRR ARYRATVVVG NKNGYVGVGM GKSKEVGPAI RKAIAHAKLS
          VQRQTDSGEV SQYQVTVAVG NEDGYVGVGM GKSRQIGIAI EKATRRAKLN
          VQRMHKSGRR ARYRATVAVG NKNGYVGVGM GKSKEVGPAI RKAIAHAKLS
          VQRMTDSGRR VKFAVTCVVG NGDGFVGIGR AKGKEVGPTI RKAIDNAKLN
          TVRMTDSGRR VRFRVLAAVG NRDGYVGLGI GHGREVGIAI RKAINYAKLN
          TVRMTDSGRR VRFRVLAAVG NRDGYVGLGI GHGREVGIAI RKAINYAKLN
          IQKMTSNGQS TRFKAIVATG NENGYLGIGQ GKSKQMRIAI EKATNAAYLN
          TVRMTDSGRR VRFRVLAAVG NRDGYVGLGI GHGREVGIAI RKAINYAKLN
          VQRMHKSGRR ARYRATVVVG NKNGYVGVGM GKSKEVGPAI RKAIAHAKLS
          VQRMHKSGRR ARYRATVVVG NKNGYVGVGM GKSKEVGPAI RKAIAHAKLS
          MQRMTDSGRR IKFRAVVVIG NKNGYVGFGQ GRDVQVGTAI KKAITNAKLN
          VQRMTDSGRR TKFRVTVVVG NRDGFVGVGV GKASQVAPAI QKAINDAKLN
          VQRMHKSGRR ARFRATVVVG NRNGYVGVGK GKAKEVGPAI RKAIAQAKKN
          VQRMHKSGRR ARFRATVVVG NRNGYVGVGM GKAKEVGPAI RKAIAQAKLS
          VQRMHKSGRK VNFRVIVAVG NKDGYVGLGQ GKAREVGPAI RKAVDDAKFN
          VQRMHKSGRK VNFRVIVAVG NKDGYVGLGQ GKAREVGPAI RKAVDDAKFN
          VQRMHKSGRR ARYRATVVVG NKNGYVGVGM GKSKEVGPAI RKAIAHAKLS
          VQRMHKSGRR ARFRATVVVG NRNGYVGVGK GKAKEVGPAI RKAIAQAKKN
          VQKMTDAGRI TRFRAVVVVG NKDGYVGLGK GKARQFRFAI EKAIRNAKLN
          VQKMHKSGRR VRFRVTVVVG NKDGFVGVGQ GKAREVGPAI RAAIDRAKLN
          VQRMTDSGRR VKFRTTVIVG NRDGYIGIGH GKDVQVGGAI KKGIENAKLN
          VQRMHKSGRK VNFRVIVAVG NKDGYVGLGQ GKAREVGPAI RKAVDDAKFN
          VQKMTDAGRI NRFRVVVVIG NENGFVGVGQ GKARQLAVAI EKAIRNAKLN
          VQRMHKSGRR ARYRATVVVG NKNGYVGVGM GKSKEVGPAI RKAIAQAKLS
          VQRMHKSGRR ARFRATVVVG NKNGYVGVGK GKAKEVGPAI RKAIAQAKKN
          VQRMHKSGRK VNFRVIVAVG NKDGYVGLGQ GKSREVGPAI RKAVDNAKYN
          VQRMHKSGRR ARYRATAVVG NKNGYVGVGM GKAKEVGPAI RKAIAHAKLS
          VQRQTDAGEL TQLRVVAAVG DGMNYVGVGK GKGKEFNIAL ADAVRNAKLN
          VQKVTDAGRR SRFRVVVVVG NEDGFVGVGS GKARQYLVAL RKALRNAKLN
          VQKVTDAGRR SRFRVVVVVG NEDGFVGVGS GKARQYLVAL RKALRNAKLN
          VQRMHKSGRR ARFRATVAVG NKNGYVGVGM GKAKEVGPAI RKAIAHAKLS
          AQRMTDSGRR MTYSITVVVG NEDGYIGLGI GRSKEAAPAI RKALINAKLN
          AQRMTDSGRR MNYSITAVVG NGNGYVGVGR GKAKEAAPAI KKAIDNAKLN
          VQRMHKSGRR ARFRATVVVG NRNGYVGVGK GKAKEVGPAI RKAIAQAKKN
          VQRMHKSGRK VNFRVIVAVG NRNGYVGLGQ GKSQEVGPAI RKAVDAAKYN
          VQRMTDSGRR TKFSVMVAVG NGDGFVGIGK AKAKEVGAAI RKAIEVAKLN
          VQRMTDSGRR TKFSVMVAVG NGDGFVGIGK AKAKEVGAAI RKAIEVAKLN
          VQRMHKSGRR ARFRATAVVG NRNGFVGVGM GKSKEVGPAI RKAIAHAKLS
          VQKMTDAGRV TRFRVVVVVG NRDGYVGIGK GKARQLREAL DKAVRNAKLN
          VQKVTDAGRV TRLRVLVVIG NEDGLVGLGM GKAKQMRFAI QKALANAKLN
          VQRMTDSGRR VRFAVTCIVG NGDGFIGVGR AKGKEVGPSI KKAIDNAKLN
          VQRMHKSGRR ARFRATVVVG NRNGYVGVGK GKAKEVGPAI RKAIAQAKKN
          VQKMTDAGRR TRFLVVVVIG NENGFVGIGT GKAKQYVDAL AKAIRNAKLN
          VQRMTDSGRR VRFAVTCIVG NGDGYIGIGR AKGKEVGPSI KKAIDNAKLN
          VQKMTDAGRR TKFRVVVVIG NGNGFVGVGS GKAKQYTDAL AKAIRNAKLN
          VQKMTDAGRR TKFLVVVVVG NEDGFVGVGT GKAKQYVDAL AKALRNAKLN
          AQKKTAEGNK TRYEVIAIVG DKDGHVGVGL GRSSDLLIAR EKAINRAKLN
          VQRMHKSGRK VRFRVTVAVG NKDGYVGVGV GKAKEVGPAI RKAIDNAKYN

          ITYIRRGCGS WECACGLPHT VPYEVTGKAG SVSVTLIPAP RGLGIAAGNT
          ----RR---- ---------- ---------- ---------- ---------K
          ITYIRRGCGS WECACGLPHT VPYEVTGKAG SVSVTLIPAP RGLGIAAGNT
          ITYIRRGCGS WECACGLPHT VPYEVTGKAG SVSVTLIPAP RGLGIAAGNT
          ITYIRRGCGS WECACGLPHT VPYEVTGKAG SVSVTLIPAP RGLGIAAGNT
          IIKVPRGSGS WEDRSDRPHS LTRQTTGKAG SVEVELVPAP EGLGLAASDT
          ITYIRRGCGS WECACGLPHT VPYEVTGKAG SVSVTLIPAP RGLGIAAGNT
          ITYIHRGCGS WECACGLPHT VPYEVTGKAG SVSVTLIPAP RGLGIAAGNT
          MITVPRGSGS WEDRSDRPHS LTRRTTGKAG SVEVEVIPAP EGLGLAASDT
          MIKVPRGSGS WEDRSDRPHS LTRRTTGKAG SVEVEVIPAP EGLGLAASDT
          MIQVPRGSGS WEDRSDRPHS LTRRTTGKAG SVEVELIPAP EGLGLAASDT
          ITYIHRGCGS WECACGLPHT VPYEVTGKAG SVSVTLIPAP RGLGIAAGNT
          MIQVPRGSGS WEDRSDRPHS LTRRTTGKAG SVEVEVIPAP EGLGLAASDT
          ITYIRRGCGS WECACGLPHT VPYEVTGKAG SVSVTLIPAP RGLGIAAGNT
          ISYIRRGCGS WECACGLPHT VPYEVTGKAG SVSVTLIPAP RGLGIAAGNT
          ISYIRRGCGS WECACGLPHT VPYEVTGKAG SVSVTLIPAP RGLGIAAGNT
          ITYIRRGCGS WECACGLPHT VPYEVTGKAG SVSVTLIPAP RGLGIAAGNT
          MIEVPRGSGS WEDRSDRPHS LTRRTTGKAG SVEVEVIPAP EGLGLAASDT
          ITYIRRGCGS WECACGLPHT VPYEVTGKAG SVSVTLIPAP RGLGIAAGNT
          ITYIRRGCGS WECACGLPHT VPYEVTGKAG SVSVTLIPAP RGLGIAAGNT
          ITYIRRGCGS WECACGLPHT VPYEVTGKAG SVSVTLIPAP RGLGIAAGNT
          IIKVPRGSGS WEDRSDRPHS LTRQTTGKAG SVEVEVIPAP EGLGLAASDT
          ITYIRRGCGS WECACGLPHT VPYEVTGKAG SVSVTLIPAP RGLGIAAGNT
          ITYIRRGCGS WECACGLPHT VPYEVTGKAG SVSVTLIPAP RGLGIAAGNT
          ITYIRRGCGS WECACGLPHT VPYEVSGKAG SVTVTLIPAP RGLGIAAGNT
          ITYIRRGCGS WECACGLPHT VPYEVTGKAG SVSVTLIPAP RGLGIAAGNT
          ITYIRRGCGS WECACGLPHT VPYEVTGKAG SVSVTLIPAP RGLGIAAGNT
          ITYIRRGCGS WECACGLPHT VPYEVTGKAG SVSVTLIPAP RGLGIAAGNT
          IIDVSRGCGS WECGCGRPHT VALRTEGKAG SVEVELQPAP RGLGLAGGET
          LVKVRRGCGS WECGCSNPHS IPMLVTGDAG SVRVTLRPAP QGIGLVTGDI
          ITYIRRGCGS WECACGLPHT VPYEVTGKAG SVSVTLIPAP RGLGIAAGNT
          ITYIRRGCGS WECACGLQHT VPYEVTGKAG SVSVTLIPAP RGLGIAAGST
          ITYIRRGCGS WECACGLPHT VPYEVTGKAG SVSVTLIPAP RGLGIAAGNT
          IIEVPRGSGS WEDRSDRPHS LTHRTSGKAG SVEVDVIPAP EGLGLAASDT
          IIDVSRGCGS WECGCGRPHT VALRTEGKAG SVEVELQPAP RGLGLAGGET
          LIDISRGCGS WECGCGRPHT VALRTTGKAG SVEVELQPAP RGLGLAGGET
          IIKVARGCGS WECGCGLTHT VPSQVEGRAG SLKVVLMPAP RGLGLAAGGP
          IVKIKRGCGS WECGCGLEHT VPCKVEGKAG SVTIVLMPGP RGMGIAAGGP
          IIDVSRGCGS WECGCGRPHT VALRTEGKAG SVEVELQPAP RGLGLAGGET
          IIDVSRGCGS WECGCGRPHT VALRTEGKAG SVTVELQPAP RGLGLAGGET
          IIKVDRGSGS WEDRAGGLNS LSRKAEGKAG SVTVRIIPAP QGLGLAAAET
          IIPVRRGCGS WQCTCGEPHS LPFKVVGKAG SVEVDLLPAP KGTGLVVGSV
          IIDVSRGCGS WECGCGRPHT VSLRTTGKAG SVEVELLPAP RGLGLAGGDT
          MIDISRGCGS WECGCGRPHT VALRTTGKAG SVEVELQPAP RGLGLAGGET
          IIDVSRGCGS WECGCGRPHT VALRTTGKAG SVEVELIPAP RGLGLAGGET
          IMKVNRGCGS WECGCGQPHT VPYQVVGESG SVRVVLIPAP RGLGIAAGDT
          IIKVDRGSGS WEDRAGGLNS LSRKAEGKAG SVTVRIIPAP QGLGLAAAET
          IIRVKRGCGS WECTCGREHT VPSEVKGKAG SVIVALKPAP RGLGLAAGDT
          LIPVRRGCGS WKCSCDEPHS VPFVVKGKSG SVEVTLIPAP KGVGLVAGDV
          IIKVDRGSGS WEDSAGGLNS LTRKAEGKAG SVTVEIMPAP QGLGLAAAET
          ILPVRRGCGS WQCTCGEPHS LPFKVVGKAG SVEVNLLPAP KGTGLVVGSV
          LVKVRRGCGS WECGCNATHS IPMQVTGVAG SVKVTLKPAP QGIGLVTGDI
          ----RR---- ---------- ---------- ---------- ---------K
          IIPVRRGCGS WQCTCGEPHS LPFKVVGKAG SVEVNLLPAP KGTGLVVGSV
          IIPVRRGCGS WQCTCGEPHS LPFKVVGKAG SVEVNLLPAP KGTGLVVGSV
          IIPVRRGCGS WECTCGEAHS LPFKVYGKAG SVEVLLMPAP KGTGLVVGPA
          IIKVKRGCGS WECGCGEGHS LPFRVIGKAG SVKVTLMPAP QGIGLVTGDI
          MIKVPRGSGS WEDRSDRPHS LTHQTTGKAG SVEVELIPAP EGLGLAASDT
          IIPVRRGCGS WQCTCGEPHS LPFKVVGKAG SVEVNLLPAP KGTGLVVGSV
          LISVDRGSGS WEDSAGGVNS LTRNAEGKAG SVTVEVMPAP QGLGLAAAET
          IIPVRRGCGS WQCTCGEPHS LPFKVVGKAG SVEVNLLPAP KGTGLVVGSV
          MIDVSRGCGS WECGCGRPHT VALRTTGKAG SVEVELQPAP RGLGLAGGET
          IIPVRRGCGS WQCTCGEPHS LPFKVVGKAG SVEVDLLPAP KGTGLVVGSV
          IIKVRRGCGS WECGCELKHS IPMQVQGKAG SVKVTLKPAP QGIGLVTGDI
          IIPVRRGCGS WQCTCGEPHS LPFKVVGKAG SVEVNLLPAP KGTGLVVGSV
          IIDVPLGSGS WEDRPGGRNS LMRRTTGKAG SVEVELEPAP RGLGLAAAPT
          IIEVDRGSGS WEDQPGGTNS LTRKAEGKAG SVTVEIQPAP QGLGLAAAET
          LVPVRRGCGS WKCSCDEPHS VPFVVRGKSG SVEITLIPAP KGVGLVAGDV
          IIDVPLGSGS WEDRPGGRNS LMRRTTGKAG SVEVELKPAP RGLGLAAAPT
          ITYIRRGCGS WECACGLPHT VPYEVTGKSG SVSVTLIPAP RGLGIAAGNT
          ITYIRRGCGS WECACGLPHT VPYEVTGKSG SVSVTLIPAP RGLGIAAGNT
          IIPVRRGCGS WQCTCGEPHS LPFKVVGKAG SVEVNLLPAP KGTGLVVGSV
          IFKVQRGCGS WECGCGGDHS LPFKVTGTSG SVRVTLIPGP KGLGIVAGDV
          LVKVRRGCGS WECGCAVLHS IPMQVEGTAG SVRVTLKPAP QGIGLVTGDI
          IFKVEMGCGS WECGCGGKHS IPAKVTGSAG SVRVTLIPGP KGLGLVAGDV
          IIKVRRGCGD WGCVCGREHT VPFKVEGKKG SVRVTLIPAP GGVGLAIGNV
          IIPVRRGCGS WHCSCDEPHS VPFKVVGKSG SVRVILIPAP KGVGLVAADA
          ITRIKRGCGS WECGCGLPHT VPSEVNGKAG SVTVVLKPAP RGLGLAAGGT
          IVKIKRGCGS WECGCGLEHT VPCQVKGKAG SISIVLMPAP RGLGIAAGGP
          LIKVSRGCGS WECGCETAHS IPIEVTGKAG SVKVTLKPAP QGIGLVTGDI
          IFKVQRGCGS WECGCGGDHS LPFKVTGTSG SVRVTLIPGP KGLGIVAGDV
          IIKVRRGCGD WGCVCGREHT VPFKVEGKIG SVRVTLIPAP GGVGLAIGNV
          IIKVNRGCGS WECGCGAGHT VPFEVVGKAG SVSITLIPAP RGLGIAAGGT
          IIKVRRGCGD WGCVCGREHT VPFKVEGKKG SVRVTLIPAP GGVGLAIGNV
          IIPVRRGCGS WECTCGEPHS LPFTVTGKAG SVEVTLKPAP KGTGLVVGSV
          LIPVRRGCGS WKCSCDEPHS VPFVVKGKSG SVEVTLIPAP KGVGLVAGDV
          IIEIKRGCGS WECRCRRPHS IPFAVEGKSG SVKVKLMPGP RGLGLVIGDV
          VIPVRRGCGS WECTCGESHS LPFLVSGKSG SAEVVLRPAP KGTGLVAGGV
          LVRVKRGCGS WECACGLNHT VPSEVMGKAG SVIVVLMPAP RGLGLAAGGT
          ITRINRGCGS WECGCGLPHT VPSEVNGKAG SVTVVLKPAP RGLGLAAGGT
          IIEIKRGCGS WECRCRRPHS IPFAVEGKEG SVRVKLMPGP RGLGLVIGDV
          IIEIKRGCGS WECRCRRPHS IPFAVEGKEG SVRVKLMPGP RGLGLVIGDV
          IIPVRRGCGS WECTCGESHS LPFIVSGKAG SVEVTLLPAP KGTGLVVGSV
          IFKVNRGCGS WECGCGGDHS IPFKVTGSAG SVRVTLIPGP KGLGIVAGDM
          IIEIKRGCGS WECRCRRPHS IPFAVEGKEG SVRVKLMPGP RGLGLVIGDV
          VTRINRGCGS WECGCGLSHT VPTEVEGKAG SVKVVLKPAP RGLGLAAGDT
          ITPVRRGCGS WKCSCDEPHS VPFVVSGKSG SVEVTLIPAP KGVGLVAGDV
          LFRVQLGCGS WECGCGGEHS VPAKVRGTAG SVEVTLIPGP KGLGLVAGDV
          IIEIKRGCGS WECRCRRPHS IPFAVEGKEG SVRVKLMPGP RGLGLVIGDV
          IIEIKRGCGS WECRCKRPHS VPFAVEGKEG SVRVKLMPGP RGLGLVIGDV
          ITPVRRGCGS WRCSCDEPHS VPFVVEGKSG SVVVRLIPAP KGVGLVAGDV
          VIKVRRGCGD WGCVCGRQHT VPFKVTGKAS SVKVTLRPAP AGVGLAIGDV
          IIEIKRGCGS WECRCRRPHS IPFAVEGKEG SVRVKLMPGP RGLGLVIGDV
          IIEIKRGCGS WECRCRRPHS IPFAVEGKEG SVRVKLMPGP RGLGLVIGDV
          IFKVQRGCGS WECGCGMEHS IPCKVTGSAG SVRVTLIPGP KGLGLVAGDV
          IIPVRRGCGS WYCSCDEPHS VPFVVRGRSG SVFVELIPAP KGVGLVAGDT
          IIEIKRGCGS WECRCRRPHS VPFAVEGKEG SVRVRLIPGP RGLGLVIGDV
          IIEIKRGCGS WECRCRRPHS VPFAVEGKEG SVRVRLIPGP RGLGLVIGDV
          LTPVRRGCGS WKCSCDEPHS VPFVVRGKSG SVEVTLIPAP KGVGLVAGDV
          IIPVRRGCGS WRCSCDEPHS VPYVVEGKSG SVTIRLIPAP KGVGLVAGEV
          LIKVRRGCGS WECGCNTAHS IPMVVEGAAG SVRVTLKPAP QGIGLVTGEI
          IIRIKRGCGS WECGCGLNHT VPSEVRGKAG SVIVELKPAP RGLGLAAGST
          IIEIKRGCGS WECRCRRPHS IPFAVEGKAG SVKVKLMPGP RGLGLVIGDV
          ITRVKRGCGS WECGCGLPHT VPSEVRGKAG SVNVELKPAP RGLGLAAGDT
          IIKVRRGCGD WGCVCGREHT VPFKVEGKSG SVRVTLIPAP GGVGLAVGDV
          IIEIKRGCGS WECRCRRPHS IPFAVEGKEG SVRVKLMPGP RGLGLVIGDV
          IIPVRRGCGS WECSCREKHS LPFRVVGKSG SVEIELLPAP LGTGLVVGDI
          IIEIKRGCGS WECRCRRPHS VPFTVEGKEG SVRVRLIPGP RGLGLVIGDV
          IIEIKRGCGS WECRCRRPHS IPFAVEGKSS SVKVKLMPGP RGLGLVIGDV
          VIPVRRGCGS WECTCGESHS LPFLVSGKAG STEVVLRPAP KGTGLVAGGV
          IIEIKRGCGS WECGCGRPHS LPFEIIGKSG SVVVKLKSAP QGVGLAVGDV
          LIKVRVGCGS WECGCGSPHS IPFTAKGACG SVKVELLPAP RGVGLVAGNV
          IVPVRRGCGS WECLCGEPHS IPFKVEGKAG SVKIELIPAP KGVGLVASDV
          LIKVRVGCGS WECGCGSPHS IPFAAKGACG SVKVELLPAP RGVGLVAGNV
          VIEIKRGCGS WECACGSAHS LPFTVSGKSG SVEVTFKPAP RGIGLAVGDV
          IIEIKRGCGS WECRCRRPHS VPFTVEGKEG SVRVKLIPGP RGLGLVIGDV
          IIEIKRGCGS WECRCRRPHS VPFAVEGKEG SVRVRLIPGP RGLGLVIGDV
          VNPIKMGCGS WECRCDQKHS VPFKVKGKGG SVTIEIIPAP RGLGLVAGGK
          IIEIKRGCGS WECRCRRPHS VPFTVEGKEG SVRVKLIPGP RGLGLVIGDV
          LIKVRVGCGS WECGCGSPHS IPFTAKGACG SVKVELLPAP RGVGLVAGNV
          LIKVRIGCGS WECGCGYPHS IPFTAKGACG SVKVELLPAP RGVGLVAGNV
          IVKVRRGCGS WECGCGMKHS VPMEVTGKAG SVAVTLKPAP KGIGLVTGDV
          IFKVQRGCGS WECGCGEPHS IPCKVTGSCG SVRITLMPGP KGLGIVAGEV
          IIRVKRGCGS WECGCGTPHS IPYKGYGKCG STAIEILPAP KGVGLVAGDV
          IIKIRRGCGS WECGCGLAHS VPFKSRGKCG SVEVELMPAP RGVGLVAGNV
          IIKVRRGCGD WGCVCGREHT VPFKVSGKSG SVRVTLIPAP GGVGLAIGDV
          LIKVRRGCGD WGCVCGREHT VPFKVSGKSG SVRVTLIPAP GGVGLAIGDV
          LIKVRVGCGS WECGCGSPHS IPFTAKGACG SVKVELLPAP RGVGLVAGNV
          IIRVKRGCGS WECGCGTPHS IPYKGYGKCG STAIEILPAP KGVGLVAGDV
          IIPVRRGCGS WECTCGEAHS VPFTVRGKSG SVEVILKPAP KGTGLVAGDV
          IIKVRRGCGS WECGCGRPHS IPFEITGKCG SVRITLKPAP RGTGLVAGET
          VVRINRGCGS WECGCGQAHT VPYKVSGSSG SVRIYLMPAP RGLGLAAGDV
          LIKVRRGCGD WGCVCGREHT VPFKVSGKSG SVRVTLIPAP GGVGLAIGDV
          IIPVRRGCGS WECLCSEPHS VPFTVRGKSG SVEVILKPAP RGTGLVAGDA
          LIKVRVGCGS WECGCGSPHS IPFTAKGTCG SVKVELLPAP RGVGLVAGNV
          IIRVKRGCGS WECGCGTPHS IPYKGYGKCG STAIEILPAP KGVGLVAGDV
          IIKVRRGCGD WGCVCGRQHT VPFKVTGKAS SVNVTLMPAP AGVGLAIGDV
          LIRVRVGCGS WECGCGGPHS IPFTADGNCG SVKVQIIPAP RGVGLVAGNV
          LIKVRKGCGS WECGCGRPHS IAAAVTGASG SVRVTLLPAP RKLGIVGNET
          ITPVRRGCGS WECRCGEPHS IPFTVQGKSG SVVVVLKPAP KGTGLVAGDT
          ITPVRRGCGS WECRCGEPHS IPFTVKGKSG SVVVVLKPAP KGTGLVAGDT
          LIRIRLGCGS WECGCGAPHS IPFTAKGSCA SVKIELLPAP RGVGLVAGDV
          IMEIRRGCGS WECGCGRAHT LPFLVEGKSG SVRITLKPAP RGVGLAVGNV
          IIEIKRGCGS WECGCGKPHT LPFLVNGKSG SVSVTLKPAP QGVGLAVGDV
          IIKVRRGCGS WECGCGTPHS IPYKGYGKCG STAIEILPAP KGVGLVAGDV
          LIKVRRGCGD WGCGCGRRHT VPFKIEGKMS SVSATLIPAP AGVGLAIGNV
          IIEIKRGCGS WECGCGMPHS LPFKVTGKCG SVRVTLKPAP KGVGLAVGDV
          IIEIKRGCGS WECGCGMPHS IPFKVTGKCG SVRVTLKPAP KGVGLAVGDV
          LIKVRTGCGS WECGCGTAHS IPFAAKGSCG SVKVELLPAP RGVGLVAGNV
          ITPVRRGCGS WECTCGEPHS VPFTVEGKSG SVKVILKPAP KGTGLVAGNI
          ITPVRRGCGS WECTCGEPHS VPFTVRGKSG SVEVILKPAP RGTGLVAGDV
          IIEIKRGCGS WECGCGTVHS FPFEVIGRCG SVTVYLRPAP RGIGLAVGDV
          IIRVRRGCGS WECGCGTPHS VPYKGYGKCG STAIILLPAP RGVGLVAGDV
          ITPVRRGCGS WECRCGEPHS VPFTVRGKSG SVEVVLKPAP RGTGLVAGDV
          IIEVKRGCGS WECGCGQPHT LPFEVIGRTG SVTVYLKPAP RGISLAVGDV
          ITPVRRGCGS WECRCGEPHS VPFTVTGKSG SVEIIIKPAP KGTGLVAGDI
          ITPVRRGCGS WECRCGEPHS VPFTVRGKSG SVEVVLKPAP RGTGLVAGDV
          IIKVARGCGS WECACGAPHS IPYQVEGKSG SVRVILKPAP KGVGIVADDE
          IIKVRRGCGD WGCICGEKHS IPFKVTGKCG SVRVTLLPAP RGVGLAIGDV

          ATKVLEKAGI KDVWTKTGTT RSTLNFAKAT YDALVRIMNT DLQGAKPVQY
          GRKVL----- ---------- ---------- ---------- ----------
          ATKVLEKAGI KDVWTKTGTT RSTLNFAKAT YEALVRIMNT DLQGAKPVEY
          ATKVLEKAGI KDVWTKTGTT RTTLNFAKAT YDALVRIMNT DLQGAKPVQY
          ATKVLEKAGI KDVWTKTGTT RTTLNFAKAT YDALVRIMNT DLQGAKPVQY
          VRAVLELAGI ENAWTKSGNT RTTVNLAKAT FNALVRIGQT DLDGTKSVER
          ATKVLEKAGI KDVWTKTGTT RTTLNFAKAT YDALVRIMNT DLQGAKPVQY
          ATKVLEKAGI KDVWTKTGTT RSTLNFAKAT FDALVRIMNT DLKGAKPVEY
          VHAVLDLAGI ENAWTKSGNT RTTVNLAKAT FNALVRIGQT DLDGTKSVER
          VRHVLELAGI ENAWTKSGNT RTTVNLAKAT FNALVRIGQT DLDGTKTVER
          VRHVLELAGI ENAWTKSGNT RTTVNLAKAT YNALVRIGQT DLDGTKSVER
          ATKVLEKAGI KDVWTKTGTT RSTLNFAKAT FDALVRIMNT DLKGAKPVEY
          VRHVLELAGI ENAWTKSGNT RTTVNLAKAT YNALVRIGQT DLDGTKSVER
          ATKVLEKAGI KDVWTKTGTT RSTLNFAKAT FDALVRIMNT DLQGAKPVEY
          ATKVLEKAGI KDVWTKTGTT RSTLNFAKAT FDALVRIMNT DLQGAKPVEY
          ATKVLEKAGI KDVWTKTGTT RSTLNFAKAT FDALVRIMNT DLQGAKPVEY
          ATKVLEKAGI KDVWTKTGTT RSTLNFAKAT FDALVRIMNT DLQGAKPVEY
          VHAVLDLAGI ENAWTKSGNT RTTVNLAKAT FNALVRIGQT DLDGTKSVER
          ATKVLEKAGI KDVWTKTGTT RTTLNFAKAT YDALVRIMNT DLKGAKPVQY
          ATKVLEKAGI KDVWTKTGTT RSTLNFAKAT YDALVRIMNT DLKGAKPVEY
          ATKVLEKAGI KDVWTKTGTT RSTLNFAKAT YDALVRIMNT DLKGAKPVEY
          VHAVLDLAGI ENAWTKSGNT RTTVNLAKAT FNALVRIGQT DLDGTKSVER
          ATKVLEKAGI KDVWTKTGTT RSTLNFAKAT FDALVRIMNT DLQGAKPVEY
          ATKVLEKAGI KDVWTKTGTT RSTLNFAKAT YDALVRIMNT DLKGAKPVEY
          ATKVLEKAGI KDVWTKTGTT RTTLNFAKAT FDALVRIMNT DLQGSRPVQY
          ATKVLEKAGI KDVWTKTGTT RSTLNFAKAT YDALVRIMNT DLKGAKPVEY
          ATKVLEKAGI KDVWTKTGTT RSTLNFAKAT YDALVRIMNT DLKGAKPVEY
          ATKVLEKAGI KDVWTKTGTT RSTLNFAKAT YDALVRIMNT DLKGAKPVEY
          VRKVLELAGI EDIWTRSGNT RTTVNFAKAT FNALVRIGQT DLDGTKSVER
          GKKVLELAGI RDVWAQTGQT RTTINYAKAT FNALVRVHNT DLDGTKPVLI
          ATKVLEKAGI KDVWTKTGTT RTTLNFAKAT YDALVRIMNT DLKGAKPVQY
          ATKVLEKAGI KDVWTKTGTT RTTLNFAKAT YNALVRIMNT DLQGAKPVQY
          ATKVLEKAGI KDVWTKTGTT RSTLNFAKAT YDALVRIMNT DLKGAKPVEY
          VRAVLELAGI ENAWTQSGNT RTTVNLAKAT FNALVRIGQT DLDGTKSVER
          VRKVLELAGI EDIWTRSGNT RTTVNFAKAT FNALVRIGQT DLDGTKSVER
          VRKVLELAGI EDIWTRSGNT RTTVNFAKAT FNALVRIGQT DLDGTKSVER
          AKKVLEMAGY KDVWSRTGET RTTINFALAT YKALVRIANT DLDGTQTVEF
          AKKVMEMAGI KDVWTRTGTT RSTLNFALAT YNALVRIQNT DLDGTSKVLY
          VRKVLELAGI EDIWTRSGNT RTTVNFAKAT FNALVRIGQT DLDGTKSVER
          PRKVLELAGI EDAWTEAGNT RTTVNFAKAT FNALVRIGQT DLDGTKSVER
          VRNILELAGI QDAWTKSGNT RTTVNLAKAT YNALIRIGQT DLDGTKTVER
          LKTLLTYAGI KDAWSTTGET RTTENFVRAG YSALVRIFGQ DVDGTMKLPY
          VRSVLELAGI EDAWTRSGQT RTTVNFAKAT FNALVRIGQT DLDGTKTVER
          VRHVLELAGI EDIWTRSGNT RTTVNFAKAT FNALVRIGQT DLDGTKSVER
          VRHVLELAGI DDIWTRSGKT RTTVNFAKAT FNALVRIGQT DLDGTKTVER
          SKKVMDMAGI KDVWTRTGST RTTINFAKAT YNALVRILNT DLAGKRQVHM
          VRNILELAGV QDAWTKSGNT RTTVNLAKAT YNALIRIGQT DLDGTKTVER
          ARKVLEKAGV KDVWTRTGTT RSTLNFAKAT FNALVRIMNT DLKGSRSVMY
          AKAVLRLAGV KDVWTHTGDT RTTLNFALAV YNALVRIGDT DLEGNKQVAY
          VRNILELAGV QDAWTRSGNT RTTVNLAKGT YNALVRIGQT DLDGTKTVER
          LKTLLTYAGI RDAWSTTGET RTTENFVRAG YSALVRIFGQ DVDGTMKLPY
          SKKVLELAGI KDAWTFAGQT RTTINFAKAT FNALVRVGTT DLDGTKSVRV
          GRKVL----- ---------- ---------- ---------- ----------
          LKTLLTYAGI RDAWSTTGET RTTENFVRAG YSALVRIFGQ DVDGTMKLPY
          LKTLLTYAGI RDAWSTTGET RTTENFVRAG YSALVRIFGQ DVDGTMKLPY
          LKTLLTYAGI KDAWSLTGST YTTENFIKAG YNALVRLFGQ DVDGTMKVPY
          GKKVLELAGV KDIWSSAGQT RTTINYAKAT FNALVRVENT DLDGTKSVQV
          VNAVLELAGI ENAWTKSGNT RTTVNLAKAT YNALVRIGQA DLDGTKSVER
          LKTLLTYAGI RDAWSTTGET RTTENFVRAG YSALVRIFGQ DVDGTMKLPY
          VSNILELAGV EDAWTRSGNT RTTVNLAKAT YNALVRIGTT DLDGTKAVER
          LKTLLTYAGI RDAWSTTGET RTTENFVRAG YSALVRIFGQ DVDGTMKLPY
          VRHVLELAGI EDIWTRSGNT RTTVNFAKAT FNALVRIGQT DLDGTKSVER
          LKTLLTYAGI KDAWSTTGET RTTENFVRAG YSALVRIFGQ DVDGTMKLPY
          SKKVLELAGI KDVWTFSGQT RTTINFAKAT FNALVRVSNT DLDGTKSVRV
          LKTLLTYAGI RDAWSTTGET RTTENFVRAG YSALVRIFGQ DVDGTMKLPY
          VRHVLELAGV EDAWTNSGNT RTTLNLAKAT YNALVRIGQT DLDGTKSVER
          VRNILELAGV EDAWTNSGNT RTTVNLAKAT FNALVRIGGA DLDGTKTVER
          AKAVLRLAGI KDVWTKTGDT RTTLNFAMAV YNALVRIGDT DLDGNKQVAY
          VRHVLELAGV EDAWTKCGNT RTTLNLAKAT YNALVRIGQT DLDGTKSVER
          ATKVLEKAGI KDVWTKTGTT RTTLNFAKAT FDALVRIMNT DLQGAKPVEY
          ATKVLEKAGI KDVWTKTGTT RTTLNFAKAT FDALVRIMNT DLQGAKPVEY
          LKTLLTYAGI RDAWSTTGET RTTENFVRAG YSALVRIFGQ DVDGTMKLPY
          AKRVIELAGV KDVWSFTGQT KTTVNFAKAT YEALVRIADT DLDGNKSLMF
          SKKVLELAGI KDAWTFAGQT RTTINFAKAT FNALVRIGTT DLDGTKSVRV
          AKKVLELAGV KDVWSFTGQT KTTINFAKAT FEALVRIADT DLDGNKPLVH
          GKTILGLAGI DDVWSQTGQT QTTINFAGAV FEALVRISRK DVDGKKTIEN
          AKVVLRLAGI RDVWSYTGET RTTHNLVKAT YDALVRIGDT DLDGFKPVAY
          ARKVLEKAGV KDVWTRTGQT RTTLNFAKAT YNALVRIMNT DLQGKKPVKY
          AKKVMEMAGI KDVWTRTGET RSTINFALAT YNALVRIANT DLDGTSTVQY
          PKKVLMLAGI KDVWAFNGQT RTTINYAKAT FEALVRVRNT DLDGTKAVHI
          AKRVIELAGV KDVWSFTGQT KTTVNFAKAT YEALVRIADT DLDGNKSLMF
          GKTILGLAGI DDVWSQTGQT QTTINFAGAV FEALVRIARR DVDGNKTIEN
          AKKVMEMAGI RDVWTKSGNT RTTLNFAKAT YNALVRIMNT DLNGHQPVQM
          GKTILGLAGI DDVWSQTGQT QTTINFAGAV FDALVRIARR DVNGNKTIIN
          LKILLSYAGI KDVWSSSGET RTTENFIKAG YNALVRLFGQ DVDGTMKVPY
          AKAVLRLAGV KDVWTHTGDT RTTLNFALAV YNALVRVGDT DLEGNKQVAY
          GKKILSLAGV KDVWSQTGET RTTVNFAKAV FEALVRVANV DIDGHKQLRW
          LKTLLTYAGI KDVWSFSGET RTTDNFIMAG YRALVRLFGQ DVDGTMKAPY
          AKKVLEKAGI KDVWTRTGTT RTTLNFAKAT FNALVRIMNT DLKGGMPVEY
          AKKVLEKAGV KDVWTRTGQT RTTLNFAKAT YNALVRIMNT DLQGSQRVKY
          GKKILTLAGV QDVWSQTGET RTTVNFAKAV FNALVRVAGV DIDGHKQVRW
          GKKILSLAGV QDVWSQTGET RTTVNFAKAV FNALVRVAGV DLDGHKQLRW
          LKTFLSLAGL KDVWSRTGST YTHENFIKAA YIALVRLFGQ DVDGTMKLPY
          ARKVLELAGV SDVWTFTGNT RTTINFAKAT YEALIRIADT DIDGKKKVVF
          GKKILTLAGV QDVWSQTGET RTTVNFAKAV FNALVRVAGV DLDGHKQLRW
          AVKVLEKAGI KDVWTRTGKT RTTLNFAKAT YNALVRVMNT DLPGDQPVRL
          AKVVLRLAGI KDVWTKTGDT RTTLNFALAV FNALVRIGDT DLDGNKTVAY
          AKKVLELAGV KDVWTFTGQT KTTINFAKAT FEALVRIADT DLDGNKPVIH
          GKKILTLAGV QDVWSQTGET RTTVNFAKAV FNALVRVAGV DLDGHKQLRW
          GKKILTLAGV KDVWSQSGET RTTVNFAKAV FDALVRVAGV DLDGNKQLRW
          AKAILRLAGI KDVWTKTGDT RTTLNFALAT YNALVRVGDT DLEGAKAVAF
          GKTILSLAGY KDVWSQAGQT QTTVNFANAV FNALVRISRK DVDGNKTIEQ
          GKKILSLAGV QDVWSQTGET RTTVNFAKAV FNALVRVAGV DLDGHKQLRW
          GKKILSLAGV QDVWSQTGET RTTVNFAKAV FNALVRVAGV DLDGNKQLRW
          AKKVLELAGV KDVWTFTGST KTTINFARAT YEALVRIADT DLDGSKSVMF
          IKPILRLAGI KDVWSRAGET RTTLNFAMAT WNALVHIGDT DLDGSKAVAY
          GKKILRLAGV QDVWSQTGET RTTVNFAKAV FNALVRVAGV DLDGNKQLRW
          GKKILRLAGV QDVWSQTGET RTTVNFAKAV FNALVRVAGV DLDGNKQLRW
          AKVVLRLAGI KDVWTQTGDT RTTLNFAMAV YNALVRIGDT DLDGNKQVAY
          AKTILRLAGI KDVWTKTGDT RTTLNFALAT YNALVRVGDT DLDGGKATAY
          SKKVLELAGI RDVWTFAGQT RTTINFAKAT FNALVRISNT DLDGTKPVTT
          AKKVLEKAGI KDVWTRTGTT RTTLNFAKAT YVALVRIMNT DLQGDQPVQY
          GKKILTLAGV KDVWSQTGET RTTVNFAHAV FDALVRIAGT DLDGNKQIRW
          ARKVLEKAGI KDVWTRTGQT RTTLNFAKAT YNALVRIMNT DLQGKQKVLY
          GKTILGLAGI DDVWSQTGQT QTTINFANAV FDALVRIARK DVDGNKTIIN
          GKKILSLAGV QDVWSQTGET RTTVNFAKAV FNALVRVAGV DLDGNKQLRW
          PKVILRLAGI RDVWSFTGET RTTINFAKAV FEALVRVAET DIAGELSLSW
          GKKILRLAGI NDVWSQTGET RTTVNFAKAV FNALVRVAGV DLDGNKQLRW
          GKKILTLAGV KDAWSQTGET RTTVNFAKAV FEALVRVANV DIDGHKQLRL
          LKSLLTYAGI KDVWSFSGET RTTDNFIFAG YKALVRLFGQ DVDGTMKVPY
          VKIILKMAGI EDAWGFAGHT KTTVNYALAT FDALVRIANK DIRGERRMDL
          AKAVLGLAGI KDAWTKTGDT RTTYNFAEAT FDALIRISKT DLEGKNPLEY
          AKTVLRLAGI KDVWSRSGET RTTHNMAKAV YEALVRVAGV DLPGDKALVY
          AKAVLGLAGV KDAWTKTGDT RTTFNFAEAT FDALIRISKT DLEGKNPLEY
          AKSILHLAGV KDSWGFAGHT KTTVNYALAV FDALVRILNT DVDGNKNIIL
          GKKILRLAGI QDVWSQTGET RTTVNFAKAV FDALVRVAGV DLDGHKQLRW
          GKKILRLAGI QDVWSQTGET RTTVNFAKAV FNALVRVAGV DLDGNKQLRW
          IKRLLELAGL KDAWTTAGST PTMNSTSKAI LDCLVRIVGN DIPGERKMLV
          GKKILRLAGI QDVWSQTGET RTTVNFAKAV FNALVRVAGV DLDGHKQLRW
          AKAVLGLAGV KDAWTKTGDT RTTYNFAEAT FDALIRISKT DLEGKNPLEY
          AKAVLGLAGI KDAWTKTGDT RTTYNFAEAT FDALIRISKT DLEGKNPLEY
          GKKVLTLAGI QDVWVNTGNT RTTLNFAKAT YNALVRIINT DLDGTQPVQL
          AKKVLELAGV KDVWTFTGQT KTTINFAQAT FDALVRIADT DLDGNKPVMI
          AKAVLGLAGI KDVWTKTGET RTTYNFAMAT FEALIRVSRT DLDGNKKLIM
          AKAVLGLAGV KDVWTKTGDT RTTYNFAMAT FEALIRISRT DVDGKKPLVR
          GKTIMRLAGI DDVWSHTGQT QTTVNFARAT FDALVRIARK DIDGNKTMEN
          GKTIMRLAGI DDVWSHTGQT QTTVNFARAT FDALVRIARK DIDGNKTMEN
          AKAVLGLAGV KDAWTKTGDT RTTYNFAEAT FDALIRISKT DLEGKNPLEY
          AKAVLGLAGI KDVWTKTGET RTTYNFAMAT FEALIRVSRT DLDGNKKLIM
          AKVVLRLAGI SDVWTFTGET RTSYNFARAT YLALVRIAGV DIDGDLKLPY
          AQKVLEMAGI EDVWTKTGET RTTINFAKAT FDALVRIADV DLDGHKKVPY
          AKKVMEMAGI KDVWTRTGST RTTLNFAKAT YNALVRIYNT DLDGKKQVQM
          GKTIMRLAGI DDVWSHTGQT QTTVNFARAT FDALVRIARK DIDGNKTMEN
          AKVVLRLAGI RDVWSFTGDT RTTINFVKAT YNALVRILGT DIPGDLKVPY
          AKAVLGLAGV KDAWTTTGDT RTTYNFAEAT FDALIRISKT DLEGKNPLEY
          AKAVLSLAGI KDVWTKTGET RTTYNFAMAT FEALVRVSRT DIDGNKKLIM
          GKTIMSLAGI EDVWSQTGQT QTTINFANAV FDALVRISRK DVDGNKTFEY
          AKSVLGLAGV KDVWTKTGDT RTTYNFALAV FDSLIRISKT DLKGESPLEY
          AKIVLGLGGL QDVRVFSGHT RNRMNYAFAL HDALVRLLNT TLDGTKPVIV
          AKAVLRMAGI KDVWTETGKT KTTLNFAKAV VNALVRIAGT DIDGSLKTVY
          AKAVLRMAGI KDVWTETGKT KTTLNFAKAV INALVRIAGT DIDGSLKTVY
          AKAVLGLAGI KDIWTKTGDT RTTYNFAMAT FDALIRISKT DITGEFPLEY
          AKIILRMAGI EDAWGFAGHT KTTVNYALAV YNALVRIANK DLNGERPIPL
          VKVILRMAGI DDAWGFAGHT KTTVNYALAT FDALVRIANK DLNGERPLKL
          AKAVLGLAGI KDVWTKTGET RTTYNFAMAT FEALIRVSRT DLDGNKKLIM
          GKTILSLAGI ADVWSMCGQT QTTINFAGAV FDALVRITRK DVDGNSTIAT
          AKTILQLAGV KDVWGFTGHT KTTVNYAVAT YDALVRIADT DLDGNRPVIY
          AKTILTLAGV KDVWGFTGHT KTTVNYAVAT FDALVRIADT DLDGNRPIIY
          AKAVLGLAGI KDIWTKTGDT RTTYNFAIAT FDSLIRVSRT DITGEFPLEY
          AKVVLSMAGI RDVWSQTGET RTTYNFARAV YMALVRIANT DIPGEDTVIY
          AKAVLRYAGI KDVWTHTGET RTTHNFAKAT FNALVRIGDT DIDGSLPAVY
          AKSLLTLAGV HDAWGFAGNT KTKVNYCMAT FDALVRMANT DIDGQKHVVI
          AKAVLGLAGV KDVWTKTGET RTTYNFAMAT FEALIRISRT DIDGNKKVIM
          AKVVLRLAGL RDVWTESGET RTTLNFAKAV VNALVRMLET DVDGELPLVY
          AKKLLTLAGV QDAWGFAGNT KTKVNYAMAT FEALVRIANS DIDGQKRTVI
          GKVVLRMAGI RDAWTESGET RTSLNFAKAT LNALIRVLET DIDGSLPLIY
          AKVVLRLAGI RDAWTESGET RTTLNFAKAV ANALVRILET DVDGELPLVY
          IKKIFRLAGI KDVWVRSGKT KTKMNHVFAV FDALVHIADV DLDGHKPIYV
          GKAVLRLAGI EDVWSRTGKT QTTINFAKAT FDALVRLARR DLDGNKNVEE

          ALTGLPGVGR RTAKLIAKGA GVDPSAILGY LPSWMLNRQK DLATGQDKHL
          ---------- ---------- ---------- ---------- ----------
          ALTGLPGIGR RTAILIAKGA GVDPTATLGY LPTWMLNRQK DLATGQDKHL
          ALTGLPGVGR RTAKLIAKGA GVDPSAILGY LPSWMLNRQK DLITGQDKHL
          ALTGLPGVGR RTAKLIAKGA GVDPSAILGY LPTWMLNRQK DLITGQDKHL
          SLSEMNGIGR RTARLIAEKA GVDRTATFGR LPDWLNNRQH DFYTGETTHE
          ALTGLPGVGR RTAKLIAKGA GVDPSATLGY LPTWMLNRQK DLITGQDKHL
          ALTGLPGIGR RTAILIAKGA GVDPTATLGY LPSWMLNRQK DLATGQDKHL
          SLSEMTGIGR RTARIIADEA GIDRTATFGR LPDWLNNRQS DFYTGETTHE
          SLSELNGVGR RTARLIADEA DVDRTATFGR LPDWLNNRQS DFYTGETTHE
          SLTEMNGIGH RTARLIAEEA GVDRTDTFGR LPDWLNNRQD DFYSGETTHE
          ALTGLPGIGR RTAILIAKGA GVDPTATLGY LPSWMLNRQK DLATGQDKHL
          SLSEMNGIGR RTARLIAEEA GVDRTATFGR LPNWLNNRQD DFYSGETTHE
          ALTGLPGIGR RTAILIAKGA GVDPTATLGY LPSWMLNRQK DLATGQDKHL
          ALTGLPGIGR RTAILIAKGA GVDPTATLGY LPSWMLNRQK DLATGQDKHL
          ALTGLPGIGR RTAILIAKGA GVDPTATLGY LPSWMLNRQK DLATGQDKHL
          ALTGLPGIGR RTAILIAKGA GVDPTATLGY LPSWMLNRQK DLATGQDKHL
          SLTEMNGIGH RTARIIAQEA GVDRTATFGR LPDWLNNRPE DFYTGETTHE
          ALTGLPGIGR RTAILIAKGA GVDPTATLGY LPTWMLNRQK DLTTGQDKHL
          ALTGLPGIGR RTAILIAKGA GVDPTATLGY LPSWMLNRQK DLTTGQDKHL
          ALTGLPGIGR RTAILIAKGA GVDPTATLGY LPSWMLNRQK DLTTGQDKHL
          SLSEMNGIGR RTARLIAEKA GVDRTATFGR LPDWLNNRQN DFYSGETTHE
          ALTGLPGIGR RTAILIAKGA GVDPTATLGY LPSWMLNRQK DLATGQDKHL
          ALTGLPGIGR RTAILIAKGA GVDPTATLGY LPSWMLNRQK DLTTGQDKHL
          ALTGLPGIGR RTAKLIAKGA EVDPDAVLGY LPAWMLNRRN DPTSGEDKHL
          ALTGLPGIGR RTAILIAKGA GVDPTATLGY LPSWMLNRQK DLTTGQDKHL
          ALTGLPGIGR RTAILIAKGA GVDPTATLGY LPSWMLNRQK DLTTGQDKHL
          ALTGLPGIGR RTAILIAKGA GVDPTATLGY LPSWMLNRQK DLTTGQDKHL
          ALTELNGIGH RAARIITQKA DVDRRAVFGK LPEWMANHQK DYFTGETTHE
          SLTGIKGVGR HTAKFIAETA GVEKNVLMGK LPVWMSNRPK DVYTGVKRHL
          ALTGLPGIGR RTAILIAKGA GVDPTATLGY LPTWMLNRQK DLTTGQDKHL
          ALTGLPGIGR RTAILIAKGA GVNPAATLGY LPTWMLNRQN DLATGEDKHL
          ALTGLPGIGR RTAILIAKGA GVDPTATLGY LPSWMLNRQK DLTTGQDKHL
          ALTGLDGIGR RTARLVASEA AVDRTATFGA LPDWLNNRPG DFYTGETKHI
          ALTELNGIGH RAARIIAQKA DVDRRAVFGK LPEWMTNHQK DYFTGETTHE
          SLTDMNGIGK RAARIIAEKA GVDRQALFGA LPEWLTNHQN DFYSGETTHE
          ALTGIKGIGN RISKIIARQA QVDPHATMGY LPVWMLNRRR DIYTGEDKHL
          ALTGIKGIGI RVSKMLARKA EVDPNAIMGY LPVWMLNRRN DTYTGENRHL
          ALTELNGIGH RAARIITQKA DVDRRAVFGK LPEWMANHQK DYFTGETTHE
          SLTEMNGIGR RTARIIAEEA GVDRRATFGA LPEWMVNRPS DYYTGEATHE
          SLTDMKGIGK RAARIIADAA EVDRTALFGK LPEWMANRQK DFFSGETNHI
          ALAMVKGIGY NTAKAIIRKL GMDPNARLGE LPSWLYNRRK DYESGLDLHL
          SLSEMNGIGR RAARIIAQNA GISRTATFGR LPEWLANHQG -YYDGEITHE
          ALTDMNGIGQ RAARIIANDV DIDRRETFGR LPEWLANHRN DFFDGETTHE
          ALAELDGVGR RVARVIADDS GVNRSATIGR LPEWLANRRN DFYSGETRHI
          ALTGIKGVGR RCAKIFTERA GVDPNATLGL LPVWMVNRRG DIETGKDIHI
          SLTDMKGIGK RTARIIADAA EVDRTALFGK LPEWMANRRK DFFSGDTDHI
          ALTGIRGIGL RTARIIVDGT GIDPKGVIGY LPTWMLNRRL DPLSGEDKHL
          ALAKIRGIGI ASAYAICWKL GIDPHAVLGA LPAWFLNRRK DPETGRDLHL
          SLSDMKGIGK RTARIVADAA GVDRTETFGL LPEWMINRRD DFYTGETTHK
          ALAMVKGIGY NTAKAMILKL GMDPNARLGE LPSWLYNRRK DYESGLDLHL
          ALTGIKGVGR HTATVITRMA KVDEYAQLGR MPTWMANRPK DIYTGEQKHL
          ---------- ---------- ---------- ---------- ----------
          ALAMVKGIGY NTAKAMILKL GMDPNARLGE LPSWLYNRRK DYESGLDLHL
          ALAMVKGIGY NTAKAMILKL GMDPNARLGE LPSWLYNRRK DYESGLDLHL
          ALAMVKGIGY NTARAIVFKL GLDKDRRLGE LPNWMYNRRK DYESGIDMHL
          ALTGLAGIGM HTSVSIAQMA GVDPRATLGL LPAWMLNRQK DVYTGEAKQL
          SLSELNGVGR RTARIIADEA EVDRTATFGR LPEWLTNRQR DFYTGETTHE
          ALAMVKGIGY NTAKAMILKL GMDPNARLGE LPSWLYNRRK DYESGLDLHL
          SLTDMKGIGK RTARIITDVA SVDRHATFGL LPGWMTNRRE DFFSGDTDHK
          ALAMVKGIGY NTAKAMILKL GMDPNARLGE LPSWLYNRRK DYESGLDLHL
          ALTDMNGIGQ RAARIIANDA DIDRRETFGR LPEWLANHRN DFFDGETTHE
          ALAMVKGIGY NTAKAIIRKL GMDPNARLGE LPSWLYNRRK DYESGLDLHL
          ALTGIPGVGR HTSGIITRRA AVNEHELLGR LPAWMRNRIK DVYTGESKHI
          ALAMVKGIGY NTAKAMILKL GMDPNARLGE LPSWLYNRRK DYESGLDLHL
          ALTDMNGVGR RAARIIADKA DVDRRDVIGA LPEWLTNHQR DFFSGETTHE
          SLSELDGIGT RTARLVAEKA DVDRNATFGL LPSWMTNRQN DFYSGETTHL
          ALAKIRGIGI ASAYAICWKL GIDPHAILGA LPAWFLNRRK DPETGRDLHL
          ALTDMNGIGR RVARIIAEKA EVDRRDVLGA LPEWLTNHQK DFFTGETTHE
          ALTGIPGIGR RTARLIAKGA GVDPTATLGY LPSWMLNRRK DLATGQDKHL
          ALTGIPGIGR RTARLIAKGA GVDPTATLGY LPSWMLNRRK DLATGQDKHL
          ALAMVKGIGY NTAKAMILKL GMDPNARLGE LPSWLYNRRK DYESGLDLHL
          ALTGIKGIGL RAARCIVNEL GVDGRAKLGE LPSWLLNRRK DPYSGQDLHL
          ALTGIKGIGR HTSTVISRMA KVDEYAKLGL LPMWMANRPK DLYTGENKHL
          ALTGIKGIGL RMARAITNHL GLNAREKLGN LPSWMLNRRK DLYTGKDLHL
          ALADIKGIGR ALSRALCQVA GFDATMQIGY LPEWMLNRRN DYETGETVHL
          ALTKIRGIGI STAYAICRYL GINPSIRLGQ LPGWFVNRPK DPETGRNIHL
          ALTGIRGIGL RTSRVIVDST GIDPNAVIGY LPKWMLNRQF DPLTGENKHL
          ALTGIKGIGL RVSKVIARKA GVDPNAIMGY LPAWMLNRRS DIYTGENRHL
          ALTGIKGIGP HTSRTITALA AVDPHAILGK LPDWMVNRQK DVYTGEVRHL
          ALTGIKGIGL RAARCIVNEL GVDGRAKLGE LPSWLLNRRK DPYSGQDLHL
          ALADIKGVGR ALSMAICKTA GFDAEQKIGF LPEWMLNRRN DYETGETVHL
          ALTGITGMGR RNARLLAQKA EIEPTETLGK LPVWMKNRRK DLLTGEDRHV
          ALTDIKGLGK ALSGAICTTM EFDPHQKIGT LPEWMLNRRN DYETGETTHL
          ALAMVKGIGY NTARAIVRQL GIDKDRRLGE LPTWMLNRRK DYESGLDLHL
          ALAKIRGIGI ASAYAICWKL GIDPHAVLGA LPAWFLNRRK DPETGRDMHL
          ALTGIRGIGI NFATMVCRVA GLDPKMKAGY LPAWAVNRPK DYETGRDLHL
          GLAMVKGIGY NTARVILMKL NIDKDKRLGE LPAWIFNRRK DIESGQDLHY
          ALTGIPGIGR RTSRILVEST GIDPLAIIGY LPIWMLNRQR DLVTGEDKHL
          ALTGIRGIGL RTSRVIVDST GVDPDAVIGY LPVWMINRQR DPISGENKHL
          ALTGIKGIGI NFATMVLRVA GIDPFMKAGY LPAWAVNRPK DYETGKDMHL
          ALTGIKGIGI NFATMVLRVA GIDPYMKTGY LPAWAVNRPK DYETGKDMHL
          ALAMIKGIGY NTAMIIIRKL NLDKDKRLGE IPNWIYNRQK DYESGADMHL
          ALTQIKGIGC RVAKSITNYL GIDPNAKLGE LPDWMMNRRK DRYSGRDLHL
          ALTGIKGIGI NFATMVLRVA GLDPYMKAGY LPAWAVNRPK DYETGKDMHL
          ALTGIKGIGR RTANIVVEGS GIDPDTKIGY LPSWMLNRQN DPYSGENKHL
          ALAKIRGIGI ATAYAICRKL GIDPHATLGL LPAWFLNRRK DPETGRDLHL
          ALTGIKGIGL RLSRSIVNQL GVDGMVKLGE LPTWMLNRRK DYHTGKDLHL
          ALTGIKGIGI NFATMVLRVA GLDPYMKAGY LPAWAVNRPK DYETGKDMHL
          ALTGIKGIGI NFATMVCRVA GLDPFQKAGY LPPWAVNRPK DYETGRDMHL
          ALARIKGIGI SSAFAICRRL GVDPYAPLGS LPAWFLNRRR DPVSGRDVHL
          ALTQIKGVGL SLSRSICLTL GLNTTDKIGY IPDWMLNRRK DYATGDDLHL
          ALTGIKGIGI NFATMVLRVA GLDPYMKAGY LPAWAVNRPK DYETGKDMHL
          ALTGIRGIGI NFATMVLRVA GIDPYMKTGY LPAWAVNRQK DYETGKDMHL
          ALTGIKGIGL RMAKSIVSAL GIDGRQKLGE MPSWLLNRRK DPHTGKDLHL
          ALARIKGIGV STAVAICRNL GINPLVKLGE LPAWFVNRPK DPETGRNIHL
          ALTAIKGIGI NFATMVCRVA GLDPFMKAGY LPRWAVNRPK DYETGRDLHL
          ALTAIKGIGI NFATMVCRVA GLDPFMKAGY LPRWAVNRPK DYETGRDLHL
          SLTKIRGIGI ATAYAICRKL GIDPHAILGA LPAWFLNRRK DPETGKDLHL
          ALTKIKGIGI ASALAICRRL GIDPYAPLGS LPPWFLNRRK DPVSGRDLHL
          ALTGIKGVGR HTALVIAQMA GVNPRELMGK LPAWMVNRPK DIYTGEPRHL
          ALTGIRGIGR RTARILTECA GVDPTVMIGY LPPWMLNRQK DPVTGDDKHL
          ALTGIKGIGI NFATMVCRAA GIDPFQKLGY MPEWAVNRPK DYETGRNLHL
          ALTGIKGIGR RTARLIAESA EVDPSETIGY LPVWMLNRQK DLLTGENKHI
          ALTDIKGMGK ALSGAICTTM EFDPHQKIGT LPEWMLNRRN DYETGETTHL
          ALTGIKGIGI NFATMVLRVA GIDPYMKTGY LPTWAVNRPK DYETGKDMHL
          GLSRVKGIGY NMAIAICRIL GLDPSMPIGF IPVWFLNRRK DYETGNDMHL
          ALTAIKGVGI NFATMVCRVA GLDPFMKAGY LPRWAVNRPK DYETGKDLHL
          ALTGIRGIGV NFATVICRIA GLDPKMKAGY LPSWILNRPK DYEQGRDMHL
          GLAMIKGIGY NTARVILMKL NIDKDRRLGE LPSWMYNRRK DLETGLDMHY
          GLADINGVGE RLANILIKKL NLDRNRQIGD LPVWLLNHRK DVATGKNFNL
          ALQEMKGIGR AMARAVIRVT ELDPKQQAGY LPSWMFNRKK DVYSGLDKHL
          ALADIKGIGV STAQAVAKKL GLDPYRLLGT LPPWMLNRRK DPFLGVDRHL
          ALQEMKGIGR AMARAVIRVT ELDPKQQAGY LPSWMFNRKK DVYSGLDKHL
          GLQSVKGVGS RVARIVAKRT GIPTDEIFGN LPAWAINRQC DIETGEDMHL
          ALTGIKGVGI NFATMVCRVA GLDPFMKAGY LPRWAVNRPK DYETGRDLHL
          ALTAIKGVGI NFATMVCRVA GLDPFMKAGY LPRWAVNRPK DYETGKDLHL
          GLTQIKGIGY NFATAILDTL NIDSNSNIGH LPTWFLNRRK DIETGNDLHL
          ALTAIKGVGI NFATMVCRVA GLDPFMKAGY LPRWAVNRPK DYETGKDLHL
          ALQDMKGIGR AMARAVIRVT ELDPKQQAGY LPSWMFNRKK DVYSGLDKHL
          ALQEMKGIGR AMARAVIRVT ELDPKQQAGY LPSWMFNRKK DVYSGLDKHL
          ALTGIKGIGL HAALIIARRA GVDTRATMGL LPKWMVNRPV DVYSGEPKHL
          ALTGIKGIGL RMAKAITSAL GLNPRAKLGE LPSWMFNRRK DPYSGKDLHL
          ALQDIYGVGE AMARAVIRVT KLDPNKLAGY LPSWMFNRRK DYVTGEDKHV
          ALQEIYGIGE AMAKAIVRVA KLDEKKLAGY LPSWMFNRRK DYHTGEDKHV
          ALTSIKGVGK ALSRAIIMSA GYDLNQRIGY LPSWMINRRN DYETGEDKHL
          ALTSIKGVGK ALSRAIIMSA GYDLNQRIGY LPSWMINRRN DYETGEDKHL
          ALQDMKGIGR AMARAVIRVT ELDPKQQAGY LPSWMFNRKK DVYSGLDKHL
          ALQDIYGVGE AMARAIVRVA KLDPNKLAGY LPSWMFNRRK DYVTGEDKHV
          GLASIKGIGY TTAMAVIRML GLDPEKKVGF LPKWLYNRRK DYETGKDLHL
          ALTGIKGIGI RMAYAICREL GLDEEKKLGE LPSWMYNRQK DYETGEDMHL
          ALTGIKGVGR RLARVFAVKA GVDPCATLGK LPAWMMNRRK DIITGVDKHV
          ALTSIKGVGK ALSRAIIMSA GYDLNQRIGY LPSWMINRRN DYETGEDKHL
          GLALVKGIGV NLAYALCRLL GIDPNKRIGF LPVWMLNRRK DYETGKDLHL
          ALQEVKGIGR AMAKALIRVT ELDPKQQAGY LPSWMFNRKK DVYTGLDKHL
          ALQDIYGVGE AMARAIVRVA KLDPDKLAGY LPSWMFNRRK DYITGEDKHV
          ALTDIKGIGL SLSRTIGLTL GFDLNAKIGY IPYWMLNRRN DYTTGETTHL
          ALQEIKGIGR AMARAIIRLT ELDPKVQAGY IPSWMFNRKK DVYSGLDKHL
          ALTGVRGISH TLALTILRKA GIHPNRLLGE LPWWLMNRQK DYRNNESRIL
          GLAEIKGVGV NLAYGICRRL GIDPEMRIGY LPSWMLNRRK DYVTGKDMHL
          GLAEIKGVGV NLAYGICRRL GIDPEMRIGY LPSWMLNRRK DYVTGKDMHL
          ALQDIKGIGK AMAKAILRIT KLDGKQQAGY LPSWMFNRKK DTYTGEDKHL
          ALSDLKGIGL RLGYAIAERL NLQPTKKIGE LPDWLLNHRR EPVTGKNLNL
          ALADLKGIGL RLSETIAKKL DLDPDQRIGE LPYWMYNHRR DITTGKDFNL
          ALQDIYGVGE AMARAIVRVA KLDPDKLAGY LPSWMFNRRK DYVTGEDKHV
          ALTEIRGIGK AFAIAICKVL DLDQDAQIGY IPEWFLNRRN DYETGETKHL
          AIQGIKGIGY RVAEGIVKDL NMDPKKKIGE LPSWMMNHRK DYFTGEDRHI
          AIQGIKGIGY RVAEGIVKDL SMNPRQKIGE LPGWMMNHRK DYFTGEDRHV
          ALQDIKGIGK AMAKAILRIT KLDGKQQAGL MPSWMFNRKN DVYSGLNKHL
          GLSRIKGIGY ATALAIARKL GIDPTARIGY LPSWLYNRRK DYESGQDKHL
          GLAKIKGIGY TTALAILRKL GIDPHMRLGY LPSWLYNRRK DYTTGKDLHL
          GLQSIKGVGK RVAQIVAKKA GVDPAAKIGS LPVWAINRQN DYESGEDMHL
          ALQDIYGIGE AMARAIVRVT NIDPNKLAGY LPSWMFNRRK DYVTGEDKHV
          GLSEVKGLGY TFSLAICRIL GLNPEQRVGF LPSWIYNRQK DYTTGQNLHL
          GLQSIKGVGK RVAQIVVKKA NVNPTAKIGT LPHWAVNRQM DYETGADMHL
          GLAEVKGLGY TFSLAITRIL GLDPNTRIGY LPSWMFNRRK DYASGKDLHL
          GLSEVKGLGY AFSLAVCRVL GLDPRQRTGF LPAWIYNRRK DYATGQDLHL
          ELRKVVGVNW MFAHAVCAAL GIDKWRKIGS LPSWLYNRRR DPETGKDLHL
          AITGIKGIGK ALGKAIARVT GFEG-KKIGY LPSWMFNRKK DYRTGENKHL

          LGTDILLTFR EDINNLKKVR AYRGLRHERG LKVRGQRTKS TGRRGSTVGV
          ---------- ---------- TFQPN-NRKR SKVHGFRSRM SSKNGRLVLA
          LGTDIVLTFR EDINNLKKVR AYRGLRHERG LKVRGQRTKS TGRRGSTVGV
          LGTDILLTFR EDINNLKKVR AYRGLRHERG LKVRGQRTKS TGRRGSTVGV
          LGTDILLTFR EDINNLKKVR AYRGLRHERG LKVRGQRTKS TGRRGSTVGV
          IGNDLQLTRQ HDINRMKMID SYKGVRHKRG QKVRGQRTKS TGRTEGTIGV
          LGTDILLTFR EDINNLKKVR AYRGLRHERG LKVRGQRTKS TGRRGSTVGV
          LGTDILLTFR EDINNLKKVR AYRGLRHERG LKVRGQRTKS TGRRGSTVGV
          IGNDLELTRQ HDINRMKMID SYKGVRHKRG QKVRGQRTKS TGRTEGTIGV
          IGNDLQLTRQ HDINRMKMID SYKGTRHKRG QKVRGQRTKS TGRTEGTIGV
          IGNDLQLTRQ HDINRMKMID SYKGTRHKRG QKVRGQRTKS TGRTEGTIGV
          LGTDILLTFR EDINNLKKVR AYRGLRHERG LKVRGQRTKS TGRRGSTVGV
          IGNDLQLTRQ HDINRMKMID SYKGTRHKRG QKVRGQRTKS TGRTEGTIGV
          LGTDILLTFR EDINNLKKVR AYRGLRHERG LKVRGQRTKS TGRRGSTVGV
          LGTDILLTFR EDINNLKKVR AYRGLRHERG LKVRGQRTKS TGRRGSTVGV
          LGTDILLTFR EDINNLKKVR AYRGLRHERG LKVRGQRTKS TGRRGSTVGV
          LGTDILLTFR EDINNLKKVR AYRGLRHERG LKVRGQRTKS TGRRGSTVGV
          IGNDLELTRQ HDINRMKMID SYKGVRHKRG QKVRGQRTKS TGRTEGTIGV
          LGTDILLTFR EDINNLKKVR AYRGLRHERG LKVRGQRTKS TGRRGSTVGV
          LGTDILLTFR EDINNLKKVR AYRGLRHERG LKVRGQRTKS TGRRGSTVGV
          LGTDILLTFR EDINNLKKVR AYRGLRHERG LKVRGQRTKS TGRRGSTVGV
          IGNDLQLSRQ HDINRMKMID SYKGVRHKRG QKVRGQRTKS TGRTEGTIGV
          LGTDILLTFR EDINNLKKVR AYRGLRHERG LKVRGQRTKS TGRRGSTVGV
          LGTDILLTFR EDINNLKKVR AYRGLRHERG LKVRGQRTKS TGRRGSTVGV
          LGTDIVMTFR EDINNLKKVR AYRGLRHERG LKVRGQRTKS TGRRGSTVGV
          LGTDILLTFR EDINNLKKVR AYRGLRHERG LKVRGQRTKS TGRRGSTVGV
          LGTDIPLTFR EDINNLKKVR AYRGLRHERG LKVRGQRTKS TGRRGSTVGV
          LGTDILLTFR EDINNLKKVR AYRGLRHERG LKVRGQRTKS TGRRGSTVGV
          TGNDLQLTRR QDINRMKMID SYRGVRHKRG QKVRGQRTKS TGRTEGTIGV
          LGADVTMTVD DDINLLKKIR AYRGIRHETG QKVRGQRTKS TGRTGLIVGV
          LGTDILLTFR EDINNLKKVR AYRGLRHERG LKVRGQRTKS TGRRGSTVGV
          LGTDILLTFR EDINNLKKVR AYRGLRHERG LKVRGQRTKS TGRRGSTVGV
          LGTDILLTFR EDINNLKKVR AYRGLRHERG LKVRGQRTKS TGRRGSTVGV
          VGNDLGLTRQ QDINRMKMID SYKGARHKRG QKVRGQRTKS TGRTEGTIGV
          TGNDLQLTRR QDINRMKMID SYRGVRHKRG QKVRGQRTKS TGRTEGTIGV
          IGNDLQMQRR ADVNRMQMID SYKGVRHKRG QKVRGQRTKS TGRTEGTIGV
          YGVDLTMAVK EDINIMKKIR SYKGIRHERG QKVRGQRTKS TGRTGATVGV
          TGTDLILSNK EDINLMKKIR SYKGIRHERG QKVRGQRTRS TGRTGATVGV
          TGNDLQLTRR QDINRMKMID SYRGVRHKRG QKVRGQRTKS TGRTEGTIGV
          TGNDLSMTRQ HDINRMKKID SYKGVRHRGG HKVRGQRTKS TGRTEGTIGV
          TGSDLEEKRR HDINRMKMIS SYKGVRHQRG QKVRGQRTKS TGRTEGTIGV
          VTSDLIFYVR NDIEREKKSR SWRGVRHSLG LKVRGQRTRT TGRTGMTIGV
          TGNDLELTRR QDINRLQMIS AYRGVRHQRG QKVRGQRTRS TGRSEGTIGV
          IGTDLSLTRR QDINRMKMIN AYKGVRHKRG QKVRGQRTKS TGRTEGTIGV
          TGNDLGLTRD QDINRMRMIR SYKGIRHERG QKVRGQRTKS TGRTEGTIGV
          MGMDLNMTLR EDLDLMKKMR SYKGLRHERG LRVRGQKTRS TGRTGAIVGV
          TGSDLEEKRR HDINRMKMIS SYKGVRHQRG QKVRGQRTKS TGRTEGTIGV
          LGQDILLTFR EDINNLKKVR AYRGLRHERG LKVRGQRTKS TGRRGSTIGV
          IGSELVLAAK RDVDLMKKLK SWKGIRHSLG LKVRGQRTVT TGRFGAVAGV
          TGSDLEQKRR HDINRMKMIN SYKGVRHKRG QKVRGQRTKS TGRTEGTIGV
          VTSDLIFYVR NDIEREKKSR SWRGVRHSLG LKVRGQRTRT TGRTGMTIGV
          FGADVNLTKD EDVNLMRKIR CYRGIRHETG QKVRGQRTKS TGRTGSTVGV
          ---------- ---------R TYQPN-KRKH SKVHGFRKRM STKNGRKVLA
          VTSDLIFYVR NDIEREKKSR SWRGVRHSLG LKVRGQRTRT TGRTGMTIGV
          VTSDLIFYVR NDIEREKKSR SWRGVRHSLG LKVRGQRTRT TGRTGMTIGV
          VTSDLIFYVR NDIEREKKIK SWRGVRHSLG LKVRGQRTRT TGRTGVTVGV
          LGTDLRMAVD DDVNRMRKIR CYRGIRHETH QKVRGQRTKS TGRHGATVGV
          IGNDLQLTRQ QDINRMKMID SYKGARHKRG QKVRGQRTKS TGRTEGTIGV
          VTSDLIFYVR NDIEREKKSR SWRGVRHSLG LKVRGQRTRT TGRTGMTIGV
          TGADLEEKRR HDVNRMKMID SYKGVRHKRG QKVRGQRTKS TGRTEGTIGV
          VTSDLIFYVR NDIEREKKSR SWRGVRHSLG LKVRGQRTRT TGRTGMTIGV
          IGNDLNLTRR QDINRMKMVN AYKGVRHKRG QKVRGQRTKS TGRTEGTIGV
          VTSDLIFYVR NDIEREKKSR SWRGVRHSLG LKVRGQRTRT TGRTGMTIGV
          LGSDLAMTND EDVNLLRKIR CYRGIRHETG QKVRGQRTKS TGRTGTTVGV
          VTSDLIFYVR NDIEREKKSR SWRGVRHSLG LKVRGQRTRT TGRTGMTIGV
          VGNDLDMSRR QDINRMKMVD TYRGVRHKRG QKVRGQRTKS TGRTEGTIGV
          VGTDVSEKRR HDINRMKIIE SYKGVRHKRG QKVRGQRTKS TGRSEGTIGV
          IGSELVLAAK RDVDLMKKLK SWKGVRHSLG LKVRGQRTVT TGRFGATAGV
          IGNDLQMSRR QDINRMKKID AYRGVRHKRG QKVRGQRTKS TGRTEGTIGV
          LGTDILLTFR EDINILKKIR AYRGLRHERG LKVRGQRTKS TGRRGATVGV
          LGTDILLTFR EDINILKKIR AYRGLRHERG LKVRGQRTKS TGRRGATVGV
          VTSDLIFYVR NDIEREKKSR SWRGVRHSLG LKVRGQRTRT TGRTGMTIGV
          LSKDVDFARM LDIERLIKMK AYRGVRHARG KKVRGQRTRS TGRKGRTVGV
          IGGDVALARD EDINMMRKIR CYKGIRHETG QKVRGQRTKS TGRTGTTVGV
          LGKDVDLAKK LDIERLIKIR AYRGIRHAKG YKVRGQRTRS TGRTGQTVGV
          IESDLTMRLR DDLNRMKKTR SYKGRRHEVG LPVRGQRTKS TFRKGKSVGV
          LGADLVLAAK KDIDLMKKLR SWKGIRHNLG LKVRGQRTRT TGRLGLTVGV
          LGQDIILTLK EDLNDLKKSR AYRGLRHERG LKVRGQRTKS TGRRGSTIGV
          LGTDLILGVK EDINLMKKIR CYKGIRHERG QKVRGQRTRS TGRTGATVGV
          LGTDLTMMND DDVNRMRKMR SYRGIRHETG QKVRGQRTKS TGRTGTTVGV
          LSKDVDFARM LDIERLIKMK AYRGVRHARG KKVRGQRTRS TGRKGRTVGV
          IESDLVMSLR DDLNRMKKIR SYKGKRHEVG LPVRGQRTKS TFRKGSSVGV
          MGTDLVMALR EEMDIIRKTR SYRGIRHERG LRVRGQKTRS TGRRGATVGV
          IESDLVMRLR DDLNRMKKTR SYKGRRHEVG LPVRGQRTKS TFRKGSSVGV
          VTSELIFYAR NDIEREKKIK SWRGVRHSLG LKVRGQRTRT TGRTGTTVGV
          IGSELVLAAK RDVDLMKKLK SWKGIRHSLG LKVRGQRTVT TGRLGAVAGV
          TGAKLVMAWR EDVNRLRRIR AYRGIRHELG LPLRGQRTRS NFRRGTTVGV
          VTSDLVFVVR NDIEREKKLK SWRGVRHSLG LKVRGQRTRT TGRTGTTIGV
          LGQDILLTLR EDLNTLKKIR CYRGIRHERG LKVRGQRTKS TGRRGSTIGV
          LGQDIIMTLK EDLNDLKKSR AYRGLRHERG LKVRGQRTKS TGRRGSTIGV
          ITAKLVMAWR EDVNRLRRIR AYRGIRHELG LPVRGQRTRS NFRHGTTVGV
          ITAKLVMAWR EDVNRLRRIR AYRGIRHELG LPLRGQRTRS NFRHGTTVGV
          VTSDLIFYVR NDIERERRSR SWRGVRHSLG LKVRGQRTRT TGRTGATIGV
          LSKDVDFARM VDIEMMMRMK CYRGIRHAKG KKVRGQRTRS TGRSGRTVGV
          ITAKLVMAWR EDVNRLRRIR AYRGIRHELG LPVRGQRTRS NFRHGTTVGV
          LGQDIFMSLR EDVNTLKKTR AYRGVRHERG LKVRGQRTKS TGRGGSTIGV
          IGSELVLAAK RDVDLMKKLK SWKGIRHSLG LKVRGQRTVT TGRFGATAGV
          LNKDIDFARM LDIERMIRAK AYRGVRHARG HKVRGQRTRS TGRKGATVGV
          ITAKLVMAWR EDINRLRRIR AYRGIRHELG LPLRGQRTRS NFRHGTTVGV
          IGAKLVMAWR EDINRLRRIR AYRGIRHELG LPLRGQRTRS NFRRGTTVGV
          IGSELILAAK SDIDLMKKLR SWKGMRHAAG LKVRGQRTVT TGRFGPTAGV
          IESDLDMTLR DDLNRMKKTR SYKGRRHEVG LPVRGQRTKS TFRHSSTVGV
          ITAKLVMAWR EDINRLRRIR AYRGIRHELG LPLRGQRTRS NFRHGTTVGV
          ITAKLVMAWR EDVNRLRRIR AYRGIRHELG LPLRGQRTRS NFRHGSTLGV
          LSKDVDFAKM VDIETMIRMK CYRGIRHARG KKVRGQRTRS TGRSGRTVGV
          IGADLILTAR NDIERERRIL SWRGIRHNLG LKVRGQRTRT TGRLGPVAGV
          ITAKLDMAIR EDIMRLRRIR AYRGIRHELG LPVRGQRTRS NFRRGQTVGV
          ITAKLDMAIR EDIMRLRRIR AYRGIRHELG LPVRGQRTRS NFRRGQTVGV
          IGAELVLAAK RDVDLMKKLK SWKGVRHSLG LKVRGQRTVT TGRLGPVAGV
          IGSELILAAK NDIDLMKKLR SWKGMRHAAG LKVRGQRTVT TGRFGPTAGV
          FGTEVVTTLD EDINLMRKIR SYKGIRHETG QKVRGQRTKS TGRTGATVGV
          LGQDIILTVR EDINTLKKVR AYRGIRHERG LKVRGQRTKS TGRGSTTVGV
          IGAKLAMYWR EDFNRLRRLR SYRGIRHELG LPVRGQRTKA HFRHGATLGV
          LGQDIDLTIR EDLNDLKKIR AYRGIRHERG LKVRGQRTKS AGRGGSTIGV
          IESDLVMRLR DDLNRMKKTR SYKGRRHEVG LPVRGQRTKS TFRKGGSVGV
          ITAKLVMAWR EDINRLRRIR AYRGIRHELG LPLRGQRTRS NFRHGTTVGV
          VSSELIYYAR QDIDREIRIR SWRGIRHAMG YKVRGQRTHT TGRIGPVVGV
          ITAKLEMAIR EDIMRLRRIR AYRGIRHELG LPVRGQRTRS NFRRGQTVGV
          IGAKLVMAWR EDVNRLRKIR AYRGIRHELG LPLRGQRTRS NFRRGLTLGV
          VTSDLVFVVR NDIEREKKIK SWRGIRHSLG LKVRGQRTRT TGRTGTTIGV
          LSNDLILKIN DDINLMKKMR SYRGLRHEQG HKVRGQRTRS NGRHGLSMGV
          IETDLVLTVQ EDITNMKKIR CYRGVRHELR LPCRGQRTRG SFRKGTSMGV
          ITSDLLITVR NDIEFMKKIK SYKGVRHMLG LKVRGQRTRT TGRTGLTVGV
          IETDLVLTVQ EDITNMKKIR CYKGVRHELR LPCRGQRTRG SFRKGTSMGV
          YGQNLELTNK DDINRLKMIK CYRGRRHEQG QKVRGQRTRS NGRTGLTMGV
          ITAKLDMAIR EDIMRLRRIR AYRGIRHELG LPVRGQRTRS NFRRGQTVGV
          ITAKLDMAIR EDIMRLRRIR AYRGIRHELG LPVRGQRTRS NFRRGQTVGV
          LTSDIPFTLR NDIERERVTA SWRGYRHLSG LKVRGQRTRT SGRKGGAVGV
          ITAKLDMAIR EDIMRLRRIR AYRGIRHELG LPVRGQRTRS NFRRGQTVGV
          IETDLVLTVQ EDITNMKKIR CYKGIRHELR LPCRGQRTRG SFRKGTSMGV
          IETDLVLTVQ EDITNMKKIR CYRGVRHELR LPCRGQRTRG SFRKGTSMGV
          YGSDLSLAKE DDINLMKKMR CYRGIRHENG LKVRGQRTKA TGRFGKIVGV
          LSKDVDFAKM LDIEKMIKIK CYRGVRHAKG YKVRGQRTRS TGRKGMTVGV
          IESDLMIIKQ EDINRLKRIR CYRGIRHELG LPCRGQRTRS TFRRGQTVGV
          IEADLTIAIQ EDINRLKKIR CYRGIRHELG LPCRGQRTRS TFRRGQTVGV
          IESDLEMCLR EDLNRMRKTR SYKGRRHELG LPVRGQRTKS TFRKGSSVGV
          IESDLDMCLR EDLNRMRKTR SYKGRRHELG LPVRGQRTKS TFRKGSSVGV
          IETDLVLTVQ EDITNMKKIR CYKGIRHELR LPCRGQRTRG SFRKGTSMGV
          IESDLMIIKQ EDINRLKRIR CYRGIRHELG LPCRGQRTKS TFRRGPTVGV
          IGSELIFYAR RDIEREMKIG SWRGIRHKYG LKVRGQRTRT TGRLGMTIGV
          VGAELEMTVK QDIDRLKKIR AYRGIRHELG LPVRGQRTKS SFRRGRTVGV
          MGAEVLTTLR EDLDIMKKTR SYKGIRHELG LRVRGQRTRS TGRSGATVGV
          IESDLDMCLR EDLNRMRKTR SYKGRRHELG LPVRGQRTKS TFRKGSSVGV
          VGADLIYYVK RDIEREKRIR SWRGIRHALG LKVRGQRTAT TGRIGMTIGV
          IETDLVLAVQ EDIGNMKKIR CYRGIRHELR LPCRGQRTRG SFRKGSTMGV
          IESDLMIIKQ EDINRLKRIR CYRGIRHELG LPCRGQRTKS TFRRGPTVGV
          IESDLDMTLR DDLNRMKKTR SYKGRRHELG LPVRGQRTKA TFRHGSSVGV
          IETDLTMTVQ EDITTMKKLR CYRGIRHELR LPCRGQRTRG SFRKGSSMGV
          IGDDVNWYMT QDINLMKKIG SWKGIRHELG LKVRGQRTKT TGRVGKTVGY
          IGAELIFYVK QDIEREKKIK SWRGIRHALG LKVRGQRTRT TGRLGLTVGV
          IGAELIFYVK QDIEREKKIK SWRGIRHALG LKVRGQRTRT TGRLGLTVGV
          IETDLMLTVQ EDITTMKKIR CYRGIRHELG LPCRGQRTRG SFRRGSIVGV
          VTTDLDVQVQ EDINLMKKIR SYKGIRHEKG KKVRGQRTRS NGRRGLSIGV
          VSNDLDLQIN DDINLMKKMR SYKGIRHERG LKVRGQRMRS NGRKGLAIGV
          IESDLMVVKQ EDINRLKRVR CYRGIRHELG LPCRGQRTKS TFRRGQTVGV
          IESDLNMTLR DDLNRMKMIR SYKGKRHEVG LPVRGQRTKS TFRHGSSVGV
          LSTELDLQKQ DDINRLKRIK CYRGVRHEKG LRVRGQRTRS NGRSGLTVGV
          LSTELDLQKQ DDINRLKRIK CYRGVRHERG LPVRGQRTRS NGRSGLTVGV
          IESDLTMAVQ EDIATMKKIR CYRGIRHELG LPCRGQRTRG SFRKGSLVGV
          VGAELIFVAR RDIDREIKIG SWRGVRHKLG YKVRGQKTHT TGRTGMTVGV
          IGADLVFYAR QDIEREKRIK SWRGLRHSLG LKVRGQRTAT TGRLGMTVGV
          FGQDVDIIQG DDINRMQMIR CYRGIRHETH HKVRGQRTRS NGRKGLAVGV
          IEGDLIVVKQ EDINRLKRIK CYRGIRHELG LPCRGQRTKS TFRRGPTVGV
          TGANLVYYVK EDIEREKRVK SWRGIRHALG LKVRGQRTRT TGRTGVTVGV
          IGNDLDIIQK DDINRMKMIR CYRGIRHETK HKVRGQRTRS NGRKGLTIGV
          VGAELIYYVK EDIEREKRVR SWRGVRHALG LKVRGQRTRT TGRLGVTVGV
          TSANLIYYVK EDIEREKRIK SWRGIRHALG LKVRGQRTRT TGRTGVTVGV
          VGNDYKITME FDIKREMQIN SWRGYRHREG LPVRGQRTRS HHRKGRTVGV
          IEADLEMTIR EDINRLKRIR SYRGIRHELG LPVRGQRTKS TFRKGQTVGV

          WAVAHIKSSF NNTIITVTDI TGAETIAKSS GGMVVKAARD ESSPYTAMQM
          --------TF QPNNRKRSKV HGFRSRMSSK NGRLVLA--- ----------
          WAVAHIKSSF NNTIITVTDI TGAETIAKSS GGMVVKAARD ESSPYTAMQM
          WAVAHIKSSF NNTIITVTDI TGAETIAKSS GGMVVKAARD ESSPYTAMQM
          WAVAHIKSSF NNTIITVTDI TGAETIAKSS GGMVVKAARD ESSPYTAMQM
          WGVAHVHASF NNTIMTVTDL TGSETIAKSS GGTAVKQNRD EASPYAAMQM
          WAVAHIKSSF NNTIITVTDI TGAETIAKSS GGMVVKAARD ESSPYTAMQM
          WAVAHIKSSF NNTIITVTDI TGAETIAKSS GGMVVKAARD ESSPYTAMQM
          WGIAHVHASF NNTIMTVTDL TGAETIAKSS GGTAVKQNRD EASPYAAMQM
          WGVAHVHASF NNTVMTVTDL TGAETIAKSS GGTAVKQNRD EASPYAAMQM
          WGIAHVHASF NNTVMTVTDL TGAETIAKSS GGTAVKQNRD EASPYAAMQM
          WAVAHIKSSF NNTIITVTDI TGAETIAKSS GGMVVKAARD ESSPYTAMQM
          WGIAHVHASF NNTVMTVTDL TGAETIAKSS GGTAVKQNRD EASPYAAMQM
          WAVAHIKSSF NNTIITVTDI TGAETIAKSS GGMVVKAARD ESSPYTAMQM
          WAVAHIKSSF NNTIITVTDI TGAETIAKSS GGMVVKAARD ESSPYTAMQM
          WAVAHIKSSF NNTIITVTDI TGAETIAKSS GGMVVKAARD ESSPYTAMQM
          WAVAHIKSSF NNTIITVTDI TGAETIAKSS GGMVVKAARD ESSPYTAMQM
          WGIAHVHASF NNTVMTVTDL TGAETIAKSS GGTAVKQNRD EASPYAAMQM
          WAVAHIKSSF NNTIITVTDI TGAETIAKSS GGMVVKAARD ESSPYTAMQM
          WAVAHIKSSF NNTIITVTDI TGAETIAKSS GGMVVKAARD ESSPYTAMQM
          WAVAHIKSSF NNTIITVTDI TGAETIAKSS GGMVVKAARD ESSPYTAMQM
          WGVAHVHASF NNTIMTVTDL TGSETITKSS GGTAVKQNRD EASPYAAMQM
          WAVAHIKSSF NNTIITVTDI TGAETIAKSS GGMVVKAARD ESSPYTAMQM
          WAVAHIKSSF NNTIITVTDI TGAETIAKSS GGMVVKAARD ESSPYTAMQM
          WAVAHIKSSF NNTHITVTDI TGAETIAKSS GGMVVKAARD ESSPYTAMQM
          WAVAHIKSSF NNTIITVTDI TGAETIAKSS GGMVVKAARD ESSPYTAMQM
          WAVAHIKSSF NNTIITVTDI TGAETIAKSS GGMVVKAARD ESSPYTAMQM
          WAVAHIKSSF NNTIITVTDI TGAETIAKSS GGMVVKAARD ESSPYTAMQM
          WGIAHVHASF NNTIITITDQ TGAETLAKSS GGTVVKQNRD EASPYAAMQM
          WGVAHIYASF NNTIITVTDL TGAETITKSS GGMVVKQDRN ESSPYAAMQM
          WAVAHIKSSF NNTIITVTDI TGAETIAKSS GGMVVKAARD ESSPYTAMQM
          WAVAHIKSSF NNTIITVTDI TGAETIAKSS GGMVVKAARD ESSPYTAMQM
          WAVAHIKSSF NNTIITVTDI TGAETIAKSS GGMVVKAARD ESSPYTAMQM
          WGVAHVHASF NNTIMTVTDL TGAETIAKSS GGTAVKQNRD EASPYAAMQM
          WGIAHVHASF NNTIITITDQ TGAETLAKSS GGTVVKQNRD EASPYAAMQM
          WGIAHVYASF NNTIITITDQ TGAETLAKSS GGTVVKQNRD EASPYAAMQM
          WAIAHIFSSF NNTIITVTDL TGAETLAKTS GGMVVKQDRN ESSPYAAMQM
          WAVAHIFSSF NNTIITVTDL TGAETLAKTS GGMVVKQARN ESSPYAAMQM
          WGIAHVHASF NNTIITITDQ TGAETLAKSS GGTVVKQNRD EASPYAAMQM
          WGIAHVHASF NNTILTVTDL TGAETIAKSS GGAVVKQNRD EASPYAAMQM
          WGIAHVHASF NNTLITVTDI TGAETIVKSS GGSVVKQNRD EASPYAAMQM
          WGIAHIYASQ NNTLLTISDL TGAEIISRAS GGMVVKADRE KSSPYAAMLA
          WGVAHVHASF NNTVITITDQ TGAETIAKSS GGTVVKQNRD EASPYAAMQM
          WGIAHVHASF NNTVITITDQ TGAETLAKSS GGTVVKQNRD EASPYAAMQM
          WGIAHIHASF NNTIMTVTDE TGAETLAKSS GGSVVKQNRD EASPYAAMQM
          WGIAHIFSSF NNTIITITDQ TGAETLAKIS GGMVVKAARD ESSPYTAMQM
          WGIAHVHASF NNTLITVTDI TGAETIVKSS GGSVVKQNRD EASPYAAMQM
          WGIAHIKCSF NNTIITVTDI TGAETLAKSS GGMVVKAARD ESSPYTAMQM
          WGIAWIYSSS NNTIITITDL TGAETVARVS GGQVVRADKD KPSPWAAMQA
          WGIAHVHASF NNTLITITDQ TGAETIAKSS GGAVVKQNRD EASPYAAMQM
          WGIAHIYASQ NNTLITISDL TGAEIISRAS GGMVVKADRE KSSPYAAMLA
          WGIAHIFASF NNTIITITDL SGAETVTKSS GGMVVKQDRN ESSPYAAMQM
          --------TY QPNKRKHSKV HGFRKRMSTK NGRKVLA--- ----------
          WGIAHIYASQ NNTLITISDL TGAEIISRAS GGMVVKADRE KSSPYAAMLA
          WGIAHIYASQ NNTLITISDL TGAEIISRAS GGMVVKADRE KSSPYAAMLA
          WGIARVYASQ NNTLITITDI TGAEIISRAS GGMVVKADRE KPSPYAAMLA
          WGIAHIFASF NNTVITITDL SGAETVTKSS GGMVVKQARN ESSPYAAMQM
          WGVAHVHASF NNTIMTVTDL TGAETIAKSS GGTAVKQNRD EASPYAAMQM
          WGIAHIYASQ NNTLITISDL TGAEIISRAS GGMVVKADRE KSSPYAAMLA
          WGVAHVHASF NNTLITVTDL TGAETIVKSS GGAVVKQNRD EASPYAAMQM
          WGIAHIYASQ NNTLITISDL TGAEIISRAS GGMVVKADRE KSSPYAAMLA
          WGIAHVHASF NNTVITITDQ TGAETLAKSS GGTVVKQNRD EASPYAAMQM
          WGIAHIYASQ NNTLLTISDL TGAEIISRAS GGMVVKADRE KSSPYAAMLA
          WGVAHVFASF NNTIITVTDM TGAETVTKSS GGMVVKQDRN ESSPYAAMKM
          WGIAHIYASQ NNTLITISDL TGAEIISRAS GGMVVKADRE KSSPYAAMLA
          WGIAHVYASF NNTIITVTDL TGAETIVKSS GGTVVKQNRD EASPYAAMQM
          WGIAHVYASF NNTLITVTDE TGAETIAKSS GGTVVKQNRD EASPYAAMQM
          WGIAWIYSSS NNTIITITDL TGAETVARVS GGQVVRADKD KPSPWAAMQA
          WGIANVYASF NNTIITVTDM TGAETIVKSS GGTVVKQNRD EASPYAAMQM
          WAVAHIKSSF NNTIITVTDI TGAETIAKSS GGMIVKAARD ESSPYTAMQM
          WAVAHIKSSF NNTIITVTDI TGAETIAKSS GGMIVKAARD ESSPYTAMQM
          WGIAHIYASQ NNTLITISDL TGAEIISRAS GGMVVKADRE KSSPYAAMLA
          WGIAHIYSSY NNTIITITDI TGAEIIARVS GGMIVKADRD EGNPYTAMQA
          WGIAHIFASF NNTIITVTDL SGAETVTKSS GGMVVKQDRN ESSPYAAMQM
          WGIAHIFSSY NNTIITITDI TGSETIARVS GGMIVKADRD EGNPYTAMQA
          WGVANVYSSF NNTIITVTDI TGAETITQWS GGKVVRADRQ ESSPFAAMEA
          WGVAYVYSSY NNTIIIITDL TGAETVARVS GGQVVKADRD KPSPYAAMMA
          WGVAHIKCSF NNTIITVTDL TGAETIAKSS GGMVVKAARD ESSPYTAMQM
          WAVAHIFSSF NNTIITITDL TGAETLAKTS GGMVVKQARN ESSPYAAMQM
          WGIAHIFASF NNTIITVTDL SGAETVTKSS GGMVVKQDRN ESSPYAAMQM
          WGIAHIYSSY NNTIITITDI TGAEIIARVS GGMIVKADRD EGNPYTAMQA
          WGVANVYSSF NNTIITVTDI TGAETITQWS GGKVVRADRQ ESSPFAAMEA
          WGVAHIYASF NNTIITITDL TGAETIAKVS GGMVVKAARD ESSPYTAMQM
          WGVANVFSSF NNTIITITDV TGAETISQWS GGKVVRADRQ ESSPFAAMEA
          WGIAHIYASQ NNTIISITDI TGAEMIAKAS GGMVVKADRE KPSPYAAMLA
          WGIAWIYSSS NNTIITITDL TGAETVARVS GGQVVRADKD KPSPWAAMQA
          WGVAHIYASY NNTIIHITDL TGAETISRWS GGMVVKADRD ESSPYAAMIA
          WGLARIYASQ NNTIITITDI TGAEVISKAS GGMMVKADRE KPSPYAAMLA
          WGVAHIKSSF NNTIITITDM TGAETIAKSS GGMVVKAARD ESSPYTAMQM
          WGVAHIKCSF NNTIITVTDL TGAETIAKSS GGMVVKAARD ESSPYTAMQM
          WGVAHIYSSY NNTIIHITDL TGAETISRWS GGMVVKADRD EPSPYAAMIA
          WGVAHIYSSY NNTIIHITDI TGAETVSRWS GGMVVKADRD EPSPYAAMIA
          WGNARIYASQ NNTIITITDI TGAEIISKAS GGMVVKADRE KPSPYAAMLA
          WGIAHIFSSY NNTIITITDI TGSETIVRIS GGMIVKASRD EGNPYTAMQA
          WGVAHIYSSY NNTIIHITDI TGAETVSRWS GGMVVKADRD EPSPYAAMIA
          WGVAHIKSSF NNTIITVTDL TGAETLAKSS GGMVTKAARD ESSPYTAMQM
          WGIAWIYSSS NNTIITITDL TGAETVARVS GGMVVRADKD KPSPWAAMQA
          WGIAHIFSSY NNTIITITDI TGSETIARIS GGMVVKAGRD EANPYTAMQA
          WGVAHIYSSY NNTIIHITDL TGAETVSRWS GGMVVKADRD EPSPYAAMIA
          WGVAHIYSSY NNTIIHITDL TGAETISRWS GGMVVKADRD EPSPYAAMIA
          WGIAWIYSSS NNTIITITDL TGAETVARVS GGQVVKADKD KPSPWAAMQA
          WGIANIYSSF NNTILTVTDI TGAETICQWS GGRVVRADRQ QSSPFAAMEA
          WGVAHIYSSY NNTIIHITDI TGAETVSRWS GGMVVKADRD EPSPYAAMIA
          WGVAHIYSSY NNTIIHITDL TGAETVSRWS GGMVVKADRD EPSPYAAMIA
          WGIAHIFSSY NNTIITITDI TGSETIARIS GGMIVKADRD EGNPYTAMQA
          WGIAYIYASS NNTMIIITDL TGSETVARVS GGQVVKADRD KPSPYAAMMA
          WGIAHIYSSF NNTIIHITDI TGAETISRWS GGMVVKADRD EPSPYAAMLA
          WGIAHIYSSF NNTIIHITDI TGAETISRWS GGMVVKADRD EPSPYAAMLA
          WGIAWIYSSS NNTIITITDL TGAETVARVS GGMVVRADKD KPSPWAAMQA
          WGIAWIYSSS NNTMITITDL TGAETVARVS GGQVVKADKD KPSPWAAMQA
          WGIAHIFASF NNTIITITDL SGAETVCKSS GGMVVKQDRN ESSPYAAMQM
          WGVAHINSSF NNTIITVTDL TGAETIAKAS GGMLVKAARD ESSPYTAMQM
          WGVAHIYSSY NNTIIHITDL TGAETIAKCS GGMVVKADRD EPSPYAAMVA
          WAVAHIKCSF NNTIITVTDI TGAETIAKSS GGMVVKAARD ESSPYTAMQM
          WGVANVYSSF NNTIITITDV TGAETISQWS GGKVVRADRQ ESSPFAAMEA
          WGVAHIYSSY NNTIIHITDL TGAETVSRWS GGMVVKADRD EPSPYAAMIA
          WGIAHIYASF NNTIIHITDL SGAETVARGS GGMVVRADRE KPSPYAAMMV
          WGIAHIYSSY NNTIIHITDI TGAETISRWS GGMVVKADRD EPSPYAAMLA
          WGVAHIYASY NNTIIHITDL TGAETISKWS GGMVVKADRD ESSPYAAMIA
          WGLARIYASQ NNTIITITDI TGAEVVSKAS GGMMVKADRE KPSPYAAMLA
          IGIAHIYASQ NNTIILITDQ TGSETIAKST GGMVVKNDRE ESSPYAAMKA
          WGLVHIYASY NNTILHVTDL TGAETIAKVS GGMIVRNQRD ESSPYAAMQA
          --MAWIYASY NNTIIHITDL SGAETIAFAS GGMVAKADRD KPSPWAAMQA
          WGLVHIYASY NNTILHVTDL TGAETIAKVS GGMIVRNQRD ESSPYAAMQA
          WGIAHVFASY NNIIITLTDV TGAETITKAS GGMVVKAAKD ESSPYAAMRA
          WGIAHIYSSY NNTIIHITDI TGAETISRWS GGMVVKADRD EPSPYAAMIA
          WGIAHIYSSY NNTIIHITDI TGAETISRWS GGMVVKADRD EPSPYAAMLA
          ---------- ------MTDL TGGETVSISS GGIHVNADRY ESSPFAAMKA
          WGIAHIYSSY NNTIIHITDI TGAETISRWS GGMVVKADRD EPSPYAAMIA
          WGLVHIYASY NNTILHVTDL TGAETIAKVS GGMIVRNQRD ESSPYAAMQA
          WGLVHIYASY NNTILHVTDL TGAETIAKVS GGMIVRNQRD ESSPYAAMQA
          WGIAHIFASF NNTIITVTDL SGAETICKSS GGMVVKQARN ESSPYAAMQM
          WGIAHIFSSY NNTIITITDI TGSETIARVS GGMIVKADRD EGNPYTAMQA
          WGIVHIYSSY NNTIIHATDI TGAETIARVS GGMVTRNQRD EGSPYAAMQA
          WGVVHIYASY NNTIIHVTDI TGAETIARIS GGMIVKNQRD EASPYAAMQA
          WGIANIYSSF NNTIITITDI TGAETITQWS GGKVVRADRQ ESSPFAAMEA
          WGIANIYSSF NNTIITITDI TGAETITQWS GGKVVRADRQ ESSPFAAMEA
          WGLVHIYASY NNTILHVTDL TGAETIAKVS GGMIVRNQRD ESSPYAAMQA
          WGIVHIYSSY NNTIIHATDI TGAETIARVS GGRVTRNQRD EGSPYAAMQA
          WGVAHIYSSF NNTHVHITDL TGAETVARVT GGMVVKADRE KPSPYAAMIA
          WGIAHIYASF NNTIITITDL TGAETFARWS GGMVVDADRE ESSPYAAMKA
          WAIAHIYSSF NNTLITITDL TGAETIAKIS GGMVVKAARD ESSPYTAMQM
          WGIANIYSSF NNTIITITDI TGAETITQWS GGKVVRADRQ ESSPFAAMEA
          WGVAHIYSSY NNTIIHITDL TGAETVARTS GGMVVKADRE KPSPYAAMLA
          WGLVHIYASY NNTILHVTDV TGAETIAKVS GGMIVRNQRD ESSPYAAMQA
          WGIIHIYSSY NNTIIHATDI TGAETIARIS GGMVTRNQRD EGSPYAAMQA
          WGIANIYSSF NNTIITVTDI TGAETITQWS GGKVVRSDRQ EASPFAAMEA
          WGVVHIYASY NNTILHVTDV TGSETIAKVS GGMIVRNQRD ESSPYAAMQA
          IGVAHIYSSF NDTIVHITDI TGAETLARYS GGMFVDADRL EGSPYAALKA
          WGVAHIYSSL NNTIIHITDL TGAETVSRWS GGMVVKADRE KPSPYAAMIA
          WGVAHIYSSL NNTIIHITDL TGAETVSRWS GGMVVKADRE KPSPYAAMIA
          WGVIHIYASY NNTIIHVTDI TGAETIAKIS GGMIVKNQKD ESSPYAAMQG
          TGIAHIYASQ NNTIIHVTDP TGAETIAMVS GGMVVKNDRD QASPYAAMKA
          TGIAHIYASQ NNTIILVTDP TGAETIAKSS GGMVVKNDRD EASPYAAMRA
          WGIVHIYSSY NNTIIHATDI TGAETIARIS GGMVTRNQRD EGSPYAAMQA
          WGVAHVYSSF NNTIITVTDI TGAETITQWS GGKVVRSDRQ ESSPFAAMEA
          VSVVHIFSSH NDTIITATDI TGAETFAKAS GGMVVKADRE EASPYAAMKA
          VSVVHIYSSH NDTIITATDI TGAETFAKAS GGMVVKADRE EASPYAAMKA
          WGVIHIYASY NNTIIHVTDI TGAETIAKIS GGMIVKNQKD ESSPYAAMQG
          WGVAHIYSSF NNTIIHITDM SGAETAARIS GGMVVKADRE KPSPYAAMLG
          WGVAHIFSSP NNTFVHITDI TGSETASRVT GGMVVKADHE KPSPYAAMIA
          MGIANIYASY NNIMITLTDI TGAETLGKVT GGMIVKQAKD ESSPYAAQRA
          WGIVHIYSSY NNTIIHATDI TGAETIARVS GGMVTRNQRD EGSPYAAMQA
          WGVAHIYSSP NNTIIHITDI SGAETVSRIS GGMVVKADRE KPSPYAAMMA
          WGIANVFASY NNIMITLTDI TGAETLGKVT GGMVVKQAKD ESSPYAAQKA
          WGVAHIYSSL NNTIIHITDL SGAETVSRFS GGMVVKADRE KPSPYAAMIA
          WGIAHIYSSP NNTIIHITDV TGAETVSRWS GGMVVKADRE KPSPYAAMMA
          WGVAHIYSSE NNTIIHITDI TGAETIAVGS GGMVVNADRL EGSPTAAILA
          WGIAHIYSSF NNTIITITDI TGAETITQWS GGRVVRADRQ EGTPFAAMEA

          AGQLADQLKD KGINGIHIRV RAPGGNRSPG PGAQAAIRAF ARAGIRIGRI
          ---------- ---------- ---------- ---------- ----------
          AGQLADQLRD KGINGIHIRV RAPGGNRSPG PGAQAAIRAF ARAGIRIGRI
          AGQLADQLRD KGINGIHIRV RAPGGNRSPG PGAQAAIRAF ARAGIRIGRI
          AGQLADQLRD KGINGIHIRV RAPGGNRSPG PGAQAAIRAF ARAGIRIGRI
          AESIAEEIKA AGITGLHVRV RGPGGNKSPG PGAQATIRAL ARSGIEIGRI
          AGQLADQLRD KGINGIHIRV RAPGGNRSPG PGAQAAIRAF ARAGIRIGRI
          AGQLADQLRD KGIHGIHIRV RAPGGNRSPG PGAQAAIRAF ARAGIRIGRI
          AESVAEEVKA AGITGLHVRV RGPGGNKSPG PGAQATIRAL ARSGIEIGRI
          AESVAEEVKA AGITGLHVRV RGPGGNKSPG PGAQATIRAL ARSGIEIGRI
          AESVAEEVKA AGITGLHVRV RGPGGNKSPG PGAQATIRAL ARSGIEIGRI
          AGQLADQLRD KGIHGIHIRV RAPGGNRSPG PGAQAAIRAF ARAGIRIGRI
          AESVAEEVKA AGITGLHVHV RGPGGNKSPG PGAQATIRAL ARSGIEIGRI
          AGQLADQLRD KGIHGIHIRV RAPGGNRSPG PGAQAAIRAF ARAGIRIGRI
          AGQLADQLRD KGIHGIHIRV RAPGGNRSPG PGAQAAIRAF ARAGIRIGRI
          AGQLADQLRD KGIHGIHIRV RAPGGNRSPG PGAQAAIRAF ARAGIRIGRI
          AGQLADQLRD KGIHGIHIRV RAPGGNRSPG PGAQAAIRAF ARAGIRIGRI
          AESVAEEVKA AGITGLHVRV RGPGGNKSPG PGAQATIRAL ARSGIEIGRI
          AGQLADQLRD KGINGIHIRV RAPGGNRSPG PGAQAAIRAF ARAGIRIGRI
          AGQLADQLRD KGINGIHIRV RAPGGNRSPG PGAQAAIRAF ARAGIRIGRI
          AGQLADQLRD KGINGIHIRV RAPGGNRSPG PGAQAAIRAF ARAGIRIGRI
          AESVAEEVKA AGITGLHVRV RGPGGNKSPG PGAQATIRAL ARSGIEIGRI
          AGQLADQLRD KGIHGIHIRV RAPGGNRSPG PGAQAAIRAF ARAGIRIGRI
          AGQLADQLRD KGINGIHIRV RAPGGNRSPG PGAQAAIRAF ARAGIRIGRI
          AGQLADQLRD KGINGIHIRV RAPGGNRSPG PGAQAAIRAF ARAGIRIGRI
          AGQLADQLRD KGINGIHIRV RAPGGNRSPG PGAQAAIRAF ARAGIRIGRI
          AGQLADQLRD KGINGIHIRV RAPGGNRSPG PGAQAAIRAF ARAGIRIGRI
          AGQLADQLRD KGINGIHIRV RAPGGNRSPG PGAQAAIRAF ARAGIRIGRI
          AEVVAEKALD RGVEGVDVRV RGPGGNTSPG PGAQATIRAL ARAGLEIGRI
          AGNVAQAARE KGIVGLHVKV RAPGRGRSPG PGAQAAIRAL ARAGMRIGLI
          AGQLADQLRD KGINGIHIRV RAPGGNRSPG PGAQAAIRAF ARAGIRIGRI
          SGQLADQLRD KGINGIHIRV RAPGGNRSPG PGAQAAIRAF ARAGIRIGRI
          AGQLADQLRD KGINGIHIRV RAPGGNRSPG PGAQAAIRAF ARAGIRIGRI
          AEGVAEEVKA AGITGLHVRV RGPGGNKSPG PGAQATIRAL ARSGIEIGRI
          AEVVAEKALD RGVEGVDVRV RGPGGNTSPG PGAQATIRAL ARAGLEIGRI
          AEVVAEKAKA QNIEGVHVNV RGPGGNKSPG PGAQATIRAL ARAGLEIGRI
          AMNVAEQIKA KGIQGVHIRV RAPGGNRSPG PGAQAAIRSL ARAGLRIGRI
          AANVAEQIKA KGIMGVHIKV RAPGGNRSPG PGAQAAIRSL ARAGLRIGRI
          AEVVAEKALD RGVEGVDVRV RGPGGNTSPG PGAQATIRAL ARAGLEIGRI
          AEEIGEEVQE AGFEGVHVRV RGPGGNKSPG PGAQATIRAL ARAGLEIGRI
          AESVADQIKA AGISGLHVRV RGPGGNKSPG PGAQATIRAL ARAGLEIGRI
          ANKAASDALE KGIMALHIKV RAPGGYKTPG PGAQPAIRAL ARAGFIIGRI
          AETVAQEVLD AGIEGVHVRV RGPGGNQNPG PGAQATIRAL ARAGLEIGRI
          AETVAEDVLQ QGVEGVHVRV RGPGGNQNPG PGAQATIRAL ARAGLEIGRI
          AEQLAENVLD QGIEKVHVRV RGPGGNRSPG PGAQAAIRAM ARAGLEIGRI
          AMQVADAVKD KGIVGVHVKV RAPGGNRSPG PGAQAAIRAL ARAGLRIGRI
          AESVADQIKA AGIAGLHVRV RGPGGNKSPG PGAQATIRAL ARAGLEIGRI
          ASQLADMLRD KGIEGIHIKV RAPGGNRSPG PGAQAAIRSF ARAGIKIGRI
          AYKAAQLALA RGINAVHIKV RGPGGYKVPG PGASAAIRAL ARSGLVIGRI
          AEKVAEEVKA AGIEGLHVRV RGPGGNKSPG PGAQATIRAL ARAGLEIGRI
          ANKAASDALE KGIMALHIKV RAPGGYKTPG PGAQPAIRAL ARAGFIIGRI
          ASNVAQTARE KGIVGVHVKV RAPGQGRSPG PGAQAAIRAL ARAGMRIGRI
          ---------- ---------- ---------- ---------- ----------
          ANKAASDALE KGIMALHIKV RAPGGYKTPG PGAQPAIRAL ARAGFIIGRI
          ANKAASDALE KGIMALHIKV RAPGGYKTPG PGAQPAIRAL ARAGFIIGRI
          ANKAATEAFD KGISAIHIKV RAQGGYKTPG PGAQPAIRAL ARAGFIIGRI
          ATNVAQAAKD KGIVGVHVRV RAPGRGRSPG PGAQAAIRAL ARAGMRIGRI
          AEAVAEEVKA AGITGLHVRV RGPGGNKSPG PGAQATIRAL ARSGIEIGRI
          ANKAASDALE KGIMALHIKV RAPGGYKTPG PGAQPAIRAL ARAGFIIGRI
          AESVAEDIKA AGIDGLHVRV RGPGGNKSPG PGAQATIRAL ARAGLEIGRI
          ANKAASDALE KGIMALHIKV RAPGGYKTPG PGAQPAIRAL ARAGFIIGRI
          AETVAEDVLQ QGVEGVHVRV RGPGGNQNPG PGAQATIRAL ARAGLEIGRI
          ANKAASDALE KGIMALHIKV RAPGGYKTPG PGAQPAIRAL ARAGFIIGRI
          AGDVAQAAMD KGFVGLHIKV RAPGRGRSPG AGAQAAIRAL ARAGMRIGRI
          ANKAASDALE KGIMALHIKV RAPGGYKTPG PGAQPAIRAL ARAGFIIGRI
          AEVVAEDVQE AGIDGVHVRV RGPGGNKNPG PGAQATIRAL ARAGLEIGRI
          AEVVAERVKD AGLEGVHVRV RGPGGNKSTG PGAQATIRAL SRAGVEIGRI
          AYKAAQLALA RGINAVHIKV RGPGGYKVPG PGASAAIRAL ARSGLVIGRI
          AEVVAEDVKD AGIDGVHVRV RGPGGNQNPG PGAQATIRAL ARAGLEIGRI
          ASQLADQLRD KGINGIHIKV RAPGGNRSPG PGAQAAIRAF ARAGIRIGRI
          ASQLADQLRD KGINGIHIKV RAPGGNRSPG PGAQAAIRAF ARAGIRIGRI
          ANKAASDALE KGIMALHIKV RAPGGYKTPG PGAQPAIRAL ARAGFIIGRI
          ALRAAAIAKE KGIDGVHIKV RAPGGNTTPG PGAQAAIRAL ARAGLKIGRI
          AANVAAIARE KGIVGVHVKV RAPGQGRSPG PGAQAAIRAL ARAGMRIGRI
          ALRAAEMAKE KGIVGVHIKV RAPGGNTTPG PGAQAAIRAL ARAGLKIGRI
          ATRAAEDVKE KGIIGLHIKV RAPGGNRTPG PGAQATIRAL ARAGIRIGKI
          AYKAAQIAMS RGINAVHIKV KAPGGYKTPG PGAAAAIRAL ARAGLIIGRI
          ATQLADILRD KGLEGVHIKV RAPGGNRSPG PGAQAAIRAF ARAGVRIGRI
          AANVAEQIKA KGIQGVHIKV RAPGGNRSPG PGAQAAIRSL ARAGLRIGRI
          AIQVAQNARD KGITGVHVKV RAPGRGRSPG PGAQAAIRAL ARAGMRIGRI
          ALRAAAIAKE KGIDGVHIKV RAPGGNTTPG PGAQAAIRAL ARAGLKIGRI
          ATRAAEDVKE KGIIGLHIKV RAPGGNRTPG PGAQATIRAF ARAGIRIGKI
          AGQIAEQAMT NGIIGVHVRV RAPGGNRSPG PGAQAAIRAL ARAGLKIGRI
          ATRAADDVKE KGIVGLHIKV RAPGGNRSPG PGAQATIRAL ARAGIKIGKI
          ANKAAGEALD KGIMAIHIKV RAPGGSKTPG PGAQPAIRSL ARSGFIIGRI
          AYKAAQLAMA RGINAVHIKV RGPGGYKVPG PGASAAIRAL ARSGLVIGRI
          AKRAAEEALE KGIVGVHIKV RAPGGSKNPG PGAQAAIRAL ARAGLRIGRV
          ANKAASDALD KGLMAIHIKV RAPGGAKTPG PGAQPAIRSL ARSGFIIGRI
          ASQLADTLKD KNIEGVHIKV RAPGGNRSPG PGAQAAIRAF ARAGIKIGRI
          ASQLADTLKD KGIEGVHIKV RAPGGNRSPG PGAQAAIRAF ARAGVRIGRI
          ARRAAEEAME KGITGVHIKV RAPGGSKSPG PGAQAAIRAL SRAGLRIGRV
          ARRAAEEAME KGFVGVHIKV RAPGGSKSPG PGAQAAIRAL ARAGLRIGRV
          ANKAANDAFD KGISAIHIKV RAQGGYKTPG PGAQPAIRAL ARAGFIIGRI
          AIRAAEKAME KGIEGVHIKV RAPGGNTNPG PGAQAAIRAL ARAGLKIGRI
          ARRAAEEAME KGFVGVHIKV RAPGGSKSPG PGAQAAIRAL ARAGLKIGRV
          ARQVADMLKD KGVQGVHIKV RAPGGNRSPG PGAQAAIRAF ARAGIRIGRI
          AYKAAQLALA RGINAVHIKV RGPGGYKVPG PGASAAIRAL ARSGLVIGRI
          ALRVAEVAKD KGIEGVHIKV RAPGGNTTPG PGAQAAIRAL ARAGLKIGRI
          AKRAAEEAME KGFVGVHIKV RAPGGSKTPG PGAQAAIRAL ARAGLKIGRV
          AKRAAEEALE KGIVGVHIKV RAPGGSKTPG PGAQAAIRAL ARAGLKIGRV
          AYKAAQLALA RGINAVHIKV RGPGGYKVPG PGASAAIRAL ARAGLVIGRI
          ANRAAEDAKE KGFVGLHIRV RAPGGNRSPG PGAQATIRAL ARAGIKIGKI
          ARRAAEEAME KGFVGVHIKV RAPGGSKSPG PGAQAAIRAL ARAGLRIGRV
          ARRAAEEAME KGFTGVHIKV RAPGGSKSPG PGAQAAIRAL SRAGLRIGRV
          ALRVAEMAKE KGIEGVHIKV RAPGGNTTPG PGAQAAIRAL ARAGLKIGRI
          AYKAAQIAMA RGINAVHVKV RGPGGYKVPG PGAVAAIRAL ARAGMIIGRI
          ARRAAEEALE KGIVGVHIRV RAPGGSKTPG PGAQAAIRAL ARAGLKIGRV
          ARRAAEEALE KGIVGVHIRV RAPGGSKTPG PGAQAAIRAL ARAGLKIGRV
          AYKAAQLALA RGINAVHIKV RGPGGYKVPG PGASAAIRAL ARSGLIIGRI
          AYRAAQLAMA RGINAVHIKV RGPGGYKVPG PGASAAIRAL ARAGLIIGRI
          ATNVAQAAME KGIIGVHVKV RAPGRGRSPG PGAQAAIRAL ARAGMRIGRI
          ASQIADILKD KGIEGVHIKV RAPGGNRSPG PGAQAAIRSF ARAGIRIGRI
          AKRVAEEALE KGITGVHIKV RAPGGSKTPG PGAQAAIRAL ARAGLRIGRV
          AGQLADTLRD KGVEGVHIRV RAPGGNRSPG PGAQAAIRAF ARAGIRIGRI
          ATRAAEDIKE KGIVGLHIKV RAPGGNRSPG PGAQATIRAL ARAGIKIGKI
          AKRAAEEAME KGFVGVHIKV RAPGGSKTPG PGAQAAIRAL ARAGLRIGRV
          AYRVAQESME KGVTAIHIKV RAPGGHKIPG PGAQAAIRAL ARAGFIIGRI
          AKRAAEEALE KGIVGVHIRV RAPGGSKTPG PGAQAAIRAL ARAGLKIGRV
          ARRAAEEAME KGINGVHIKV RAPGGSKNPG PGAQAAIRAL ARAGLRIGRV
          ANKAAAEALD KGLMAIHIKV RAPGGAKTPG PGAQPAIRSL ARSGFIIGRI
          SDIITEKLRE KEITDLIIRV RAPGGSRIPG PGAQSAIRTL SRAGFKILRI
          AFKIADLMRD KGIDQVHVKV RATGGQKNPG PGAQAAIRAL SRAGIRIGRI
          AARAAKIALD KGIRVVHVKI KAPGGYKTPG PGAGPAIRAL VRAGLMVDRI
          AFKIADLMRD KGIDQVHVKV RATGGQKNPG PGAQAAIRAL SRAGIRIGRI
          AERVADIAKE KGIEGIHVKV RAPGGNTSPG PGAQAAIRAL ARAGLKIGRI
          AKRAAEEALE KGIVGVHIRV RAPGGSKTPG PGAQAAIRAL ARAGLKIGRV
          ARRAAEEALE KGIVGVHIRV RAPGGSKTPG PGAQAAIRAL ARAGLKIGRV
          ANQVVESAKT KGFTGFHIRV RAVGGVRVPG PGAQAAIRAL ARGGFKIGRI
          AKRAAEEALE KGIIGVHIRI RAPGGSKTPG PGAQAAIRAL ARAGLKIGRV
          AFKIADLMRD KGIDQVHVKV RATGGQKNPG PGAQAAIRAL SRAGIRIGRI
          AFKIADLMRD KGIDQVHVKV RATGGQKNPG PGAQAAIRAL SRAGIRIGRI
          AINIAQASKD KGITGLHIRV RAPGNGRSPG PGAQAAIRAL SRAGMRIGRI
          ALRAAEIAKE KGIEGVHIKV RAPGGNITPG PGAQAAIRAL ARAGLKIGRI
          AFKLAEILKE RGIENIHIKV RAPGGSKNPG PGAQAAIRAL ARAGLRIGRI
          AFKIAEILKE RGIEAVHVKV RAPGGHRTPG PGAQAAIRAL ARAGIRIGRI
          ATRAADDAKE KGIVGLHIKV RAPGGNRTPG PGAQAAIRAL ARAGMRIGKI
          ATRAADDAKE KGIVGLHIKV RAPGGNRTPG PGAQAAIRAL ARAGMKIGKI
          AFKIADLMRD KGIDQVHVKV RATGGQKNPG PGAQAAIRAL SRAGIRIGRI
          AFKLAEVLKE RGIENIHIKV RAPGGSKNPG PGAQAAIRAL ARAGLRIGRI
          ASRAAQKAME RGIAAIHIKV RAPGGHKTPG PGAQAAIRAL ARAGFIIGRI
          ARRAAEEAME KGITAVHVKV RAPGGHKTPG PGAQAAIRAL ARAGLKIGRI
          AMQVAEQAKA KGIVGVHVKV RAPGGNRSPG PGAQAAIRAL ARAGLRIGRI
          ATRAADDAKE KGIVGLHIKV RAPGGNRTPG PGAQAAIRAL ARAGMKIGKI
          ASRAAQQAMD RGIMALHIKV RAPGGHKTPG PGAQAAIRAL ARAGFIIGRI
          AFKIAELMRD KGIDQVHVKV RAAGGQKNPG PGAQAAIRAL SRAGIKIGRI
          AFKLAEVLKE RGIENIHIKV RAPGGSKNPG PGAQAAIRAL ARAGLRIGRI
          ATRVAEDIKE KGFVGLHIKV RAPGGNRSPG PGAQATIRAL ARAGIKIGKI
          AFKIADLIRD KGIDHVHVKV RGAGGQKNPG PGAQAAIRAL SRAGIRIGRI
          AMAAAKEAQR KGITHLIVKV RAPGGIRIPG PGATAAIRGL SRSQLTLIRV
          ASRAAAEAMD KGITALHIKV RAPGGHKTPG PGAQAAIRAL ARAGFIIGRI
          ASRAAAEAMD KGITALHIKV RAPGGHKTPG PGAQAAIRAL ARAGFIIGRI
          AFKIADMIRE KGIEKVHVKV RAQGGNKNPG PGAQAAIRAL ARAGIRIGRI
          ADMVSETLKE HEITDLIIKV RAPGGNKIPG PGAQAAIRAL SRAGLKIVRI
          ADMVSEKLRE REITDLIIRV RAPGGSKIPG PGAQSAIRAL SRAGFKILRI
          AFKLAEMLKE RGIENIHIKV RAPGGSKNPG PGAQAAIRAL ARAGLRIGRI
          ANRVADDIKE KGIAGLHIKV RASGGNRTPG PGAQATIRAL ARAGIKIGKI
          AEMVAEQLKE KEIEEIIVKV RAPGGNMSPG PGAQAAIRAL ARAGMKILRI
          AEMVAEQLKE KEIEEIIVKV RAPGGNMSPG PGAQAAIRAL ARAGMKILRI
          AFKIADMIRE KGIDKVHIKV RATGGSKNPG PGAQAAIRAL ARAGIKIGRI
          AARAAQTAMD RGITAIHIKV RAPGGHKTPG PGAQAAIRAL ARAGFVVGRI
          AARAAQQAME RGITAIHIKV RAPGGYKTPG PGAQAAIRAL ARSGFIIGRI
          AERIAEIAAE KEITGIHVRV RAPGGNTSPG PGAQAAIRAL ARAGLRIGRI
          AFKLAEILKE RGVTNIHIKV RAPGGSKNPG PGAQAAIRAL ARAGLRIGRI
          AARAATQAMD KGITALHIKV RAPGGHKTPG PGAQAAIRAL ARAGFIIGRI
          AEKIAEVARE KDIVGIHVKV RAPGGNASPG PGAQAAIRAL ARAGLKIGRI
          ASKAAYEAMD KGVTAIHIKV RAPGGHKTPG PGAQAAIRAL ARAGFIIGRI
          ASRAANEAMD KGITALHIKV RAPGGHKTPG PGAQAAIRAL ARSGFIIGRI
          AKRAAALAKE RGITGLHIKV RAPGGHWIPG PGASAAIKTL AREGLKIGII
          ATRAAEDAKE KGIVGVHIKV RAPGGNRTPG PGAQASIRAL ARAGLKIGRI

          EDVTPVPHDG KHKTATARAT VMKGTGKVRI NKIPLELYTP ELAMMKISEP
          ---------N NRK------- ---------- ---------- ----------
          EDVTPVPHDG KHKTATARAT VMKGTGKVRI NKVPLELYKP ELAMMKISEP
          EDVTPVPHDG KHKTATARAT VMKGTGKVRI NKIPLELYTP ELAMMKISEP
          EDVTPVPHDG KHKTATARAT VMKGTGKVRI NKIPLELYTP ELAMMKISEP
          EDVTPIPHDG KKKTAVARAT VREGEGRVRI NSKPVELVEP EMSRLKMLEP
          EDVTPVPHDG KHKTATARAT VMKGTGKVRI NKIPLELYTP ELAMMKISEP
          EDVTPVPHDG KHKNATARAT VTKGTGKVRI NKIPLELYTP ELVMMKISEP
          EDVTPIPHDG KKKTAVARAT VREGEGRVRI NSQPVELVEP EMSRLKMLEP
          EDVTPIPHDG KKKTAVARAT VREGEGRVRI NSKPVELVEP EMSRLKMLEP
          EDVTPIPHDG KKKTAVARAT VRDGEGRVRI NSQPVELVEP ETSRLKMLEP
          EDVTPVPHDG KHKNATARAT VTKGTGKVRI NKIPLELYTP ELVMMKISEP
          EDVTPIPHDG KKKTAVARAT VREGEGRVRI NSQPVELVEP EMSRLKMLEP
          EDVTPVPHDG KHKTATARAT VTKGTGKVRI NKVPLELYKP ELVMMKISEP
          EDVTPVPHDG KHKTATARAT VTKGTGKVRI NKIPLELYTP ELVMMKISEP
          EDVTPVPHDG KHKTATARAT VTKGTGKVRI NKIPLELYTP ELVMMKISEP
          EDVTPVPHDG KHKTATARAT VTKGTGKIRI NKIPLELYTP ELVMMKISEP
          EDVTPIPHDG KKKTAVARAT VRDGEGRVRI NSKPVELVEP EMSRLKMLEP
          EDVTPVPHDG KHKTATARAT VMKGTGKVRI NKIPLELYTP ELAMIKISEP
          EDVTPVPHDG KHKTATARAT VMKGTGKVRI NKIPLELYTP ELAMMKISEP
          EDVTPVPHDG KHKTATARAT VMKGTGKVRI NKIPLELYTP ELAMMKISEP
          EDVTPIPHDG KKKTAVARAT VSEGEGRVRI NSKPVELVEP EMSRLKMLEP
          EDVTPVPHDG KHKTATARAT VTKGTGKIRI NKIPLELYTP ELVMMKISEP
          EDVTPVPHDG KHKTATARAT VMKGTGKVRI NKIPLELYTP ELAMMKISEP
          EDVTPVPHDG KHKTATARAT VKKGTGKIRI NKVPVELYTP ELSKVKVSEP
          EDVTPVPHDG KHKTATARAT VMKGTGKVRI NKIPLELYTP ELAMMKISEP
          EDVTPVPHDG KHKTATARAT VMKGTGKVRI NKIPLELYTP ELAMMKISEP
          EDVTPVPHDG KHKTATARAT VMKGTGKVRI NKIPLELYTP ELAMMKISEP
          EDVTPTPHDG KKKTAVARAT VREGEGRVRI DSQPVELVDP ELAQLKMLEP
          EDVTPVPHDG KRKTAVARAT FRPGKGVVRI NSLLLDVFST ELARMKISEP
          EDVTPVPHDG KHKTATARAT VMKGTGKVRI NKIPLELYTP ELAMIKISEP
          EDVTPVPHDG KHKTATARAT VMKGTGKVRI NKIPLELYTP ELAMMKVSEP
          EDVTPVPHDG KHKTATARAT VMKGTGKVRI NKIPLELYTP ELAMMKISEP
          EDVTPIPHDG KKKTAVARAT VSDGEGRVRV NAQPVELVEP EMSRLKMLEP
          EDVTPTPHDG KKKTAVARAT VREGEGRVRI DSQPVELVDP ELAQLKMLEP
          EDVTPIPHDG KKKTAVARAT VREGEGRVRI DSQPVELVDP ELAQLKMLEP
          EDVTPIPHDG KRKTAIARAT VRKGTGVIRI NKVPLDALEN ELVRLKISEP
          EDVTPIPHDG KRKTAIARAT VRKGTGIIRI NKVPLPLVQP DIIRLKITEP
          EDVTPTPHDG KKKTAVARAT VREGEGRVRI DSQPVELVDP ELAQLKMLEP
          EDVTPIPHDG KKKTAIARAT VREGEGRVRI NSEPVELLEP ETARLKVLEP
          EDVTPIPHDG KKKTAIARAT VREGEGRVRI NSQPVELVEP EMARLKMLEP
          EDVTPIPHDA RRKTARATCY IYAGKGRVFV NNVPIELIPI EMVRLKIMEP
          EDVTPIPHDG KKKTAIARAT VSDGEGRVRI NSQPVELVEP EISRLKMLEP
          EDVTPIPHDG KKKTAVARAT VSDGGGRIRI DSRPVELIDP ELAKLKMLEP
          EDVTPVPHDG KKKTAVARAT VSDGKGRVRI NSTPVELVEP EMSRFKMLEP
          EDATPIPHDG KKKAATARAT LKEGKGIVRI NKVPLDIHEP RLARLKIQEP
          EDVTPIPHDG KKKTAIARAT VREGEGRVRI NSQPVELVEP EMARLKMLEP
          QDVTPVPHDG KKKTAIARAT VKKGTGRVRI NKKPLEIYDP EFIKLKIDEA
          EDVTPIPHDG KKKTAVARAV IRPGIGRVRV NGYPLESWPI EMARVKMQEP
          EDVTPIPHDG KKKTAIARAT VREGEGRVRI NSRPVELTEP EMARLKMLEP
          EDVTPIPHDA RRKTARATCY ILPGKGRVFV NNIPIELIPI EMVRLKVMEP
          EDVTPIPHDG KRKTAIARAT LKAGKGVIRV NSVPLEAYGS ITTRMKISEP
          ---------N KRK------- ---------- ---------- ----------
          EDVTPIPHDA RRKTARATCY IFPGKGRVFV NNIPIELIPI EIVRLKVMEP
          EDVTPIPHDA RRKTARATCY IFPGKGRVFV NNIPIELIPI EMVRLKVMEP
          EDVTPIPHDA RRKMARARCY ITPGKGRVFV NDIPLEIIPM EVVRMKIMEP
          EDVTPVPHDG KKKTAVARAT VKEGKGRIRI NSVPLEIYGT ELSRLKISEP
          EDVTPIPHDG KKKTAVARAT VQDGEGRVRI NSQPVELVEP EMSQLKMLEP
          EDVTPIPHDA RRKTARATCY IFPGKGRVFV NNIPIELIPI EMVRLKVMEP
          EDVTPIPHDG KKKTAIARAT VREGKGRVRI DSQPVELVEP EMSRLKMLEP
          EDVTPIPHDA RRKTARATCY IFPGKGRVFV NNIPIELIPI EMVRLKVMEP
          EDVTPIPHDG KKKTAVARAT VSDGDGRIRI DSRPVELVDP ELAKLKMLEP
          EDVTPIPHDA RRKTARATCY IYAGKGRVFV NNVPIELIPI EMVRLKIMEP
          EDVTPVPHDG KRKTAIARAT LKAGKGVIRI NSVPLEVYGT EVVRMKISEP
          EDVTPIPHDA RRKTARATCY IFPGKGRVFV NNIPIELIPI EMVRLKVMEP
          EDVTPTPHDG KKKTAVARAT VSGGNGRVRI NSKPVELVEP EQARLKMLEP
          EDVTPIPHDG KKKTAVARAT VRDGEGRVRI NSQPVELVEP EQARLKMLEP
          EDVTPIPHDG KKKTAVARAI IKPGIGRVRI NGYPLELWPI EMARIKMSEP
          EDVTPIPHDG KKKTAVARAT VSDGSGRVRI NAEPVELVEP EQARLKMLEP
          EDVTPVPHDG KHKTATARAT VTKGTGKVRI NKIPLELYTP ELARIKISEP
          EDVTPVPHDG KHKTATARAT VTKGTGKVRI NKIPLELYTP ELARIKISEP
          EDVTPIPHDA RRKTARATCY IFPGKGRVFV NNIPIELIPI EMVRLKVMEP
          EDVTPIPHDG KRKTATARAV IKPGKGRVRI NSVPVEIHQP ELARMKIMEP
          EDVTPVPHDG KRKTAIARAT IKAGKGVIRV NSVPLEQYGT ETTRMKIAEP
          EDVTPIPHDG KRKTAVARAT IKPGKGRVRI NKIPIEIYQP EMARMKIMEP
          EDVTPIPHDG KRKTAIARGK FRAGKGRVRI NKFPVELYDP ELAKLKIKEP
          EDVTPIPTDG KKKTAIAKAV IRPGIGRVKV NGVPIEIWPI EMARMRMMEP
          EDVTPVPHDG KNKTAIARAT VSVGTGKARI NKKPVDIYEP EFAKLKIIEP
          EDVTPIPHDG KRKTAIARAT VRKGTGIVRI NKVPLALVQP EIIRLKISEP
          EDVTPVPHDG KRKTAIARAT LKPGSGRVRI NSVPLEIYGT ELLRLKIAEP
          EDVTPIPHDG KRKTATARAV IKPGKGRVRI NSVPVEIHQP ELARMKIMEP
          EDVTPIPHDG KRKSAIARGK IKEGKGRVRI NRSPVELYNP ELARLKIEEP
          EDVTPIPHDG KNRTAIARAT LTEGKGRVRI NSKPLEIFEP ELVRQKIMEP
          EDVTPIPHDG KRKTAIARGK FREGKGRIRV NKKPVELYDP ELARLKINEP
          EDVTPIPHDA RRKMARAQCQ LTEGKGRVFV NGVPIELIPI EMIRLKIMEP
          EDVTPIPHDG KKKTAVARAV IRPGIGRVRV NGYPLESWPI EMARVKMQEP
          EDVTPIPHDG KRKTAIARAT IREGKGRVRI NSKPVEIIEP EIARFTIMEP
          EDVTPIPHDS RRKMARAKCY LFPGKGRIFV NDVPIELIPV EVIRMKIMEP
          EDVTPVPHDG KNKTAIARAT IKKGAGRTRI NKKPVEIYEP EFAKMKIYES
          EDVTPVPHDG KNKTAIARAT VSAGTGKARI NKKPVEIYEP EFAKLKILEP
          EDVTPIPHDG KRKTAVARAT IREGKGRVRI NHKPVEIIEP EIARFTIMEP
          EDVTPIPHDG KRKTAIARAT IREGKGRVRI NHKPVEIIEP EIARFTIMEP
          EDVTPLPHDA RRKSARASCY IKPGNGKVFV NDIPIEIIPI EVVRYKIMEP
          EDVTPIPHDG KRKSAVARAT IRPGKGRVRI NKIPIELITP EMARNIIMEP
          EDVTPIPHDG KRKTAIARAT IREGKGRVRI NHKPVEIIEP EIARFTIMEP
          EDVTPVPHDG KNKAAIARAT ISKGTGKVRV NKVPIEIYEP KFGRLKMQEA
          EDVTPIPHDG KKKTAVARAI IKPGMGRVRI NGYPLELWPI EMARVKMQEP
          EDVTPIPHDG KRKTAVARAT ARPGRGRIRV NKVPVEIVQP EMVRLKILEP
          EDVTPIPHDG KRKTAIARAT IREGKGRVRI NHKPVEIIEP EIARFTIMEP
          EDVTPIPHDG KRKTAIARAT IREGKGRIRI NNKPVEIIEP EIARFTILEP
          EDVTPIPHDG RKKTAIARAV IRPGIGRVRI NGYPLELWPI EMARQKIVEP
          EDITPIPHDG KRKTAIARGT IREGTGKVRI NKVPLELYSP ELARLKLTEP
          EDVTPIPHDG KRKTAIARAT IREGKGRVRI NHKPVEIIEP EIARFTIMEP
          EDATPIPHDG KRKTAIARAT IREGKGRVRI NHKPVEIIEP EIARFTIMEP
          EDVTPIPHDG KRKTAVARAT VRDGKGRVRI NKIPVEIIQP EMARMILMEP
          EDVTPIPHDG KRKTAVARAV IRPGSGVVKV NGVPLTIWPM EVARLKMMEP
          EDVTPIPHDG KRKTAIARAV IREGKGRVRI NGKPVEIIEP EIARFTILEP
          EDVTPIPHDG KRKTAIARAV IREGKGRVRI NGKPVEIIEP EIARFTILEP
          EDVTPIPHDG KKKTAVARAI IKPGIGRVRI NGYPLELWPI EMARLKMSEP
          EDVTPIPHDG KKKTAIARAL IKPGVGRVRI NGYPLELWPI EMARQKMAEP
          EDVTPVPHDG KRKTAIARAT VRAGKGIIRI NSVPLDLYPN EMVRLKVSEP
          EDVTPVPHDG KNKTAIARAT VTKGSGKARI NKIPIEIYQP EYAKLKIMEP
          EDATPIPHDG KRKSAIARAT IREGKGRVRI NGKPVEIIEP EMIRFVIIEP
          EDVTPVPHDG KKKTAIARAT VRKGVGKTRI NKKPLEVLEP EFVKLKIMEP
          EDVTPIPHDG KRKTAIARGK FREGKGRIRI NKRPVELYDP ELARLKINEP
          EDVTPIPHDG KRKTAVARAT IREGKGRVRI NHKPVEIIEP EIARFTIMEP
          EDVTPIPHDG KRKTSIARAV IKPGIGRYRV NGIPVEIWPI EIARLKMLEP
          EDVTPIPHDG KRKTAIARAV IREGKGRVRI NGKPVEIIEP EIARFTILEP
          EDVTPIPHDG KRKSAVARAT IKEGNGRVRV NYKPVEILEP EIARFTIMEP
          EDVTPIPHDA RRKMARARCY LYPGKGKIFV NGMPVELLPE EVLRMKIMEP
          EEVTPTPHDG KRKTAVARAI TRKGNGKVFI NGKPVELYPI ELLRNKVMEP
          EDATPIPHDG KRRTAIARAT AKEGSGKIRI NKKPLELMEP KYIKMKLMEP
          EDVTPLPTDA RRKTARARVI LRDGRGRVFV NGTPLEILEP EVIRLKIMEP
          EDATPIPHDG KRRTAIARAT AKEGSGKIRI NKKPLELMEP KYIKMKLMEP
          EDVTPIPHDG KRKEAVARAS VKSGSGKVRV NNVPIEIYTP ELARFKMMEP
          EDVTPIPHDG KRKTAIARAV IREGKGRVRI NGKPVELVEP EIARFTILEP
          EDVTPIPHDG KRKTAIARAV IREGRGRVRI NGKPVEIIEP EIARFTILEP
          DDVTPIPHDA TRKTSSAHVY ITKGQGKVRI NNVPVEMIPQ ETAREVILAP
          EDVTPIPHDG KRKTAIARAV IREGKGRVRI NGKPVEIIEP EIARFTILEP
          EDATPIPHDG KRRTAIARAT AKEGSGKIRI NKKPLELMEP KYIKMKLMEP
          EDATPIPHDG KRRTAIARAT AKEGSGKIRI NKKPLELMEP KYIKMKLMEP
          EDVTPVPHDG KRKTAIARAT LREGKGRVRI NSVPLEVYGN EIIRMKISEA
          EDVTPIPHDG KRKTAVAKAV VRDGVGRVRI NKIPLEIFQP ELARLTIMEP
          EDVTPVPHDG KRKRAIARAV AREGKGRIRI NKIPIELIEP KYKRMKLMEP
          EDVTPIPHDG KRKTAIARAT ARPGKGRIRI NKVPIELIEP KYKRMKLMEP
          EDVTPIPHDG KRKTAIARGT IREGKGRVRI NKVPVELYTP ELARLKIMEP
          EDVTPIPHDG KRKTAIARGT ISEGKGRVRI NKVPVELYTP ELARLKIMEP
          EDATPIPHDG KRRTAIARAT AKEGSGKIRI NKKPLELMEP KYIKMKLMEP
          EDVTPVPHDG KRKRAIARAV AREGKGRIRI NKIPIELIEP KYKRMKLMEP
          EDVTPIPHDG RPL------- ---------- -----GHLWP RFRE------
          EDVTPIPHDG KRKTAIARAV IREGEGRVRV NKRPVNIIEP EMARMKIMEP
          EDVTPIPHDG KKKTAIARAT FKEGKGRIRI NNVPLEIIEP ALARMKMMEP
          EDVTPIPHDG KRKTAIARGT ISEGKGRVRI NKVPVELYTP ELARLKIMEP
          EDVTPLPHDG KRKTSIARAV VKPGKGRVWV NGVPIELWPI EMARWKMMEP
          EDATPIPHDG KRRTAIARAT ATEGSGKIRI NKKPLELMEP KYIKMKLMEP
          EDVTPVPHDG KRKRAIARAV AREGKGRIRV NKIPIELIEP KYKRMKLMEP
          EDITPIPHDG KRKTAIARGT VKEGTGRVRI NKQPLELYSP ELARLKLQEP
          EDATPIPHDG KRRTAVARAT AKEGNGRIRI NKKPIELIDS KYLKMKLMEP
          EDVTPIPHDA RRKTARAMAV IRKGSGRLYI NGLPVEVFAP EFVRMKILEP
          EDVTPIPHDG KRKTSIARAV IKPGEGRVWI NGVPLEIWPI ELARLKMYEP
          EDVTPIPHDG KRKTSIARAI IKPGEGRVWI NNVPLEIWPI ELARLKMYEP
          EDATPIPHDG KRKTAIARAT AKEGKGRIRI NKKPVEIIEP KYVNAKLMEP
          EEVTPIPHDG KRKTAVARAV VKKGKGIITI NGTPAELYPV EVLRNKILEP
          EEVTPIPHDG KRKTAIARAI IRKGSGKFLI NGYPIELYPI EILREKMLEP
          EDVTPVPHDG KRKRAIARAV AREGKGRIRI NKIPIELIEP KYKRMKLMEP
          EDVTPIPHDG KRKTAIARGT VKEGTGRVKV NRKPVELYEP ELARLKIFEP
          EDVTPIPHDG KRKTAIARAV VKEGKGRIRI NHVPLEIYQP ELARLTVMEP
          EDVTPIPHDG KRKTAIARAV VREGKGRIRV NHVPLEIYEP ELARLTIMEP
          EDATPIPHDG KRKTAIARAT AKEGKGRIRI NKKPIEIVEP KYINAKLMEP
          EDVTPIPHDG KRKTAIARAY IRPGQGRVKV NGVPVETWPV EVARLKMMEP
          EDVTPLPHDG KRKRAIARAI IYPGKGRVWI NGVPVEIVKP EIKRWRILEP
          EDVTPVPHDG KRKTAIARAV VKEGTGKVTV NKTPIDIFTP ELARLKIKEP
          EDVTPIPHDG KRKRAIARAV AREGKGRIRI NKIPIELIEP KYKRMKLMEP
          EDVTPIPHDG KRKTSIARAV IKPGIGRVWI NNVPVEFIQF ELAKMKILEP
          EDVTPIPHDG KRKTAIARAT VKEGTGKVTI NKTPLEIYSP ELAKLKILEP
          EDVTPIPHDG KRKTSIAKAV VKPGIGRVWI NGIPLEIFPV ELARVKMMEP
          EDVTPIPHDG KRKTSIARAV IKPGAGRVWI NNTPLEIIPF ELARMKILEP
          EDVTPTPHDA KRKTSIARAY FREGNGIIRI NGFLLEVWQN PLARARVKEP
          EDVTPIPHDG KRKTAIARGT IRKGKGRVRI NKRPVELYTP ELARLKIMEP

          LLIADINVDV RGGGIIGQAN AVRTAVARGI VYDRNLLVSD SRQKESKNFG
          ---------- ---------- ---------- -FRSRMSSKN G-----RLVL
          LLIADINVDV QGGGIIGQAN AVRTAVARGI VYDRNLLVSD SRQKEAKNFG
          LLIADINVDV RGGGIIGQAN AVRTAVARGI VYDRSLLVSD SRQKEAKNFG
          LLIADINVDV RGGGIIGQAN AVRTAVARGI VYDRSLLVSD SRQKEAKNFG
          FRIADIEVHV EGGGISGQAD AVRTAIARGI VFDRSLLVND VRQSEPKKWG
          LLIADINVDV RGGGIIGQAN AVRTAVARGI VYDRSLLVSD SRQKEAKNFG
          LLIADINVDV RGGGIIGQAN AVRTAVARGI VYDRNLLVSD SRQKESKNFG
          FRIVDIDVDV EGGGISGQAD AVRTAIARGI VFDRSLLVND VRQSEPKKWG
          FRIADIDIRV EGGGISGQAD AVRTAIARGI VFDRSLLVND VRQSEPKKWG
          FRIVDIDVDV EGGGISGQAD AVRTAIARGI VFDRSLLVND VRQSEPKKWG
          LLIADINVDV RGGGIIGQAN AVRTAVARGI VYDRNLLVSD SRQKESKNFG
          FRIVDIDVRV EGGGISGQAD AVRTAIARGI VFDRSLLVND VRQSEPKKWG
          LLIADINVDV RGGGIIGQAN AVRTAVARGI VYDRNLLVSD SRQKESKNFG
          LLIADINVDV RGGGIIGQAN AVRTAVARGI VYDRNLLVSD SRQKESKNFG
          LLIADINVDV RGGGIIGQAN AVRTAVARGI VYDRNLLVSD SRQKESKNFG
          LLIADINVDV RGGGIIGQAN AVRTAVARGI VYDRNLLVSD SRQKESKNFG
          FRIADIDVRV EGGGISGQAD AVRTAIARGI VFDRSLLVND VRQSEPKKWG
          LMIADINVDV RGGGIVGQAN AVRTAVARGI VYDRNLLVSD SRQKESKNFG
          LLIADINVDV RGGGIVGQAN AVRTAVARGI VYDRNLLVSD SRQKEAKNFG
          LLIADINVDV RGGGIVGQAN AVRTAVARGI VYDRNLLVSD SRQKEAKNFG
          FRIADIDVRV EGGGISGQAD AVRTAIARGI VFDRSLLVND VRQSEPKKWG
          LLIADINVDV RGGGIIGQAN AVRTAVARGI VYDRNLLVSD SRQKESKNFG
          LLIADINVDV RGGGIVGQAN AVRTAVARGI VYDRNLLVSD SRQKEAKNFG
          LMIADINVYV QGGGIIGQAN AVRTAVARGI VYDRNLLVSD SRQKESKNYG
          LLIADINVDV RGGGIVGQAN AVRTAVARGI VYDRNLLVSD SRQKEAKNFG
          LLIADINVDV RGGGIVGQAN AVRTAVARGI VYDRNLLVSD SRQKEAKNFG
          LLIADINVDV RGGGIVGQAN AVRTAVARGI VYDRNLLVSD SRQKEAKNFG
          FRIADVEVSV EGGGVMGQAD AARTAIARGL VFDRSLLVND VRQSEPKKWG
          LQLLDVSIKV AGGGIMGQAE AARTALARGI VYDRSLLVND SRQKEAKKPH
          LMIADINVDV RGGGIVGQAN AVRTAVARGI VYDRNLLVSD SRQKESKNFG
          LLIADINVDV RGGGIIGQAN AVRTAVARGI VYDRSLLVSD SRQKESKNFG
          LLIADINVDV RGGGIVGQAN AVRTAVARGI VYDRNLLVSD SRQKEAKNFG
          FRIADIDVRV EGGGISGQAD AVRTAIARGI VFDRSLLVND VRQSESKKWG
          FRIADVEVSV EGGGVMGQAD AARTAIARGL VFDRSLLVND VRQSEPKKWG
          FRIADVEVSV EGGGVMGQAD AARTAIARGL VFDRSLLVND VRQSEAKKWG
          LIIADINVEI RGGGYMGQAE AARCAIARGL VHDRNLLVND VRQKLPKNYG
          LTMADIDVDI RGGGVMGQAE AARCAIARGI VHDRTLLVND IRAKESKHYG
          FRIADVEVSV EGGGVMGQAD AARTAIARGL VFDRSLLVND VRQSEPKKWG
          FRVVDIEVDV EGGGVIGQAD AARTAIARGI VFDRTLLVND VRRSEPKKWG
          FRIADIDVSV NGGGVAGQAD AVRTALARGL VFDRSLLVND VRQSEPKKWG
          LLLADAKIIT YGGGIMGQAD AARMALARAL VYDRTMLAGD PRQTESEKWM
          FRIVDIDVNV QGGGYNGQAD AVRTAIARGL VFDRSLLVND VRQSEPKKWG
          FRIADIDVTV EGGGVMGQAD AIRTAIARGL VFDRSLLVND VRQSEPKKWG
          FRIADVDIDV SGGGFAGQAD AVRTAIARGL VFDRSLLVND VRQSESKKWG
          VEIANIDVVV SGGGIMGQTD AVRTAIAKGI VYDRNLLVSD HRQKERKKFG
          FRIADIDVRV NGGGVAGQAD AVRTALARGL VFDRSLLVND VRQSEPKKWG
          VLLADIDVTV NGGGIMGQAS AVRTAIARGI VYDRNLLVND SRQKETKKFG
          LMLADIDVNV SGGGFMGQAV AVRIAIARGL VYDPYMLKGD PRRTEPKKPG
          FRIADIDVSV SGGGFAGQAD AVRTAIARGL VFDRSLLVND VRQSESKKWG
          LLLADAKIVT YGGGIMGQTD AARMALARAL VYDRTMLAGD PRQTESEKWM
          LLLVDVTIDV AGGGVMGQAE AVRTALARGI IYDRTLLVND SRQKEAKKPH
          ---------- ---------- ---------- -FRKRMSTKN G-----RKVL
          LLLADAKIVT YGGGIMGQAD AARMALARAL VYDRTMLAGD PRQTESEKWM
          LLLADAKIVT YGGGIMGQAD AARMALARAL VYDRTMLAGD PRQTESEKWM
          LLLADAKIYV EGGGVMGQAD AARMALARAL VYDRTMLAGD PRQTESEKWM
          LLLLDISVEV QGGGYMGQAD AIRTAIGRGI LYDRTLLVND SRQKEAKKPH
          FRIADIDVRV EGGGISGQAD AVRTAIARGI VFDRSLLVND VRQSEPKKWG
          LLLADAKIVT YGGGIMGQAD AARMALARAL VYDRTMLAGD PRQTESEKWM
          FRIADIDVSV SGGGFAGQAD ATRTAIARGL VFDRSLLVND VRQSEPKKWG
          LLLADAKIVT YGGGIMGQAD AARMALARAL VYDRTMLAGD PRQTESEKWM
          FRIADIEVRL EGGGVMGQAD AARTAIARGL VFDRSLLVND VRQSEPKKWG
          LLLADAKIIT YGGGIMGQAD AARMALARAL VYDRTMLAGD PRQTESEKWM
          ILLNDVIIDV KGGGVMGQAE AVRTALARAI VYDRTLLVND SRQKEAKKPH
          LLLADAKIVT YGGGIMGQAD AARMALARAL VYDRTMLAGD PRQTESEKWM
          FRIADIDVTV SGGGFAGQAD AIRTAVARGL VFDRSLLVND VRQSEPKKWG
          FRIADIEVNV EGGGFSGQAD ATRTAIARGL VFDRTLLVND VRQSEPKKWG
          LILADIDVNV SGGGYMGQAV AVRIAMARGL VYDPYMLKGD PRRTEHKKPG
          FRIADIEVTV SGGGFAGQAD AVRTAIARGL VFDRSLLVND VRQSEPKKWG
          LLIADIDVDV RGGGIIGQAN AVRTAVARGI VYDRNLLVND SRQKESKNFG
          LLIADIDVDV RGGGIIGQAN AVRTAVARGI VYDRNLLVND SRQKESKNFG
          LLLADAKIVT YGGGIMGQAD AARMALARAL VYDRTMLAGD PRQTESEKWM
          LIIADIEVKL GGGGFMAQAE AARTAIARAL LYDRTLLVND VRRKLPKIQG
          LLLVDVTIDV SGGGVMGQAE AVRTALARAI LYDRTLLVND SRQKETKKPH
          LLIADIDVKV EGGGFMGQAE AARTAIARAL LYDRTLLVND TRRKEPKKQG
          LTLADIDVRV IGGGVMGQAE AARMVIAKGL VYDRTMLVGD PRRSEPKKYG
          LLLADIEVTV RGGGFMGQAT AVRMAIARGL VYDPSMIKGD PRRTEPKKPG
          LMLADIDVKV SGGGIMGQAN AIRTAIARGI VYDRNLLVND SRQTETKKFG
          LILADIDVDI RGGGIMGQAE AARCAIARGL VHDRTLLVND IRAKEPKHYG
          LLLVDAAIDV SGGGTMGQAE AVRTALARGI VYDRTLLVND SRQKESKKPH
          LIIADIEVKT WGGGFMAQAE AARTAIARAL LYDRTLLVND VRRKLPKIQG
          LKLADIDVKV IGGGIMGQAE AARMVIAKGL VYDRTMLVGD PRRTEPKKYG
          VMIADIDVKV RGGGFMGQAA AVRTAIARGI VYDRSLLVND HRQKERKKVG
          LTLADIDVKV IGGGVMGQAE AARMVIAKGL VYDRTMLVGD PRRSEPKKYG
          LLLADARIYT FGGGIMGQAD AARMALARAL VYDRTMLAGD PRETESEKWM
          LMLADIDVNV SGGGFMGQAV AVRIAIARGL VYDPYMLKGD PRRTEPKKPG
          LVLADIDVKV EGGGFMGQAE AARVAIARAL VYDRTMLVGD SRRTEPHKPN
          MLLADVKIYT YGGGIMGQAD AARMALARAL VYDRTMMAGD PRQTEAEKWM
          LMLADIDVKV SGGGIVGQAN AIRTAISRGI VYDRNLLVND SRQKETKKFG
          LMLADIDVKV SGGGIMGQAN AIRTAIARGI VYDRNLLVND SRQKETKKFG
          LILADIDVKV EGGGFMGQAE AARVAIARAL VYDRTMLVGD SRRTEPHKPN
          LILADIDVKV EGGGFMGQAE AARVAIARAL VYDRTMLVGD SRRTEPHKPN
          LVLAEARIYT QGGGIMGQAD AARMALARAL VYDRTMLAGD PRQTESEKWM
          LIMADIDVNT NGGGFMGQAE AARTAIARAL VYDRTLLVND IRRKEPKKQM
          LILADIDVKV EGGGFMGQAE AARVAIARAL VYDRTMLVGD SRRTEPHKPN
          LKLADIDVNV RGGGLMGQAN AVRTAIARGI VYDRNLIVNN SRQKESKKFG
          LILADIEVNV RGGGYMGQAI ATRIAIARGL VYDPYMLKGD PRRTEPKKPG
          VIIADIDVKV EGGGMMGQAE AARTAIARAL FYDRTLLVND VRRKEPKKQG
          LILADIDVKV EGGGFMGQAE AARVAIARAL VYDRTMLVGD SRRTEPHKPN
          LILADIDVKV QGGGFMGQAE AARVAIARAL VYDRTMLVGD SRRTEPHKPN
          LLLADIDVEV HGGGYMGQAV AARMAIARGL VYDPYMLKGD PRRTEPKKPG
          LELADISIRV NGGGVMGQAE AARMVIAKGL VYDRTMLVGD PRRSEPKKYG
          LILADIDVKV EGGGFMGQAE AARVAIARAL VYDRTMLVGD SRRTEPHKPN
          LVIADIDVKV EGGGFMGQAE AARVAIARAL VYDRTMLVGD SRRTEMHKPN
          LIMADIDVVV NGGGFMAQAE AARTAIARGL VYDRSLLVND TRRKEPKKQG
          LALADIDVTV SGGGFMGQAS AVRMAIARGL AYDSTMIKGD ERRTEPKKPG
          LILADIDVKV EGGGFMGQAE AARMAIARAL VYDRTMLVGD PRRTEPHKPN
          LILADIDVKV EGGGFMGQAE AARMAIARAL VYDRTMLVGD PRRTEPHKPN
          LILADIEVNV SGGGFMGQAT AVRIAIARGL VYDPYMLKGD PRRTEPKKPG
          LYLADIEVEV RGGGFMGQAT AVRMAIARGL VYDPYMIKGD PRRTEPKKPG
          VLLADVSIDV RGGGIMGQAE AIRTALARGL LYDRTLLVND SRQKEPKKPH
          LILADIEVDV RGGGIIGQAN AIRTAISRGI VYDRNLLVND SRQKETKKFG
          LVLADIDVKV QGGGIVGQAE AARVAIARAL VYDRTMLVGD SRRTEPHKPN
          LMLADIDVTV NGGGIIGQAN AVRTAIARGI VYDRSLLVND FRQKESKKFG
          ITLADIDVKV IGGGVMGQAE AARMVIAKGL VYDRTMLVGD PRRSEPKKYG
          LVLADIDVKV EGGGFMGQAE AARVAIARAL VYDRTMLVGD SRRTEPHKPN
          LMLLDIEVNV EGGGVISQAY AVRNAIARGL IYDRTMISGD PRSTEPEKWM
          LILADIDVKV QGGGFMGQAE AARIAIARAL VYDRTMLVGD PRRTEPHKPN
          LVIADVDVKV EGGGFMGQAE AARIAIARAL VYDRTMLVGD SRRTEPHKPN
          MILADAKIYM KGGGVMGQAD AARMALAKAL VYDRTMLAGD PRQTETEKWM
          LKILDIEIKV TGGGNTGQTD AARTAMAKGI VYDRTMLVND IRRKMPKKPM
          VILADVDIDV KGGGIVSQMD ATRTALGKAI VYDRTLLVSD ARRTEPHKPS
          LRLADIYAEA EGGGIVSQAS AIRTAIARAL VYDRRLLVED PRQAEPKKPR
          VILADVDIDV KGGGIVSQMD ATRTALGKAI VYDRTLLVSD ARRTEPHKPS
          LLLADINVNV QGGGFMGQAE AVRTSIAKGL VYDRSLLISD PRRKLPKKPQ
          LILADIDVRV QGGGFMGQAE AARIAIARAL VYDRTMLVGD PRRTEPHKPN
          LILADIDVKV QGGGFMGQAE AARIAIARAL VYDRTMLVGD PRRTEPHKPN
          LEITDISVRV RGGGFMGQAS AVATAISRAL TYDKYLISGD ARRKEPKKFG
          LILADIDVKV QGGGFMGQAE AARIAIARAL VYDRTMLVGD PRRTEPHKPN
          VILADVDIDV KGGGIVSQMD ATRTALGKAI VYDRTLLVSD ARRTEPHKPS
          VILADVDIDV KGGGIVSQMD ATRTALGKAI VYDRTLLVSD ARRTEPHKPS
          LALADVDIDV SGGGVMGQAE AIRTALGRGI LYDRTLLVND SRQKEAKKPH
          LIIADIDVTV NGGGVMGQAE AARTAIARGL VYDRYLLVND VRRKEPKKQG
          ILLADIDVTV KGGGVMGQMD AARTAIGKAI VYDRTLLVSD ARRTEPHKPS
          IILADIDVVV KGGGVMGQMD AARTAIGKAI VYDRTLLVSD ARRTEPHKPS
          LKLADINVRV VGGGIVGQAE AARMVIARGL VYDRTMLVGD PRRSEPKKYG
          LQLADINIRV VGGGIVGQAE AARMVIARGL VYDRTMLVGD PRRSEPKKYG
          VILADVDIDV KGGGIVSQMD ATRTALGKAI VYDRTLLVSD ARRTEPHKPS
          ILLADIDVTV KGGGVMGQMD AARTAIGKAI VYDRTLLVSD ARRTEPHKPS
          ---------- ---------- ----LVASGK TCRRTLFTSV TYIEHAKYRV
          LIIADIDVKV QGGGWMSQAE AARIAIARGL VYDRHMLKGD PRRKEPKKFG
          VIMADVDVSV MGGGVMGQAD AVRTALARGI LYDRNLLVSD HRQKEKKKFG
          LQLADINIKV VGGGIVGQAE AARMVIARGL VYDRTMLVGD PRRSEPKKYG
          LLLADIKVSV YGGGVMSQAD AVRMAIARGL VFDRSMIAGD PRQTEPEKPM
          VILADVDVDV KGGGTVSQMD AARTALGKAI IYDRTLLVSD ARRTEPHKPS
          IFLADIDVTV KGGGIMGQMD AVRTAIGKAI VYDRTLLVSD ARRTEPHKPS
          LDIADITVRV RGGGVMGQAE AARMVIAKGL VYDRTMLVGD PRRSEPKKYG
          VILANIDIDV KGGGAVGQAE AVRTALGKAI VYDRTMLVSD ARRTEPHKPS
          LWLADIFARV KGGGFMAQAD ALRMAIGRAL VYDRTILKGD PRQTEPKKYG
          LVIADIYVNV RGGGVMSQAD AVRMAIARGL LYDRYMLSGD PRRTEPEKWG
          LVIADIYVNV KGGGIMSQAD AVRMAIARGL LYDRYMLSGD PRRTEPEKWG
          VILADIDITV KGGGIAGQMD AARTALGKAI VYDRTILVSD ARRTEPHKPS
          VKLADVTVKV KGGGVTGQAD ASRTAIARGI VYDRTLIVND VRIKLPKKPG
          IRILDIDVNV HGGGNTGQAD ATRTAMAKAI IYDRSMLVND VRRKMPKKPM
          ILLADIDVTV KGGGVMGQMD AARTAIGKAI VYDRTLLVSD ARRTEPHKPS
          LELADINVRV VGGGIMGQAE AARMVIAKGL VYDRTMLVGD PRRSESKKFG
          LALIDVEVKV KGGGVMGQAE ASRTAVARAL MYDRTLLVND VRRKLPKLPL
          VALIDVDIRV KGGGVMGQAE ASRTAVARAI LYDRTLLVND VRRKLPKLPL
          IILADIDITV NGGGIVGQMD AARTALGKAI VYDRTILISD ARRTEPHKPS
          LIIADIDVSV RGGGFMGQAD AVRMAIARGL VYDRTMLAGD QRRTEPEKYM
          LLLADIKVFV KGGGFMAQAE AARMAIARGL VHDRHMLSGD PRRTEPEKWM
          LELVDISVTV SGGGVMGQAA AVRTAIARGL VYDRTLMIND DRRKLPKKPL
          ILLADIDVTV KGGGVMGQMD AARTAIGKAI VYDRTLLVSD ARRTEPHKPS
          LLLIDIRVNV HGGGYMSQAE AVRIAIARGL VYDRHMLSGD PRQTEPKKWG
          LGLVDISVLV NGGGVMGQAA AARTAIARGL VYDRTLIIND TRRKLPKNPL
          LMLVDIKVEV RGGGVMSQAE AARTAIARGL LYDRHMLSGD PRRTESEKWG
          LLLIDVKVNV NGGGYMSQAE AARIAIARGL VYDRYMLSGD PRQTEPKKWG
          LIIADINVNV FGGGWHSQTE AVRQAIARGL VYDNWLLVND PRRKEQNKSL
          LVLADIDIKV QGGGVMGQAE AARMAIARGL VYDRTMLVGD PRRSEPKKYG

          GPGARAKYQK SYRLGIEGTA GIHPREAAQH AFSQGPGLGP CLRTIATAAR
          ARRRRKGRKV LSA------- K--------- ---------- ----------
          GPGARSKYQK SYRLGIEGTA GIHPREAAQH AFSQGPGLGP CLRTVATAAR
          GPGARSKYQK SYRLGIEGTA GIHPREAAQH AFSQGPGLGP CLRTVATAAR
          GPGARSKYQK SYRLGIEGTA GIHPREAAQH AFSQGPGLGP CLRTVATAAR
          GPGARARYQK SYRLGIEGTA GIHPREAAEH AFSRGPGLGP CLRIVGTAAR
          GPGARSKYQK SYRLGIEGTA GIHPREAAQH AFSQGPGLGP CLRTVATAAR
          GPGARAKYQK SYRLGIEGTA GIHPREAAQH AFSQGPGLGP CLRTVATAAR
          GPGARARYQK SYRLGIEGTA GIHPREAAEH AFSQGPGLGP CLRTVGTAAR
          GPGARARYQK SYRLGIEGTA GIHPREAAEH AFSRGPGLGP CLRIVGTAAR
          GPGARARYQK SYRLGIEGTA GIHPREAAEH AFSRGPGLGP CLRVVGTAAR
          GPGARAKYQK SYRLGIEGTA GIHPREAAQH AFSQGPGLGP CLRTVATAAR
          GPGARARYQK SYRLGIEGTA GIHPREAAEH AFSRGPGLGP CLRIVGTAAR
          GPGARAKYQK SYRLGIEGTA GIHPREAAQH AFSQGPGLGP CLRTVATAAR
          GPGARAKYQK SYRLGIEGTA GIHPREAAQH AFSQGPGLGP CLRTVATAAR
          GPGARAKYQK SYRLGIEGTA GIHPREAAQH AFSQGPGLGP CLRTVATAAR
          GPGARAKYQK SYRLGIEGTA GIHPREAAQH AFSQGPGLGP CLRTVATAAR
          GPGARARYQK SYRLGIEGTA GIHPREAAEH AFSRGPGLGP CLRTVGTAAR
          GPGARAKYQK SYRLGIEGTA GIHPREAAQH AFSQGPGLGP CLRTVATAAR
          GPGARSKYQK SYRLGIEGTA GIHPREAAQH AFSQGPGLGP CLRTVATAAR
          GPGARSKYQK SYRLGIEGTA GIHPREAAQH AFSQGPGLGP CLRTVATAAR
          GPGARARYQK SYRLGIEGTA GIHPREAAEH AFSRGPGLGP CLRTVGTAAR
          GPGARAKYQK SYRLGIEGTA GIHPREAAQH AFSQGPGLGP CLRTVATAAR
          GPGARSKYQK SYRLGIEGTA GIHPREAAQH AFSQGPGLGP CLRTVATAAR
          GPGARSKYQK SYRLGIEGTA GIHPREAAQH AFSRGPGLGP CLRTVATAAR
          GPGARSKYQK SYRLGIEGTA GIHPREAAQH AFSQGPGLGP CLRTVATAAR
          GPGARSKYQK SYRLGIEGTA GIHPREAAQH AFSQGPGLGP CLRTVATAAR
          GPGARSKYQK SYRLGIEGTA GIHPREAAQH AFSQGPGLGP CLRTVATAAR
          GPGARARYQK SYRLGIEGTA GIHPREAAEH AFARGPGLGP CLRIVATAAR
          GRGARKKFQK SYRLGIEGTA GIHPREAAQH AFSQGPGLGP CLRIVGTAAR
          GPGARAKYQK SYRLGIEGTA GIHPREAAQH AFSQGPGLGP CLRTVATAAR
          GPGARAKYQK SYRLGIEGTA GIHPREAAQH AFSQGPGLGP CLRTVATAAR
          GPGARSKYQK SYRLGIEGTA GIHPREAAQH AFSQGPGLGP CLRTVATAAR
          GPGARARYQK SYRLGIEGTA GIHPREAAEH AFSRGPGLGP CLRIVATAAR
          GPGARARYQK SYRLGIEGTA GIHPREAAEH AFARGPGLGP CLRIVATAAR
          GPGARARYQK SYRLGIEGTA GIHPREAAEH AFSRGPGLGP CLRIVGTAAR
          GSGARAKFQK SYRLGIEGTA GIHPMAAAQH AFSRGPGLGP CLRTVATAAR
          GSGARAKFQK SYRLGIEGTA GIHPMVAAQH AFSQGPGLGP CLRTVATAAR
          GPGARARYQK SYRLGIEGTA GIHPREAAEH AFARGPGLGP CLRIVATAAR
          GPGARARYQK SYRLGIEGTA GIDPRESADH AFSRGPGLGP CLRIAGTAAR
          GPGARARYQK SYRLGIEGTA GIHPREAAEH AFSRGPGLGP CLRIVGTAAR
          RYSARRWRQK SYR------- ---------- ---------- -MRVGATLAR
          GPGARARYQK SYRLGIEGTA GIHPREAAEH AFSQGPGLGP CLRIVASAAR
          GPGARARYQK SYRLGIEGTA GIHPREAAEH AFSRGPGLGP CLRIVATAAR
          GPGARARYQK SYRLGIEGTA GIHPREAAEH AFSRGPGLGP CLRIVGSAAR
          GPGARSKYQK SYRFGLEGTA GIHPREASQH AFSQGPGLGP CLRTVATAAR
          GPGARARYQK SYRLGIEGTA GIHPREAAEH AFSRGPGLGP CLRIVGTAAR
          GPGARSRYQK SYRLGIEGTA GIHPREAAQH AFSQGPGLGA CLRTVATAAR
          IKHARSKRQK AYRLGIESTA GIHPREAADH AYAAGPGLGP ALRVGAVLAR
          GPGARARYQK SYRVGIEGTA GIHPREAAEH AFSRGPGLGP CLRIVGTAAR
          RYSARRWRQK SYRLGIESTA GMKPGDLLKH AVALGPGIGP ALRVGATLAR
          GSGARAKFQK SYRLGIEGTA GIHPREAAQH AFSQGPGLGP CLRTVATAAR
          ARRRRKGRKV LSA------- K--------- ---------- ----------
          RYSARRWRQK SYRLGIESTA GMKPGDLLKH AVALGPGIGP ALRVGATLAR
          RYSARRWRQK SYRLGIESTA GMKPGDLLKH AVALGPGIGP ALRVGATLAR
          RYSARRWRQK AYRLGIESTA GMKPSDLGRH AVSLGPGIGP ALRVGATIAR
          GRGARKKFQK SYRLGIEGTA GIHPREAAQH AFSQGPGLGP CLRTVGTAAR
          GPGARARYQK SYRLGIEGTA GIHPREAAEH AFSRGPGLGP CLRIVGTAAR
          RYSARRWRQK SYRLGIESTA GMKPGDLLKH AVALGPGIGP ALRVGATLAR
          GPGARARYQK SYRLGIEGTA GLHPREAAEH AFSRGPGLGP CLRVVGTAAR
          RYSARRWRQK SYRLGIESTA GMKPGDLLKH AVALGPGIGP ALRVGATLAR
          GPGARARYQK SYRLGIEGTA GIHPREAAEH AFSRGPGLGP CLRIVATAAR
          RYSARRWRQK SYRLGIESTA GMKPGDLLKH AVALGPGIGP ALRVGATLAR
          GKGARAKVQK SYRLGIEGTA GIHPREAAQH AFSQGPGLGP CLRTVATAAR
          RYSARRWRQK SYRLGIESTA GMKPGDLLKH AVALGPGIGP ALRVGATLAR
          GPGARARYQK SYRLGIEGTA GLHPREAAEH AFSRGPGLGP CLRIAATAAR
          GPGARARYQK SYRLGIEGTA GIHPREAAEH AFSRGPGLGP CLRIVGTAAR
          IKHARSKRQK AYRLGVESTA GIHPREAADH AYAAGPGLGP ALRIGAVFAR
          GPGARARYQK SYRLGIEGTA GIHPREAAEH AFSRGPGLGP CLRIAGTAAR
          GPGARAKYQK SYRLGIEGTA GIHPREAAQH AFSQGPGLGP CLRTVATAAR
          GPGARAKYQK SYRLGIEGTA GIHPREAAQH AFSQGPGLGP CLRTVATAAR
          RYSARRWRQK SYRLGIESTA GMKPGDLLKH AVALGPGIGP ALRVGATLAR
          GRGARARRQT SYRLGIEGTA GIHPREASQH AFSQGPGMGP CLRVVATAAR
          GRGARKKFQK SYRLGIEGTA GIHPREAAQH AFSQGPGLGP CLRTVATAAR
          GRGARKRRQT SYRLGIEGTA GIHPREAAQH AFSQGPGLGP CLRIVATAAR
          GPGARARKQK SYRIGIEGTA GIHPREAAEH AFSRGPGLGP ALRTVATAAR
          LKHARSKRQK AYRLGIESTA GIHPRVAADH AFSMGPGLGP ALRVGATLAR
          GPGARAKYQK SYRLGIEGTA GIHPREAAQH AFSQGPGLGA CLRTVATSAR
          GTGARAKFQK SYRLGIEGTA GIHPMAAAQH AFSQGPGLGP CLRTVATAAR
          GPGARAKFQK SYRLGLEGTA GIHPREAAQH AFSQGPGLGP SLRTVATAAR
          GRGARARRQT SYRLGIEGTA GIHPREASQH AFSQGPGMGP CLRVVATAAR
          GPGARARKQK SYRIGIEGTA GIHPREAAEH AFSRGPGLGP ALRTVATAAR
          GPGARAKYQK SYRLGLEGTA GIHPREAAQH AFSQGPGLGP CLRTVATAAR
          GPGARARRQK SYRIGLEGTA GIHPREAAQH AFARGPGLGP ALRTVATAAR
          RYSARRWRQK AYRLGIESTA GMKPGDLARH AVALGPGMGP ALRIGAVVAR
          IKHARSKRQK AYRLGVESTA GIHPREAADH AYAAGPGLGP ALRVGAVLAR
          TKGPRAKRQK SYRLGIEGTA GIHPKEAAEH AFSQGPGLGP ALRVVATAAR
          RYSARRWRQK SYRLGIESTA GMKPSEAARH AVALGPGMGP TLRVGAVVAR
          GPGARAKYQK SYRLGIEGTA GIHPREAAQH AFSQGPGLGA CLRTVATASR
          GPGARAKYQK SYRLGIEGTA GIHPREAAQH AFSQGPGLGA CLRTVATSAR
          TKGPRAKRQK SYRLGIEGTA GIHPKEAAEH AFSQGPGLGP ALRVVATAAR
          TKGPRAKRQK SYRLGIEGTA GIHPKEAAEH AFSQGPGLGP ALRVVATAAR
          RYSARRWRQK AYRLGIESTA GMKPSELARH AVALGPGIGP ALRVGATVAR
          GRGARKRRQT SYRLGIEGTA GIHPREAALH SFSQGPGMGP CLRIVATAAR
          TKGPRAKRQK SYRLGIEGTA GIHPKEAAEH AFSQGPGLGP ALRVVATAAR
          GPGARAKYQK SYRLGIEGTA GIHPREASQH AFSQGPGLGP CLRTVATAAR
          IKHARSKRQK AYRIGVESTA GIHPREAAEH AYSAGPGLGP ALRVGAVFAR
          GRGARKRRQT SYRLGIESTA GIHPREAAQH SFSQGPGMGP CLRIGATVAR
          TKGPRAKRQK SYRLGIEGTA GIHPKEAAEH AFSQGPGLGP ALRVVATAAR
          TKGPRAKRQK SYRLGIEGTA GIHPKEAAEH AFSQGPGLGP CLRVVATAAR
          LKHARSKRQK AYRLGVESTA GIHPREAAEH AYSAGPGLGP ALRIGAVLAR
          GPGARARKQK SYRLGIEGTA GIHPREAAEH SFSQGPGLGP ALRIVASSAR
          TKGPRAKRQK SYRLGIEGTA GIHPKEAAEH AFSQGPGLGP ALRVVATAAR
          TKGPRAKRQK SYRLGLEGTA GIHPKEAAEH AFSQGPGLGP CLRVVATAAR
          GRGARKRRQT SYRLGIEGTA GIHPREASQH AFSQGPGMGP CLRVVATAAR
          LKHARSKRQK AYRLGIESTA GIHPREAADH AFSQGPGLGP ALRVGATVAR
          TKGPRAKRQK SYRLGIEGTA GIHPKEAAEH AFSQGPGLGP ALRVVATAAR
          TKGPRAKRQK SYRLGIEGTA GIHPKEAAEH AFSQGPGLGP ALRVVATAAR
          IKHARSKRQK AYRLGIESTA GIHPREAAEH AYAAGPGLGP ALRIGAVLAR
          LKHARSKRQK AYRLGIESTA GIHPREAAEH AYSAGPGLGP ALRMGAVLAR
          GRGARKKFQK SYRLGIEGTA GIHPREAAQH AFSMGPGLGP CLRTVATAAR
          GPGARAKYQK SYRLGIEGTA GIHPREAAQH AFSQGPGLGQ CLRTVATAAR
          TKGPRAKRQK SYRLGIEGTA GIHPKEAAEH VFSQGPGLGP ALRVVATAAR
          GPGARARYQK SYRLGIEGTA GIHPREAAQH SFSQGPGLGA CLRTVATAAR
          GPGARARKQK SYRIGLEGTA GIHPREAAQH SFARGPGLGP ALRTVATAAR
          TKGPRAKRQK SYRLGIEGTA GIHPKEAAEH AFSQGPGLGP SLRVVATAAR
          RYSARRFRQK SYRLGIESTA GIHPREASRF AIALGPGLGP CLRIGASVAR
          TKGPRAKRQK SYRLGIEGTA GIHPKEAAEH AFSQGPGLGP ALRVVATAAR
          TKGPRAKRQK SYRLGIEGTA GIHPKEAAEH AFSQGPGLGP ALRVVATAAR
          RYSARRWRQK SYRLGIESTA GMKPSEAARH AIALGPGMGP TLRVGAVVAR
          GSGARAKRQK SYRLGLEGTA GIHPREAAIH AFSMGPGLGP CLRVVATAAR
          SKGPRAKRQK SYRIGFEGTA GIHPREAADH SFSLGPGLGP SLRVTATTAR
          GRSARAKRQK SYRLGIESTA GIKPTEAAEH AVALGPGMGP CLRVGATLAR
          SKGPRAKRQK SYRIGFEGTA GIHPREAADH SFSLGPGLGP SLRVTATTAR
          GRGARKKRQK SYRLGIEGTA GIHPREAANH CFSQGPGLGP CLRTAATAAR
          TKGPRAKRQK SYRLGIEGTA GIHPKEAAEH AFSQGPGLGP ALRVVATAAR
          TKGPRAKRQK SYRLGIEGTA GIHPKEAAEH AFSQGPGLGP ALRVVATAAR
          GPGARRRKQK SYRLGIESTA GIHPREASRH SYAGGPGLGP CLRVGAVVAR
          TKGPRAKRQK SYRLGIEGTA GIHPKEAAEH AFSQGPGLGP ALRVVATAAR
          SKGPRAKRQK SYRIGFEGTA GIHPREAADH SFSLGPGLGP SLRVTATTAR
          SKGPRAKRQK SYRIGFEGTA GIHPREAADH SFSLGPGLGP SLRVTATTAR
          GRGARARFQK SYRLGIEGTA GIHPREAAQH AFSIGPGLGP SLRIAATTAR
          GRGARKRRQT SYRLGIEGTA GIHPREASQH AFSQGPGLGP CLRVVATVAR
          TKGPRAKRQK SYRLGLEGTA GINPREAADH AFSQGPGLGP SLRVTATVAR
          TKGPRAKRQK SYRIGLEGTA GIHPREAADH AFSQGPGLGP CLRVTATAAR
          GRGARARRQK SYRLGIEGTA GIHPREAAEH SFSRGPGLGP ALRTVATAAR
          GRGARARRQK SYRLGIEGTA GIHPREAAEH SFSRGPGLGP ALRTVATAAR
          SKGPRAKRQK SYRIGFEGTA GIHPREAADH SFSLGPGLGP SLRVTATTAR
          TKGPRAKRQK SYRLGLEGTA GINPREAADH AFSQGPGLGP SLRVTATVAR
          GIHVPPERLK MWGLGIESTA GILPREVAEF AVALGPGMGP ALRVGATVAR
          GRGARARRQK SYRVGIESTA GILPREAAEH AYSQGPGLGP CLRVGATAAR
          GLGARAKYQK SYRLGIEGTA GIHPREAAQH AFSQGPGLGP CLRTVATAAR
          GRGARARRQK SYRLGIEGTA GIHPREAAEH SFSRGPGLGP ALRTVATAAR
          RRSARRRWQK SYRLGIESTA GIHPREAASH AVALGPGLGP ALRVGATIAR
          SKGPRARRQK SYRIGLEGTA GIHPREAADH SFSQGPGLGP SLRVTATTGR
          TKGPRAKRQK SYRIGLEGTA GINPREAADH AFSQGPGLGP SLRITATVAR
          GPGARARKQK SYRLGIEGTA GIHPREAADH SFSRGPGLGP ALRIVATSAR
          SKGPRAKRQK SYRLGLEGTA GINPREAADH SFSQGPGLGP SLRVSATAAR
          GRSARARFQK SYRLGIESTA GMRPHDIAEH GFSRGPGIGQ ALTVGAFIAR
          RYSARRRWQK SYRLGIESTS GIHPREAALH AVALGPGLGP CLRVGASLAR
          RYSARRRWQK SYRLGIESTS GIHPREAALH AVALGPGLGP CLRVGASLAR
          TKGPRAKRQK SYRLGLEGTA GINPREAADH SFSQGPGLGP SLRVTATAAR
          GRGARAKKQK SYRLGLEGTA GIHPTQAAAH AFSMGPGLGP SLRVTSTAAR
          GYGARAKRQK SYRLGLEGTA GIHPREAAVH AFSMGPGLGP CLRVVSTAAR
          TKGPRAKRQK SYRLGLEGTA GINPREAADH AFSQGPGLGP SLRVTATVAR
          GPGARARKQK SYRLGIEGTA GIHPREAANF SFAKGPGLGP ALRTVATAAR
          GRGARKRRQK SYRLGIEGTA GIHPREAANH SFSQGPGLGP CLRTVATAAR
          GRGARKRRQK SYRLGIEGTA GIHPREAANH AFSQGPGLGP CLRTVATAAR
          TKGPRAKRQK SYRIGLEGTA GINPREAADH AFSQGPGLGP SLRVSATAGR
          RYSARRGWQT SYRLGIESTA GILPREVAQF AVALGPGMGP QLRVGATVAR
          RYSARRRKQK SYRLGIESTA GIHPREAARH AYSAGPGLGP CLRTGAVMAR
          GPGARAKKQK SYRLGIEGTA GLHPREAANH SFSMGPGLGP CLRVAGTAAR
          TKGPRAKRQK SYRLGLEGTA GINPREAADH SFSQGPGLGP SLRVTATVAR
          RYSARRRWQK SYRLGIESTS GIHPREASQH TVAVGPGIGP CLRVGATIAR
          GHGARAKKQK SYRLGIEGTA GLHPREAANH SFSMGPGLGP CLRVAATAAR
          RYSARRRWQK SYRLGFESTS GLHPREAALH SYSMGPGLGP CLRVSASVAR
          RYSARRRWQK SYRLGVESTS GLHPREASLH AVSIGPGIGP CLRVGVTLAR
          RSKPRAWRQT SYRLGIECTA GIHPREAAEL AVSSGPGLLP TLKLGNYIAV
          GRGARARRQK SYRLGIEGTA GIHPREAAEH SFSKGPGLGP ALRSVATAAR

          MLSLSLDIPL IGVNHCIAHI EIGIWRTPAR DPVVLYVSGA NRYRVFGETL
          ---------- ---------- ---------- ---------- -RSKVHGF--
          MLSLSLGIPL VGVNHCIAHI EIGIWRTPAK DPVVLYVSGA NRYRVFGETL
          MLSLSLGIPL IGVNHCIAHI EIGIWRTPAK DPVVLYVSGA NRYRVFGETL
          MLSLSLGIPL IGVNHCIAHI EIGIWRTPAK DPVVLYVSGA NRYRVFGETL
          ALAQSLDVPL VGVNHMVAHL EIGRHTSGFS SPVCLNASGA NRYRVLGETM
          MLSLSLGIPL IGVNHCIAHI EIGIWRTPAK DPVVLYVSGA NRYRVFGETL
          MLSISLGIPL IGVNHCIAHI EIGIWRTPAM DPVVLYVSGA NRYRVFGETL
          ALSQALDVPL VGVNHMVAHL EIGRHTSGFD SPVCLNASGA NRYRVLGETM
          ALSQALEVPL VGVNHMVAHL EIGRHTADFD SPVCLNASGA NRYRVLGETM
          ALSQALSVPL VGVNHMVAHL EIGRHTSGFD APVCLNASGA NRYRVLGETM
          MLSISLGIPL IGVNHCIAHI EIGIWRTPAM DPVVLYVSGA NRYRVFGETL
          ALSQAMDVPL VGVNHMVAHL EIGRHTADFD APVCLNASGA NRYRVLGETM
          MLSISLGVPL IGVNHCIAHI EIGIWRTPAT DPVVLYVSGA NQYRVFGETL
          MLSISLGVPL IGVNHCIAHI EIGIWRTPAT DPVVVYVSGA NRYRVFGETL
          MLSISLGVPL IGVNHCIAHI EIGIWRTPAT DPVVVYVSGA NRYRVFGETL
          MLSISLGVPL IGVNHCIAHI EIGIWRTPAT DPVVLYVSGA NRYRVFGETL
          ALSQSLEVPL VGVNHMVAHL EIGRHTADFD SPVCLNASGA NRYRVLGETM
          MLSLSLGIPL LGVNHCIAHI EIGVWRTPAT DPVVLYVSGA NRYRVFGETL
          MLGLSLGIPL IGVNHCIAHI EIGIWKTPAK DPVVLYVSGA NRYRVFGETL
          MLGLSLGIPL IGVNHCIAHI EIGIWKTPAK DPVVLYVSGA NRYRVFGETL
          ALAQSLDVPL IGVNHMVAHL EIGRHTADFD SPVCLNASGA NRYRVLGETM
          MLSISLGVPL IGVNHCIAHI EIGIWRTPAT DPVVLYVSGA NRYRVFGETL
          MLGLSLGIPL IGVNHCIAHI EIGIWKTPAK DPVVLYVSGA NRYRVFGETL
          MLSLSLGIPL IGVNHCIAHI EIGIWRTPSK DPVVVYVSGA NRYRVFGETL
          MLGLSLGIPL IGVNHCIAHI EIGIWKTPAK DPVVLYVSGA NRYRVFGETL
          MLGLSLGIPL IGVNHCIAHI EIGIWKTPAK DPVVLYVSGA NRYRVFGETL
          MLGLSLGIPL IGVNHCIAHI EIGIWKTPAK DPVVLYVSGA NRYRVFGETL
          AVAQRFDVPL VGVNHMVAHL EVGRHRSGFD SPVCLNASGA NRYRVLGETM
          ALALSFDVPL IGVNHCVAHV EIGRFASGFD DPVVLYASGA NRYRIFGETL
          MLSLSLGIPL LGVNHCIAHI EIGVWRTPAT DPVVLYVSGA NRYRVFGETL
          MLSLSLGIPL IGVNHCIAHI EIGIWRTPAK DPVVLYVSGA NRYRVFGETL
          MLGLSLGIPL IGVNHCIAHI EIGIWKTPAK DPVVLYVSGA NRYRVFGETL
          ALAGTLDVPL VGVNHMVAHL EIGRHTADFE DPVCLNASGA NRYRVLGETM
          AVAQRFDVPL VGVNHMVAHL EVGRHRSGFD SPVCLNASGA NRYRVLGETM
          AVAQRFDVAL VGVNHMVAHL EVGRYFSGFS SPICLNASGA NRYRVLGETM
          ALALAYDVPL MGVNHCVAHI EVGRWQTGCH DPVVLYVSGA NRYRVFGETL
          ALSLAYDVPL IGVNHCVAHI EVGRWQTGCR DPVTLYVSGA NRYRIFGETL
          AVAQRFDVPL VGVNHMVAHL EVGRHRSGFD SPVCLNASGA NRYRVLGETM
          AVAHTLDVPL VGVNHMVAHL EIGRHRSGFD APVCLNASGA NRYRVLGETM
          AVAQTLGVPL LGVNHMVAHL EIGRYQSGFE SPVCLNASGA NRYRVLGETM
          AIALKYNKKL VPVNHGIGHI EIGYLTTEAR DPLILYLSGG NRFRVFGETL
          ALAQRLDVPL VGVNHMVAHL EIGRHRSGFA NPVCLNASGA NRYQVLGETM
          ALAQRLDVPL VGVNHMVAHL EIGRHRSGFS APVCLNASGA NRYRVLGETM
          ALAQTLDVPL VGVNHMVAHL EVGRHRSGFD SPVCLNASGA NRYRVLGETM
          ALSLRFDIPL VGVNHCVAHI EVGKWQSGAR DPAVIYVSGA NRYRIFGETL
          SVAQTLDVPL LGVNHMVAHL EIGRYQSGFD SPVCLNASGA NRYRVLGETM
          MLAIKFNVPL VGVNHCLAHI EVGRWKTPAG DPVTLYVSGA NRYRVFGETL
          AIAIKLGVPI VPVHHGIAHI EIARYATKSC DPLVVLISGG HRYRVFGETL
          SLAQTLDVPL VGVNHMVAHL EIGRYQSGFD SPVCLNASGA NRYRVLGETM
          ALSLKYNKKL VPVNHSIGHI EIGYLTTEAK DPLILYLSGG NRFRIFGETL
          SLALALDVPL VGVNHCVAHV EIGCFATGCK DPIVLYASGA NRYRIFGETL
          ---------- ---------- ---------- ---------- -HSKVHGF--
          ALSLKYNKKL VPVNHGIGHI EIGYLTTEAK DPLILYLSGG NRFRIFGETL
          ALSLKYNKKL VPVNHGIGHI EIGYLTTEAK DPLILYLSGG NRFRIFGETL
          ALSLKYDIKL VPVNHGIAHI EIGRFTTRSK DPLILYLSGG NKYRIFGETL
          SLALALDVPL IGVNHCVAHV EIGRWQCGCD DPIVLYASGA NRYRIFGETL
          ALSQALEVPL VGVNHMVAHL EIGRHTSGFD SPVCLNASGA NRYRVLGETM
          ALSLKYNKKL VPVNHGIGHI EIGYLTTEAK DPLILYLSGG NRFRIFGETL
          TLTQALSVPL IGVNHMIAHL EIGRHQSGFT TPVCLNASGA NQYQVLGETM
          ALSLKYNKKL VPVNHGIGHI EIGYLTTEAK DPLILYLSGG NRFRIFGETL
          ALAQRLSVPL VGVNHMVAHL EIGRHRSGFS APVCLNASGA NRYRVLGETM
          AIALKYNKKL VPVNHGIGHI EIGYLTTEAR DPLILYLSGG NRFRVFGETL
          ALAVARNLPL IGVNHCVAHV EIGRFTTGCE DPIVLYASGA NRYRIFGETL
          ALSLKYNKKL VPVNHGIGHI EIGYLTTEAK DPLILYLSGG NRFRIFGETL
          ALAGALGVPL VGVNHMLAHL EVGRHYAGFS DPVCLNASGA NRYRVLGETM
          SLAGTLDVPL VGVNHMVAHL EIGRHQSGFE NPVCLNTSGA NRYRVLGETM
          ALAIKLGVPL VPVHHGIAHI EVARYTTASC DPLVLLISGG HRYRIFGETL
          SLAGTLSCPL VGVNHMVAHL EIGRHRSGFE SPVCLNASGA NRYRVLGETM
          MLSISLGVPL IGVNHCIAHI EVGIWRTPAK DPVVLYVSGA NRYRVFGETL
          MLSISLGVPL IGVNHCIAHI EVGIWRTPAK DPVVLYVSGA NRYRVFGETL
          ALSLKYNKKL VPVNHGIGHI EIGYLTTEAK DPLILYLSGG NRFRIFGETL
          LLAIKLEKPL VGVNHCLAHV EVGRWQTGAR KPVSLYVSGG NRYRVFGETL
          SLALALEVPL IGVNHCVAHV EIGSWATGCR DPIVLYASGA NRYRIFGETL
          TLALKLGKPL VGVNHCLAHV EVGKWTTKAK NPVAVYVSGG NRYRVFGETL
          SLSLMLKIPI VGVNHCIGHV EIGKLTTGAV DPVTLYVSGG NRYRVFGETL
          AIAIKFGKPL VPVHHGVAHV EVARWSVRFR DPLVLLVSGG HSYGVFGETI
          ALALSLDIPL VGVNHCIGHV EIGRWKTPAV DPVVLYVSGG NKYRIFGETL
          ALALAYDVPL MGVNHCIAHI EVGRWQTGCR DPVTLYVSGA NRYRIFGETL
          ALSIALDVPL VGVNHCVAHV EIGRWATGFS DPIVLYASGA NRYRIFGETL
          LLAIKLEKPL VGVNHCLAHV EVGRWQTGAR KPVSLYVSGG NRYRVFGETL
          SLALSLNIPI VGVNHCIGHV EIGRLTTGAE DPVTLYVSGG NRYRVFGETL
          ALALRFGVPL VGVNHCIAHI EVGKWKTGAA DPVVLYVSGG NRYRIFGETL
          SLALSLDVPI VGVNHCIGHI EIGRLTTGCQ DPLTLYVSGG NRYQIFGETL
          ALALKYNRKL IPVNHGIGHI EIGYLTTNAK DPLILYLSGG NKFRIFGETL
          AIAIKLGVPI VPVHHGIAHI EIARYATKSC DPLVVLISGG HRYRIFGETL
          ALAIRYNKPI VGVNHCIAHV EITKM-FGVK DPVGLYVSGG NRYRVFGETL
          ALSLRFNKKL VPVNHGIGHI EIGYLTTEAK DPLILYLSGG NRFRIFGETL
          ALSLSLGLPL IGVNHCLAHI EVGRWKTPAR DPVTLYVSGA NKYRVFGETL
          ALAMSLDVPM VGVNHCIAHI EIGRWKTPAT DPVVLYVSGG NKYRIFGETL
          ALAIKYNKPI VGVNHCIAHV EITKM-FGVK DPVGLYVSGG NRYRVFGETL
          ALAIKYNKPI VGVNHCIAHV EITKM-FGVK DPVGLYVSGG NRYRVFGETL
          ALALSFNKKL IPVNHGIAHI EIGMYSTNAK DPLILYLSGG NKYRVFGETL
          VLALRLKKPL VGVNHCLAHV EVGRWKTGAE DPIALYVSGG NRYRVFGETL
          ALAIKYNKPI VGVNHCIAHV EITKM-FGVK DPVGLYVSGG NRYRVFGETL
          MLSLTLDIPI IGVNHCIAHI EVGKWKTPAK DPVVLYVSGA NKYRVFGETL
          ALAIKLGVPL VPVHHGVAHV EIARYATGSC DPLVLLISGG HRYRVFGETL
          ALALRLEKPL VGVNHCLAHV EIGRWKTEAS DPVTLYVSGG NRYRVFGETL
          ALAIKYGKPI VGVNHCIAHV EITKM-FGVK DPVGLYVSGG NRYRVFGETL
          ALAIKYGKPI VGVNHCIAHV EITKM-FGVK DPVGLYVSGG NRYRVFGETL
          ALSVKLGKPL VPVHHGVAHI EIARALTGSC DPLVLLISGG HRYRVFGETL
          SLALSLGIPI VGVNHCIGHV EIGKLDTGAK NPVTLYVSGG NRYRIFGETL
          ALAIKYNKPI VGVNHCIAHV EITKM-FGVK DPVGLYVSGG NRYRVFGETL
          ALAIKYRKPI VGVNHCIAHV EITKM-FGVR DPVGLYVSGG NRYRVFGETL
          TLALKLGKPL VGVNHCLAHV EVGRWKTEAK EPVTLYVSGG NYYRVFGETL
          FIAIKYGKPL VPVHHGVAHI EIAKMTTGAK DPLVLLVSGG HRYRVFGETM
          ALAIKYNKPI VGVNHCIAHV EITKM-FGVK DPVGLYVSGG NRYRVFGETL
          ALAIKYNKPI VGVNHCIAHV EITKM-FGVK DPVGLYVSGG NRYRVFGETL
          ALAIKLGIPL VPVHHGVAHI EVARYTTNAC DPLVVLVSGG HRYRVFGETL
          SLAVKYRRPL VPVHHGIAHI EIARYSTRSC DPLVLLISGG HRYRVFGETL
          ALALALDVPL VGVNHCVAHV EIGRFATGAR DPIVLYASGA NRYRIFGETL
          ALSISLNVPL IGVNHCIAHI EVGRWKTPCE DPVVLYVSGA NRYRIFGETL
          ALALRYSKPI VGVNHCIAHV EVSKLYGDVR DPVGLYVSGG NRYRVFGETL
          ALSLSLEIPL VGVNHCVAHV EIGRWKTPAK DPVVLYASGA NKYRVFGETL
          SLALSLDVPI MGVNHCIGHI EIGRLTTGCQ DPLTLYVSGG NRYQIFGETL
          ALAIKHNKPI IGVNHCIAHV EIAKM-FGVK DPVGLYVSGG NRYRVFGETL
          ALSIYLGKPL VPVNHAVAHV EIGIKMTDLR DPVVVYLSGG NRYRVFGETL
          ALAIKYKKPI VGVNHCIAHV EITKM-FGVK DPVGLYVSGG NRYRVFGETL
          ALALRYNKPI VGVNHCIAHV EVTKM-FGIK DPVGLYVSGG NRYRVFGETL
          ALALKFKKNL VPVNHGIGHI EIGYLTTDAR DPLILYLSGG NRFRIFGETL
          AFSIKYGIPL IGVNHPLGHV EIGRKLSGAK DPIMLYISGG NSYKVLGETM
          ALSLSINKPI IGVNHCISHV EIGKLKTDAV DPLTLYVSGG NKYRVIGETL
          YLALKFGKPL VPVNHAIAHL EISRLTTGLE DPVFVYVAGG NRYRVFGETL
          ALSLSINKPI IGVNHCISHV EIGKLKTDAL DPLTLYVSGG NKYRVIGETL
          ALSVTLNKPI IGVNHCISHL EIGVAKTEAR DPVLLYASGG NKYRIFGETL
          ALAIRYNKPI VGVNHCIAHV EITKM-FGVK DPVGLYVSGG NRYRVFGETL
          ALAIRYNKPI VGVNHCIAHV EITKM-FGIK DPVGLYVSGG NRYRVFGETL
          SLASFYKIPI YPVNHALGHI ELGKLLTGAT NPLVLLVSGG HQWRVFGETL
          ALAIKYRKPI VGVNHCIAHV EITKM-FGVK DPVGLYVSGG NRYRVFGETL
          ALSLSINKPI IGVNHCIGHV EIGKLTTDAV DPLTLYVSGG NKYRVIGETL
          ALSLSINKPI IGVNHCISHV EIGKLKTDAV DPLTLYVSGG NKYRVIGETL
          TLALKLGVPL IGVNHCVAHV EIGRWYTKFA DPIVLYASGA NKYRIFGETL
          FLALKFNKPL VGVNHCLAHV EVGRWKTKAK NPVTLYVSGG NRYRVFGETL
          TLALTLKKPI IGVNHCIAHI EIGKLTTEAE DPLTLYVSGG NRYRVFGETL
          TLSLALKKPI IGVNHCVAHI EIGKLTTDAE DPLTLYVSGG NKYRVFGETL
          TLALSLDVPI VGVNHCIGHI EIGRLTTGAS DPVSLYVSGG NRYRVFGETL
          TLALSLDVPI VGVNHCIGHI EIGRLTTGAS DPVSLYVSGG NRYRVFGETL
          ALSLSINKPI IGVNHCIGHV EIGKLTTDAV DPLTLYVSGG NKYRVIGETL
          TLSLTLKKPI IGVNHCIAHI EIGKLTTEAE DPLTLYVSGG NKYRVFGETL
          ALSAKYGKPL VPVNHAVAHV EAARFTTGLR DPVALYVAGG NRYRTFGETL
          TLALTLEVPL APVNHCVAHV EIGKLAADFD EPVTLYVSGG NRYRVFGETL
          VLALKLNVPL VGVNHCIAHI EIGKWKTGAR DPAVLYVSGG NRYRIFGETL
          TLAISLKIPI VGVNHCIGHI EIGRLTTGAS DPLSLYVSGG NRYRVFGETL
          GLAAYYGKPL VPVNHAVAHI EIARLYTGLG DPVVLYVSGG NRYRVFGETL
          ALALSLKKPI IGVNHCVSHV EIGKLKTDAL DPLTLYVSGG NKYRVIGETL
          TLSLTLKKPI IGVNHCIAHI EIGKLTTDAE DPLTLYVSGG NRYRVFGETL
          TLALSINKPI IGVNHCIGHI EIGKLTTDAT NPVTLYVSGG NRYRIFGETL
          ALALSLNKPI IGVNHCVGHV EIGKLTTPAK DPLTLYVSGG NKYRVIGETH
          SLSLKIERPL FGVNHPIAHI EIGRAVTGSR DPVILYVSGG NRYVVLGETL
          FLSSYYNIPL IPVNHAVAHI EIGKFLFGFK DPLIIYVSGG NRYRILGETL
          FLSSYYNKPL IPVNHAVAHI EIGKFLSGFK DPLIIYVSGG NRYRILGETL
          ALSLSLKKPI IGVNHCIGHV EIGKLTTGAK DPLTLYVSGG NRYRVFGETL
          TLAVTLKRPI IGVNHPLGHI EIGKRLSGAQ DPVMLYVSGG NRYRVLGETL
          ALSIKYSKPL LGVNHPLGHV EIGRKLSGAR DPIMLYISGG NRYRVLGETM
          TLSLALKKPI IGVNHCIAHI EIGKLTTEAE DPLTLYVSGG NKYRVFGETL
          SLSQNIGVPL IGVNHCIGHV EIGKLTTGAK DPLTLYTSGG NRYRIIGETL
          VLSVKLNIPI VGVNHCIAHL EIGRFSTGAE DPVMLYVSGG NRYRVFGETL
          VMSLKLKVPI VGVNHCIAHL EIGRFTTGAE DPVMLYVSGG NRYRVFGETL
          ALALSLKKPI IGVNHCVGHV EIGKLTTGAK DPLTLYVSGG NRYRVFGETL
          AMAAALKVPL VPVNHAVAHL EVARYTTGLR DPVILYVSGG NRYRVFGETL
          ALAAFYEKPL VPVNHSLAHI EIARAVTGFS KPVAIYVSGG SRYRVYGETL
          SLAFTLGVPI VGVNHCISHI EIGNATTGCH DPCLLYASGG NRYRIFGETQ
          TLALTLNKPI IGVNHCIAHI EIGKLKGNLE DPLTLYVSGG NKYRVFGETL
          FLSKYFNIPL TPVNHAVAHI EIGKLFSGFN DPVIVYVSGG NQYRVMGETL
          SLSSRLNIPI VGVNHCIAHI EIGNATTGCH DPAMLYASGG NRYRIFGETH
          FIASYYGKPL VPVNHAVAHI EVGRLFSGLE DPLVIYVSGG NGYRVLGETL
          FLSKYYGIPF VPVNHAVAHI EIGKLYSGFN DPVIVYVSGG NRFRVMGETL
          YLGKKLNKPV IGVNHIVAHN EFARYLAKAK DPLFVYVSGA NSWFLVGETL
          TLALGLKVPI VGVNHCIAHI EIGRLTTSAE DPVSLYVSGG NRYRVLGETL

          DIGLGNALDK FARRAGLPHP GGPKIEACAL PYVIKGMDLS FSGLSTASDV
          ---------- ---------- ---------- ---------- ----------
          DIGLGNALDK FARGAGLPHP GGPKIEACAL PYVIKGMDLS FSGLSTAADV
          DIGLGNALDK FARRAGLPHP GGPKIEACAL PYVIKGMDLS FSGLSTASDV
          DIGLGNALDK FARRAGLPHP GGPKIEACAL PYVIKGMDLS FSGLSTASDV
          DTGVGNAIDK FTRHVGWSHP GGPKVEDAAL PYVVKGMDFS FSGIMSAADV
          DIGLGNALDK FARRAGLPHP GGPKIEACAL PYVIKGMDLS FSGLSTASDV
          DIGLGNALDK FARGANLPHP GGPKIEAYAL PYVIKGMDLS FSGLSTAADV
          DTGVGNAIDK FTRHVGWSHP GGPKVEAAAL PYVVKGMDFS FSGIMSAADV
          DTGVGNAIDK FTRHVGWSHP GGPKVEAAAL PYVVKGMDFS FSGIMSAADI
          DTGVGNAIDK FTRHVGWSHP GGPKVEEAAL PYVVKGMDFS FSGIMSAADV
          DIGLGNALDK FARGANLPHP GGPKIEAYAL PYVIKGMDLS FSGLSTAADV
          DTGVGNAIDK FTRHVGWSHP GGPKVEAAAL PYVVKGMDFS FSGIMSAADV
          DIGLGNALDK FARGANLPHP GGPKIEAYAL PYVVKGMDLS FSGLSTAADV
          DIGLGNALDK FARGANLPHP GGPKIEAYAL PYVVKGMDLS FSGLSTAADV
          DIGLGNALDK FARGANLPHP GGPKIEAYAL PYVVKGMDLS FSGLSTAADV
          DIGLGNALDK FARGANLPHP GGPKIEAYAL PYVVKGMDLS FSGLSTAADV
          DTGVGNAIDK FTRHVGWSHP GGPKVEEAAL PYVVKGMDFS FSGIMSAADI
          DIGLGNALDK FARGAGLPHP GGPKIEACAL PYVIKGMDLS FSGLSTASDV
          DIGLGNALDK FARGAGLPHP GGPKIEAYAL PYVIKGMDLS FSGLSTAADV
          DIGLGNALDK FARGAGLPHP GGPKIEAYAL PYVIKGMDLS FSGLSTAADV
          DTGVGNAIDK FTRHVGWSHP GGPKVEAAAL PYVVKGMDFS FSGIMSAADI
          DIGLGNALDK FARGANLPHP GGPKIEAYAL PYVVKGMDLS FSGLSTAADV
          DIGLGNALDK FARGAGLPHP GGPKIEAYAL PYVIKGMDLS FSGLSTAADV
          DIGLGNALDK FARGAGLPHP GGPKIEMYAL PYVVKGMDLS FSGLSTASDV
          DIGLGNALDK FARGAGLPHP GGPKIEAYAL PYVIKGMDLS FSGLSTAADV
          DIGLGNALDK FARGAGLPHP GGPKIEAYAL PYVIKGMDLS FSGLSTAADV
          DIGLGNALDK FARGAGLPHP GGPKIEAYAL PYVIKGMDLS FSGLSTAADV
          DTGVGNAIDK FTRHIGWSHP GGPKVEQHAL PYVVKGMDFS FSGIMSAADV
          DIGIGNAIDK FARSKGLPHP GGPEIERIAL PYTVKGMDLA FSGLVSAADV
          DIGLGNALDK FARGAGLPHP GGPKIEACAL PYVIKGMDLS FSGLSTASDV
          DIGLGNALDK FARGAGLSHP GGPKIEACAL PYVIKGMDLS FSGLSTAADV
          DIGLGNALDK FARGAGLPHP GGPKIEAYAL PYVIKGMDLS FSGLSTAADV
          DTGVGNAIDK FTRHVGWSHP GGPKVEAAAL PYVVKGMDFS FSGIMSAADV
          DTGVGNAIDK FTRHIGWSHP GGPKVEQHAL PYVVKGMDFS FSGIMSAANV
          DTGVGNAIDK FTRHVGWSHP GGPKVEDHAL PYVVKGMDFS FSGIMSAADV
          DIGIGNALDK FGRHLGLQHP GGPKIEALAL PYVVKGMDLS YSGMMSAADV
          DIGIGNALDK FGRFIGLQHP GGPKIEALAM PYVVKGMDLS FSGMMSAADV
          DTGVGNAIDK FTRHIGWSHP GGPKVEQHAL PYVVKGMDFS FSGIMSAADV
          DTGVGNALDK VARHAGLSHP GGPKLEELAL PYVVKGMDFS FAGIVTAADV
          DTGVGNSIDK FTRHVGWTHP GGPKVEQAAL PYVVKGMDFS FSGIMSAADI
          DIALGNMMDV FVREVSLAPP GIHVIDICAL PYVVKGQDMS FSGLLTAADI
          DTGVGNALDK FARHLDWGHP GGPKIEAAAL PYVVKGMDFS FSGIMSAADV
          DTGVGNAIDK FTRHLGWSHP GGPKVEKRAL PYVVKGMDFS FSGIMSAADV
          DTGVGNALDK FTRHVGWTHP GGPKVEAHAL PYVVKGMDFS FSGIMSAANV
          DISVGNAIDK FARSVGLAHP GGPKVEELAL PYTVKGMDLS FSGLSTAADV
          DTGVGNALDK FTRHVGWTHP GGPKVEAAAL PYVVKGMDFS FSGIMSAADI
          DIGLGNAFDK FARNAGLSHP GGPKIEQFAL PYVVKGMDLS FSGLSTAADV
          DVAIGNAIDM FAREAGLGFP GVPAVERCGF PMPIVGQDMS YAGLTTYAVI
          DTGVGNAIDK FTRHVGWTHP GGPKVERAAL PYVVKGMDFS FSGIMSAADV
          DIALGNMMDV FVREVNLAPP GKHAIDICSL PYVVKGQDMS FSGLLTAADI
          DVGIGNALDK FARAKNFPHP GGPHIEAQAL PYTVKGMDLA FSGLVSAADV
          ---------- ---------- ---------- ---------- ----------
          DIALGNMMDV FVREVNLAPP GKHAIDICSL PYVVKGQDMS FSGLLTAADI
          DIALGNMMDV FVREVNLAPP GKHAIDICSL PYVVKGQDMS FSGLLTAADI
          DIALGNMLDT FVREVGLAPP GVHQIDLCAL PYIVKGQDMS YSGLLTAADV
          DIGIGNAIDK FARSRDLPHP GGPLVEKLAL PYTVKGMDLA FSGLMSAADI
          DTGVGNAIDK FTRHVGWSHP GGPKVEAAAL PYVVKGMDFS FSGIMSAADI
          DIALGNMMDV FVREVNLAPP GKHAIDICSL PYVVKGQDMS FSGLLTAADI
          DTGVGNAIDK FTRHLGWNHP GGPKVEAAAL PYVVKGMDFS FSGIMSAADV
          DIALGNMMDV FVREVNLAPP GKHAIDICSL PYVVKGQDMS FSGLLTAADI
          DTGVGNAIDK FTRHLGWSHP GGPKVEQRAL PYVVKGMDFS FSGIMSAADV
          DIALGNMMDV FVREVSLAPP GIHVIDICAL PYVVKGQDMS FSGLLTAADI
          DIGIGNALDK FARSKNLPHP GGPLIEKFAL PYTVKGMDLA FSGLVSAADV
          DIALGNMMDV FVREVNLAPP GKHAIDICSL PYVVKGQDMS FSGLLTAADI
          DTGIGNAIDK FTRHVGWSHP GGPKVEREAL PHVVKGMDFS FSGITSAADV
          DAGVGNAIDK FTRHVGWDHP GGPKVEAAAL PYVVKGMDFS FSGISSAAEI
          DVAIGNAIDM FAREVGLGFP GVPAVEKCAF PMTIIGQDLS YAGLTTYAVV
          DTGVGNAIDK FTRHVGWSHP GGPKVESHAL PYVVKGMDFS FSGIMSAADV
          DIGLGNALDK FARKAGLPHP GGPKIEAYAL PYVIKGMDLS FSGLSTAADV
          DIGLGNALDK FARKAGLPHP GGPKIEAYAL PYVIKGMDLS FSGLSTAADV
          DIALGNMMDV FVREVNLAPP GKHAIDICSL PYVVKGQDMS FSGLLTAADI
          DIGIGNALDK LARHMGLKHP GGPKIEELAL PYVVKGMDFS FSGMVTAADV
          DIGIGNALDK FARAKDLPHP GGPLIEAQAL PYTVKGMDLA FSGLVSAADV
          DIGLGNAIDK LARYMGLPHP GGPKIEELAL PYVVKGMDLS FSGVVTAADI
          DVAMGNCLDQ FSRSVGLGHP GGPKVEKMAL PYTVKGMDLS FSGLLTAADV
          DMAVGNALDY FARSVGLPNP GVPHLEECAL PYTVKGQDVS FSGLVEEADV
          DIGIGNALDK FARGAGLTHP GGPKVEEYAM PYVVKGMDFS FSGLSTAADV
          DIGIGNALDK FGRFLGLQHP GGPKIEALAL PYVVKGMDLS FSGLMSAADV
          DIGLGNGLDK FARSHDLPHP GGPAIERLAL PYTVKGMDLA FSGLVSAADV
          DIGIGNALDK LARHMGLKHP GGPKIEELAL PYVVKGMDFS FSGMVTAADV
          DIAMGNCIDQ FSRSVGLGHP GGPVVEKLAL PYTVKGMDLS FSGLLTAADV
          DISVGNALDK FARQVGLPHP GGPKLEALAL PYVVKGMDLS FSGLSTAADV
          DIAIGNCLDQ FARTVGLGHP GGPRVEELAL PYTVKGMDLS FSGLLTAADV
          DIALGNMMDV FVREVNLAPP GKHVIDICAL PYVVKGQDMS FSGLLTAADI
          DVAIGNAIDM FAREAGLGFP GVPAVERCGF PMPIVGQDMS YAGLTTYAVI
          DIGIGNAIDT FARELGLGFP GGPKIEKLAL PYAVKGMDLS FSGILTEADL
          DIALGNMMDT FVREVGLAPP GKHKIDICAL PYTVKGEDMS FSGLLTAADV
          DIGLGNALDK FARSAGLTHP GGPKIEELAM PYVVKGMDLS FSGLSTAADV
          DIGIGNALDK FARGAGLSHP GGPKVEAYAM PYVVKGMDFS FSGLSTAADV
          DIGIGNAIDT FARELGIGFP GGPKIEKLAL PYAVKGMDLS FSGVLTEADL
          DIGIGNAIDT FARELGIGFP GGPKIEKLAL PYAVKGMDLS FSGVLTEADL
          DIALGNMIDV FVREAGLAPP GVHQIDICAL PYIVKGQDMS YSGLLTAADI
          DIGLGNALDK LARYMGLKHP GGPKIEELAL PYVVKGMDFS FSGMVTSADI
          DIGIGNAIDT FARELGIGFP GGPKIEKLAL PYAVKGMDLS FSGILTEADL
          DVGIGNALDK FARSAGLNHP GGPRIEKHAL PYVVKGMDFS FSGLTTAADV
          DVAIGNAIDM FAREVGLGFP GVPAVEKCAF PMPIVGQDLS YAGLTTYAVV
          DIGIGNAIDK FARYIGLPHP GGPEIEKLAM PYSVKGMDFS FSGLVTQADV
          DIGIGNAIDT FARELGIGFP GGPKIEKLAL PYAVKGMDLS FSGVLTEADL
          DIGIGNALDT FAREIGLGFP GGPKIEKLAL PYAVKGMDLS FSGLLTEADI
          DMAVGNAIDK FAREVGLGYP GVPAVERCAL PINIIGQDLA FSGLVTKATL
          DIAIGNCLDH FGRETGLGHP GGPVVEKLAL PYVVKGMDFS FSGLLSSADI
          DIGIGNAIDT FARELGIGFP GGPKIEKLAL PSAVKGMDLS FSGLLTEADL
          DIGIGNAIDT FARELGIGFP GGPRIEKLAL PYAVKGMDLS FSGILTEADL
          DIGIGNALDK LARHMGLKHP GGPKIEKLAL PYVVKGMDFS FSGLVTAADV
          DISVGNCLDM FARFLGLPNP GVPHLEECAL PYTVKGQDMS FAGLYTAANV
          DIGIGNALDV FARELGLGFP GGPKIEKLAL PYAVKGMDLS FSGLLTEADL
          DIGIGNALDV FARELGLGFP GGPKIEKLAL PYAVKGMDLS FSGLLTEADL
          DVAIGNAIDV FAREVGLGFP GVPAVEKCAF PMPIIGQDLS YAGLVTHAVV
          DLAIGNAIDK FAREVGLGYP GVPAVEKCAL PMNIIGQDLA FSGLVTQATL
          DIGLGNALDK FARSRGLPHP GGPEVERLAL PYTVKGMDLA FSGLVSAADV
          DIGIGNALDK FARNVNLSHP GGPKIEEYAM PYVVKGMDFS FSGISTAADV
          DIGIGNAIDT FARELGIGFP GGPKIEKLAL PYAVKGMDLS FSGILTEVDL
          DIGVGNALDK FARSAGLSHP GGPQIEMYAL PYVVKGMDFS FSGLSTAADV
          DIAIGNCLDQ FARTVGLGHP GGPRVEELAL PYTVKGMDLS FSGLLTAADV
          DIGIGNAIDT FAREIGIGFP GGPKIEKLAL PYAVKGMDLS FSGILTEADL
          DIALGNLLDT FAREVNLGPP GIHVVDRCAL PYVVKGQDVA FSGLLTAADI
          DIGIGNAIDV FARELGLGFP GGPKLEKLAL PYAVKGMDLS FSGLLTEADL
          DIGIGNAIDT FAREIGLGFP GGPKIEKLAL PYTVKGMDLS FSGILTEADI
          DIALGNMMDT FVREIGLAPP GKHKIDICAL PYVVKGEDMS YSGLLTAADV
          DIGLGNLLDK LARDVGIPFP GGPKIEEFAL PYSVKGMDTS FSGIYTAANI
          DIAIGNCLDQ FARHCNMPHP GGVYVEKYAL PYTVKGMDIS LSGLLTAADV
          DIPLGNCLDT FAREVGLGFP GVPRVEELAL PYTVKGQDVS YSGLLTHADV
          DIAIGNCLDQ FARHCNMPHP GGVYVEKYAL PYTVKGMDIS LSGLLTAADV
          DIGIGNMFDK LGRELGLGYY AGPKVEQLAL PYSVKGMDMS FSGIMTAADI
          DIGIGNALDV FARELGLGFP GGPKIEKLAL PYAVKGMDLS FSGLLTEADL
          DIGIGNAIDV FARELGLGFP GGPKLEKLAL PYAVKGMDLS FSGLLTEADL
          DITLGQLLDQ FGRSIGFASP CGKNIEELAL PYSVKGNDVS FSGLLSATDA
          DIGIGNAIDV FAREIGLGFP GGPKLEKLAL PYAVKGMDLS FSGLLTEADL
          DIAIGNCLDQ FARHCNLPHP GGVYVEKFAL PYTVKGMDLS LSGLLTSADV
          DIAIGNCLDQ FARHCNMPHP GGVYVEKYAL PYTVKGMDIS LSGLLTAADV
          DIGLGNALDK FARSHNLPHP GGPIIEKMAL PYTVKGMDLA FSGLMSAADV
          DIGIGNALDK LARHMGLSHP GGPKIEELAL PYVVKGMDFS FSGLVTAADV
          DIAVGNCLDQ FARYINLPHP GGPYIEELAL PYTVKGMDIA FSGLLTAADI
          DIAIGNCLDQ FARFCNLPHP GGPYVEKLAL PYTVKGMDIS FSGLLTSADV
          DIAVGNMLDQ FARESGLGHP GGPVIEQLAL PYSVKGMDIS FSGLLTAADL
          DIAVGNMLDQ FARESGLGHP GGPVIEQLAL PYSVKGMDIS FSGLLTAADL
          DIAIGNCLDQ FARHCNLPHP GGVYVEKFAL PYTVKGMDLS LSGLLTSADV
          DIAVGNCLDQ FARYVNLPHP GGPYIEELAL PYTVKGMDIA FSGLLTAADI
          DIALGNLLDT FAREAGIAPP GLHAVDRCAI PYVVKGQDVS FSGILTAADV
          DLPVGNMLDT FARKVGLPHP GGPEIERLAL PYTVRGTDVS FSGLLTAADV
          DISVGNMLDK FARSVGLPHP GGPRIEELAL PYTVKGMDFS FSGLATAADV
          DIAVGNMLDQ FAREAGLGHP GGPVIEGLAL PYSVKGMDIS FSGLLTAANL
          DIALGNLLDT FARDAGIAPP GLHIVDRCAL PYVVKGMDVS FSGLLTAAAV
          DIAIGNCLDQ FARYCNLSHP GGVFVEQYAL PYTVKGMDIS FSGLLTASDV
          DIAVGNCLDQ FARYANLPHP GGPQIEELAL PYTIKGMDIA FSGLLTACDI
          DIAVGNCLDH FGRETGLGHP GGPVIEKLAL PYTVKGMDFS FSGLLSASDV
          DIAIGNCLDQ FARSCGLPHP GGVYIEQMAL PYTIKGMDLS LSGLLTAADV
          DIGLGNAQDR LGREVGLPFP PGPIMDKIEL PYTVKGMDLS FSGLLTESDI
          DIPIGNLLDT FAREIGLAPP GKHQVDICAL PYTVKGSDLS FSGLLTAANV
          DIPIGNLLDT FAREIGVAPP GKHQVDICAL PYTVKGSDLS FSGLLTAADI
          DIAIGNCLDQ FARNCALPHP GGVYVEKLAL PYSVKGMDVT FSGLLTSADV
          DIGIGNMIDK FARYAGIPFP GGPEIEKLAL PYSVKGMDTS FSGILTSADI
          DIGLGNMLDK FARDLGIPFP GGPVIERMAL PYSVKGMDTS FSGIYTAADI
          DIAVGNCLDQ FARYIYLPHP GGPYIEELAL PYTVKGMDIA FSGLLTAADI
          DIAIGNCLDQ FSRDIGLGHP GGPIVEKHAL PYVVKGMDLS FSGILTSAVI
          DIGVGNMLDK LAREMGIPFP GGPRIEKLAL PYSIKGMDMA FSGILTAADI
          DIGVGNMLDK LAREMGVPFP GGPRLEKLAL PYSVKGMDMA FSGILTAADI
          DIAIGNCLDQ FARNCGLPHP GGVFVEQKAL PYSVKGMDIT FSGLLTSSDV
          DMALGNLLDT FAREVKLGPP GNHVVDACAF PYVVKGQDVS YSGLLTAADV
          DIGLGNLLDT FAREVGIGPP GVHVVELCSL PYTVQGVDLS FSGLLTAAKV
          DVGVGNMFDK LGRDLGLGFY AGPKIEELAL PYSVKGMDIS FSGILTAADI
          DIAIGNCLDQ FARYCNLPHP GGPYIEELAL PYTVKGMDIA FSGLLTAADI
          DIPLGNLFDT FTREIGIAPP GKHAIDVCAL PYTIKGNDLS FSGLLTAARI
          DVGIGNMLDK LGRELGLGFY AGPTIEKLAL PYSVKGMDIA FSGIMTAADI
          DIPLGNLLDT FAREVGIAPP GKHAVDICAL PYTVKGGDLS FSGLLTAAAV
          DIPLGNLFDT FAREIGIAPP GRHAVDICAL PYTVKGSDLS FSGLLTAARI
          DMGVGNLIDK VARDLGLEFP GGPKIEELAL PYTIKGLNLQ LGGIYTYIDI
          DIAVGNLLDQ FCREVGLGHP GGPIVEKLAL PYTVKGMDLS FSGLLTATDL

          CYSYQETAFA MVVEVAERAL AHTGKNEVLL AGGVGANTRL REMLNEMCEA
          ---------- ---------- ---------- ---------- ----------
          CYSYQETAFA MVVEVAERAL AHTGKKEVLL AGGVGANTRL REMLDEMCEA
          CYSYQETAFA MVVEVAERAL SHTGKKEVLL AGGVGANTRL REMLNEMCEA
          CYSYQETAFA MVVEVAERAL AHTGKKEVLL AGGVGANTRL REMLNEMCEA
          CYSLQENIFG MLTEVSERAL SLTGSDELVL GGGVGQNARL REMLAEMCDQ
          CYSYQETAFA MVVEVAERAL AHTGKKEVLL AGGVGANTRL REMLNEMCEA
          CYSYQETAFA MVVEVAERAL AHTGKKEVLL AGGVGANTRL REMLNDMCEA
          CYSLQENIFG MLTEVSERAL SLTGSDELVL GGGVGQNARL REMLEAMCTQ
          CFSLQENIFG MLTEVAERAL SLTGSDELVL GGGVGQNERL REMLAEMCAQ
          CYSLQENIFG MLTEVSERAL SLTGSDELVL GGGVGQNDRL REMLGEMCAQ
          CYSYQETAFA MVVEVAERAL AHTGKKEVLL AGGVGANTRL REMLNDMCEA
          CYSLQENIFG MLTEVSERAL SLTGSDELVL GGGVGQNARL REMLGEMCAQ
          CFSYQETAFA MVVEVAERAL AHTGKKEVLL AGGVGANTRL REMLNDMCEA
          CYSYQETAFA MVVEVAERAL AHTGKKEVLL AGGVGANTRL REMLNDMCEA
          CYSYQETAFA MVVEVAERAL AHTGKKEVLL AGGVGANTRL REMLNDMCEA
          CYSYQETAFA MVVEVAERAL AHTGKKEVLL AGGVGANTRL REMLNDMCEA
          CYSLQENVFG MLTEVAERAL SLTGSDELVL GGGVGQNARL REMLVEMCDQ
          CYSYQETAFA MVVEVAERAL AHTGKKEVLL AGGVGANTRL REMLNEMCEA
          CYSYQETAFA MVVEVAERAL AHTGKKEVLL AGGVGANTRL REMLNEMCEA
          CYSYQETAFA MVVEVAERAL AHTGKKEVLL AGGVGANTRL REMLNEMCEA
          CYSLQETIFA MLTEVAERAL SLTGSDELVL GGGVGQNARL REMLADMCDQ
          CYSYQETAFA MVVEVAERAL AHTGKKEVLL AGGVGANTRL REMLNDMCEA
          CYSYQETAFA MVVEVAERAL AHTGKKEVLL AGGVGANTRL REMLNEMCEA
          CYSYQETAFA MVVEVAERAL AHTGKKEVLL AGGVGANGRL REMLNDMCEA
          CYSYQETAFA MVVEVAERAL AHTGKKEVLL AGGVGANTRL REMLNEMCEA
          CYSYQETAFA MVVEVAERAL AHTGKKEVLL AGGVGANTRL REMLNEMCEA
          CYSYQETAFA MVVEVAERAL AHTGKKEVLL AGGVGANTRL REMLNEMCEA
          CCGMEETIFA MLTEVSERAL SLTGADELVL GGGVGQNDRL QRMLGEMCEQ
          CYSLQETAFA MCTEVTERAL SQTGKEQLIL VGGVGMNKRL QEMLSCMCED
          CYSYQETAFA MVVEVAERAL AHTGKKEVLL AGGVGANTRL REMLNEMCEA
          CYSYQETAFA MVVEVAERAL AHTGKKEVLL AGGVGANTRL REMLTTMCEA
          CYSYQETAFA MVVEVAERAL AHTGKKEVLL AGGVGANTRL REMLNEMCEA
          CAGLQETIFA MLTEVAERAL SLTGRDELVL GGGVGQNERL RAMLRKMCEA
          CRGMEETIFA MLTEVSERAL SLTGADELVL GGGVGQNARL QRMLGEMCEQ
          CRGLEETIFA MLTEVAERAL SLTDADELVL GGGVGQNERL RSMLAEMCTQ
          CFSLQENAFA MLVEVTERAL AHTGKNEVLI GGGVGANMRL QSMLDTMCRD
          CFSLQENAFA MLVEVTERAM AHTGKDECLI AGGVGANSRL QQMLDTMCKA
          CRGMEETIFA MLTEVSERAL SLTGADELVL GGGVGQNDRL QRMLGEMCEQ
          ACSLQETIFA MLTEVAERAL SLTGSDELVL GGGVANNARL REMLQGMCEE
          CVGLQETIFA MLTEVAERAL SLTGTDELVL GGGVGQNARL REMLAEMCEQ
          CYSVREIAFD MLLEATERAL ALTSKKELMI VGGVAASVSL RKKLEELGKE
          CFSLQEHVFA MLTEVSERAL SLTGSDELVL GGGVGQNARL REMLEAMCEA
          CYSLQENIFA MLTEVAERAL SLTDADELVL GGGVGQNERL REMLGKMCDQ
          CRGLEEHVFA MLTEVAERAL SLTGRDELVL GGGVGQNDRL RGMLASMCEQ
          CYSLQETAFA MLVEVTERAM AHAEKREAML VGGVGANARL GEMMRIMCHE
          CAGLQETVFA MLTEVAERAL SLTGTDELVL GGGVGQNARL REMLAEMCDQ
          CYSLQETAFA MIVEVTERAI AHTGKREVLL AGGVGANMRL REMLDIMCTD
          CKSLVEVAYY MLAEVTERAL AFTRKSELVV AGGVARSRRL REILSQVGAY
          CCGLQETIFA MLTEVAERAL SLTGTDELVL GGGVGQNARL REMLSEMCDQ
          CYSIREIAFD MLLEATERAL ALTSKKELMI VGGVAASVSL RKKLEELGKE
          CYSLQETAFA MCVEVTERAL SLTGKNEVLL VGGVGANCRL QEMLRVMCED
          ---------- ---------- ---------- ---------- ----------
          CYSIREIAFD MLLEATERAL ALTSKKELMI VGGVAASVSL RKKLEELGKE
          CYSIREIAFD MLLEATERAL ALTSKKELMI VGGVAASVSL RKKLEELGKE
          CYSVREVAFD MLLEATERAL ALTGKKEILV VGGVAASVSL KTKLYNLAKD
          CAGFQETAFA MCVEVTERAL AHAGKDEVLL VGGVGANSRL QEMLRCMCEE
          CYSLQENIFA MLTEVAERAL SLTGSDELVL GGGVGQNARL REMLAEMCDQ
          CYSIREIAFD MLLEATERAL ALTSKKELMI VGGVAASVSL RKKLEELGKE
          CTGLQETIFA MLTEVAERAL SLTGSNELVL GGGVGQNDRL REMLSTMCTA
          CYSIREIAFD MLLEATERAL ALTSKKELMI VGGVAASVSL RKKLEELGKE
          CYSLQENIFA MLTEVAERAL SLTDADELVL GGGVGQNDRL REMLGKMCDQ
          CYSVREIAFD MLLEATERAL ALTSKKELMI VGGVAASVSL RKKLEELGKE
          CFSLQETAFA MCVEVTERAL AQTGKDEVLL VGGVGANRRL QQMLRTMCED
          CYSIREIAFD MLLEATERAL ALTSKKELMI VGGVAASVSL RKKLEELGKE
          CCGLQETTFA MLTEVAERAL SLAGGDELVL GGGVGQNDRL REMLATMCEE
          CFSLQEHVFA MLTEVSERAL SLTGADELVL GGGVAQNDRL REMLASMCAA
          CKSLVEAAYY MLAEVTERAL AFTKKRELVV AGGVARSKRL RGILEHVGRE
          CCGLQETIFA MLAEVSERAL SLTGADELVV GGGVAQNSRL QEMLTQMCEN
          CYSYQETAFA MVVEVAERAL AHTGKKEILL AGGVGANARL REMLNEMCEA
          CYSYQETAFA MVVEVAERAL AHTGKKEILL AGGVGANARL REMLNEMCEA
          CYSIREIAFD MLLEATERAL ALTSKKELMI VGGVAASVSL RKKLEELGKE
          AFSFQETAFA MLTEVTERAL AYLDLNEVLL VGGVAANKRL QEMLRIMCED
          CCSLQETAFA MCVEVTERAL SLTGKDEVLL VGGVGANARL QEMLRIMCEE
          AYSFQETTFS MVAEVSERAM AFLELDELLL VGGVGANKRL QEILGIMCED
          CYSLQETAFS MLVEVTERAI AHANKREVML CGGVAANSRL REMLATMSEE
          CLSLVETAYS MLGEVVERGL ALTGKRELLL AGGVARSRRL RSIMEWIANE
          CYSFQENAFA MLVEVTERAL AHTGKSEVLL AGGVGANMRL REMLDLMCED
          CYSLQENAFA MLVEVTERAM AHTGKDECLI AGGVGANMRL QQMLDEMCKA
          CFGLQETAFA MCVEVTERAL AHAGKDEVLL VGGVGANGRL QEMLRVMCEE
          AFSFQETAFA MLTEVTERAL AYLDLNEVLL VGGVAANKRL QEMLRIMCED
          CYSLQETAFS MLVEVTERAL AHSKKREVML CGGVAANNRL REMLSIMAEE
          CSSFQETAFA MLVEVTERAL AHAEKKEVLL VGGVGANSRL REMLNIMCEE
          CHSLQETAFA MLVEVTERAL AHSKKSEVLL VGGVAANQRL REMLEVMAQE
          CYSIRENAFD MLLEATERAL ALTEKKEIMV VGGVAASVSL RSKLDLLAKD
          CKSLVEAAYY MLAEVTERAL AFTRKSELVV AGGVARSRRL REILSQVGAY
          AYSFQETAFA ALVEVTERAV AHTGKEEVVL VGGVAANNRL REMLRIMCED
          CLSLREIAYG MLLEATERAL ALTEKGEIMI VGGVAASGSL RSKLEKLSND
          CYSFQETAFS MVVEVTERAL AHTGKHEVLL AGGVGANTRL REMLKIMCEE
          CYSFQENAFA MLVEVTERAL AHTGKNEVLL AGGVGANMRL REMLDVMCDD
          AYSFQETAFA ALVEVTERAV AHTGKEEVVL VGGVAANNRL REMLKIMAED
          AYSFQETAFS ALVEVTERAL AHTGKDDVVL VGGVAANNRL REMLKIMAED
          CYSVREIAFD MLLEATERAM ALTGKNEILV VGGVAASVSL KSKLEKLAAD
          AFSFQETAFA MLAEVSERAM AYLDKDELLL VGGVGANSRL QEMLRVMCED
          AYSFQETAFA ALVEVTERAV AHTGKDEVVL VGGVAANNRL REMLKIMAQD
          CYSFQETAFA MMVEVTERAL AHTGKNEVLL AGGVGANMRL RDMLDIMSND
          CRSLVETAYY MLAEVTERAL AFTKKRELVV AGGVARSRRL REILYEVGRE
          AYSFQETAFA MLVEVTERAM AYLEKDECLL VGGVAANERL REMLSVMCED
          AYSFQETAFS ALVEVTERAL AHTGKDEVVL VGGVAANNRL REMLKIMAED
          AYSFQETAFA ALVEVTERAV AHTEKEEVVL VGGVAANNRL REMLKIMTED
          CKSLVETAYY MLAEVLERAL AYTGKRELVV AGGVARSARL RQILEAIAED
          CFSLQETAFA MLVEVTERAL AHTEKDEVLL CGGVSANSRL RDMMKIMAEE
          AYSFQETAFS ALVEVTERAV AHTGKNEVVL VGGVAANNRL REMLKIMAED
          AYSFQETAFS ALVEVTERAV AHTGKDEVVL VGGVAANNRL REMLKVMTED
          AFSFQETAFA MLTEVTERAL AYLNLDEVLL VGGVGANSRL QEMLRVMCED
          CLSIVNTAYY MLAEVTERAL ALLGKREIVI AGGVARSPIL RSIMEIVASE
          AYSFQETAFA ALVEVTERAL AHTEKEEVVL VGGVAANNRL REMLRIMAED
          AYSFQETAFA ALVEVTERAL AHTEKEEVVL VGGVAANNRL REMLRIMAED
          CKSLIETAYY MLAEVVERAL AYTKKKEVVV AGGVARSKRL REILSAASGE
          CKSVIENSYY MLAEVVERAL AYTMKRELVV AGGVARSPRL GSILRAIAED
          CNSLQETAFA MCVEVTERAL AHAGKDEVLL VGGVGANRRL QEMLATMCSE
          CYSLQETAFA MLVEVSERAL AHTGKNELLL AGGVGANMRL REMLNTMCEE
          AYSFQETAFA ALVEVTERAL AHTGKDEVVL VGGVAANNRL REMLKAMAED
          CYSLQENAFA MLVEVTERAL AHTGKNEVLL GGGVGANMRL REMLDIMCDD
          CYSLQETAFA MLVEVTERAL AHSKKSEVLL VGGVAANQRL REMLEVMTQE
          AYSFQETAFA ALVEVTERAV AHTGKDEVVL VGGVAANNRL REMLRIMTED
          CLTLREIAYN SILEVAARCL VHTKKKELLV VGGVAASPIL REKFLQLAKT
          AYSFQETAFA ALVEVTERAV AHTEKEEVVL VGGVAANNRL REMLKIMTED
          AYSFQETAFA ALIEVTERAV AHTGKEEVVL VGGVAANNRL REMLKTMSEE
          CFSLREIAFD MLLEATERAV ALTEKSEIMI VGGVAASGSL RDKLIQLAKD
          CYSVQETTFS MLVEVLERAL YYTDKREILL AGGVARNDRL RSMVSHMAKS
          CHSLQETSFS MLTEITERAL AHTNKAEVML VGGVAANNRL KEMLNVMCAE
          CYSLVETAYS MLVEVAERAL AHTGKSQLVL TGGVARSRIL LEKLRRMVED
          CYSLQENSFS MLTEITERAL AHTNKAEVML VGGVAANNRL KEMLDIMCIE
          CFSVQETCFA MLSEVTERAM AHIEKDEVLL GGGVVRNKRI REMVEKMASE
          AYSFQETAFA ALVEVTERAV AHTEKEEVVL VGGVAANNRL REMLQIMAED
          AYSFQETAFA ALVEVTERAL AHTEKKEVVL VGGVAANNRL REMLKIMAED
          CYSLQETAFA MIAEAVERAL SFTRKKELMI VGGVAANKRL SEMLQDVCKR
          AYSFQETAFA ALVEVTERAV AHTEKEEVVL VGGVAANNRL REMLKIMTED
          CYSLQETSFS MLTEITERAL AHTNKAEVML VGGVAANNRL KEMLKVMCEE
          CYSLQETSFS MLTEITERAL AHTNKAEVML VGGVAANNRL KEMLDVMCSE
          CFSFQETAFA MCVEVTERAL AHTGKDEVIL VGGVGANARL QEMLAKMCEE
          AFSFQETAFA MLVEVTERAL AYLDLNEVLL VGGVGANRRL QEMLKIMCED
          CYSLQEYAFS MLTEITERAL AHTNKGEVML VGGVAANNRL REMLKAMCKG
          CFSLQEIAFS MLTEITERAL AHTNKPEVML VGGVAANNRL REMLKIMSEE
          AYSIQETAFS MLVEVTERAL AYTEKNQVLL CGGVAVNRRL RDMLREMCQE
          AYSIQETAFS MLVEVTERAL AYTEKNQVLL CGGVAVNRRL RDMLREMCQE
          CYSLQETSFS MLTEITERAL AHTNKAEVML VGGVAANNRL KEMLKVMCEE
          CYSLQEYAFS MLTEITERAL AHTNKGEVML VGGVAANNRL REMLKAMCEG
          CYTLREVAFS SVVEVTERCL AHTGKRQATL TGGVAANRVL NEKMSLMAGL
          CAGLQETAFA MLVEITERAA AQLGRDEILL TGGVAANRRL SEMMHEMAED
          CYSLQETAFA MLVEVTERAM AHAEKKEAML VGGVGANRRL GEMLRLMCEE
          AYSLQETAFS MLVEVSERAL AYTEKGEVLL CGGVAVNRRL REMMETMCRE
          CLGLREVAYG SVVEVTERAL AHTRKKSVML TGGVAASPIL RNKVRSMASY
          CYSLQETAFS MLTEITERAL SHTNKPEIML VGGVAANDRL KEMLEIMCNE
          CYSLQEYAFS MLTEITERAL AHTNKGEVML VGGVAANTRL REMLKNMSEG
          CYSLQETAFS MLVEVTERAL SHTERDEVLL CGGVAANSHL REMLDTMAKQ
          CYSLQETAFA MLTEITERAL AHANKSEVML VGGVAANDRL KEMLQKMCEE
          VWSFMEVAFS MTVEVAERAL ALTGKEELLL VGGVAASPRF REKVRKMCEE
          CLSLRETAFN MLVEVAERSL VLAGKKEVLL VGGVASNKVL RKKLELMASL
          CLSLRETAFN MLVEVAERSL VLAGKKEVLL VGGVASNKVL REKLELMTSL
          CYSIQETAFS MITEITERAL AHTNKPEVML VGGVAANNRL REMLNIMCKE
          SFSIQETAFS MLVEVLERAL YVSGKDEVLM AGGVALNNRL REMVSEMGRE
          CYSLQETSFS MVVEVLERAM YYTNKNEILL AGGVARNDRL RSMVNDMARD
          CYSLQEYAFS MLTEITERAL AHTNKGEVML VGGVAANNRL REMLKEMCEG
          CNSFQQTCFA MLCEVTERAI SYTGKNEVLL CGGVAANSKL RQMLQVMCED
          AYSVQETVFA MLVEATERAL THLRKDEVLL AGGVARNKRL QEMLEIMAEE
          AYSVQETVFA MLTEVTERAL THLRKDEILL AGGVARNKRL QDMLRVMAEE
          CYSLQETAFS MITEITERAL AHTNKPEVML VGGVAANNRL REMLSIMCGE
          CYTLREVAFS AAVEVTERCL AHTGKRDVVL TGGVAANRVL NSKLDSMARL
          CYGLWETAYD MVVEVGERAL AHSKLKEVVL VGGVAGSKRL QRKVALMSEE
          CYSVQETAFS MLTEVTERAM AHVGKDEVLL GGGVAQNNRL RDMVGEMAKE
          CYSLQEYAFS MLTEITERAL AHTNKGEVLL VGGVAANKRL REMVKTMAEE
          CNSLRETAFN MLIEVSERVL ALTNKKQLLL VGGVASNKVL RWKMETLTSI
          AYSIQETAFA MLTEVTERAM AHIGKDEVLL GGGVAQNKRL QEMVSNMAED
          CNSLRETAFN MLVEVAERSL LLTGKKSLLL VGGVASNTVL KWKLEMLAEA
          CNSLRETAFN MLIEVSERVL ALTGKKQLLL VGGVASNRVL RGKMETLTSM
          AYSLQEWVFA LILEIAERAM HMLDKKELIL TGGVACNNRL NDMAEQMAKE
          CYSLQETAFS MLTEVTERAL EHTKKDEVLL CGGVAVNKRL QEMLSIMCDE

          RGAKFYVPEK RFMGDNGTMI AYTGLLMYKS GSRVNPNFRT DDVNVTWKGL
          --------RS RMSSKNGR-- ---------- ---------- ----------
          RGAKFYVPEK RFMGDNGTMI AYTGLLMYKS GSRVNPSFRT DDVKVTWKEL
          RGAKFYVPEK RFMGDNGTMI AYTGLLMYKS GSRVNPSFRT DDVNVTWKGL
          RGAKFYVPEK RFMGDNGTMI AYTGLLMYKS GSRVNPSFRT DDVNVTWKGL
          RGASFHAPEA RFLRDNAGMI AVLGAKMYNA GSRVNPDFRP DQVPVSWQEL
          RGAKFYVPEK RFMGDNGTMI AYTGLLMYKS GSRVNPSFRT DDVNVTWKGL
          RGAKFYVPEK RFMGDNGTMI AYTGLLMYKS GSRVNPSYRT DDVKVTWKGL
          RGAAFHAPEP RFLRDNAGMI AVLGAKMYEA GSRVDPDFRP DQVPVTWEGL
          RGAEFHAPEP RFLRDNAGMI AVLGAKMYEA GSQVDPNYRP DQVPVTWEGL
          RGAEFHAPEP RFLRDNAGMI AVLGAKMYDA GSRVDPDFRP DQVAVTWEGL
          RGAKFYVPEK RFMGDNGTMI AYTGLLMYKS GSRVNPSYRT DDVKVTWKGL
          RGAKFHAPDP RFLRDNAGMI AVLGAKMYAA GSRVDPDFRP DQVPVTWEGL
          RGAKFYVPEK RFMGDNGTMI AYTGLLMYKS GSRVNPSYRT DDVKVTWKGL
          RGAKFYVPEK RFMGDNGTMI AYTGLLMYKS GSRVNPSYRT DDVKVTWKEL
          RGAKFYVPEK RFMGDNGTMI AYTGLLMYKS GSRVNPSYRT DDVKVTWKEL
          RGAKFYVPEK RFMGDNGTMI AYTGLLMYKS GSRVNPSYRT DDVKVTWKGL
          RGAEFHAPEP RFLRDNAGMI AVLGAKMYDA GSRVNPDFRP DQVPVTWEGL
          RGAKFYVPEK RFMGDNGTMI AYTGLLMYKS GSRVNPSFRT DDVKVTWKKL
          RGAKFYVPEK RFMGDNGTMI AYTGLLMYKS GSRVNPSFRT DDVKVTWKEL
          RGAKFYVPEK RFMGDNGTMI AYTGLLMYKS GSRVNPSFRT DDVKVTWKEL
          RGADFHAPEP RFLRDNAGMI AVLGAKMYEA GSRVDPNFRP DQVPVTWEGL
          RGAKFYVPEK RFMGDNGTMI AYTGLLMYKS GSRVNPSYRT DDVKVTWKGL
          RGAKFYVPEK RFMGDNGTMI AYTGLLMYKS GSRVNPSFRT DDVKVTWKEL
          RGAKFYVPEK RFMGDNGTMI AYTGLLMYKS GSRVDPGFRT DDVEVTWKGL
          RGAKFYVPEK RFMGDNGTMI AYTGLLMYKS GSRVNPSFRT DDVKVTWKEL
          RGAKFYVPEK RFMGDNGTMI AYTGLLMYKS GSRVNPSFRT DDVKVTWKEL
          RGAKFYVPEK RFMGDNGTMI AYTGLLMYKS GSRVNPSFRT DDVKVTWKEL
          RGATFYAPEN RFLRDNAGMI AILGAKMYAA GSQIDSNFRP DEVAVTWDGL
          RDAAFSVPNP QYLGDNGAMI AYTGRVMLES GSRVNPSYRA DQVLVTWKGL
          RGAKFYVPEK RFMGDNGTMI AYTGLLMYKS GSRVNPSFRT DDVKVTWKKL
          RGAKFYVPEK RFMGDNGTMI AYTGLLMYKS GSRVNPSFRT DDVEVTWKEL
          RGAKFYVPEK RFMGDNGTMI AYTGLLMYKS GSRVNPSFRT DDVKVTWKEL
          RGATFHAPEP RFLRDNAGMI AVLGAKMYAA GSAVDPDFRP DQVDVVWEGL
          REAEFYAPEN RFLRDNAGMI AMLGAKMYAA GSRIDSNFRP DEVAVTWDGL
          RGAEFYAPEP RFLRDNAGMI AILGARMYAA GSGIDSDFRP DQVEVTWEGL
          RGAKFYAPPR KFFGDNGSMI AYTGLLQLKY DSAVNPIYRT DEVEIPWKGL
          RGAKFYAPPK KYFGDNGSMI AYTGLLQLKH GSAVNPCFRP DEVDIPWKGL
          RGATFYAPEH RFLRDNAGMI AMLGAKMYAA GSQIDSNFRP DEVAVTWDGL
          RGAACFMPES RFLGDNAAMI ALTGSKMLAA GSGVRPDYRP DQVPVTWAGL
          RGAKFHAPEP RFLRDNAGMI AVLGARMLNS GSSVDPNFRP DQVAVTWDGL
          WNVQIKIVPP EFAGDNGAMI AYAGMLAASK GSYIRPRWRV DEVDIPWKGY
          RGASFYAPEP RFLRDNAGMI AVLGATMAAA GSRVDSNFRP DQVDVTWEGL
          RGADFYAPEP RFLRDNAGMI AVLGAKMYDA GSRVRPDFRP DEVDVTWEGL
          RGAEFFAPEP RFLRDNAGMI AVLGAKMAAA GSGIDSNFRP DEVPVTWAGL
          RGAEFFLPPR SFMGDNGSMI AYTGLLMLKS GSHVRPGYRT DEVLVSWQGL
          RGAKFHAPEP RFLRDNAGMI AALGARMLAA GSTVDPNFRP DQVDVTWEGL
          RGVSFHVPEK RFMGDNGAMI AYLGLLMYNA GSHVNPNFRP DDVDVTWNGL
          HGAEVKVVPD EYAGDNGAMI ALTGYYAYKR GSFVRQRWRL DAVDVPWKGV
          RGADFYAPEP RFLRDNAGMI AVLGARMLAA GSAVNPNYRP DQVPVTWDGY
          WDVQIKIVPP EFAGDNGAMI AYAGMLAASK GSYIRPRWRV DEVDIPWKGY
          RGAAFFVPEQ KYLGDNGAMI AYTGKLMLES GSRINPSFRS DEVEVTWKGF
          --------RK RMSTKNGR-- ---------- ---------- ----------
          WDVQIKIVPP EFAGDNGAMI AYAGMLAASK GSYIRPRWRV DEVDIPWKGY
          WDVQIKIVPP EFAGDNGAMI AYAGMLAASK GSYIRPRWRV DEVDIPWKGY
          WNVEVKIVPP EYSGDNGAMI AFTGLLEARH GSIIRPRWRV DQVDVTWKGY
          RGAEFFVPER KFIGDNGAMI ALTGKIMLEA GSAVNPGYRS DDVVVKWRGL
          RGAEFHAPDP RFLRDNAGMI AVLGAKMYEA GSRVNPDFRP DQVPVTWEGL
          WDVQIKIVPP EFAGDNGAMI AYAGMLAASK GSYIRPRWRV DEVDIPWKGY
          RGASFYAPES RFLRDNAGMI AVLGAAMYEA GSAVDPTFRP DAVTVMWAGL
          WDVQIKIVPP EFAGDNGAMI AYAGMLAASK GSYIRPRWRV DEVDIPWKGY
          RGADFFAPEP RFLRDNAGMI AVLGAKMYDT GSRVRPDFRP DEVVVTWEGL
          WNVQIKIVPP EFAGDNGAMI AYAGMLAASK GSYIRPRWRV DEVDIPWKGY
          RGASFYVPEN TFLGDNGAMI AYTGRLMLSH GSTVNPNFRS DEVTVTWNGF
          WDVQIKIVPP EFAGDNGAMI AYAGMLAASK GSYIRPRWRV DEVDIPWKGY
          RGASFYAPEP RFLRDNAGMI AILGARMYEA GSRVRPDFRP DEVPVTWAGL
          RGARFHAPDS RFLRDNAGMI AVLGAKMAQA GSAIDPNFRP DQVPVTWEGL
          YGVAVKIVPD EYAGDNGAMI ALTGYYAYRR GSFVKQRWRL DSVDIPWKGV
          RGAAIYVPEP RFLRDNAGMI AVLGAKMYEA GSGVRPDFRP DEVPVSWEGL
          RGAKFYVPEK RFMGDNGTMI AYTGLLMYKS GSRVNPNFRT DDVEVTWKGL
          RGAKFYVPEK RFMGDNGTMI AYTGLLMYKS GSRVNPNFRT DDVEVTWKGL
          WDVQIKIVPP EFAGDNGAMI AYAGMLAASK GSYIRPRWRV DEVDIPWKGY
          RGAKFYVPPK ELAGDNGAMI AYTGLLMYKH GSYVRPDFRI EDVEVNWRGY
          RGAHFFVPER KYLGDNGAMI AYTGKLMLES GSQVNPSFRS DDVEVTWKGL
          RGAKFYAPPK ELMGDNGAMI AYTGLLMYKH GSMVLPNFRI DEVEVRWKGY
          HYCEFYMPPV KYCGDNGAMI AWMGQLMHKN GTGVIQKYRT DQVDVPWRGL
          FNAKLGIVPP EYAGDNGGMI ALTGLLAYKS GAVTKQRWRL DEVETPWLGL
          RGASFYVPER RFMGDNGAMI AYTGLLMFNS GSHVDPSFRP DTVDVTWNGL
          RGARFYAPPK KYFGDNGSMI AYTGLLQLKH GSAVNPCFRP DEVDIPWKGL
          RGAAFAVPER TFLGDNGAMI AYTGKIMLEH GSQIRPGYRA DEVEVAWRGL
          RGAKFYVPPK ELAGDNGAMI AYTGLLMYKH GSYVRPDFRI EDVEVNWRGY
          HYAEFHMPPM KYCGDNGAMI AWMGQLMHSH STEVIQKYRT DQVDVPWKDI
          RGAQFFVPEM RFMGDNGSMI AYTGLVMLKA GSRVRPGYRT DEVEVVWMGL
          HYAEFFMPEM KYCGDNGAMN AWLGLLMYQN STRVKQRFRT DQVDVPWKGI
          WNAEIKIVPS QFSGDNGAMI AYAGLLALKS GSVIKPRWRI DEVDIPWKGY
          HGAEVKVVPD EYAGDNGAMI ALTGYYAYKR GSFVRQRWRL DAVDVPWKGV
          RGVKFFVPPY DLCRDNGAMI AYTGLRMFKA GTVVKQKFRT DEVEVTWKGL
          WGVGLKVVPT SFAGDNGAMI AYAGLLALKH GSTIRPRWRI DEVDIPWKGI
          RGANFYVPEK RFMGDNGAMI AYLGLLMLNS GSHVNPNFRP DSVDVTWKGL
          RGARFYVPER KFMGDNGAMI AYTGLLMFKS GSHVDPSFRP DTVDVTWNGL
          RGIKFFVPPY DLCRDNGAMI AYTGLRMYRG GTVVKQKFRT DEVEVVWKGL
          RGVEFFVPPY DLCRDNGAMI AYTGLRMYLG GTVVKQRFRT DEVDVLWKGL
          RGAELKIVPS QYSGDNGAMI AYTGLLAAKH RSIIRPRWRI DKVDIPWKGY
          RNASFYAPPK HLMGDNGAMI AHLGLLMYRS GSTVKPNFRI EDVEVSWKGL
          RGVKFFVPPY DLCRDNGAMI AYTGLRMFKA GTVVKQKFRT DEVEVIWKGL
          RGASFYVPEK RFMGDNGAMI AYLGLLMYRS GSHVDPNFRP DSVEVTWEGL
          HGAEVKFVPD EYAGDNGAMI ALTGYYAYRR GSFVRQRWRL DTVDVPWKGV
          RGASFYTPPK KYAGDNGAMI AYTGLLMFAH GTTINPDFRI EEVEILWKGF
          RGVEFFVPPY DLCRDNGAMI AYTGLRMFKA GTIVKQKFRT DEVEVTWKGL
          RGIKFFVPPY DLCRDNGAMI AYTGLLMYKA GTIVNQKFRT DEVEVIWKGL
          RGVKLKIVPF EYAGDNGAMI ALTGYYAFRR GSFVKQRWRL DQVDVPWRGL
          HYAKFYMPEM KYSGDNGVMI AWLGQLMYDN FTAIIQRFRT DEVDAPWKGI
          RGVEFFVPPY DLCRDNGAMI AYTGLRMYLG GTVVKQKFRT DEVDVTWKGL
          RGIDFFVPPY DLCRDNGAMI AYTGLRMYRG GTVVHQKFRT DEVEVVWKGL
          RNAKFYVPPK ELTGDNGAMI AYLGLLMYKH GSAVRPDFRI EDVVVNWKGL
          YTATLHVVPP EYAGDNGAMI AWTGLLAYKS GSVIKQRWRI DEVPIPWREF
          RGVKFFVPPY DLCRDNGAMI AYTGLRMYKA GTIVKQKFRT DEVEVVWEGL
          RGVKFFVPPY DLCRDNGAMI AYTGLRMYKA GTIVKQKFRT DEVEVVWEGL
          HDAVVKIVPD EYAGDNGAMI ALTGYYAYKH GSFVKQRWRL DNVDVPWRGV
          RGVSLKIVPP EYAGDNGAMI ALAGYYAFKR GSFVKQRWRL DQVDVPWRGL
          RGAVLHVPDR KFMGDNGAMI AYTGRLMLGR GTRANPVFRA DQVEVTWRGL
          RGVKFYVPEK RFMGDNGAMI AYTGLLMLKS GSHVNPNFRP DTVDVRWKGY
          RGAKFYVPPY DLCRDNGAMI AYTGLKMFKA GTTVKQKFRT DEVEVTWKGL
          RGASFYVPEK RFMGDNGAMI AWLGLLMYKA GSHVNPNYRP DMVDVTWKGL
          HYAEFFMPEM KYCGDNGAMN AWLGLLMYHH STQVKQRFRT DQVDVPWKGI
          RGIKFFVPPY DLCRDNGAMI AYTGLRMYLG GTVVKQKFRT DEVEVVWKGL
          YNSSLGIVPP KYAVDNGVMI AWTGLLAFKK GALVNQRWRI DEVEIPWKGI
          RGIKFFVPPY DLCRDNGAMI AYTGLRMYKA GTIVKQKFRT DEVEITWQGL
          RSIKFFVPPY DLCRDNGAMI AYNGLRMFKA GTIVKQKFRT DEMEVTWKGL
          WNLDLKVVPS SYSGDNGAMI AYAGLLGFKH GSTIRPRWRI DEVDIPWKGV
          SGYVAYLTDK KYCMDNGAMI AQAGMLMYLS GTKVNQSFRI DEVKVPWKNL
          QNVDFYVPER EFCGDNGAMI AWLGILQYLN GTKPISNYRS DMVEVNWRDF
          RGGVLGVVPP EYAGDNGAMI AYTGALAFSH GSRIQPYWRV DEVVIPWRGF
          QNVDFYVPER EFCGDNGAMI AWLGILQYLN GTKPISNYRS DMVEVNWRDF
          RGAKMFVPEP KLCTDNGAMI AWTGMLMYQS GTIVNQRFRT DEVTVTWKGL
          RGVDFFVPPY DLCRDNGAMI AYTGLRMFKA GTVVKQKFRT DEVEVVWKGL
          RGVKFFVPPY DLCRDNGAMI AYTGLRMYKA GTIVKQKFRT DEVEITWQGL
          HGAKFFVVPL KYAGDCGSQI CWTGLLESQI KTFVTQSWRL DTVKVNYKEL
          RGIKFFVPPY DLCRDNGAMI AYTGLRMYKA GTVVKQKFRT DEVEVKWEGL
          QNVDFYVPEK QFCGDNGAMI AWLGILQYLN GTKPISNYRS DMVEVNWRDF
          QNVDFYVPER EFCGDNGAMI AWLGILQYLN GTKPISNYRS DMVEVNWRDF
          RGAKFMAPPR VYMGDNGAMI AYTGKIMLEA GSVVNPGFRS DQVEVTWKGL
          RGARFYAPPK ELMGDNGAMI AYTGLLMYKH GSYAKPDFRI ESVEILWKGY
          QNVEFYVPPK EFCGDNGAMI AWLGLLMHKN GTEIIPNYRT DMVEVNWKGL
          QNVDFYVPEK QFCGDNGAMI AWLGILQYMN GTRIIPNYRT DMVEVNWKEL
          HHVEFHMPPP EYCGDNGAMI AWLGQLVYKY RTTVVQRYRT DEVDVPWRGF
          HHVEFHMPPP EYCGDNGAMI AWLGQLVYRY RTTVVQRYRT DEVDVPWRGF
          QNVDFYVPEK QFCGDNGAMI AWLGILQYLN GTKPISNYRS DMVEVNWRDF
          QNVDFYVPPK EFCGDNGAMI AWLGLLMHKN GTKIIPNYRT DMVEVNWKNL
          HGAVYRPVDV RLSGDNGVMI ALTGLAAYLH GAYIRQRWRI DEVDIPWKGV
          RGAEAYTVPP ELAGDNGAMI AWTGILVHEH GAIVKQRYRV DEAPVPWRGL
          RGARFYLPER RFMGDNGSMI AYTGLVMLKS GSGVRPNYRT DEVEVRWSGL
          HGVDFHMPPP EYCGDNGAMI AWLGHLVHKH QTSVVQRYRT DEVDVPWRGF
          HGAVADWPPP QLAGDNGAMI AWTGLLNYLA GSVVKQRWRL DVVEIPWKGL
          QNVDFYVPEK QFCGDNGAMI AWLGILQYIN GTKTIPHFRT DMVDVNWRDF
          QGVEFYVPPK EFCGDNGAMI AWLGLLMYLN GTKVIPNYRT DMVEVNWKDL
          HYAQFYMPDM KYCGDNGAMI AWLGLLTSKY YTNVIQRYRT DEVDVPWKDI
          QNVEFYVPEK QFCGDNGAMI GWLGILQYKN GTKIMPNYRA DMVNVNWHSL
          RGAKLKVPPP DLARDNGAMI AWTAFLCYKY NSNILPEWRA DDLPWPLKGL
          HGAKYAGTPP EYSGDNGAMI AYTGLLGYLH NAFVRQRWRL DEVELPWKGL
          HGAKYSGTPP EYSGDNGAMI AYTGLLGYLH NAFVRQRWRL DEVDLPWKGL
          QNVKFYVPEK QFCGDNGAMI AWLGLLMYIN GTKPIPNYRS DMVEVNWKGL
          VDATTYMTDK NYCMDNGAMI AQAGLLMYKS GTSINPRYRI DEVDAPWKGL
          SGYKAYLTDK EYCMDNGAMI AQAGMLMYMH GTRINQRFRI DEVPAPWKGY
          QNVDFYVPPK EFCGDNGAMI AWLGLLMHKN GTKIIPNYRT DMVEVNWKGL
          HYVDFYMPPM KYCGDNGSMI ARVGLLSYDE NSYINPKYRT DQVEVTWKNI
          RGARFYVPPA DLCVDNGAMI AYLGLLFLKN GTQVIQKFRT DAVDIPWKGL
          RDARLYVPSG EFCTDNGAMI AYLGLLFLKH GTQVIQKFRT DAVQIPWKGL
          QNVEFHVPEP QFCGDNGAMI AWLGLLQYIN GTKINPVYRS DMVEVNWKKL
          HGGTYRGVPA YYSGDNGAMI SLAGLLAHLS GAFINQRWRL DEVEVPWKGL
          RGVSFKPIPY ELARDNGAMI AWTGLLYYKH GAFVRQRWRL DEVEVPWKGL
          RGAKMFVPEK QFCRDNGAMI AWLGNIMYAS GTEVRQRFRT DEVPVTWKGL
          QGVSFYVPPM DLCGDNGVMI AWLGLLMYKS GTVIKPYYRT DQVEVTWKGL
          YNVKYYGTPP DVAGDNGVMI AYTGLLLYLY GTHVKQRYRI DEEAYPWRKL
          RGAVMFVPDR RLCIDNGAMI AWLGNIMYNS GTAVRQRFRT DEVEVAWKGL
          HGIPYYGTPP EVAGDNGLMI SYTGLLMYLY GAVVKQRLRL DEGDYPWKGL
          YGVKYYGTPP DVAGDNGAMI AYTGLLLYLH NTRIRQRYRI DEELYPWRKL
          NNFKFYRLPC QYLTDNGAMI AYLGYYWYSQ G---RPYWRI ------WKGL
          HGAEFYVPPA KYCGDNGAMI AWLGQLMYKY HTTVIQRYRT DEVDVPWKNL

          VSEKVLERYS LTKEGEEYGL PELLKRTPEL LKSGAWKIHP YRRLIEQMRQ
          ---------- ---------- ---------- ------KVHG FRSRMS----
          VSEKVLERYS LTKEGEEYGL PELLKRTPDM LKSGAWKIHP YRRLIEQMRQ
          VSEKVLERYS LTKEGEEYGL PELLKRTPEL LKSGAWKIHP YRRLIEQMRQ
          VSEKVLERYS LTKEGEEYGL PELLKRTPEL LKSGAWKIHP YRRLIEQMRQ
          VTERVDETIS LTNEGRTYGL PELERRTPEL LTSGEWRVHV LREMSERVKD
          VSEKVLERYS LTKEGEEYGL PELLKRTPEL LKSGAWKIHP YRRLIEQMRQ
          VSEKMLERYS LTKEGTEYGL PELLKRTPEL LKSGAWKIHP YRRLIEQMRQ
          VRERVDETIE LTAEGHDYRL PELERRTPEL LTGGDWNVHI LRQTAERVKD
          VEERVDETVT LTDEGADYTL PELDRRTPEL LTSGDWKVHV LRQMSERVKD
          VSERVDETVT LTDEGVEYAL PELERRTPEL LTSGEWKVHI LRQTAERVKD
          VSEKMLERYS LTKEGTEYGL PELLKRTPEL LKSGAWKIHP YRRLIEQMRQ
          VSERVDETVA LTDEGRDYGL PELERRTPEL LTSGEWKVHI LRQTAERVKD
          VSEKVLERYS LTKEGEEYGL PELLKRTPDL LKSGAWKIHP YRRLIEQMRQ
          VSEKVLERYS LTKEGEEYGL PELLKRTPDL LKSGAWKIHP YRRLIEQMRQ
          VSEKVLERYS LTKEGEEYGL PELLKRTPDL LKSGAWKIHP YRRLIEQMRQ
          VSEKVLERYS LTKEGEEYGL PELLKRTPEL LKSGAWKIHP YRRLIEQMRQ
          VDERVDETIA LTDEGREYAL PELDRRTPEL LTSGEWNVHI LRQTAERVKD
          VSEKVLERYS LTKEGEEYGL PELLKRTSDL LKSGTWKIHP YRRLIEQMRQ
          VSEKVLERYS LTKEGEEYGL PELLKRTPEL LKSGAWKIHP YRRLIEQMRQ
          VSEKVLERYS LTKEGEEYGL PELLKRTPEL LKSGAWKIHP YRRLIEQMRQ
          VSERVDETIT LTDEGREYKL PELERRTPDL LTGGEWRVHI LRQTADRVKD
          VSEKVLERYS LTKEGEEYGL PELLKRTPEL LKSGAWKIHP YRRLIEQMRQ
          VSEKVLERYS LTKEGEEYGL PELLKRTPEL LKSGAWKIHP YRRLIEQMRQ
          VSEKVLERYA LTGEGETYGL PELLKRTSDL LKSGAWKVHP YRRLIEQMRQ
          VSEKVLERYS LTKEGEEYGL PELLKRTPEL LKSGAWKIHP YRRLIEQMRQ
          VSEKVLERYS LTKEGEEYGL PELLKRTPEL LKSGAWKIHP YRRLIEQMRQ
          VSEKVLERYS LTKEGEEYGL PELLKRTPEL LKSGAWKIHP YRRLIEQMRQ
          VAEETLEHYE LTEEGDQYSL PELERRTPEL LTSGEWKEHI LRQTANRVKD
          VDRAVTTTLT LTEEGTQYGL PELLKRTADQ ISSGAWKIHP YQRMIDEMRR
          VSEKVLERYS LTKEGEEYGL PELLKRTSDL LKSGTWKIHP YRRLIEQMRQ
          VSEKVLERYS LTKEGEKYGL PELLKRTSEM LKSGAWKIHP YRRLIEQMRQ
          VSEKVLERYS LTKEGEEYGL PELLKRTPEL LKSGAWKIHP YRRLIEQMRQ
          VSEHVEESIT LTEEGETYGL PELERRTPDL LTSGDWRMHV LRRTAERVKE
          VSEETLEHYE LTEEGDQYSL PELERRTPEM LTSGEWKEHI LRQTANRVKD
          LAEETVESAT LTDEGRAYGL PELDRRTPEL LTSGEWKTHV LRRQAENVKD
          LRDEVESEYV LTDEGRKYGL PELLKRTPEM IATGSWRKHI LRMGMDAVKR
          VRDEVVSEYV LTDEGRKYGL PELLKRTPEM IASGTWRKHI LRMAMDKVKR
          VSEETLEHYE LTEEGDQYSL PELERRTPEM LTSGEWKEHI LRQTANRVKD
          VEAIERERVA LTDEGETYGL PELERRTPEL LTSGEWRTHV LRQTIERVKD
          VTETVEEDVE LTDEGVEYGL PELESRTPEM LTSGEWKKHI LRQTADRVKD
          TEVKSEKHYV LTEEGRKRGL PELKKRNREL IISGEWKKHY FREFLEKVKD
          VTEETVEAVS LTDEGTEYGL PELARRTPEL LTTGEWKKHV LRQTADRVKD
          VTETTDESVS LTEEGESYGL PELDRRTPDL LTSGDWKMHP LRGMAERVKE
          VTEETADEVE LTDEGREYGL PELERRTPEL LASGDWKVHV LRQAAERVEE
          VDKSVNETFS LTDEGAAYGL PELKSRTAEM IKSGEWKRHP YQRLIDNMRE
          VAETTAESVE LTDEGVEYGL PELESRTPEL LTSGEWKKHI LRQTADRVKD
          VDESIIETYE LTDEGQKYGL PELLKRTSEM LKSGQWKSHP YQRLIDQMRR
          VEKKVVEVYE LTEEGRRRGL PEFARRTSED IATGRWVPHF FNEFLDYVRE
          VEEREEVEYE LTEEGRQYGL PELVSRTPEM LTSGEWKTHI LRQTADRVKD
          TEIISEKYYV LTEEGRKRGL PELKKRTREM IVSGEWKKHY FREFLEKVKD
          VERIVSTEFT LSDEGKEYGL PELIKRTREQ IISGSWKIHP YQRIIGEMRE
          ---------- ---------- ---------- ------KVHG FRKRMS----
          TEIISEKYYV LTEEGRKRGL PELKKRTREM IVSGEWKKHY FREFLEKVKD
          TETISEKYYV LTEEGRKRGL PELKKRTREM IVSGEWKKHY FREFLEKVKD
          VEEKKVIKYE LTDEGKRRGF PELLNRTPEL LASGEWKKHF FKEFLERLRD
          VEKKSVVTYR LTEEGEEYGL PELLKRTSEQ IRTGEWKNHP YQQLIDDMRQ
          VEERVDETVS ITEEGREYGL PELERRTPEL LTSGDWKTHI LRQTADRVKD
          TEIISEKYYV LTEEGRKRGL PELKKRTREM IVSGEWKKHY FREFLEKVKD
          ITETETTFYE LTDEGQRYGL PELITRTPEL LTSGEWKTHV LRQTAERVRD
          TETISEKYYV LTEEGRKRGL PELKKRTREM IVSGEWKKHY FREFLEKVKD
          VTETTDESVS LTAEGESYGL PELDRRTPDL LTSGEWKMHP LRGMAERVKE
          TEVKSEKHYV LTEEGRKRGL PELKKRNREL IISGEWKKHY FREFLEKVKD
          MTRTVTHTYV LNEEGEVYGL PELIRRTHEH LLTGEWKIHP YQRLINEMRQ
          TETISEKYYV LTEEGRKRGL PELKKRTREM IVSGEWKKHY FREFLEKVKD
          VEERALEDVT LTEEGERYGL PELEGRTPEL LTSGAWKTHI LRQTANRVKD
          VVETAAETLG LTDEGRRYGL PELDSRTPEL LASGEWRKHV LRRTADRVKD
          VERKVIEFYE LTEEGRQRGL PEFIKRTSED IATGRWVPHF FNEFLDYVRE
          VEEHVAEEVA VTEEGDRYGL PELESRTPEL LASGEWKEHI LRQTANRVKD
          ISENVVERYS LTKEGEEYGL PELLKRTPDL LKSGAWKIHP YRRLIEQMRQ
          ISENVVERYS LTKEGEEYGL PELLKRTPDL LKSGAWKIHP YRRLIEQMRQ
          TETISEKYYV LTEEGRKRGL PELKKRTREM IVSGEWKKHY FREFLEKVKD
          VIENVRTHYS LTEEGERYGL PELMKRTPEM LLEGTWKIHP YERIIEECRK
          VERIVKKIPT LTEEGIKYQL PEFVKRTRDQ ILSGSWKSHP YQRLIDEMRQ
          VHEKVWKEYE LTDEGLKYGL PELIRRTPEL LISGEWKIHP YERIIRECRK
          VQKDEKNVVS LTDDGKQYGL PELKQRTHEQ LKTGSWKIHP LTRIIEEIRN
          VNKAIRKIIE LTEEGRKYGL PEFLRRTPEL ITSGAWTKHF FSEFLKFVKE
          VTDVVTEIYS LTSEGRTYGL PELIKRTSQL LKSGDWKIHP YQRLIDQMRQ
          VRDEVKFEYV LTEEGRRYGL PELLKRTPEM LASGSWKKHI LRMAMDKVKR
          VEKHVARRYV PTEEGRAYGL PELAKRTREQ ILSGEWKVHP YQRIIDEMRR
          VIENVRTHYS LTEEGERYGL PELMKRTPEM LLEGTWKIHP YERIIEECRK
          VQKDVEEFVD LTDIGREYGL PELKKRTHEQ LKTGSWKIHP LQTIIDEIRG
          LDKRVEEVYA LTEEGARYGL PELKGRTPDM IKSGVWKVHP YQRLLSRMRE
          IERDVEEVLS LGPSGATYGL PELKKRTHQQ LKTDSWKMHP LQRTIQEIRR
          VKEEEKENII LTKEGEERGL PELESRTPEL LRNKEWKKHY FKEFLEHVKD
          VEKKVVEVYE LTEEGRRRGL PEFARRTSAD IATGRWVPHF FNEFLDYVRE
          LHERQKRIVR ITELGRKYGL PELKSRTPEL IKSGEWKKQP YRVFLDKIRR
          ISEETRKVVR LTDEGKLRGL PELLRRTHEM LTTGSWKTHY FRDFIEKVKD
          VSEQIIESYN LTSEGDEYGL PELIKRTSEM LKSGEWKVHP YQRLIDQMRQ
          VNDTVTELYS LTDEGLTYGL PELIKRTSQL LKSGEWKVHP YQRLIDQMRQ
          LHERSERVVK LTETGMKYGL PELKRRTPEL IKSGKWKKQP YRAFLDKIRR
          LHERSERVVK LTETGKKYGL PELKRRTPEL IKSGKWKKQP YRAFLDKIRR
          IGERKIIRFE LTEEGKKRGF PELLSRTSEL LRSKDWKKHF FRDFIEKLKD
          VKVVKDISYR LTDEGEKYGL PELIRRTPDI LISGSWKYHP YEKIVAECRK
          LHERSERVVK LTETGKRYGL PELKRRTPEL IKSGKWKKQP YRAFLDKIRR
          VDEEVSVNYT ITREGVEYGL PELLKRTSQL LKTGEWKIHP YQRLINQMRQ
          VDKRYAVAYE LTEEGALRGL PEFLRRTSED IATGRWVPHF FNEFLNYVRE
          IEEKIWKEYE LTEEGIKYGL PELKKRTPEI LISGTWKIHP YERIIRECRK
          LHERSERVVK LTETGKKYGL PELKRRTPEL IKSGKWKKQP YRAFLDKIRR
          LHEKKKKVVK LTETGKKYGL PELKRRTPEL IKSGKWKKQP YRAFLDKIRR
          VERREVEVYE LTEEGAKYGL PEFQRRTSED LRSGAWVPHF FQDFLEYVRE
          VKKDVEEKFS LTKYGKKYGL PELKDRTHEQ LKDGSWKEHP LRRIIQEIRE
          LHERSEKVVK LTETGKKYGL PELKRRTPEL IKSGKWKKQP YRAFLDKIRR
          LHEKSERVVK LTETGRKYGL PELKRRTPEL IKSGKWKKQP YRAFLDKIRR
          VETIKKRIYR LTGEGERYGL PELLRRTPEI LTSGSWKLHP YERIIRECRK
          IEYRLVTRIA LTDLGEEYGL PEARRRTSAD LASGSWRKHP FIQFLNQVRD
          ISERKERIIR LTDLGRKYGL PELKRRTPEL IASGKWKKQP YRVFLDKIRR
          ISERKERIIR LTDLGRKYGL PELKRRTPEL IASGKWKKQP YRVFLDKIRR
          VDRRVVESFI LTEEGQRRGL PEFLRRTSED ITSGRWVPHF FNEFLNYVRE
          VERRKVEVYE LTEEGLRYGL PEFLKRTPED IRTGAWVPHF FQEFLNYVRE
          VEKEVKTTYS LTEEGQRYGL PELRRRTREQ IVSGSWKIHP YQRVIEEMRQ
          VEDSVVKKYG LTSEGEEYGL PELIKRTSRL LKSGEWKIHP YQRLLNQMRH
          LHEKHFKVVK STELAKKYGL PEIKRRTPEL ITSGKWKKQP YRAFLDKIRR
          VKDEVSEKYR LSSEGMQYGL PELVKRTSRL LKSGEWKVHP YQRLIDQMRQ
          IEREVEEVLS LGPSGATYGL PELKKRTHQQ LKTDSWKMHP LQRTIQEIRR
          LHEKSERIAK LTETGKKYGL PELKRRTPEL IKSGKWKKQP YRAFLDKIRR
          VDEIEKIFAK TSEEGIRYGL PELVKRSRDV IVSGMWKKHF FKEFIDMIRE
          IHEEAKKIVR ITEIGKRYGL PELKRRTPEL IASGKWKKQP YRVFLDKIRR
          LHEKQKRVVK ITELGEKYGL PELKTRTPEL IKSGGWKKQP YRTFLDKIRR
          ISSEVKKRVK LTEEGERRGL PELVKRTHEM LSTGTWKTHY FRDFIEKVKD
          VNKVTEESVS ITEEGKKYGF PEFLHRTPSL IASGKWGLHP LTYLIEKVRK
          IIENKTKMCE LTELGKKSGI PELKKRTREM IVSGKWKAHP MSKIIQEVND
          VERREVERLS LTREGEEYGL PELKRRTGEL IVSGGWRKHP YLEFLDWVRE
          IIENKTKICE LTELGNQSGI PELKKRTREM IVSGKWKAHP MSKIIQEVNE
          LSETSYKCYA LKKP----PL PELKSRTPEL IQSGKWKKHP LSIIADEIRT
          LHERSEKIVK LTEIGKRYGL PELKRRTPEL ISSGKWKKQP YRAFLDKIRR
          VHEERRRMIK LTETGKRYGL PELKRRTPEL IVTGKWKKQP YRVFLDKIRR
          VDESKSSIIT LGKNGKESGL PELLKR---- ------RTHP LKDTIDEIRE
          LHERRIKVVK LTNVGEKYGL PELKRRTPEL ITSGKWKKQP YRVFLDKIRR
          IIENKTKLCE LTKLGKNSGI PELKKRTREM IVSGKWKAHP MSKIIQEVNE
          IIENKTRVCE LTELGKNSEI PELKKRTREM IVSGKWKAHP MSKIIQEVNE
          LEKTVTEQAK LTEEGEKYGL PELAKRTREQ ILSGEWRVHP NQQILDEIRD
          VKEVVVKEYR VTDEGKRYGL PELKRRTPEI IISRSWKVHP YERIIRECRK
          TEENVKKVVK LIKE----EF PELKKRTRDI IITGKWKIHP LTRIIREVKE
          IIENKESIAI LTEEGKKVGL PELKKRTRED IIGGRWKMHP LTRIIREVKE
          VMKDADEVVS LTEDGESCGL PELKGRTHEH LKSGAWKMHP LRRIIDEIRS
          VLKDADEVVS LTEDGESCGL PELKGRTHEH LKSGAWKMHP LRRIIDEIRS
          IIENKTKLCE LNELGNKSGI PELKKRTREM IVSGKWKAHP MSKIIQEVNE
          TEEKVKKIIK LIKE----EF PELKKRTRDI IISGKWKVHP LTRIIREVKE
          VEERVEEHYV LTERGRDAGL PEALSRTRDM LKSGEWRRHF LAEFIERLRD
          SEEETHEVYE LGDEGKEYGL PELSERKPEH LREGTWKRHP LKEVINEIRR
          VDKRVIERFS LTEEGRRYGL PELIKRTPDI IKSGAWKIHP YRRLMDRMRR
          VIKEVEEVVS LTDDGKVYGL PELAGRTHEH LKTGSWKMHP LRRIIDEIRL
          LREETMEKYV ATEEAKRYGF PELRRRTRDL IASGRWRLNF FVEFIEYLRD
          IIEKKSKFLE LTELGKNAGF PELKKRTRDL IVSGKWKAHP MSKIIEEVTE
          SNEKIRKIVK IAKN----EF PELKKRTRDT IISGKWKIHP LTRIIREVKE
          VNKNTEEKVK LSKAGKEFGL PEINKRTHED LKNGTWKAHP LRKIIEEIRE
          VLEESKKLVK LSSEGLEAQL PELKKRTKED ILSGKWKPHP MAKIIDDVKD
          IVERKKKVLR LTERGIRHGL PELRRRSRDL IVSGEWKPHP YVYFLEEVRE
          VIRKIKQVPV ITDEGREVRT PELKRRIPKP --KDELRLNA YIEFLDLVRD
          VIRRIKQVPV ITGEGREVRT PELKRRTPKP --RSELRLNA YIEFLDLVRD
          IIENKKEYIK LTERGEKAGF PELKKRTREH IISGKWKLHP MTRVIHEVKD
          VKTREEVAYV LTDEGKRYGL PEFKRRDSGI ITSQAWAKHP LVYFINEIRR
          VKRSLKKYYY ITDEGKKYGL PELKRRTTSM LVNNSWGLHP LTYLTERIRS
          TEEKVKKIVK VINE----DF PELKKRTRDI IISGKWKIHP LTRIIREVKE
          VDKTSTDNIS LSEEGKDYGL PEFNKRTHDQ LKTGSWKIHP LQQTIEEIRD
          IREKLDVEYC LNR-----DL PEFLHRTPEL IQTGEWKLHP LTQIIEKIRR
          IREKMDVEYC LNR-----EL PELLRRTPEL IQTGKWKPHP LTQIIEKIRR
          IIENKSKIAK LTEEGKKVGL PELQKRTREH IVSGKWKLHP MTRIINDVKE
          VDRRTVTRIL LTERGEEAGL PELKGRSHEL IATGKWRKHF FAEFIEELKD
          VERVEVETFE LNEKGKKYRL PELRKRTRKD LIEGTWRRHP LLEFHEYVKE
          IREESRKFYA LSDVEE--GL PELKGRTDEL IQSGKWKKNP LTRLGNDIRR
          IDEKKRERVR VIKK----DF PELKKRTRDI IISKKWKVHP LTRIIREVKE
          ILKQAVKIPV LTSEAYFYGM PELRRRKPAL --TPTLRKHP FMEFIDDLRD
          IEERTEKYFE LTDKGI--GL PELKGRTDRL VQSGEWKKHP LTRLGDEIRQ
          VHREVEKRLK VTRIGRLYGL PELKKRKPSM --VFDLRKHP FMEFIDDLRD
          VIKRVVKIPV MTSEAQKYGM PELRRRKPSL --APMLRKHP FMEFIDDLRD
          IKEEKDTYYV LTEKGKKSNL PELKKRDTEV LQKKLYKPHY YREYLNWVRK
          IHRKTDYLIR LNDEGLKYGL PELK-NTHED LKSGRWKTHP LRDIIEEIRK

          IFLEMGFTEF WNFDALFQPQ DHPARDMQDT FVAAMHESGS CGWGGIWDRE
          ---------- ---------- ---------- ---------- ----------
          IFLEMGFTEF WNFDSLFQPQ DHPARDMQDT FVAAMHERGS CGWGGIWDKE
          IFLEMGFTEF WNFDALFQPQ DHPARDMQDT FVAAMHENGS CGWGGIWDRD
          IFLEMGFTEF WNFDALFQPQ DHPARDMQDT FVAAMHENGS CGWGGIWDRD
          VLVGMGFEEF WINDCLFMPQ DHPARTHWDR FVERAHREGG EGYHSPWDEE
          IFLEMGFTEF WNFDALFQPQ DHPARDMQDT FVASMHENGS CGWGGIWDRD
          IFLEMGFAEF WNFDALFQPQ DHPARDMQDT FVAAMHEHGS CGWGGAWDKE
          VLVGMGFQEF WINDCLFMPQ DHPARTHWDR FVERAHREGG EGYHSPWDED
          VLVGMGFQEF WINDCLFMPQ DHPARTHWDR FVERVHREGS EGYHSPWDED
          TLVGMGFQEF WINDCLFMPQ DHPARTHWDR FVERAHKEGG EGYHSPWDED
          IFLEMGFAEF WNFDALFQPQ DHPARDMQDT FVAAMHEHGS CGWGGAWDKE
          TLVGMGFQEF WINDCLFMPQ DHPARTHWDR FVERAHKEGG EGYHSPWDED
          IFLEMGFSEF WNFDALFQPQ DHPARDMQDT FVAAMHEHGS CGWGGTWDKE
          IFLEMGFAEF WNFDALFQPQ DHPARDMQDT FVAAMHEHGS CGWGGIWDKE
          IFLEMGFAEF WNFDALFQPQ DHPARDMQDT FVAAMHEHGS CGWGGIWDKE
          IFLEMGFAEF WNFDALFQPQ DHPARDMQDT FVAAMHEHGS CGWGGTWDKE
          VLVGMGFQEF WINDCLFMPQ DHPARTHWDR FVERAHKEGG EGYHSPWDED
          IFLEMGFTEF WNFDALFQPQ DHPARDMQDT FVAAMHERGS CGWGGIWDRE
          IFLEMGFTEF WNFDALFQPQ DHPARDMQDT FVAAMHENGS CGWGGIWDRE
          IFLEMGFTEF WNFDALFQPQ DHPARDMQDT FVAAMHENGS CGWGGIWDRE
          VLVGMGFQEF WINDCLFMPQ DHPARTHWDR FVERAHREGG EGYHSPWDED
          IFLEMGFAEF WNFDALFQPQ DHPARDMQDT FVAAMHEHGS CGWGGTWDKE
          IFLEMGFTEF WNFDALFQPQ DHPARDMQDT FVAAMHENGS CGWGGIWDRE
          IFLEMGFTEF WNFDALFQPQ DHPARDMQDT FVGEMHECGS CGWKGKWDRE
          IFLEMGFTEF WNFDALFQPQ DHPARDMQDT FVAAMHENGS CGWGGIWDRE
          IFLEMGFTEF WNFDALFQPQ DHPARDMQDT FVAAMHENGS CGWGGIWDRE
          IFLEMGFTEF WNFDALFQPQ DHPARDMQDT FVAAMHESGS CGWGGIWDRE
          TLVGMGFSEF WINDCLFMPQ DHPARTHWDQ FVRSAHRDGG EGYHSPWTED
          ILLDMGFTEF WNFDALFQPQ DHPAREMQDT FVRDMHESGS TGWGGKWDPE
          IFLEMGFTEF WNFDALFQPQ DHPARDMQDT FVAAMHERGS CGWGGIWDRE
          IFLEMGFTEF WNFDALFQPQ DHPARDMQDT FVAAMHEHGS CGWGGIWDRE
          IFLEMGFTEF WNFDALFQPQ DHPARDMQDT FVAAMHENGS CGWGGIWDRE
          VLVGMGFQEF WINDCLFMPQ DHPARTHWDR FVERAHREGG EGYHSPWDED
          TLVGMGFSEF WINDCLFMPQ DHPARTHWDQ FVRSAHKEGG EGYHSPWTED
          TLVGMGFQEF WINDCLFMPQ DHPARNHWDR FVESAHREGG EGYHSPWDLD
          TLIEMGFKEF YVNDLLFMPQ DHPARTHWDQ FVRRVHRDGS LGWNYEWDET
          TLIEMGFKEF YVNDLLFMPQ DHPARTQWDQ FVRDIHEHGS LGWNYAWDEQ
          TLVGMGFSEF WINDCLFMPQ DHPARTHWDQ FVRSAHRDGG EGYHSPWTED
          VLVGMGFEEF WINDALFMPQ DHPARTHWDR FVERAHREGG DGYHSPWDED
          VLVGMGFAEF WINDCLFMPQ DHPARTHWDR FVRSAHLEGG DGYHSPWSED
          IMISLGFKEF YNFDLLFQPQ DHPAREIHDS FVKEIHEK-- -FWKYEWKQD
          VLVGMGFEEF WINDALFMPQ DHPARTHWDQ FVCSAHLEGG DGYHSPWTEE
          VLVGMGFEEF WINDALFMPQ DHPARTHWDQ FVERAHREGG EGYHSPWGEE
          VLVGMGFQEF YINDCLFMPQ DHPARNHWDR FVERAHREGG DGYHSPWDED
          IMLEMGFVEF WNFDALFQPQ DHPAREMQDT FIKEMHECGS TGWGGCWSPE
          VLTGMGFAEF WINDCLFMPQ DHPARTHWDR FVRDAHLNGG DGYHSPWSED
          IFLDMGFTEF WNFDSLFQPQ DHPAREMQDT FVCAMHEYGS TGWGGTWSEE
          VMIGLGFEEF WNFDALFQAQ DHPAREVHDT FVGRVHE--- EKWRYKWSRE
          VLVGMGFQEF WINDCLFMPQ DHPARTHWDR FVEDAHRNGG DGYHSPWSED
          IMISLGFKEF YNFDLLFQPQ DHPAREIHDS FVKEIHEK-- -FWKYEWKQD
          ILLEMGFTEF WNFDALFQPQ DHPAREMQDT FVKAMHISGS TGWGGVWKEE
          ---------- ---------- ---------- ---------- ----------
          IMISLGFKEF YNFDLLFQPQ DHPAREIHDS FVKEIHEK-- -FWKYEWKQD
          IMISLGFKEF YNFDLLFQPQ DHPAREIHDS FVKEIHEK-- -FWKYEWKQD
          LMRDLGFKEF YNFDLLFQAQ DHPAREIHDS FVKQIHER-- -GWKYNWDVN
          ILFEMGFTEF WNFDVLFQPQ DHPAREMQDT FIRDMHISGS TGWGGEWKEK
          VLVGMGFQEF WINDCLFMPQ DHPARTHWDR FVERAHREGG EGYHSPWDED
          IMISLGFKEF YNFDLLFQPQ DHPAREIHDS FVKEIHEK-- -FWKYEWKQD
          VLVGMGFEEF WINDCLFMPQ DHPARTHWDR FVESAHRDGG DGYHSPWDED
          IMISLGFKEF YNFDLLFQPQ DHPAREIHDS FVKEIHEK-- -FWKYEWKQD
          VLVGTGFEEF WINDALFMPQ DHPARTHWDQ FVEAAHRVGG EGYHSPWGEE
          IMISLGFKEF YNFDLLFQPQ DHPAREIHDS FVKEIHEK-- -FWKYEWKQD
          ILLEMGFTEF WNFDALFQPQ DHPAREMQDT FVKAMHEHGS SGWGGVWSGK
          IMISLGFKEF YNFDLLFQPQ DHPAREIHDS FVKEIHEK-- -FWKYEWKQD
          VLVGMGFREF WINDCLFMPQ DHPARTHWDR FVEDAHRNGG DGYHSPWDAD
          VLVGMGFQEF WINDCLFMPQ DHPARTHWDR FVESAHRDGG DGYHSPWSEE
          VMIGLGFEEF WNFDALFQAQ DHPAREVHDT FVGRVHE--- EKWRYKWDRK
          VLVGMGFQEF WINDCLFMPQ DHPARTHWDR FVEDAHRNGG DGYHSPWDED
          IFLEMGFTEF WNFDALFQPQ DHPARDMQDT FVAAMHEYGS CGWGGVWDRE
          IFLEMGFTEF WNFDALFQPQ DHPARDMQDT FVAAMHEYGS CGWGGVWDRE
          IMISLGFKEF YNFDLLFQPQ DHPAREIHDS FVKEIHEK-- -FWKYEWKQD
          VFLEMGFTEF WNFDALFQPQ DHPARDMQDT FVKATHENGS TGWGGEWSLE
          ILLEMGFTEF WNFDALFQPQ DHPAREMQDT FLRDMHEHGS TGWGGKWNPG
          IFLEMGFTEF WNFDALFQPQ DHPAREMQDT FVKETHENGS KGWGGKWDIN
          VFLNMGFTEF WNFDCLFQPQ DHAAREMQDT FVKDVHEHGS EGWNYSWDRE
          VFISLGFEEL WNFDALFQAQ DHPAREIHDT YIARTHEDGS RGWGYKWDPG
          IFLEMGFTEF WNFDALFQPQ DHPAREMQDT FIRDMHEHGS TGWGGKWSED
          TLIEMGFKEF YVNDLLFMPQ DHPARTQWDQ FVKEVHEHGS LGWNYRWDEK
          ILFDMGFEEF WNFDALFQPQ DHPAREMQDT FVRDMHEHGS TGWGGTWSAE
          VFLEMGFTEF WNFDALFQPQ DHPARDMQDT FVKATHENGS TGWGGEWSLE
          IFLNMGFTEF WNFDCLFQPQ DHAAREMQDT FVSRVHENGS EGWQYPWNID
          IMLEMGFSEF WNFDALFQPQ DHPAREMQDT FVKEMHEHGS TGWGGTWDPE
          IFLNLGFMEF WNFDCLFQPQ DHAAREMQDT FVSQVHEDGS EGWGYHWDVD
          VMVSLGFKEF YNFDMLFQAQ DHPAREIHDS FVKEVHEK-- -WWKYSWNQE
          VMIGLGFEEF WNFDALFQAQ DHPAREVHDT FVGRVHE--- EKWRYKWSRE
          KLIEMGFIEF WNFDALFQPQ NHPARDWTDT YVRASHEHGS RGWGYKWDPR
          LMVGLGFVEF FNFDMLFQPQ DHPAREIHDS FVKEVHEK-- -WWRYSWSED
          IFLEMGFTEF WNFDALFQPQ DHPAREMQDT FVCAMHEHGS KGWGGKWSED
          IFLEMGFTEF WNFDALFQPQ DHPAREMQDT FIKDMHERGS TGWGGKWSED
          RLIEMGFIEF WNFDALFQPQ NHPAREWTDT YVKAAHEHGS RGWGYVWSPE
          RLIEMGFIEF WNFDALFQPQ NHPAREWTDT YVKTAHERGS RGWGYVWSPE
          VMKELGFTEL YNFDLLFQAQ DHPAREIHDS FIKEMHEK-- -GWKYSWDPQ
          IFLEMGFTEF WNFDALFQPQ DHPARDMQDT FVKRTHIDGS TGWGGDWSLD
          RLIEMGFIEF WNFDALFQPQ NHPAREWTDT YVKAAHEHGS RGWGYVWSPE
          IFIEMGFTEF WNFDALFQPQ DHPARDMQDT FVCAMHEHGS TGWGGRWDEN
          VMVGLGFEEF WNFDALFQAQ DHPAREVHDT FVGRVHE--- EKWRYKWSPQ
          IFLEMGFTEF WNFDALFQPQ DHPAREMQDT FVKLTHEDGS KGWGGKWSLE
          RLIEMGFIEF WNFDALFQPQ NHPAREWTDT YVKTAHERGS RGWGYVWSPE
          KLIEMGFIEF WNFDALFQPQ NHPARDWTDT YVKASHEHGS RGWGYRWDPR
          VMVGLGFEEF WNFDALFQAQ DHPAREVHDT FVGREHE--- AGWGYRWSRE
          IFLNLGFTEF WNFDSLFQPQ DHAAREMQDT FVAKTHEDGS EGWHYDWDAD
          RLIEMGFIEF WNFDALFQPQ NHPAREWTDT YVKTAHERGS RGWGYVWSPE
          RLIEMGFIEF WNFDALFQPQ NHPARDWTDT YVKAAHEHGS RGWGYVWSPE
          IFLEMGFTEF WNFDALFQPQ DHPARDMQDT FVRLTHENGS TGWGGVWSID
          ELVAMGFEEL WNFDTLLVPQ YHPARRETDV FASEQHR--- LVWSYEWSRD
          KLIEMGFIEF WNFDALFQPQ NHPAREWTDT YVKEAHERGS RGWGYVWSPE
          KLIEMGFIEF WNFDALFQPQ NHPAREWTDT YVKEAHERGS RGWGYVWSPE
          VMVGLGFEEF WNFDALFQAQ DHPAREIHDT FVKKVHE--- EKWQYKWDPK
          VMVGLGFEEF WNFDALFQAQ DHPAREVHDT FVAAEHE--- AGWGYKWSPQ
          ILLCMGFTEF WNFDALFQPQ DHPAREMQDT FVRDMHLFGS TGWGGRWSRE
          IFLEMGFTEF WNFDTLFQPQ DHPAREMQDT FVCAMHEYGS TGWGGKWCEE
          KLIEMGFIEF WNFDALFQPQ NHPARDWTDT YVKASHEHGS RGWGYKWDPR
          IFLEMGFTEF WNFDALFQPQ DHPAREMQDT FVCSMHEKGS RGWGGKWDSD
          IFLNLGFKEF WNFDCLFQPQ DHAAREMQDT FVSQVHEDGS EGWGYHWDVD
          RLIEMGFIEF WNFDALFQPQ NHPAREWTDT YVKTAHERGS RGWGYVWSPE
          IMERLGFVEI WNFDILFQAQ DHPSRDIHDI LTRNVHEFGS IGWRYSWSLE
          RLIEMGFIEF WNFDALFQPQ NHPAREWTDT YVKEAHERGS RGWGYVWSPE
          KLIEMGFIEF WNFDALFQPQ NHPARDWTDT YVKASHEHGS RGWGYKWDPR
          LMITLGFTEF FNFDMLFQAQ DHPAREIHDS FVKEAHER-- -WWRYLWNED
          IFLEMGFTEG WNMDMLFIPQ DHPARDLQDT YVKRVHEHGY SGWNYKWSED
          VLISMGFKEF WNFDTLFEPQ DHPARDMQDT FVKGIHECGS KGWCYKFDEK
          ILVSMGFEEL WNFDALFQAQ DHPAREIHDT YIALTHENGS KGWGYKWDPA
          VLISMGFKEF WNFDTLFEPQ DHPARDMQDT FVKGIHECGS KGWCYNFDEN
          IFTSMGFKEF WNMDALFTPQ DHPARELQDT FVAAIHENGS IGWGTKWSKE
          KLIEMGFIEF WNFDALFQPQ NHPAREWTDT YVKTAHERGS RGWGYVWSPE
          RLIEMGFIEF WNFDALFQPQ NHPAREWTDT YVKEAHERGS RGWGYVWSPE
          IFVTLGFSEF WNFDALFTPQ DHPARELQDT FVSDSHK--- KNWRYQWDIN
          RLIEMGFIEF WNFDALFQPQ NHPAREWTDT YVRTAHERGS RGWGYVWSPE
          VLISMGFKEF WNFDTLFEPQ DHPARDMQDT FVKGIHECGS KGWCYKFDEN
          VLISMGFKEF WNFDTLFEPQ DHPARDMQDT FVKGIHECGS KGWCYKFDEK
          LLFEMGFTEF WNFDSLYQPQ DHPAREMQDT FIRDIHKFGS TGWGGEWSPE
          IFLEMGFTEF WNFDALFQPQ DHPARDMQDT FVKQTHENGS TGWKGVWDVN
          ILLAMGFKEF WNFDMLFEPQ DHPAREMQDT FVREVHER-- -CWKYKFDEN
          VLISMGFKEF WNFDVLFEPQ DHPAREMQDT FVKSIHEDGS EGWKYKFDEN
          IFLKLGFTEF WNFDCLFQPQ DHAAREMQDT FVQDAHETGS EGWQYEWDRD
          IFLKLGFTEF WNFDCLFQPQ DHAAREMQDT FVQDAHETGS EGWQYEWDRD
          VLISMGFKEF WNFDTLFEPQ DHPARDMQDT FVKGIHECGS KGWCYKFDEN
          ILLAMGFKEF WNFDMLFEPQ DHPAREMQDT FVKEVHER-- -CWKYKFDEN
          ILRELGFREL FNFDVLFQAQ DHPAREIHDS LVASVHER-- -GWKYRWSPE
          IFLEMGFVEF WNFDALFQPQ DHAAREMQDT FVRAVHEDGS RGWGYEWDEG
          IMLEMGFTEF WNFDALFQPQ DHPAREMQDT FVKEMHEHGS TGWGGVWDPE
          IFLKLGFTEF WNFDCLFQPQ DHAAREMQDT FVQSAHETGS EGWQYEWDRD
          VMKEMGFQEF WNYDVLYQPQ YHPARSPTDT FVAEAHEKGS RGWRYRWSQE
          VLTSMGFSEF WNFDTLFEPQ DHPARDMQDT FVKSIHECGS KGWCYKFDEE
          ILLAMGFKEF WNFDMLFEPQ DHPAREMQDT FVKEVHER-- -CWKYKFDEN
          IFLDMGFTEF WNFDSLFQPQ DHAAREMQDT FVAKTHEDGS TGWGYDWDVD
          ILVSIGFKEF WNFDSLFEPQ DHPARDMQDT FLKSIHESGS KGWGYVFSED
          ILIGMGFTEF WNFDVLFQAQ DHPAREVHDS YIARTHEDGS KGWGYKWSFE
          ILVSMGFEEF WNFDALFQAQ DHPAREIHDT FAGKIHE--- RGWGYKWDPI
          ILVSMGFEEF WNFDALFQAQ DHPAREIHDT FAGKIHE--- IGWGYKWDPI
          ILIGMGFKEF WNFDVLFEPQ DHPARDMQDT FVKEMHEKGS KGWNYKFDEN
          IFLDMGFTEL WDMDALFIPQ DHPARDMQDT FIKRIHERGY SGWGYRWSSD
          IFFDLGFTEA WNMDMLFIPQ DHPARDLQDT FAKSVHEHGY PGWGYKFDEN
          ILLAMGFKEF WNFDMLFEPQ DHPAREMQDT FVREVHER-- -CWKYKFDEN
          IFIDMGFDEF WNFDMLFQPQ DHAAREMQDT FTRAEHEHGS EGWNYKWNED
          IFLMMGFEEF WDMDALFIPQ DHPAREMQDT FVKEMHEKGS RGWRYEWSEE
          IFLMMGFDEF WDMDALFIPQ DHPAREMQDT FVKDMHENGS RGWRYEWSEE
          VLIGMGFKEF WNFDVLFEPQ DHPARDMQDT FIKSIHEKGS KGWRYEFDEE
          LMKEMGFVEL FNFDALFQPQ DHPAREMHDT FVKYEHEH-- -GWGYQWDGS
          VLVSMGFEEF WNFDVLLVPQ FHPARSETDV FVAEVHR--- EMWGY-WRAE
          MFIEMGFTEF WNMDCLFIPQ DHPARDMQDT FVKEIQLNGS TGWGGEWSVE
          ILLGMGFKEF WNFDMLFEPQ DHPAREMQDT FVREVHLR-- -CWR-QFDEK
          ILTSMGFEEF WNFDVLFQAQ DHPAREIHDT FAGRIHE--- EGWRYKWSPE
          LFASRGFVEF WNLDVLFTPQ DHPARDLQDT FVRDIHENGS TGWGGEWSRE
          IMVSLGFEEF WNFDVLYQAQ DHPAREIHDT FARSVHE--- KGWGYKWSPE
          VLVAMGFEEF WNFDALFQAQ DHPAREIHDT FAGRIHE--- AGWRYKWSPE
          KMVNLGWKEF WCFEALFTPY DHPSRELAES FVKEKHLQ-- --YFGNYLEK
          IFISMGFKEF WNFDSLFQPQ DHAAREMQDT FVKDVHEHGS EGWGYKWDIS

          LARRNVLRTH TTSVTKYLFC IDRAYRRETI DPTHTPEFEQ LEGVVMDKDM
          ---------- --SKNLVL-- ---------- ---------- ----------
          LAGRNVLRTH TTSVTKYLFC IDRAYRRETI DPTHTPEFEQ LEGVVMDKDM
          LARRNVLRTH TTSVTKYLFC IDRAYRRETI DPTHTPEFEQ LEGVVMDKDM
          LARRNVLRTH TTSVTKYLFC IDRAYRRETI DPTHTPEFEQ LEGVVMDKDM
          FARALALRGH TTSLSRYLFS VEKAYRNDTL DATHLLEFYQ IEGWVMAEDL
          LARRNVLRTH TTSVTKYLFC IDRAYRRETI DPTHTPEFEQ LEGVVMDKDM
          LSRRNVLRTH TTSVTKYLFC IDRAYRRETI DPTHTPEFEQ LEGVVMDKNM
          FARALALRGH TTSLSRYLFS VEKVYRNDTL DPTHLLEFFQ IEGWVMAEDL
          FARALALRGH TTSLSRYLFS VEKAYRNDTL DATHLLEFYQ IEGWVMAEDL
          FARALALRGH TTSLSRYLFS VEKVYRNDTL DPTHLLEFFQ IEGWVMAEDL
          LSRRNVLRTH TTSVTKYLFC IDRAYRRETI DPTHTPEFEQ LEGVVMDKNM
          FARALALRGH TTSLSRYLFS VEKVYRNDTL DPTHLLEFFQ IEGWVMAEDL
          LARRNVLRTH TTSVTKYLFC IDRAYRRETI DPTHTPEFEQ LEGVVMDKDM
          LSRRNVLRTH TTSVTKYLFC IDRAYRRETI DPTHTPEFEQ LEGVVMDKDM
          LSRRNVLRTH TTSVTKYLFC IDRAYRRETI DPTHTPEFEQ LEGVVMDKDM
          LSRRNVLRTH TTSVTKYLFC IDRAYRRETI DPTHTPEFEQ LEGVVMDKDM
          FARALALRGH TTSLSRYLFS VEKVYRNDTL DPTHLLEFFQ IEGWVMAEDL
          LAERNVLRTH TTSVTKYLFC IDRAYRRETI DPTHTPEFEQ LEGVVMDKDM
          LAGRNVLRTH TTSVTKYLFC IDRAYRRETI DPTHTPEFEQ LEGVVMDKDM
          LAGRNVLRTH TTSVTKYLFC IDRAYRRETI DPTHTPEFEQ LEGVVMDKDM
          FARALALRGH TTSLSRYLFS VEKVYRNDTL DPTHLLEFFQ IEGWVMAEDL
          LSRRNVLRTH TTSVTKYLFC IDRAYRRETI DPTHTPEFEQ LEGVVMDKDM
          LAGRNVLRTH TTSVTKYLFC IDRAYRRETI DPTHTPEFEQ LEGVVMDKDM
          LPKKNVLRTH TTAVTKYLFC IDRAYRRETI DPTHTPEFEQ LEGVVMDKDM
          LAGRNVLRTH TTSVTKYLFC IDRAYRRETI DPTHTPEFEQ LEGVVMDKDM
          LAGRNVLRTH TTSVTKYLFC IDRAYRRETI DPTHTPEFEQ LEGVVMDKDM
          LAGRNVLRTH TTSVTKYLFC IDRAYRRETI DPTHTPEFEQ LEGVVMDKDM
          IARGMDLRGH TTSLSRYLFS VEKVYRNDTL DPTHLLEFFQ IEGWVMAEDL
          KAKATVLRTH TTSLSQHLFC IGRVYRREAI DPTHLPEFEQ LEGIVMDTHV
          LAERNVLRTH TTSVTKYLFC IDRAYRRETI DPTHTPEFEQ LEGVVMDKDM
          LAGRNVLRTH TTSVTKHLFC IDRAYRRETI DPTHTPEFEQ LEGVVMDKDM
          LAGRNVLRTH TTSVTKYLFC IDRAYRRETI DPTHTPEFEQ LEGVVMDKDM
          FARALALRGH TTSLSRHLFS VEKAYRNDTL DSTHLLEFFQ IEGWVMADEL
          IARGMDLRGH TTSLSRYLFS VEKVYRNDTL DPTHLLEFFQ IEGWVMAEDL
          FAKALALRGH TTSLTRHLFS IEKAYRNDTL DATHLLEFFQ IEGWVMAEEL
          IARKLVLRGH TTSLTRYLFS VSQVFRNDTI DVTHLLEFCQ IEGWIMDDNL
          IAKKLVLRGH TTSVTRYLFS VAPVFRNDTI DITHLLEFYQ IEGWIMDEKL
          IARGMDLRGH TTSLSRYLFS VEKVYRNDTL DPTHLLEFFQ IEGWVMAEDL
          FAEALALRGH TTSLTRHLFS VEKGYRNDTL DATHLLEFFQ IEGWVMAEDL
          FARAIALRGH TTSLSRYLFS VEKVYRNDTL DPTHLLEFYQ IEGWVMAEDL
          ITLRLMLRSQ TTATTRVLFT LGKVFRPDAI DATHLIEFHQ LDGVIIDNNF
          VARGMDLRGH TTSLSRYLFS VEKVYRNDTL DPTHLLEFFQ IEGWVMAEDL
          MARQVDLRGH TTSLSRHLFS VEKAYRNDEI DATHLLEFFQ IEGWVMAEDL
          FARALALRGH TTSLTRYLFS VEKAYRNDTL DATHLLEFFQ IEGWVMAEDL
          VARQEVLRTH TTGVTKYLFG IDRVYRREAI DSTHTPEFEQ LEGIVMDESV
          FARAIALRGH TTSLSRYLFS VEKVYRNDTL DPTHLLEFYQ IEGWVMAEDL
          VACKNVLRTH TTALTKYLFS IDRAYRRETI DPTHTPEFEQ LEGVVMDKDM
          KALNPVLRTQ TTAVTRALFT IGRVFRPEKL DPKHSMEFHQ LDGIVVGPGL
          FARAIALRGH TTSLSRYLFS VEKVYRNDTL DPTHLLEFYQ IEGWVMADDL
          ITLRLMLRSQ TTATTRVLFT LGKVFRPDAI DATHLIEFHQ LDGVIIDDNF
          KAEQCVLRTH TTSLSQHLFA VGRVYRRETI DTTHLAEFEQ LEGIVMDENV
          ---------- --TKNKVL-- ---------- ---------- ----------
          ITLRLMLRSQ TTATTRVLFT LGKVFRPDAI DATHLIEFHQ LDGVIIDDNF
          ITLRLMLRSQ TTATTRVLFT LGKVFRPDAI DATHLIEFHQ LDGVIIDDNF
          ISMRLMLRSQ TTATTRVLFT IGKVFRPDSI DATHLIEFHQ LDGLVIEDNF
          KAMQCVLRTH TTSLSQYLFC IGRVYRREAI DATHTPEFEQ LEGIVMDKDV
          FARALALRGH TTSLSRYLFS VEKVYRNDTL DPTHLLEFFQ IEGWVMAEDL
          ITLRLMLRSQ TTATTRVLFT LGKVFRPDAI DATHLIEFHQ LDGVIIDDNF
          FARAIALRGH TTSLSRYLFS VEKVYRNDTL DATHLLEFFQ IEGWVMAEDL
          ITLRLMLRSQ TTATTRVLFT LGKVFRPDAI DATHLIEFHQ LDGVIIDDNF
          MARQVDLRGH TTSLSRHLFS VEKAYRNDEI DATHLLEFFQ IEGWVMAEDL
          ITLRLMLRSQ TTATTRVLFT LGKVFRPDAI DATHLIEFHQ LDGVIIDNNF
          KAEQCVLRTH TTGLSQYLFC ISRVYRREAI DPTHTPEFEQ LEGVVMDKEV
          ITLRLMLRSQ TTATTRVLFT LGKVFRPDAI DATHLIEFHQ LDGVIIDDNF
          FARAVALRGH TTSLSRYLFS VEKVYRNDTL DPTHLLEFFQ IEGWVMAEEL
          FAREIALRGH TTSLSRYLFS VEKVYRNDTL DPTHLLEFFQ IEGWVMAEDL
          KALNPVLRTQ TTATTRALFT IGRVFRPEKL DPKHSMEFHQ LDGIVVGPGL
          FARAVALRGH TTSLSRYLFS VEKVYRNDTL DPTHLLEFYQ IEGWVMAEDL
          LAERNVLRTH TTAVTKYLFC IDRAYRRETI DPTHTPEFEQ LEGVVMDKDM
          LAERNVLRTH TTAVTKYLFC IDRAYRRETI DPTHTPEFEQ LEGVVMDKDM
          ITLRLMLRSQ TTATTRVLFT LGKVFRPDAI DATHLIEFHQ LDGVIIDDNF
          KARQLVLRTH TTAITHYLFC IDRVYRRETI DATHLPEFDQ LEGVVLDRDV
          KAKQCVLRTH TTSLSQYLFC IGRVYRREAI DPTHTPEFEQ LEGIVMDKDV
          KARQLVLRTH TTAITHYLFC IDRVYRREAI DATHLPEFDQ LEGVVLDENV
          VAKQSVLRTH TTCVSRFLFS VGRVFRRETI TYKHLPEFHQ VEGIVAAEDI
          RAVRLVLRTQ TTSVSRTLFT IDRVFRPEVL DPKHSMEFHQ ADGIVVGENL
          IAKRDVLRTH TTAVTKYLFC IDRAYRRETI DPTHTPEFEQ LEGVIMDENM
          IAKRLVLRGH TTSLTRYLFS VAPVFRNDTI DMTHLLEFYQ IEGWVMDDRL
          KAEQCVLRTH TTSLSQHLFC IGRVYRREAI DPTHLAEFEQ LEGIVMDEDV
          KARQLVLRTH TTAITHYLFC IDRVYRRETI DATHLPEFDQ LEGVVLDRDV
          VARQSVLRTH TTCVSRYLFS IGRVFRRETI NYKHLPEFHQ VEGIVAGEDI
          VARREVLRTH TTSVTKYLFS IDRVYRREAI DPTHTPEFEQ LEGVIMDEGL
          VARQSVLRTH TTCVSRYLFS VGRVFRRETI TYKHLPEFHQ VEGIVAAEEI
          VAKSLVLRSQ TTATTRVLFT IGKVFRPDAI DATHLIEFHQ LDGLVIEENF
          KALNPVLRTQ TTAVTRALFT IGRVFRPEKL DPKHSMEFHQ LDGIVVGPGL
          MAMLLMPRAH ATALSRQLFA IQRVFRPDVL DRTHLIEFNQ VDGFVVDESL
          NARRLVLRSQ TTAVTRVLFT IGKVFRPDSI DATHLIEFHQ MDGLVIEEDF
          IACKNVLRTH TTAVTKYLFS IDRAYRRETI DPTHTPEFEQ LEGVVMDKDM
          IAKRDVLRTH TTAVTKYLFC IDRAYRRETI DPTHTPEFEQ LEGVIMDENM
          RAMLLMPRAH GTALDRQLFT IQRVFRPDVL DRTHLIEFNQ IDGFVVGEDL
          RAMLLMPRAH GTALDRQLFT IQRVFRPDVL DRTHLIEFNQ IDGFVVGEEL
          IAKRLVLRSQ TTAVTRILFS LGKVFRPDSI DATHLIEFHQ LDGVIIQKEF
          TARKLVLRTH TTAITHYLFC IDRVYRRESI DATHLPEFDQ LEGVLLDKDV
          RAMLLMPRAH GTALSRQLFT IQRVFRPDVL DRTHLIEFNQ IDGFVVGEDL
          IARRNVLRTH TTAVTKYLFC IDRAYRRETI DPTHLPEFEQ LEGVVMDKNM
          KALNLVLRTQ TTATTRALFT IGRVFRPEKL DPKHSMEFHQ LDGIVVGPGL
          KAKQLVLRTH TTAITHYLFC IDRVYRRETI DATHLPEFDQ LEGVVLDRDV
          RAMLLMPRAH GTALDRQLFT IQRVFRPDVL DRTHLIEFNQ IDGFVVGEEL
          MAMMLMPRAH GTALSRQLFA IQRVFRPDVL DRTHLIEFNQ VEGFVIGEDL
          KALGLVLRSQ TTATTRALFA IGRVFRPEHI DAKHNVEFHQ LDGIVVGPGL
          IARQSVLRTH TTGISQALFS VGRVFRRETF DYKHLPEFHQ VEGLVAAPGI
          RAMLLMPRAH GTALSRQLFT IQRVFRPDVL DRTHLIEFNQ IDGFVVGEEL
          RAMLLMPRAH GTALSRQLFT IQRVFRPDVL DRTHLIEFNQ VDGFVVGEDL
          RARQLVLRTH TTAITHYLFC IDRVYRRETI DATHLPEFDQ LEGVVLDENV
          EALRVLLRTH TTLVTKQIFS LDRVYRPDTP DATHFMEFHQ LEGIIVGRGV
          RAMFLMPRAH ATALSRQLFT IQRVFRPDVL DRTHLIEFNQ IDGFVAAEDL
          RAMFLMPRAH ATALSRQLFT IQRVFRPDVL DRTHLIEFNQ IDGFVAAEDL
          KALNLVLRTQ TTATTRALFT IGRVFRPEKL DPKHSMEFHQ LDGIVVGPGL
          KALGLVMRSQ TTATTRALFT IGRVFRPEHI DAKHNVEFHQ LDGIVVGPGL
          KAEQCVLRTH TTCLSQYLFC INRVYRREAI DPTHLPEFEQ LEGIVMDRDV
          IAAKNVLRTH TTSVTKYLFC IDRAYRRETI DPTHTPEFEQ LEGVVMDKDM
          KAMLLMPRAH ATALSRQLFA IQRVFRPDVL DRTHLIEFNQ VDGFVVGEDL
          VAKRNVLRTH TTSVSKHLFC IDRAYRRETI DPTHTPEFEQ LEGVVMDRNM
          VARQSVLRTH TTCVSRYLFS VGRVFRRETI TYKHLPEFHQ VEGIVAAEEI
          RAMLLMPRAH GTALSRQLFT IQRVFRPDVL DRTHLIEFNQ VDGFVVGEDL
          KASRLILRSH TTAVTRFLYT IARVFRRDNP DARHSPEFTN FDGVIMEKDF
          RAMLLMPRAH ATALSRQLFT IQRVFRPDVL DRTHLIEFNQ IDGFIIGEDL
          TAMLLMPRAH ATALSRQLFA IQRVFRPDVL DRTHLIEFNQ VDGFVVGETL
          NAKRLVLRSQ TTAVTRVLFT IGKVFRPDAI DATHLIEFHQ MDGLVIEEGF
          EAKKLILRTH TTVNTRYLFS IEKVFRHESV DWKHLSELYQ IEGAVYGSDV
          VSERTVLRTH TTVSSKYLFC IDRVFRNEAI DYKHLPEFYQ CEGIVMAEDV
          RALRLILRTQ TTAVSRTLFS LDRVFRPENL DAKHSMEFYQ LEGIIVGRRV
          VSERTVLRTH TTVSSKYLFC IDRVFRNEAI DYKHLPEFYQ CEGIVMAEDV
          EAEKLLLRTH TTVNSKYLFS LSKVFRKEAI DATHLPEFTQ IEGIIMDEDA
          RAMLLMPRAH GTALSRQLFT IQRVFRPDVL DRTHLIEFNQ VDGFVVGEDL
          RAMLLMPRAH ATALSRELFT IQRVFRPDVL DRTHLIEFNQ IDGFVASEDL
          EARKIVLRTH TTCVTKHLFS LGRVFRNEKV SYKHLVEFNQ IEGVVVGKDA
          RAMLLMPRAH ATALSRQLFT IQRVFRPDVL DRTHLIEFNQ IDGFVVSEDL
          VSKRTVLRTH TTVSSKYLFC IDRVFRNETI DYKHLPEFYQ CEGIVMAEDV
          VSERTVLRTH TTVSSKYLFC IDRVFRNETI DYKHLPEFYQ CEGIVMAEDV
          VGKKCVLRTH STSLSQYLFS ISRVYRRETI DPTHLPEFEQ LEGIVMDKDL
          KARQLVLRTH TTAVTKYLFC IDRVYRREAI DPTHLPEFDQ LEGVVLDKDV
          ISRRLILRTH TTASSRYLFC IDRVFRNEAI DYKHLPEFYQ CEGIIMDDNV
          VSRRTVLRTH TTASSRYLFC IDRVFRNEAI DYKHLPEFYQ CEGIIMDDNV
          VARQSVLRTH TTCVSRFLFS VGRVFRRETI TYKHLPEFHQ VEGIVAGDEV
          VARQSVLRTH TTCVSRFLFS VGRVFRRETI TYKHLPEFHQ VEGIVAGDEV
          VSKRTVLRTH TTVSSKYLFC IDRVFRNETI DYKHLPEFYQ CEGIVMAEDV
          VSRRLILRTH TTASSRYLFC IDRVFRNEAI DYKHLPEFYQ CEGIIMDDNV
          VASRYILRSQ TTAVSRILFT VGKVFRSDAV GPTRLPEFHQ LDGIEGDEGY
          VARKTVLRTH TTAVSRKLFS IGRVYRRETV DYKHLPEFHQ CEGIVLAKDV
          IARQEVLRTH TTAITKYLFC IDRVYRREAI DATHTPEFEQ LEGVVMDRGV
          VAMQSVLRTH TTCVSRFLFS VGRVFRRETI TYKHLPEFHQ VEGIVAGEDV
          LAARLILRSH TTAVSRVLFT IGRVYRVETI DPRHLPEFHQ LDGIASEDGV
          VSKRTVLRTH TTVSSKYLFC IDRVFRNETI DYKHLPEFYQ CEGIIMAEDV
          ISKRLILRTH TTSSSRYLFC IDRVFRNEAI DYKHLPEFYQ CEGIIMGEDV
          VAKQSVLRTH TTGISKYLFS VGRVFRRETI NYKHLPEFHQ VEGLVAAEGI
          VSKKVVLRTH TTVSSKYLFC IDRVFRNEAI DYKHLPEFYQ CEGIVMDDNV
          IARRLILRSQ TTAASRSLFA IDKVFRPEAP DKTHAFEFHQ CEGVVLAEGM
          RALRPILRSQ TTAVSRAIFS LDRVFRPETL DAKHAMEFYQ LDGVIVGKNV
          RSLRPILRSQ TTAVSRAIFS LDRVFRPETL DAKHAMEFYQ LDGIIVGKNV
          ISKRTVLRTH TTVSSKYLFC IDRVFRNEAI DYKHLPEFYQ CEGIIMDEDV
          DGKKLILRTH TTVTTRYLFS VEKVFRHESV DWKHLAEFYQ IEGAVYDKNV
          ESKKLVLRTH TTVNTRYLFS IEKVFRHESV DWKHLAEFHQ IEGAVYSKDA
          VSKRLILRTH TTASSRYLFC IDRVFRNEAI DYKHLPEFYQ CEGIIMDDNV
          IAKQIVLRTH TTGLSRYLFS VGRVFRRETI NYKHLPEFHQ VEGIVAGEDM
          IAQKAMLRTH TTVNSRYLFS IGRVFRRENM DSTHLPEFTQ IEGIYMDEDA
          IAERAMLRTH TTVNSRYLFS IGRVFRRENM DSTHLPEFTQ IEGIYMDEDA
          ISKKTVLRTH TTVSSKYLFS IDRVFRNEAI DYSHLPEFYQ CEGIILAEGV
          VASRRILRSQ TTAVTRVLFT IDKVFRADPV DATHLSDFHQ LDGIMGWKDF
          VALKVLLRTH TTVVSQTMFS LDRVFRSETL DPTHSMEFHQ LEGIIVGKEV
          KASQALLRTH STCSSRYLFS ISRIFRKESI DATHLPEFSQ IEGIIIDENA
          VSRRLILRTH TTASSRYLFC IDRVFRNEAI DYKHLPEFYQ CEGILMGDNV
          RSLRLVLRSQ TTAVSRAIFT IDRNFRPENL DAKHSMEFHQ LDGVIVGRDV
          KAEAALLRTH STVSSRYVFS ISRIFRNESI DSTHLPEFTQ IEGIVIDENG
          RAMRLVLRSQ TTAVSRAIFT IDRVFRPENL DAKHSMEFHQ LDGIIVGKNV
          RALRLVLRSQ TTAVSRTIFT IDRNFRPENL DAKHSMEFHQ LDGVIVGKEV
          EAHLTILRSQ NTAITWNLFY IGSVWRPDTI DKTHHIEFQQ LEGIIIGSNM
          IAKKPVLRTH TTCISRFLFS IGRVFRRETI TYKHLPEFHQ VEGIIASKDV

          SFADLLGLLA EFYGFEEVRF RPGYFPYTEP SVEPEVYVDG LGWVELGGAG
          ---------- ---------- ---------- ---------- ----------
          SFADLLGLLA EFYGFEEVRF RPGYFPYTEP SVEPEVYVDG LGWVELGGAG
          SFADLLGLLA EFYGFEEVRF RPGYFPYTEP SVEPEVYVDG LGWVELGGAG
          SFADLLGLLA EFYGFEEVRF RPGYFPYTEP SVEPEVYVDG LGWVELGGAG
          SVRDLMGTFE EFYGIEDIRF KPHYNPYTEP SFELFGTHPT TGLIEIGNSG
          SFADLLGLLA EFYGFEEVRF RPGYFPYTEP SVEPEVYVDG LGWVELGGAG
          SFADLLGLLA EFYGFEEVRF RPGYFPYTEP SVEPEVYVDG LGWVELGGAG
          SVRDLMGTFE EFYGIEDIQF KPHYNPYTEP SFELFGTHPT TGLVEIGNSG
          SVRDLMGTFE EFYGIEDIQF KPHYNPYTEP SFELFGTHPT TGLIEIGNSG
          SVRDLMGTFE EFYGIEDIQF KPHYNPYTEP SFELFGTHPT TGLVEIGNSG
          SFADLLGLLA EFYGFEEVRF RPGYFPYTEP SVEPEVYVDG LGWVELGGAG
          SVRDLMGTFE EFYGIEDIQF KPHYNPYTEP SFELFGTHPT TGLVEIGNSG
          SFADLLGLLA EFYGFEEVRF RPGYFPYTEP SVEPEVYVDG LGWVELGGAG
          SFADLLGLLA EFYGFEEVRF RPGYFPYTEP SVEPEVYVDG LGWVELGGAG
          SFADLLGLLA EFYGFEEVRF RPGYFPYTEP SVEPEVYVDG LGWVELGGAG
          SFADLLGLLA EFYGFEEVRF RPGYFPYTEP SVEPEVYVDG LGWVELGGAG
          SVRDLMGTFE EFYGIEDIQF KPHYNPYTEP SFELFGTHPT TGLVEIGNSG
          SFADLLGLLA EFYGFEEIRF RPGYFPYTEP SVEPEVYVDG LGWVELGGAG
          SFADLLGLLA EFYGFEEVRF RPGYFPYTEP SVEPEVYVDG LGWVELGGAG
          SFADLLGLLA EFYGFEEVRF RPGYFPYTEP SVEPEVYVEG LGWVELGGAG
          SVRDLMGTFE EFYGIEDIQF KPHYNPYTEP SFELFGTHPT TGLVEIGNSG
          SFADLLGLLA EFYGFEEVRF RPGYFPYTEP SVEPEVYVDG LGWVELGGAG
          SFADLLGLLA EFYGFEEVRF RPGYFPYTEP SVEPEVYVEG LGWVELGGAG
          SFADLLGLLA EFYGFEEVRF RPGYFPYTEP SVEPEVYVDG LGWVELGGAG
          SFADLLGLLA EFYGFEEVRF RPGYFPYTEP SVEPEVYVDG LGWVELGGAG
          SFADLLGLLA EFYGFEEVRF RPGYFPYTEP SVEPEVYVEG LGWVELGGAG
          SFADLLGLLA EFYGFEEVRF RPGYFPYTEP SVEPEVYVEG LGWVELGGAG
          SVRDLMGTFT EFYGITDLEF KPHYNPYTEP SFELFGTHPE TGVVEVGNSG
          NFRNLLGYLK EFYGFESVRF RPGYFPYTEP SVEPEVYIEG LGWVELGGAG
          SFADLLGLLA EFYGFEEIRF RPGYFPYTEP SVEPEVYVDG LGWVELGGAG
          SFADLLGLLA EFYGFEEIRF RPGYFPYTEP SVEPEVYVEG LGWVELGGAG
          SFADLLGLLA EFYGFEEVRF RPGYFPYTEP SVEPEVYVEG LGWVELGGAG
          SVRDLMGTFE EFYGITDIEF KPHYNPYTEP SFELFGTHPT TGLIEIGNSG
          SVRDLMGTFT EFYGITDLEF KPHYNPYTEP SFELFGTHPE TGVVEVGNSG
          SVRDLMGTFT EFYGITDVQF KPHYNPYTEP SFELFGRHPE TGLIEIGNSG
          SMKELMGTFK EFYGITVLKF KPTYNPYTEP SLEIYGRHPK TGWIEVGNSG
          SMRDLMGTFK EFYGITNLRF KPTYNPYTEP SLEIYGKHPR SGMIEVGNSG
          SVRDLMGTFT EFYGITDLEF KPHYNPYTEP SFELFGTHPE TGVVEVGNSG
          SVRDLMGTFE EFYGITDVQF KPHYNPYTEP SFELFGEHPE TGLIEIGNSG
          SVRDLMGTFE EFYGITDIQF KPHYNPYTEP SFELFGRHPE TGLIEIGNSG
          TFKELLGVLK EIFGIKEVKF KPAYFPFTEP SVEAYGYLEK LGWVEMCGAG
          SVRDLKGTFT EFYGITDLQF KPHYNPYTEP SFELFGHHPE TGLIEIGNSG
          SVRDLMGTFT EFYGITDLEF KPTYNPYTEP SFELFGEHPV TGVVEIGNSG
          SVRDLMGTFR EFYGITDLEF KPTYNPYTEP SFELFGRHPE TGLIEIGNSG
          SFCHLLGILK EFYGFEEVRF RPGYFPYTEP SVEPEVYIDG LGWVELGGAG
          SVRDLMGTFE EFYGITDIQF KPHYNPYTEP SFELFGRHPE TGLIEIGNSG
          SFANLLGCLK EFYGFEDVRF RPGYFPYTEP SVEPEVYVEG LGWVELGGAG
          TFKHLLGQLE QIAGMTRVKF RPAYFPFTSP SVEVYAEHPK LGWVEFGGAG
          SVRDLMGTFE EFYGITDIQF KPHYNPYTEP SFELFGRHPE TGLIEIGNSG
          TFRELLGVLK EIFGIKEIKF KPAYFPFTEP SVEAYGYLEK LGWVEMCGAG
          SFANLLGTLR EFYGFESVRF KPSYYPYTEP SLDAEVYIDG IGWIEMGGAG
          ---------- ---------- ---------- ---------- ----------
          TFRELLGVLK EIFGIKEIKF KPAYFPFTEP SVEAYGYLEK LGWVEMCGAG
          TFRELLGVLK EIFGIKEIKF KPAYFPFTEP SVEAYGYLEK LGWVEMCGAG
          TFRDLLGTLK EIFGIKEIRF KPAYFPFTEP SVEVYGKIEG LGWVEMAGAG
          NLRHLMGFLK EFYGFENVRF RPGYFPYTEP SIEPEVWVDG LGWVELGGSG
          SVRDLMGTFE EFYGITDIEF KPHYNPYTEP SFELFGTHPT TGLVEIGNSG
          TFRELLGVLK EIFGIKEIKF KPAYFPFTEP SVEAYGYLEK LGWVEMCGAG
          SVRDLMGTFV EFYGITDIQF KPHYNPYTEP SFELFGHHPK TGLIEIGNSG
          TFRELLGVLK EIFGIKEIKF KPAYFPFTEP SVEAYGYLEK LGWVEMCGAG
          SVRDLMGTFT EFYGITDLEF KPTYNPYTEP SFELFGEHPV TGVVEIGNSG
          TFKELLGVLK EIFGIKEVKF KPAYFPFTEP SVEAYGYLEK LGWVEMCGAG
          TFSHLLGFLK EFYGFADVRF RPAYFPYTEP SVEPEVYVDG LGWVEIGGAG
          TFRELLGVLK EIFGIKEIKF KPAYFPFTEP SVEAYGYLEK LGWVEMCGAG
          SVRDLMGTFT EFYGITDLEF KPHYNPYTEP SFELFGRHPE TDLIEIGNSG
          SVRDLMGTFE EFYGITDIRF KPHYNPYTEP SFELFGEHPE TGEIEIGNSG
          TFKHLLGQLE EIAGMTKVKF RPAYFPFTSP SVEVYAQHPK LGWVEFGGAG
          SVRDLMGTFT EFYGITDLQF KPHYNPYTEP SFELFGEHPE TGLIEIGNSG
          SFADLLGLLA EFYGFEEVRF RPGYFPYTEP SVEPEVYVDG LGWIELGGAG
          SFADLLGLLA EFYGFEEVRF RPGYFPYTEP SVEPEVYVDG LGWIELGGAG
          TFRELLGVLK EIFGIKEIKF KPAYFPFTEP SVEAYGYLEK LGWVEMCGAG
          GFKHLLGLLK EFFGFEDVRF RPGYFPYTEP SVEPEVYVEG LGWVELGGAG
          TFRHLLGFLK EFYGFSDVRF RPGFFPYTEP SVEPEIWVDG LGWVEMGGAG
          GFKDLLGLLK EFFGFEDVRF RPGYFPYTEP SVEPEVYVEG LGWIELGGAG
          NYKNLLGIIE EFYGF-KVRF RPAYFPYTYL STECEIYLPQ KEWIELGGSG
          SFKHLLGILE ALAGLRKVMF KPAYFPFTSP SAEGYAYHEK LGWIEFVGSG
          SFANLLGCLE EFYGFEDVRF RPGYFPYTEP SVEPEVYIEG LGWVELGGAG
          SMRDLMGTFK EFYGISELRF KPTYNPYTEP SLEIYGKHPR SGMIEVGNSG
          NLRHLLGFLK EFYGFEKVRF RPGYFPYTEP SVEPEVYVDG LGWVELGGSG
          GFKHLLGLLK EFFGFEDVRF RPGYFPYTEP SVEPEVYVEG LGWVELGGAG
          NFKNLLGILK EFYGF-KVRF RPAYFPYTYL STECEIYLPE KKWIELGGSG
          SFANLLGVLR EFYGFEEVRF RPGYFPYTEP SVEPEVYIQG LGWVELGGAG
          NFKNLLGIIK EFYGF-EVRF RPAYFPYTYL STECEIYLPE KEWIELGGSG
          NFRELLSTLR AIFGIKEVKF KPAYFPFTEP SVEVYGYIQG LGWVEMAGAG
          TFKHLLGQLE QIAGMTRVRF RPAYFPFTSP SVEVYAEHPK LGWVEFGGAG
          TFKHLLGILK RFAGAKKVKF LPDYYPFTEP SVQMSAYHEE LGWVEFGGAG
          TFRDLLSTLR DIFGVKQVKF KPGYFPFTEP SVEVYGFIEG LGWVEMAGAG
          TFAHLLGLLS EFYGFKDVRF RPGYFPYTEP SVEPEVYVEG LGWVELGGAG
          SFANLLGCLE EFYGFEDVRF RPGYFPYTEP SVEPEVYIDG LGWVELGGAG
          NFRHLLGILK RFAGAKKVKF LPDYYPFTEP SVQMSAYHPE LGWVEFGGAG
          NFRHLLGILK RFAGAKKVKF LPDYYPFTEP SVQMSAYHPE LGWVEFGGAG
          SFTDLLGILR EIFGIKEIKF KPGYFPFTEP SVEVYGKIEG LGWVEMSGAG
          GFRHLLGLLR EFFGFEDVRF RPGYFPYTEP SVEPEVYVDG LGWVELGGAG
          NFRHLLGILK RFAGAKKVKF LPDYYPFTEP SVQMSAYHPE LGWVEFGGAG
          SFANLLGCLA EFYGFENVRF RPGYFPYTEP SVEPEVYIDG MGWIELGGAG
          TFKHLLGQLE QIAGMGRVKF RPAYFPFTSP SVEVYAEHPT LGWVEFGGAG
          GFADLLGLLR EFFGFEDVRF RPGYFPYTEP SVEPEVYVEG LGWVELGGAG
          NFRHLLGILK RFAGARKVKF LPDYYPFTEP SVQMSAYHPE LGWVEFGGAG
          TFKHLLGILK RFAGAKKVKF LPDYYPFTEP SVQMSAKHPE LGWVEFGGAG
          AFKHLLGQLE QIAGMAEVKF KPAYFPFTSP SVEVYARHEK LGWIEFGGAG
          NYQNLLGTLK EFYGF-EVRF RPAYFPYTYL STECEIYLEE KEWIELGGCG
          NFRHLLGILK RFAGAKKVKF LPDYYPFTEP SVQMSAYHPE LGWVEFGGAG
          NFRNLLGILK RFAGAKKVKF LPDYYPFTEP SVQMSAYHPE LGWVEFGGAG
          GFKDLLGLLK EFFGFEDVRF RPGYFPYTEP SVEPEVYAEG LGWIELGGAG
          TFRNLLGFFT ELARLGRVYF KPAYFPFTEP SVEGYVKHPK LGQLEVFPGG
          TFRHLLGILK KFAGAKKVKF FPDYYPFTEP SVQLSAYHPE LGWVEFGGAG
          TFRHLLGILK KFAGAKKVKF FPDYYPFTEP SVQLSAYHPE LGWVEFGGAG
          TFKHLLGQLE QIAGMDRVKF RPAYFPFTSP SVEVYAEHPK LGWVEFGGAG
          TFSHLLGQLE QIAGMQEVKF RPAYFPFTSP SVEVYARHEK LGWVEFGGAG
          TFRHLLGFLK EFYGFPGVRF RPGYFPYTEP SVEPEVFVPS LGWVEMGGAG
          SFANLLGCLT EFYGFEDVRF RPGYFPYTEP SVEPEVYIEG MGWVELGGAG
          TFKNLLGILK RFAGAKKVKF LPDYYPFTEP SVQMSAYHEE LGWVEFGGAG
          SFANLLGCLK EFYGFENVRF RPGYFPYTEP SVEPEVYIEE LGWVELGGAG
          NFKNLLGIIK EFYGF-EVRF RPAYFPYTYL STECEIYLPE KEWIELGGSG
          NFRHLLGILK RFAGAKKVKF LPDYYPFTEP SVQMSAYHPE LGWVEFGGAG
          SFRKLLGLLS QILGIEKYRF KPAYFPFTEP SVEGYGYVPG YGWIEVFGAG
          TFRHLLGILK KFAGAKKVKF LPDYYPFTEP SVQLSAYHPE LGWVEFGGAG
          TFKHLLGILK RFAGAKKVKF LPDYYPFTEP SVQMSAYHEE LGWVEFGGAG
          TFKDLLSTLR DIFGIKKLKF KPGYFPFTEP SVEIYGYIES LGWKEMAGAG
          NLSTLKWLLT EFYGFKNIRL IPSYYPYTEP SMDVAVDING --EVELGGSG
          NFDNLVGILK EFLGFEKVRI RPAYFPFTEP SLEAEVYMEG KGWLELLGAG
          TFRNLLGFFQ EMSGLGEVKV KPAYFPFTEP SVEGFIKHPK LGWIEVFPGG
          NFDNLVGILK EFLGFEKVRI RPAYFPFTEP SLEAEVYMEG KGWLELLGAG
          NFDMLCGIIK EFYGFTDIRF RPGYFPYVEP SLEVEVKFRG --WMELGGAG
          NFRHLLGILK RFAGAKKVKF LPDYYPFTEP SVQMSAYHPE LGWVEFGGAG
          TFRHLLGILK RFAGAKKVKF FPDYYPFTEP SVQLSAYHPE LGWVEFGGAG
          NLRNLMGIQR EFYGITKIKF WPTFFPYTEP SLQTMVYNER LGWVELFGMG
          TFRHLLGILK RFAGAKKVKF FPDYYPFTEP SVQLSAYHPE LGWVEFGGAG
          NFDNLVGILK EFLGFEKVRI RPAYFPFTEP SLEAEVYMEG KGWLELLGAG
          NFDNLVGVLK EFLGFEKVRI RPAYFPFTEP SLEAEVYMEG KGWLELLGAG
          HFGHLLGFFK EFFGFEEVRF RPGYFPYTEP SVEPEVWVDG LGWVELGGAG
          GFRHLLGLLK EFFGFENVRF RPGYFPYTEP SVEPEVYVEG LGWVELGGAG
          NFNNLIGVLK EFLGFEKVRF RPAYFPFTEP SLEAEVYLEG KGWLEILGAG
          TFDNLVGILK EFLGFEKVRF RPAYFPFTEP SLEAEVYLEG KGWLELLGAG
          NFRNLLGILR EFYGF-EVRF RPAYFPYTYL STECEIYLPE KKWIELGGAG
          NFRNLLGILR EFYGF-EVRF RPAYFPYTYL STECEIYLPE KKWIELGGAG
          NFDNLVGILK EFLGFEKVRI RPAYFPFTEP SLEAEVYMEG KGWLELLGAG
          NFNNLIGVLK EFLGFEKVRF RPAYFPFTEP SLEAEVYLEG KGWLEILGAG
          TFRDLLGRLD EIAGL-KLKF KPAYFPFTEP SVEGYVKLPN GRWLELFGAG
          SFRDLLGILE EFYGFEEVRF RPAYFPYTVL SVEPEVYFEE KGWVELGGAG
          TFSNLLGILK EFYGFEEVRF RPGYFPYTEP SVEPEVWIDG LGWVELGGAG
          NFRNLLGILR EFYGF-EVRF RPAYFPYTYL STECEIYLPE KKWIELGGAG
          SLRWLLGLLA EFLGIREYKF RPAYFPFTEP SVEAYVRV-R DQWLEVLGAG
          SFNNLVGILK EFLGFEKVRI RPAYFPFTEP SLEAEVYMEG KGWLELLGAG
          NFNNLIGVLK EFLGFEKVRF RPAYFPFTEP SLEAEVYLES RGWLEILGAG
          SFQHLLGILK EFYGF-EVRF RPAYFPYTYM SCECEIYLEE RHWIELGGAG
          NFDNLVGLLS EFLGFEKVRI RPAYFPFTEP SLEAEVYVEG KGWMELLGAG
          NVRNLMGFLA EFSGFKEVKF KPAYFPFTEP SVEAYVKHEK LGWIEIAGSG
          TFKHLLAFFK EFAGIREVWF KPGYFPFTEP SVEGFIKHPH LGWIEVFPGG
          TFKHLLAFFK EFAGIREVWF KPGYFPFTEP SVEGFIKHPS LGWIEVFPGG
          NFDNLMGILI EFLGFDKVRV RPSYFPFTEP SLEAEVYLEG KGWLELLGAG
          SVATLKWILR TFYGFEKIRL VPSYYPYTEP SLDVVVEVDG --EMELGGSG
          SLSTLKWFMR EFYGFDDIKL IPSYYPYTEP SMDVIVKVNG --EIELGGSG
          NFNNLIGVLK EFLGFEKVRF RPAYFPFTEP SLEAEVYLEG KGWLEILGAG
          SFKNLLGILK EFYGF-KVRF RPAYFPYTYL SIESEIYVPE KKWMELGGSG
          NFQVLLGILK EFYGFPEIRF RPSYFPYTEP SLEVEVYYNG --WLELGGAG
          NFQVLLGILK EFYGFPTIRF RPSYFPYTEP SLEVEVYYND --WLELGGAG
          HFDNLIGLLK EFLGFEQVRI RPAYFPFTEP SLEAEVFVEG RGWLELLGAG
          TFRDLLGFLS EFGGL-ELKF KPAYFPFTEP SVEGYARI-G SSMVEVFGAG
          SFKHLLGFFK EFAGLGEVKF KPAYFPFTEP SVEGFVKHPE LGWVEVFPGG
          NLDMLIAIIR EFYGFDKIHV RPSYFPYTEP SLEFEVFFNG --WLELGGAG
          NFDNLIGILK EFLGFDKVRF RPAYFPFTEP SLEAEIYVEG KGWLEILGAG
          NFKHLLYFFK ELAGIKEVWF KPGYFPFTEP SVEGYIKHPR LGWVEVFPGG
          NFDMLVSMIR EFYGFDQIRI RPAYFPYTEP SLELEVFFNG --WMELGGAG
          NFKHLLYFFK ELAGIKEVWF KPGYFPFTEP SVEGYIKHPK LGWVEVFPGG
          NFKHLLYFFK ELSGVKEVWF KPGYFPFTEP SVEGYIKHPQ LGWIEVFPGG
          --AQLKTEIE KILGFEKIKL FPAFFPFTEP SVEVYAYHSK LGWVEVAGAG
          TFRDLLGTLR EFYGF-EVRF RPAYFPYTYL STECEIYLPE KGWIELGGAG

          VFRKEVTEPF GILAWGLGVS RLAMLKLGLK DLRLLYDIDW LRKPHMNLAV
          ---------- ---------- ---------- ---------- -KTFQPNN--
          VFRKEVTEPF GILAWGLGVS RLAMLKLGLK DLRLLYDIDW LRKPHMNLAV
          VFRKEVTEPF GILAWGLGVS RLAMLKLGLK DLRLLYDIDW LRKPHMNLAV
          VFRKEVTEPF GILAWGLGVS RLAMLKLGLK DLRLLYDIDW LRKPHMNLAV
          IFREEMLEPL GVMAWGLALE RLAMLTTGAE DIRDLHDLEF LRKPHQNLAI
          VFRKEVTEPF GILAWGLGVS RLAMLKLGLK DLRLLYDIDW LRKPHMNLAV
          VFRREVSEPL GILAWGLGVS RLAMLKLGLK DLRLLYDIDW LRKPHMNLAV
          IFREEMLEPL GVMAWGLALE RLLMLMYGFE DIRDIHDLEL LREQHQNLAI
          IFREEMLEPL GVMAWGLALE RLAMLTTGAE DIRDLHDLEF LRDQHQNLAI
          IFREEMLEPL GVMAWGLALE RLLMLMYGFE DIRDIHDLEL LRDQHQNLAI
          VFRREVSEPL GILAWGLGVS RLAMLKLGLK DLRLLYDIDW LRKPHMNLAV
          IFREEMLEPL GVMAWGLALE RLLMLMYGFE DIRDIHDLEL LRDQHQNLAI
          VFRKEVTEPL GILAWGLGVS RLAMLKLGLK DLRLLYDIDW LRKPHMNLAV
          VFRREVSEPL GILAWGLGVS RLAMLKLGLK DLRLLYDIDW LRKPHMNLAV
          VFRREVSEPL GILAWGLGVS RLAMLKLGLK DLRLLYDIDW LRKPHMNLAV
          VFRREVSEPL GILAWGLGVS RLAMLKLGLK DLRLLYDIDW LRKPHMNLAV
          IFREEMLEPL GVMAWGLALE RLLMLMYGFE DIRDIHDLEL LRERHQNLAI
          VFRKEVTEPF GILAWGLGVS RLAMLKLGLK DLRLLYDIDW LRKPHMNLAV
          VFRKEVTEPL GILAWGLGVS RLAMLKLGLK DLRLLYDIDW LRKPHMNLAV
          VFRKEVTEPL GILAWGLGVS RLAMLKLGLK DLRLLYDIDW LRKPHMNLAV
          IFREEMLEPL GVMAWGLALE RLLMLMYGFE DIRDIHDLEL LRSQHQNLAI
          VFRREVSEPL GILAWGLGVS RLAMLKLGLK DLRLLYDIDW LRKPHMNLAV
          VFRKEVTEPL GILAWGLGVS RLAMLKLGLK DLRLLYDIDW LRKPHMNLAV
          VFRKEVTEPF GILAWGLGVS RVAMLKLGLK DLRLLYDLDW LRKPHMNLAV
          VFRKEVTEPL GILAWGLGVS RLAMLKLGLK DLRLLYDIDW LRKPHMNLAV
          VFRKEVTEPL GILAWGLGVS RLAMLKLGLK DLRLLYDIDW LRKPHMNLAV
          VFRKEVTEPL GILAWGLGVS RLAMLKLGLK DLRLLYDIDW LRKPHMNLAV
          IFRDEVLTPL GVMAWGLSLE RLLMLMYGFE DIRDVHDLEL LREQHQNLAI
          IFREEVTAPW GILAWGLGVS RVAMLRMGLT DLRELYDIDW VRKPHINLAV
          VFRKEVTEPF GILAWGLGVS RLAMLKLGLK DLRLLYDIDW LRKPHMNLAV
          VFRKEVTEPF GILAWGLGVS RLAMLKLGLK DLRLLYDIDW LRKPHLNLAV
          VFRKEVTEPL GILAWGLGVS RLAMLKLGLK DLRLLYDIDW LRKPHMNLAV
          IFREEMLEPL GVMAWGLALE RLAMLVTGAE DIRDLHDLEF LRKPHQNLAI
          IFRDEVLTPL GVMAWGLSLE RLLMLMYGFE DIRDVHDLEL LREQHQNLAI
          IFRPEMLEPL GVMAWGLALE RLLMLVTGAE DIRDVHDLDF LRDRHQNLAI
          MFREEMMEPY GIVAWGLALE RLMMINYGYT DIRDLHDINF LRKPHINLAV
          MFRKEMLAPY GIIAWGLALE RLLMILYGYE DIRDLHDINF LRKPHMNLAV
          IFRDEVLTPL GVMAWGLSLE RLLMLMYGFE DIRDVHDLEL LREQHQNLAI
          IFREEMLEPL GVMAWGLAGE RLAMLVTGAE DIRDIHDLDF LRLPHQNLAI
          MFREEVLSPL GVMAWGLALE RLLMLMYGFD DIRDVHDLDL LRKPHQNLAI
          LLRPEILSSV GIGAWGIGIE RLAMSFLNIS DIRLLYNIEY IRKPHLNLIV
          MFRPEVLEPL GVMAWGLALE RLAMLITGAE DIRDLHDIEF LRKPHQNLAI
          IFRPEMLDPL SVMAWGLALE RLMMLVTGAE DIRDVHDLEY LRTAHQNLAI
          IFRPEMLEPL GVMAWGLALE RLLMLVTGFE DIRDVHDLEF LRQRHQNLAV
          VFRKEVTAPF GILAWGLGVS RVAMLRLGLK DLRLLYDIEW LRKPHLNLAF
          MFREEVLRPL GVMAWGLALE RLLMLMYGFD DIRDVHDLDL LRKPHQNLAI
          VFRKEVTQPL GILAWGLGVS RLAMLKLGLK DLRLLYDIEW LRKPHMNLAV
          IFRPEVTEPL GVLAWGWGLD RIAMILLGID DIRDLFDPDK LKKPHINLAV
          MFRDEVLEPL GVMAWGLALE RLLMLMYGFD DIRDVHDLEL LRKPHQNLAI
          LLRPEILSSV GIGAWGIGIE RLAMSFLNIS DIRLLYNIEY IRKPHLNLIV
          VFREEVTAPL GILAWGLGVS RIAMLRLGLK DLRLLHDVAF LRKPHMNLAV
          ---------- ---------- ---------- ---------- -KTYQPNK--
          LLRPEILSSV GIGAWGIGIE RLAMSFLNIS DIRLLYNIEY IRKPHLNLIV
          LLRPEILSSV GIGAWGIGIE RLAMSFLNIS DIRLLYNIEY IRKPHLNLIV
          LLRPEILEAV EIGAWGLGID RLAMLLLGLK DIRLLYDIEY LRKPHLNLIV
          IFREEVTAPW GILAWGLGAS RVAMLKMGLK DLRQLYDVDW VRKPHMNLAV
          IFREEMLEPL GVMAWGLALE RLLMLMYGFE DIRDIHDLEL LRKPHQNLAI
          LLRPEILSSV GIGAWGIGIE RLAMSFLNIS DIRLLYNIEY IRKPHLNLIV
          MFRTEVLDPL GVMAWGLALE RLAMLTTGAE DIRDLHDLEF LRKPHQNLAI
          LLRPEILSSV GIGAWGIGIE RLAMSFLNIS DIRLLYNIEY IRKPHLNLIV
          IFRPEMLDPL GVMAWGLALE RLMMLVTGAE DIRDVHDLDY LRTAHQNLAI
          LLRPEILSSV GIGAWGIGIE RLAMSFLNIS DIRLLYNIEY IRKPHLNLIV
          IFRQEVTDPW GVLAWGLGVS RVAMLKLGLK DLRMLYDIDW IRKPHMNLAV
          LLRPEILSSV GIGAWGIGIE RLAMSFLNIS DIRLLYNIEY IRKPHLNLIV
          IFREEVLSPL GVMAWGLALE RLLMLMYGFE DIRDVHDLDL LRIPHQNLAV
          VFREEVTGPL GVMAWGLALE RLAMLTTGAE DIRDLHDIEF LRKPHQNLAI
          IFRPEVTEPL GVLAWGWGLD RIAMILLGID DIRELFDLEK LKKPHINLAV
          IFREEVLSPL GVMAWGLALE RLLMLMYGFE DIRDVHDLEL LRKPHQNLAV
          VFRKEVTEPL GILAWGLGVS RLAMLKLGLK DLRLLYDIDW LRKPHLNLAV
          VFRKEVTEPL GILAWGLGVS RLAMLKLGLK DLRLLYDIDW LRKPHLNLAV
          LLRPEILSSV GIGAWGIGIE RLAMSFLNIS DIRLLYNIEY IRKPHLNLIV
          VFRKEVTEPL GILAWGLGIG RLAMLKIGLK DLRRLYDLGW LRKEHINVAF
          VFRQEVTDPW GVLAWGLGVS RVAMLRLGLK DLRQLYDLEW IRKPHMNLAV
          IFRKEVTEPL GILAWGLGIG RLAMLRLGMK DLRMLYDLGW LRKEHINVAM
          MFRPEVLEPL GVLAFGLGIE RLAMLKLGIS DIRMLYDIGW LRKEHMNLAF
          IFRPEVVMPL GILAFGMGLD RIAMILMNIE DIRDLFDINV IKKPHLNLAV
          VFRKEVTEPL GILAWGLGVS RVAMLKLGLK DLRELYDIDW LRKPHMNLAV
          MFRKEMLAPY GIIAWGLALE RLLMILYGYE DIRDLHDINF LRKPHLNLAV
          IFRQEVTAPF GILAWGLGIS RVAMLRLGLR DLRHLYDIEW IRKPHMNLAV
          VFRKEVTEPL GILAWGLGIG RLAMLKIGLK DLRRLYDLGW LRKEHINVAF
          MFRPEVLEPL GILAFGLGIE RLAMIRYGIS DIRMLYDIGW LRKEHMNLAF
          VFRREVTAPF GILAWGLGVG RLAMLRLGLK DLRLLYDIGW LRKPHMNLAF
          MFRPEVLEPL GIAAFGLGIE RLAMIQLGIK DIRQLYDLGW LRKQHMNLAF
          LLRPEVTEPA GVGAWGLGLD RLAMLFLGIK DIRNLYDIEY LRKPHLNLIV
          IFRPEVTEPL GVLAWGWGLD RIAMILLGID DIRELFDPEK LRKPHINLAV
          IFREEMTKPL GIIAWGIGID RLAMFKLGID DIRYLFDLKW LRKPHVNIVF
          LLRKEVTEPA GVGAWGIGID RLAMLFLGVK DIRDLYDIEY LRKPHLNLIV
          VFRKEVTHPL GILAWGLGVS RLAMLKLELK DLRELYDIDW LRKPHMNLAV
          VFRKEVTEPL GILAWGLGVS RVAMLKLGLK DLRELYDIEW LRKPHMNLAV
          IFREEMTKAL GIIAWGIGID RLAMFKLGID DIRYLFDLRW LRKPHVNIVF
          IFREEMTKAL GIIAWGIGID RLAMFKLGID DIRYLFDLRW LRKPHVNIVF
          LLRPEILKAM DIGAWGIGID RLAMLLFGLK DIRLLYDIDF LRKPHLNLIV
          VFRKEVTEPL GILAWGLGMG RLAMLRLGMK DLRKLYDLGW LRKEHINIAM
          IFREEMTKAL GIIAWGIGID RLAMFKLGID DIRYLFDLRW LRKPHVNIVF
          IFRKEVTDPL GILAWGLGVS RVAMLKLGLR DLRELYDINW IRKPHMNLAI
          IFRPEVTEPL GVLAWGWGLD RVAMILLGID DIRDLFDLDK LRKPHINLAV
          IFRKEVTEPL GILAWGLGIG RLAMLRLGMK DLRRLYDIGW LRLEHINVVI
          IFREEMTKAL GIIAWGIGID RLAMFKLGID DIRYLFDLRW LRKPHVNIVF
          IFREEMTKPL GIIAWGIGID RLAMFKLGID DIRYLFDLKW LRKPHVNIVF
          IFRPEVTRPL GVLAWGWGLD RVAMILLGIE DIRDLFDPEK LAKPHLNLAV
          MFRPEVLEPL GVLAFGLGIE RLAMIRYDLS DIRMLYDISW LRKEHLNLAF
          IFREEMTKAL GIIAWGIGID RLAMFKLGID DIRYLFDLRW LRKPHVNIVF
          IFREEMTKAL GVIAWGIGID RLAMFKLGID DIRYLFDLRW LRKPHINIVF
          VFRKEVTQPL GILAWGLGIG RLAMLRLGMK DLRRLYDIGW LRKEHINVAM
          MFRPEVLRIV GLAAWGVGID RLAMVVLGVD DIRTLYNVKE IDKPHLNLAI
          VFREEMTKAL GIIAWGIGID RLAMFRLGID DIRYLFDLKW LRKPHVNIVF
          VFREEMTKAL GIIAWGIGID RLAMFRLGID DIRYLFDLKW LRKPHVNIVF
          IFRPEVTEPL GVLAWGWGLD RIAMIILGID DIRELFDLEK LQKPHLNLAV
          IFRPEVTRPL GVLAWGWGLD RIAMILLGID DIRDLFDLGK LQKPHLNLAV
          IFRQEVTAPF GILAWGLGVS RIAMLRLGLS DLRLLYDIGW VRKPHMNLAV
          IFRKEVTEPL GILAWGLGVS RVAMLKLGLK DLRELYDIDW LRKPHMNLAV
          IFREEMTKAL GIIAWGIGID RLAMFKLGID DIRYLFDLRW LRKPHINIVF
          IFRKEVTEPL GILAWGLGVS RLAMLRLGLK DLRELYDIEW LRKPHMNLAV
          MFRPEVLEPL GIAAFGLGIE RLAMIRLGIK DIRMLYDLGW LRKEHMNLAF
          IFREEMTRAL GIIAWGIGID RLAMFKLGID DIRYLFDLGW LRKPHVNIVF
          MFRPEVLEIL GVGAWGMGVE RLAMVVYGID DIRLLFDIEF IRKPHLNIVI
          VFREEMTEAL GIIAWGIGID RLAMFKLGID DIRYLFDLRW LRKPHVNIVF
          VFREEMTKPL GIIAWGIGID RLAMFKLGID DIRYLFDLKW LRKPHVNIVF
          LLRKEVTEPA GVGAWGIGID RLAMSFLGVQ DIRDLYDIEY LRKPHLNLIV
          IFRPEVTKPM GLLAFGLGLE RLAMLYYNFN DIREIYDLDW LKLPHMNLVI
          VFRPEVLEPF GILAWGIGLS RLAMLRLGLT DIRELHDMEW LKKPILNVAF
          MFRPEVLAPL GLAAWGIGID RIAMTVLGVD DIRVLFDLEY IKKPHLNLVV
          IFRPEVLEPF GILAWGIGLS RLAMLRLGLT DIRELHDMQW LKKPILNVAF
          VFRPEVTEPF GILAWGMGFE RLAMLRWNLK DLRDLYDIEM LRKPHMNLVF
          VFREEMTKAL GIIAWGIGID RLAMFKLGID DIRYLFDLKW LRKPHVNIVF
          IFREEMTEAL GIIAWGIGID RLAMFKLGVD DIRYLFDLKW LRKPHVNIVF
          IFRPEVTKPL GILAWGGGIE RIAMLKYGLD DVREFYNLSW LRKPHLNLIV
          VFREEMTEAL GIIAWGIGID RLAMFKLGID DIRYLFDLKW LRKPHVNIVF
          VFRPEVLEPF GILAWGIGLS RLAMLRLGLT DIRELHDMEW LKKPILNVAF
          VFRPEVLEPF GILAWGIGLS RLAMLRLGLT DIRELHDIEW LKKPILNVAF
          IFRKEVTAPW GILAWGLGVS RVSMLRMGLK DLRQLYDIDW IRKPHMNLAV
          VFRKEVTEPL GILAWGLGIG RLAMLRLGLK DLRRLYDIGW LRKEHINVAI
          IFRPEVLEPI GILAWGIGFS RLAMLRYGLT DIRDLHDLDW LKKPVLNVAF
          MFRPEVLEPL GILAWGIGFS RLAMLKLGLN DIRDLHDLDW LKKPVLNVAF
          MFRPEVLEPL GVAAFGLGIE RLAMIRFDIK DIRMLYDLGW LRKEHMNLAF
          MFRPEVLEPL GVAAFGLGIE RLAMIRFDIK DIRMLYDLGW LRKEHMNLAF
          VFRPEVLEPF GILAWGIGLS RLAMLRFGLT DIRELHDMEW LKKPILNVAF
          IFRPEVLEPI GILAWGIGFS RLAMLRYGLT DIRDLHDLDW LKKPVLNVAF
          MFRPEVLEAV GVGAWGFGIE RLAMAFYGVS DIRKLYNVDE VRKPHMNLVV
          IFRPEVLQPL GFLAWGLGVE RLAMLKLGID DIRDLYDLKT LLKEHINLAF
          VFRREVTAPF GILAWGLGVS RLAMLRLGLK DLRLLYDIGW LRKPHLNLAF
          MFRPEVLEPL GVAAFGLGIE RLAMIRFDIK DIRMLYDLGW LRKEHMNLAF
          LFRPEMLAAL GIAAWGMGIE RLAMALYDLT DIRQLYDVEF LEKPHINLVV
          IFRPEVLEPF GILAWGIGLS RLAMLRLGLT DIRELHDIEW LKKPILNVAF
          IFRPEVLEPI GILAWGIGFS RLAMLRFGLK DIRDLHDLDW LKKPVLNVAF
          MFRPEVLEPL GILAFGIGIE RLAMIRYDIS DIRMLYDIKW LRKEHLNLAF
          IFRPEVLEPF GILAWGIGLS RLVMMILELK DIRELHDLDW IRKPILNVAF
          LFRPEMLIPL GYLAWGIGIG RLAMIKLGLE DIRELHNLDY LRKEHVNLIF
          VFRPEVMEIL GAIAWGIGID RLAMAVLGLD DIRDLFDLDF LQKPHLNLVV
          VFRPEVMEIL GAIAWGIGID RLAMAVLGLD DIRDLFDLDF LQKPHLNLVV
          MFRPEVLKPI GILAWGIGLS RLAMLRLGLN DIRELHELNW LKKPVLNVAF
          IFRPEVGKIL GLMAWGMGLE RLAMLYYGLT DVRDLYDFSF LEKPHLNLIT
          IFRPEVTKPL GLFAFGLGLE RLAILYYKLN DVRDIYDSEW LRKPHMNLVI
          IFRPEVLDPI GILAWGIGFS RLAMLRCGLT DIRDLHDLDW LKKPVLNVAF
          MFRPEVLEPL GIAAFGLGIE RLAMMRYGIE DIRMLYDIGW LRKTHMNLAF
          IFRPEVTEPL GILAWGLGLE RLAMITLGLK DIRELYDIDW LRKPHMNIVF
          IFRPEVTEPL GILAWGLGLE RLAMIILGLK DIRDLYDIDW LRKPHMNIVF
          VFRPEVVEPL GILAWGIGLS RLAMLRWGLT DIRELHELNW LKKPVLNVAF
          LFRPEVLRIA GVGAWGMGVE RLALARFGLH DVRDLYDYDF LRKPHLNLVV
          MFRPEMLKPL GLAAWGIGID RLAMLALGLS DIRDLYDLIK LRKPHMNLIV
          IFRPEVLAPF GVLAWGFGFE RLAMLKWNIK DIRDLYDIDF LRKEHMNLVI
          IFRPEVLEPL GILAWGIGFS RLAMLKYNLT DIRELHDIDW LRKPVLNVAF
          VFRPEVMNIL GAVAWGIGVD RLAMTVLGLN DIRLLFDLDV LEKPHLNIVI
          VFRPEVVEPF GVLAWGFGFE RLAMLKWNIT DIRDLYDMDD LKKEHMNLVI
          VFRPEVMEIL GAVAWGIGVD RLAMQVLGID DIRMLFDLEV LKKPHLNLVI
          VFRPEVMEIL GAIAWGIGVD RLAMTVLGLD DIRLLFDLDR LEKPHLNIVI
          MLRKQILDSF GIGAFGIGIN RLAMIALGID DIRDLYDIDK IRKPHINVVF
          MFRPEVLEPL GIAAFGLGIE RLAMIKLGID DIRMLYNIEW LRKEHINLAF

          IGHIDHGKST LVGRLMYEAG AVPAHIIEKY KEEAKQKGKF AFAWVMDSLK
          ---------- ---------- ---------- ---------- ----------
          IGHIDHGKST FVGRLMYDAG AVPPHIIDKF REEAKQKGKF AFAWVMDSLK
          IGHIDHGKST LVGRLMYEAG AVPAHIIEKY KEEAKQKGKF AFAWVMDSLK
          IGHIDHGKST LVGRLMYEAG AVPAHIIEKY KEEAKQKGKF AFAWVMDSLK
          IGHVDHGKST LVGRLLYETG SVPEHVIEQH REEAEEKGKF EFAYVMDNLA
          IGHIDHGKST LVGRLMYEAG AVPAHIIEKY KEEAKQKGKF AFAWVMDSLK
          IGHIDHGKST FVGRLMYDAG AVPAHVIEKY KEEAKQKGKF AFAWVMDSLK
          IGHVDHGKST LVGRLLYETG SVPEHVIEQH REEAEEKGKF EFAYVMDNLA
          IGHVDHGKST LVGRLLYETG SVPEHVIEQH REEAEEKGKF EFAYVMDNLA
          IGHVDHGKST LVGRLLYETG SVPEHVIEQH REEAEEKGKF EFAYVMDNLA
          IGHIDHGKST FVGRLMYDAG AVPAHVIEKY KEEAKQKGKF AFAWVMDSLK
          IGHVDHGKST LVGRLLYETG SVPEHVIEQH REEAEEKGKF EFAYVMDNLA
          IGHIDHGKST FVGRLMFDAG AVAPHIIEKF REEAKQKGKF AFAWVMDSLK
          IGHIDHGKST FVGRLMYDAG AVPAHIIEKY KEEAKQKGKF AFAWVMDSLK
          IGHIDHGKST FVGRLMYDAG AVPAHIIEKY KEEAKQKGKF AFAWVMDSLK
          IGHIDHGKST FVGRLMYEAG AVPAHVIEKY KEEAKQKGKF AFAWVMDSLK
          IGHVDHGKST LVGRLLYETG SVPEHVIEQH REEAEEKGKF EFAYVMDNLA
          IGHIDHGKST FVGRLMFDAG AVAPHIIDKF REEAKQKGKF AFAWVMDSLK
          IGHIDHGKST FVGRLMYDAG AVPAHIIEKY KEEAKQKGKF AFAWVMDSLK
          IGHIDHGKST FVGRLMYDAG AVPAHIIEKY KEEAKQKGKF AFAWVMDSLK
          IGHVDHGKST LVGRLLYETG SVPEHVIEQH REEAEEKGKF EFAYVMDNLS
          IGHIDHGKST FVGRLMYEAG AVPAHVIEKY KEEAKQKGKF AFAWVMDSLK
          IGHIDHGKST FVGRLMYDAG AVPAHIIEKY KEEAKQKGKF AFAWVMDSLK
          IGHIDHGKST LVGRLMYEAG AVPAHVIEKY KAEAKEKGKF AFAWVMDSLK
          IGHIDHGKST FVGRLMYDAG AVPAHIIEKY KEEAKQKGKF AFAWVMDSLK
          IGHIDHGKST FVGRLMYDAG AVPAHIIEKY KEEAKQKGKF AFAWVMDSLK
          IGHIDHGKST FVGRLMYDAG AVPAHIIEKY KEEAKQKGKF AFAWVMDSLK
          IGHVDHGKST LVGRLLYETG SVPEHVIEQH KEEAEEKGKF EFAYVMDNLA
          IGHIDHGKST TVGRLMYEAG AVPAHIIEQY KKEAESKGKF AFAWVMDNLK
          IGHIDHGKST FVGRLMFDAG AVAPHIIDKF REEAKQKGKF AFAWVMDSLK
          IGHIDHGKST FVGRLMFDAG AIAPHVIDKF REEAKQKGKF AFAWVMDSLK
          IGHIDHGKST FVGRLMYDAG AVPAHIIEKY KEEAKQKGKF AFAWVMDSLK
          IGHVDHGKST LVGRLLYETG SVPEHVIEQH REEAEEKGKF EFAYVMDNLA
          IGHVDHGKST LVGRLLYETG SVPEHVIEQH KEEAEEKGKF EFAYVMDNLA
          IGHVDHGKST LVGRLLYETG SVPEHVIEQH KEEAEEKGKF EFAYVMDNLA
          IGHIDHGKST LVGRLLFETG AVPAHIIEQY KKEAESKGKF EFAWVMDSLK
          IGHIDHGKST LVGRLMFETG AVPAHVIEQY RKEAESKGKF EFAWVMDSLK
          IGHVDHGKST LVGRLLYETG SVPEHVIEQH KEEAEEKGKF EFAYVMDNLA
          IGHVDHGKST LVGRLLYETG SVPEHVIEQH KEEAEEKGKF EFAYVMDNLA
          IGHVDHGKST LVGRLLFETG SVPEHIIEQH REEAESKGKF EFAYVMDNLA
          IGHIDHGKST LVGRLLMDRG FIDEKTVKEA EEAAKKLGKE KFAFLLDRLK
          IGHVDHGKST LVGRLLYETG SVPEHVIEQH REEAEEKGKF EFAYVMDNLA
          IGHVDHGKST LVGRLLFETG SVPEHVIEQH REEAEEKGKF EFAYVMDNLA
          IGHVDHGKST MVGRLLYETG SVPEHVIEQH KEEAEEKGKF EFAYVMDNLA
          IGHVDHGKST TVGRLMFETG AVDPHVIDEY KKEAASKGKF EFAWVMDSLK
          IGHVDHGKST LVGRLLFETG SVPEHIIEQH REEAASKGKF EFAYVMDNLA
          IGHIDHGKST LVGRLMFETG AVPAHLIEKY KAEAREKGKF AFAWVMDSLK
          VGHVDNGKST LVGRLLYETG YVDEKGFKEI EEMAKKMGKF AFAWILDRFK
          IGHVDHGKST LVGRLLFETG SVPEHVIEQH REEAEEKGKF EFAYVMDNLA
          IGHIDHGKST LVGRLLMDRG FIDEKTVKEA EEAAKKLGKE KFAFLLDRLK
          IGHIDHGKST TVGRMMFETG AVPAHIIEGY RKEAETKGKF EFAWVMDNLK
          ---------- ---------- ---------- ---------- ----------
          IGHIDHGKST LVGRLLMDRG FIDEKTVKEA EEAAKKLGKE KFAFLLDRLK
          IGHIDHGKST LVGRLLMDRG FIDEKTVKEA EEAAKKLGKE KFAFLLDRLK
          IGHVDHGKST LVGRLLMDRG FLDEKTIKEA EEAAKKLGKE KYAFLLDRLK
          VGHIDHGKST TVGRLLFETG AVPAHIIENY RKEAESKGKF EFAWVMDNLK
          IGHVDHGKST LVGRLLYETG SVPEHVIEQH REEAEEKGKF EFAYVMDNLA
          IGHIDHGKST LVGRLLMDRG FIDEKTVKEA EEAAKKLGKE KFAFLLDRLK
          IGHVDHGKST LVGRLLFETG SVPEHVIEQH REEAEEKGKF EFAYVMDNLA
          IGHIDHGKST LVGRLLMDRG FIDEKTVKEA EEAAKKLGKE KFAFLLDRLK
          IGHVDHGKST LVGRLLFETG SVPEHVIEQH REEAEEKGKF EFAYVMDNLA
          IGHIDHGKST LVGRLLMDRG FIDEKTVKEA EEAAKKLGKE KFAFLLDRLK
          IGHIDHGKST TVGRLMFETG AVPAHIIENF RKEAESKGKF EFAWVMDNLK
          IGHIDHGKST LVGRLLMDRG FIDEKTVKEA EEAAKKLGKE KFAFLLDRLK
          IGHVDHGKST MVGRLLFETG SVPEHVIEQY REEAEEKGKF EFAYVMDNLA
          IGHVDHGKST LVGRLLFETG SVPEHVIEQH REEAEEKGKF EFAYVMDNLA
          VGHVDNGKST LVGRLLYETG YVDEKALKEI EEMAKKIGKF AFAWILDRFK
          IGHVDHGKST MVGRLLFETG SVPEHVIEQY REEAEEKGKF EFAYVMDNLA
          IGHIDHGKST FVGRLMYDAG AVPPHIIEKY KEEAKQKGKF AFAWVMDSLK
          IGHIDHGKST FVGRLMYDAG AVPPHIIEKY KEEAKQKGKF AFAWVMDSLK
          IGHIDHGKST LVGRLLMDRG FIDEKTVKEA EEAAKKLGKE KFAFLLDRLK
          IGHVDHGKST LIGRLLYETG EIPEHIIEKM RKEAQEKGKF EFAWVMDRLK
          IGHIDHGKST TVGRMMFETG AVPAHIIEAY RKEAESKGKF EFAWVMDNLK
          IGHVDHGKST LIGRLLYDAG EIPEHLIEKY RKEAQEKGKF EFAWVMDKLK
          IGHVDHGKST LVGHILLQSG AIAEQQLSDG ---------N KFRFVMDKLQ
          IGHVDHGKST LVGHLLVVTG YVDEKGFKEL EEQAKKMGKF VYAWVTDRLK
          IGHVDHGKST FVGRLMFETG AVPAHLIEKY KAEAKEKGKF AFAWVMDTLK
          IGHIDHGKST LVGRLMFETG AVPAHIIEQY RKEAEAKGKF EFAWVMDSLK
          IGHIDHGKST TVGRLLFETG TVPPHIIESF RKEAESKGKF EFAWVMDSLK
          IGHVDHGKST LIGRLLYETG EIPEHIIEKM RKEAQEKGKF EFAWVMDRLK
          IGHVDHGKST LVGHLLLQAG AVAEQQLSSG ---------N KFRFVMDKLT
          IGHVDHGKST LVGRLMFEAG AVSPHIVEQY KKEAEAKGKF EFAWVMDSLK
          IGHVDHGKST MVGHLLLQSG AIAEQQLSDG ---------D KFRFVMDKLS
          IGHVDHGKST LVGRLLMDRG FLDEKTIKEA EEAAKKLGKE KYAFLLDRLK
          VGHVDNGKST LVGRLLYETG YVDEKGFKEI EEMAKKMGKF AFAWILDRFK
          IGHVDHGKST TIGRLLFDTA NIPEQIIKKF EE-MGEKGKF KFAWVMDRLK
          IGHVDHGKST LVGRLLMDRG FLDEKTIKEA EEAAKKLGKE KYAFLLDRLK
          IGHIDHGKST LVGRLMFETG AVPAHMIEKY KQEAREKGKF AFAWVMDSLK
          IGHVDHGKST FVGRLMFETG AVPAHLIEKY RAEAKEKGKF AFAWVMDSLK
          IGHVDHGKST TIGRLLFDTA NIPENIIKKF EE-MGEKGKF KFAWVMDRLK
          IGHVDHGKST TIGRLLFDTA NIPENIIKKF EE-MGEKGKF KFAWVMDRLK
          IGHVDHGKST LIGRLLMDRG FIDEKTVKEA EEAAKKLGKE KYAFLMDRLK
          IGHVDHGKST LIGRLLYEAG EIPEHIIEKY RKEAQEKGKF EFAWVMDRLK
          IGHVDHGKST TIGRLLFDTA NIPENIIKKF EE-MGEKGKF KFAWVMDRLK
          IGHIDHGKST LVGRLMYETG AIPQHIIDKN REKAKEQGKF AFAWIMDSLK
          VGHVDNGKST LVGRLLYETG YVDEKAFKEI EEMAKKMGKF AFAWILDRFK
          IGHVDHGKST MVGRLLYEAG EIPEHIIEKY RKEAQEKGKF EFAWVMDKLK
          IGHVDHGKST TIGRLLFDTA NIPEQIIKKF EE-MGEKGKF KFAWVMDRLK
          IGHVDHGKST MIGRLLFDTA NIPEQIIKKF EE-MGEKGKF KFAWVMDRLK
          IGHVDNGKST LTGRLLYETG YVDEKGFKEI EELAKKMGKF AFAWILDRFK
          IGHVDHGKST LVGHLLLKAG AIAEQQLDEG ---------D KFRFVMDKLG
          IGHVDHGKST TIGRLLFDTA NIPENIIKKF EE-MGEKGKF KFAWVMDRLK
          IGHVDHGKST TVGRLLFDSQ NIPENIIQKF EQ-MGEKGKF KFAWVMDRLK
          IGHVDHGKST LIGRLLYEAG EIPEHIIEKY RKEAQEKGKF EFAWVMDRLK
          IGHVDHGKST LTGRLLLETG YVDEKAFAEL EAEAKKLGKF KYAWIMDRLK
          IGHVDHGKST TIGRLLYDTG NIPEQIIKKF EE-MGEKGKF KFAWVMDRLK
          IGHVDHGKST TIGRLLYDTG NIPEQIIKKF EE-MGEKGKF KFAWVMDRLK
          IGHVDNGKST LVGRLLYETG YVDEKAFKEI EEMAKKMGKF AFAWILDRFK
          IGHVDNGKST LTGRLLYETG YVDEKGFKEI EEMAKKMGKF AFAWILDRFK
          IGHIDHGKST TVGRLMFETG TVPAHIIEGY RKEAEAKGKF EFAWVMDNLK
          IGHIDHGKST LVGRLMFETG AVPSHLIEKY KAEAREKGKF AFAWVMDSLK
          IGHVDHGKST TVGRLMFETG HIPEQVIKKF EE-MGEKGKF KFAWVMDRLK
          IGHIDHGKST LVGRLMYETG AIPQHVIDKF REEAKDKGKF AFAWVMDSLK
          IGHVDHGKST MVGHLLLQSG AIAEQQLSDG ---------D KFRFVMDKLS
          IGHVDHGKST TIGRLLFDTA NIPENIIKKF EE-MGEKGKF KFAWVMDRLK
          IGHVDHGKST LVGRLLVEVG AVDEKTWKET LEAAIKAGKE KYAWLLDRLK
          IGHVDHGKST TIGRLLYDTG NIPETIIKKF EE-MGEKGKF KFAWVMDKLK
          IGHVDHGKST TIGRLLFDTA NIPEQIIKKF EE-MGEKGKF KFAWVMDRLK
          IGHVDHGKST LVGRLLMERG FLDEKTIKEA EEAAKKLGKE KYAFLLDKLK
          IGHVDHGKST FVGRLLFEHG EIPQHIIDEY KKESEEKGKF EFAWVMDRFK
          IGHVDAGKST TVGRLLLDGG AIDPQLIVRL RKEAEEKGKF EFAYVMDGLK
          IGHIDHGKST LMGRLLYEIG AVDPRLIQQY EEEAKKMGRW KYAWVLDKLK
          IGHVDAGKST TVGRLLLDGG AIDPQLIVRL KKEAEEKGKF EFAYVMDGLK
          IGHVDHGKST SVGRMLADTG NVDAYLIEKY RKMAEETGKF EFAWVMDSLK
          IGHVDHGKST TIGRLLYDTG NIPETIIKKF EE-MGEKGKF KFAWVMDRLK
          IGHVDHGKST TIGRLLYDTG NIPETIIKKF EE-MGEKGKF KFAWVMDRLK
          TGHIDNGKST TMGHFLMDLG VVDERTIASH ASESEKTGKF KYAWVMDNIK
          IGHVDHGKST TIGRLLYDTG NIPETIIKKF EE-MGEKGKF KFAWVMDRLK
          IGHVDAGKST TVGRLLLDGG AIDPQLIVRL RKDAEEKGKF EFAYVMDGLK
          IGHVDAGKST TVGRLLLDGG AIDPQLIVRL RKEAEEKGKF EFAYVMDGLK
          IGHIDHGKST TVGRILFETG VVQQHILDGY KKEAESKGKF EFAWVMDSLK
          IGHVDHGKST LIGRLLYEAG QIPPHIIEQY RKEAEQKGKF EFAWVMDRLK
          IGHVDAGKST TVGRLLYDSG AIDPQLLEKL RREAQERGKF EFAYVMDNLK
          IGHVDAGKST TIGRLLYDSG AIDPQVLEKL KREAAEKGKF EFAYVMDGLK
          IGHVDHGKST LVGHLLLQAG AIAEQQLAEG ---------D KFRFVMDRLS
          IGHVDHGKST LVGHLLLQAG AIAEQQLADG ---------D KFRFVMDRLS
          IGHVDAGKST TVGRLLLDGG AIDPQLIVRL RKEAEEKGKF EFAYVMDGLK
          IGHVDAGKST TVGRLLYDSG AIDPQLLEKL KREAQERGKF EFAYVMDNLK
          IGHVDHGKST LVGHLLYRLG YIEEKKLKEL EEQAKSRGKF KFAWILDKMK
          IGHVDHGKST LVGRLLYDTG VIEDKDLGEG ---------D KFRVIMDTLE
          IGHVDHGKST LVGRMMYEMG AIDEHIIEQY RKEAAAKGKF EFAWVMDSLK
          IGHVDHGKST LVGHLLLQAG AIAEQQLADG ---------D KFRFVMDRLS
          IGHVDHGKST LVGHLLYRLG FVDEKTIKML EEEAKKKGKF KYAWLLDRLK
          IGHVDAGKST TVGRLLLDGG AIDPQLIVRL RKEAEEKGKF EFAYVMDGLK
          IGHVDAGKST TVGRLLYDSG AIDPQVLEKL KREAQERGKF EFAYVMDNLK
          IGHVDHGKST LVGHLLLKAG AIAEQQLDDG ---------N KFRFVMDKLG
          IGHVDAGKST TVGRLLLDGG AIDPQVITRL RREAEEKGKF EFAYVMDGLK
          VGHVDHGKST LIGRLFYDLK LVEELPPDEL AA-------A KFAWVVDRLK
          IGHVDHGKST LVGHILYRLG LVDQKTIQML EEEAKKRGKF KFAWLLDKLK
          IGHVDHGKST LVGHILYRLG LIDQKTIQML EEEAKKRGKF KYAWLLDKLK
          IGHVDAGKST TVGRLLLDSG AIDPQVLERL KREAAEKGKF EFAYVMDGLK
          IGHVDHGKST LVGRLLFEHG EIPAHIIEEY RKEAEQKGKF EFAWVMDRFK
          IGHVDHGKST LVGRLLFEHG EIPQHIIDEY KKEAEEKGKF EFAWVMDRFK
          IGHVDAGKST TVGRLLYDSG AIDPQVLERL RREAQEKGKF EFAYVMDNLK
          IGHVDHGKST LVGHLLLLEG AIAEQQLDEG ---------D KFRFVMDKLG
          IGHVDHGKST TVGRLLYEHG EIDQRVIDQY RQEAEKLGKF EFAFVMDRLK
          IGHVDHGKST TVGRLLYEHG EIDQRVIDQY RQEAEKLGKF EFAFVMDRLK
          IGHVDAGKST TVGRLLLDSG TIDPQIIERL KREASEKGKF EFAYVMDGLK
          IGHIDHGKST LTGSLLYRLG VIDPKIMQQL EEQAKAAGKF KFAWLLDKMK
          IGHVDHGKST LVGHLLYELG FVDEKTLKML EEEAKKRGKF KYAWLLDKLK
          IGHVDHGKST LTGRVLLEAG AIDPHIVEKY KKEAEEKGKF YFAWVMDGLK
          IGHVDAGKST TVGRLLYDSG AIDPQELEKL KREAQERGKF EFAYVMDKLK
          IGHVDHGKST MTGHILYRLG YFDEKTVKMI EEEAKKMGKF KFAWLLDRMK
          IGHVDHGKST LTGRILLETG AIEPHLIEKY KKEAEEKGKF YFAWVMDGLK
          IGHVDHGKST MVGHILYRLG YFDQKTLQMI EEEAKKMGKF KFAWLLDRMK
          IGHVDHGKST MTGHILYRLG YFDEKTVKMI EEESKKMGKF KFAWLLDRMK
          IGHVDHGKST TVGRLKYDLG LIPESELEKI REEAKKYGKF VFAYLMDRQK
          IGHVDHGKST LVGHLLLKTG VISEQKLGEG ---------D KFRYVMDKLR

          EERERGITID IAHKRFDTPK YYFTVVDCPG HRDFVKNMIT GASQADAAIL
          ---------- ---------- ---------- ---------- ----------
          EERERGITID IAHKRFDTDK FYFTVVDCPG HRDFVKNMIT GASQADAAVL
          EERERGITID IAHKRFDTPK YYFTVVDCPG HRDFVKNMIT GASQADAAIL
          EERERGITID IAHKRFDTPK YYFTVVDCPG HRDFVKNMIT GASQADAAIL
          EERERGVTID IAHQEFDTDQ YYFTIVDTPG HRDFVKNMIT GASQADHAVL
          EERERGITID IAHKRFDTPK YYFTVVDCPG HRDFVKNMIT GASQADAAIL
          EERERGITID IAHKRFDTDK YYFTVVDCPG HRDFVKNMIT GASQADAAVL
          EERERGVTID IAHQEFSTDE YDFTIVDCPG HRDFVKNMIT GASQADNAVL
          EERERGVTID IAHQEFSTDE YDFTIVDCPG HRDFVKNMIT GASQADNAVL
          EERERGVTID IAHQEFSTDA YDFTIVDCPG HRDFVKNMIT GASQADNAVL
          EERERGITID IAHKRFDTDK YYFTVVDCPG HRDFVKNMIT GASQADAAVL
          EERERGVTID IAHQEFSTDA YDFTIVDCPG HRDFVKNMIT GASQADNAVL
          EERERGITID IAHKRFDTDK FYFTVVDCPG HRDFVKNMIT GASQADAAVL
          EERERGITID IAHKRFDTDK FYFTVVDCPG HRDFVKNMIT GASQADAAVL
          EERERGITID IAHKRFDTDK FYFTVVDCPG HRDFVKNMIT GASQADAAVL
          EERERGITID IAHKRFDTDK FYFTVVDCPG HRDFVKNMIT GASQADAAVL
          EERERGVTID IAHQEFSTDE YDFTIVDCPG HRDFVKNMIT GASQADNAVL
          EERERGITID IAHKRFDTDK FYFTVVDCPG HRDFVKNMIT GASQADAAVL
          EERERGITID IAHKRFDTDK FYFTVVDCPG HRDFVKNMIT GASQADAAVL
          EERERGITID IAHKRFDTDK FYFTVVDCPG HRDFVKNMIT GASQADAAVL
          EERERGVTID IAHQEFSTDA YDFTIVDTPG HRDFVKNMIT GASQADHAVL
          EERERGITID IAHKRFDTDK FYFTVVDCPG HRDFVKNMIT GASQADAAVL
          EERERGITID IAHKRFDTDK FYFTVVDCPG HRDFVKNMIT GASQADAAVL
          EERERGITID IAHKRFDTDK YYFTVVDCPG HRDFVKNMIT GASQADAAIL
          EERERGITID IAHKRFDTDK FYFTVVDCPG HRDFVKNMIT GASQADAAVL
          EERERGITID IAHKRFDTDK FYFTVVDCPG HRDFVKNMIT GASQADAAVL
          EERERGITID IAHKRFDTDK FYFTVVDCPG HRDFVKNMIT GASQADAAVL
          EERERGVTID IAHQEFSTDA YDFTIVDCPG HRDFVKNMIT GASQADNAVL
          EERERGITID IAHKRFDTDK YYFTVVDCPG HRDFVKNMIT GASQADAAVI
          EERERGITID IAHKRFDTDK FYFTVVDCPG HRDFVKNMIT GASQADAAVL
          EERERGITID IAHKRFDTDK FYFTVVDCPG HRDFVKNMIT GASQADAAVL
          EERERGITID IAHKRFDTDK FYFTVVDCPG HRDFVKNMIT GASQADAAVL
          EERERGVTID IAHQKFDTDQ YYFTIVDTPG HRDFVKNMIT GASQADHAVL
          EERERGVTID IAHQEFSTDT YDFTIVDCPG HRDFVKNMIT GASQADNAVL
          EERERGVTID IAHQEFSTDA YDFTIVDCPG HRDFVKNMIT GASQADNAVL
          EERERGITID IAHRRFDTEK YYFTVVDCPG HRDFVKNMIT GASQADAAIL
          EERERGITID IAHRRFDTEK FYFTVVDCPG HRDFVKNMIT GASQADAAIL
          EERERGVTID IAHQEFSTDA YDFTIVDCPG HRDFVKNMIT GASQADNAVL
          EERERGVTID IAHQEFETDD YYFTIVDCPG HRDFVKNMIT GASQADNAVL
          EERERGVTID IAHQRFDTDK YYFTIVDTPG HRDFVKNMIT GASQADHAIL
          EERERGVTIN LTFMRFETKK YFFTIIDAPG HRDFVKNMIT GASQADAAIL
          EERERGVTID IAHQEFDTDE YYFTIVDCPG HRDFVKNMIT GASQADNAVL
          EERERGVTID IAHQEFDTEE YNFTIVDCPG HRDFVKNMIT GASQADNAVL
          EERERGVTID IAHQEFSTDE YEFTIVDCPG HRDFVKNMIT GASQADNAVL
          EERERGVTID IAHHRFDTAK YYFTVVDCPG HRDFVKNMIT GASQADAAVL
          EERERGVTID IAHQRFDTEK YYFTIVDTPG HRDFVKNMIT GASQADHAIL
          EERERGITID IAHRRFDTDK YYFTVVDCPG HRDFVKNMIT GASQADAAIL
          EERERGVTIE ATHVGFETNK LFITIIDLPG HRDFVKNMIV GASQADAALF
          EERERGVTID IAHQEFDTDE FYFTIVDCPG HRDFVKNMIT GASQADNAVL
          EERERGVTIN LTFMRFETKK YFFTIIDAPG HRDFVKNMIT GASQADAAIL
          EERERGITID IAHKRFDTPK YYFTVVDCPG HRDFVKNMIT GASQADAAVL
          ---------- ---------- ---------- ---------- ----------
          EERERGVTIN LTFMRFETKK YFFTIIDAPG HRDFVKNMIT GASQADAAIL
          EERERGVTIN LTFMRFETKK YFFTIIDAPG HRDFVKNMIT GASQADAAIL
          EERERGVTIN LTFMRFETKK FFFTIIDAPG HRDFVKNMIT GASQADAAIL
          EERERGITID IAHKRFDTDK YYFTIVDCPG HRDFIKNMIT GASQADAALL
          EERERGVTID IAHQEFDTDQ YYFTIVDTPG HRDFVKNMIT GASQADHAVL
          EERERGVTIN LTFMRFETKK YFFTIIDAPG HRDFVKNMIT GASQADAAIL
          EERERGVTID IAHQEFDTED YYFTIVDCPG HRDFVKNMIT GASQADNAVL
          EERERGVTIN LTFMRFETKK YFFTIIDAPG HRDFVKNMIT GASQADAAIL
          EERERGVTID IAHQEFDTEE YNFTIVDCPG HRDFVKNMIT GASQADNAVL
          EERERGVTIN LTFMRFETKK YFFTIIDAPG HRDFVKNMIT GASQADAAIL
          EERERGITID IAHKRFDTAK FYFTVVDCPG HRDFVKNMIT GASQADAAIL
          EERERGVTIN LTFMRFETKK YFFTIIDAPG HRDFVKNMIT GASQADAAIL
          EERERGVTID IAHQEFDTDK YNFTIVDCPG HRDFVKNMIT GASQADNAVL
          EERERGVTID IAHQEFDTDN YYFTIVDCPG HRDFVKNMIT GASQADNAVL
          EERERGVTIE ATHVGFETNK LFITIIDLPG HRDFVKNMIV GASQADAALF
          EERERGVTID IAHQEFDTDE YYFTIVDCPG HRDFVKNMIT GASQADNAVL
          EERERGITID IAHKRFDTEK YYFTVVDCPG HRDFVKNMIT GASQADAAVL
          EERERGITID IAHKRFDTEK YYFTVVDCPG HRDFVKNMIT GASQADAAVL
          EERERGVTIN LTFMRFETKK YFFTIIDAPG HRDFVKNMIT GASQADAAIL
          EERERGVTID VAHRKFQTDK YYITIVDCPG HRDFIKNMIT GASQADAAVL
          EERERGITID IAHKRFDTPK YYFTVVDCPG HRDFVKNMIT GASQADAAIL
          EERERGITID VAHRKFETDK YIVTIVDCPG HRDFIKNMIT GASQADAAIL
          EERERGVTID LAHAKFETPK YEFTIVDCPG HRDFVKNMIT GASQADAAVL
          EERERGVTIE AMHVGFETPK YFITIIDLPG HRDFVKNMIV GASQADAALL
          EERERGVTID ISHKRFDTDK YYFTVVDCPG HRDFVKNMIT GASQADAAVL
          EERERGITID IAHRRFDTDK YYFTIVDCPG HRDFVKNMIT GASQADAAIL
          EERERGITID IAHKRFDTDK YYFTVVDCPG HRDFVKNMIT GASQADAALL
          EERERGVTID VAHRKFQTDK YYITIVDCPG HRDFIKNMIT GASQADAAVL
          EERERGVTID LAHAKFETPK YEFTIVDCPG HRDFVKNMIT GASQADAGVL
          EERERGVTID IGHQRFDTDK YYFTIVDCPG HRDFIKNMIT GASQADSAVL
          EERERGVTID LAHARFDTPK YEFTIVDCPG HRDFVKNMIT GASQADAAVL
          EERERGVTIS LTFMKFETKK YFFTIIDAPG HRDFIKNMIT GASQADAAII
          EERERGVTIE ATHVGFETNK LFITIIDLPG HRDFVKNMIV GASQADAALF
          EERERGITID VAHTKFETPH RYITIIDAPG HRDFVKNMIT GASQADAAVL
          EERERGVTIN LTFMRFETKK YFFTIIDAPG HRDFVKNMIT GASQADAAIL
          EERERGITID IAHRRFDTDK YYFTVVDCPG HRDFVKNMIT GASQADAAIL
          EERERGVTID ISHKRFDTDK FYFTVVDCPG HRDFVKNMIT GASQADAAVL
          EERERGITID VAHTKFETPH RYITIIDAPG HRDFVKNMIT GASQADAAVL
          EERERGITID VAHTKFETPH RYITIIDAPG HRDFVKNMIT GASQADAAVL
          EERERGVTIN LSFMRFETRK YFFTVIDAPG HRDFVKNMIT GASQADAAIL
          EERERGITID VAHRKFETDK YYITIVDCPG HRDFIKNMIT GASQADAAIL
          EERERGITID VAHTKFETPH RYITIIDAPG HRDFVKNMIT GASQADAAVL
          EERDRGITID IAHKRFDTDK YYFTIVDCPG HRDFVKNMIT GASQADAAVL
          EERERGVTIE ATHVGFETQK LFITIIDLPG HRDFVKNMIV GASQADAALF
          EERERGITID VAHRKFKTNK YEITIIDAPG HRDFIKNMIT GASQADAAVL
          EERERGITID VAHTKFETPH RYITIIDAPG HRDFVKNMIT GASQADAAVL
          EERERGITID VAHTKFETPH RYITIIDAPG HRDFVKNMIT GASQADAAVL
          EERERGVTIE ATHVGFETNK YFLTIIDLPG HRDFIKNMIV GTSQADAAML
          EERERGVTID LAHQKFSTNK YDYTVVDCPG HRDFVKNMIT GASQADAAVL
          EERERGITID VAHTKFETPH RYITIIDAPG HRDFVKNMIT GASQADAAVL
          EERERGITID VAHTKFETPH RYITIIDAPG HRDFVKNMIT GASQADAAVL
          EERERGITID VAHRKFKTQK YEITIVDCPG HRDFIKNMIT GASQADAAIL
          EERERGVTIE AMHVGFETPK YFFTIIDLPG HRDFVKNMIV GASQADAALL
          EERERGITID VAHTKFETPH RYITIIDAPG HRDFVKNMIT GASQADAAVL
          EERERGITID VAHTKFETPH RYITIIDAPG HRDFVKNMIT GASQADAAVL
          EERERGVTIE ATHVGFETNK LFITIIDLPG HRDFIKNMIV GASQADAALF
          EERERGVTIE ATHVGFETNK YFLTIIDLPG HRDFIKNMIV GTSQADAAML
          EERERGITID IAHKRFDTPK YYFTVVDCPG HRDFVKNMIT GASQADAAIL
          EERERGITID IAHKRFDTDK YYFTIVDCPG HRDFVKNMIT GASQADAAIL
          EERERGITID VAHMKFETPT KYFTIIDAPG HRDFVKNMIT GASQADAAIL
          EERERGITID IAHKRFDTDN YYFTIVDCPG HRDFVKNMIT GASQADAAIL
          EERERGVTID LAHARFDTPK YEFTIVDCPG HRDFVKNMIT GASQADAAVL
          EERERGITID VAHTKFETPH RYITIIDAPG HRDFVKNMIT GASQADAAVL
          EERERGLTIS LAYRKFETNN YYYTIIDAPG HRDFVKNMIT GASQADVALL
          EERERGITID VAHTKFETPH RYITIIDAPG HRDFVKNMIT GASQADAAVL
          EERERGITID VAHTKFETPH RYITIIDAPG HRDFVKNMIT GASQADAAVL
          EERERGVTIN LTFMKFETKK YFFTIIDAPG HRDFVKNMIT GASQADAAIL
          EERERGVTID LTHRKFQTDK YYFTIIDAPG HRDFVKNMIT GTSQADAAVL
          EERERGVTID VAHKKFPTAK YEVTIVDCPG HRDFIKNMIT GASQADAAIL
          EEREKGITID LGFYKFETKK YFFTLIDAPG HRDFVKNMIT GASQADVALL
          EERERGVTID VAHKKFPTAK YEVTIVDCPG HRDFIKNMIT GASQADAAIL
          EERDRGVTID VAHKKFNTDK YYFTVIDAPG HRDFVKNMIT GTSQADAAVL
          EERERGITID VAHTKFETPH RYITIIDAPG HRDFVKNMIT GASQADAAVL
          EERERGITID VAHTKFETPH RYITIIDAPG HRDFVKNMIT GASQADAAVL
          DERERGITID LAFQKFESPK YFFTLIDAPG HRDFIKNMIT GASEADAAVL
          EERERGITID VAHTKFETPH RYITIIDAPG HRDFVKNMIT GASQADAAVL
          EERERGVTID VAHKKFPTAK YEVTIVDCPG HRDFIKNMIT GASQADAAVL
          EERERGVTID VAHKKFPTAK YEVTIVDCPG HRDFIKNMIT GASQADAAIL
          EERERGITID IAHKKFETPK YNFTVVDCPG HRDFVKNMIT GASQADAAII
          EERERGVTID VAHRKIETNK YIVTIIDCPG HRDFIKNMIT GTSQADAAIL
          EERERGVTID VAHKKFETQK YEITIVDCPG HRDFIKNMIT GASQADAAVL
          EERERGVTID IAHKKFETPK YEITIVDCPG HRDFIKNMIT GASQADAAIL
          EERERGVTID LAHAKFETDK YEFTIVDCPG HRDFVKNMIT GASQADAAVL
          EERERGVTID LAHAKFETDK YEFTIVDCPG HRDFVKNMIT GASQADAAVL
          EERERGVTID VAHKKFPTAK YEVTIVDCPG HRDFIKNMIT GASQADAAVL
          EERERGVTID VAHKKFETQK YEVTIVDCPG HRDFIKNMIT GASQADAAVL
          EERERGITID LTFMKFETKK YVFTIIDAPG HRDFVKNMIT GASQADAAIL
          EERERGVTID LAHTKFETDN YEFTIVDCPG HRDFVKNMIT GASQADAAIL
          EERERGVTID IAHQRFDTDK YYFTVVDCPG HRDFVKNMIT GASQADAAVL
          EERERGVTID LAHAKFETDK YEFTIVDCPG HRDFVKNMIT GASQADAAVL
          EERERGVTID LTFVKFETKK YYFTIIDAPG HRDFVKNMIT GASQADAAIL
          EERERGVTID VAHKKFPTAK YEVTIVDCPG HRDFIKNMIT GASQADAAVL
          EERERGVTID VAHKKFETPK YEVTIVDCPG HRDFIKNMIT GASQADAAVL
          EERERGVTID LAHQKFSTDK YDYTVVDCPG HRDFVKNMIT GASQADAAVL
          EERERGVTID IAHKKFPTDK YEVTIVDCPG HRDFIKNMIT GASQADAAVL
          EERERGMTID LFHTKVETPH KMITVIDAPG HRDFVKNMIT GASQADAAIL
          EERERGVTIA LTYMKFETRR YIFTIIDAPG HRDFVKNMIT GASQADAALL
          EERERGVTIA LTYMKFETRK YIFTIIDAPG HRDFVKNMIT GASQADAALL
          EERERGVTID VAHKKFESKK YSVTIVDCPG HRDFIKNMIT GASQADAAIL
          EERERGVTID LAHRKFETDK YYFTLIDAPG HRDFVKNMIT GTSQADAAIL
          EERERGVTID LTHRKFETDK YYFTIIDAPG HRDFVKNMIT GTSQADAAVL
          EERERGVTID VAHKKFETPK YEITIVDCPG HRDFIKNMIT GASQADAAVL
          EERERGVTID LAHAKFETQK YEYTVVDCPG HRDFVKNMIT GASQADAAVL
          EERERGLTID VAHRKFETDK YYFTIIDAPG HRDFVKNMIT GTSQADAAVL
          EERERGLTID VAHRKFETDK YYFTIIDAPG HRDFVKNMIT GTSQADAAVL
          EERERGVTID IAHKKFESKK YDVTIVDCPG HRDFIKNMIT GASQADAAVL
          EERERGITID LSFMKFETKK YYFTIIDAPG HRDFVKNMIT GASQADAALL
          EERERGVTID LTFMKFETPK YYFTIIDAPG HRDFIKNMIT GASQADAAIL
          EERERGVTID VAHKKFYTDK YYFTVIDAPG HRDFVKNMIT GTSQADAAII
          EERERGVTID VAHKKFETKK YEVTIVDCPG HKDFIKNMIT GASQADAAIL
          EERERGVTIS LSYMKFETKK YFFTIIDAPG HRDFVKNMIT GASQADAAIL
          EERERGVTID VAHKKFYTDK YYFTVIDAPG HRDFVKNMIT GTSQADAAII
          EERERGVTIS LSYMKFETKK YFFTIIDAPG HRDFVKNMIT GASQADAAIL
          EERERGVTIS LSYMKFETKK YFFTIIDAPG HRDFVKNMIT GASQADAAIL
          EERARGVTID IAHTELETPH NYITIVDAPG HKDFVKNMIT GASQADAAVL
          EERERGVTID LAHAKFETDK YEFTIVDCPG HRDFVKNMIT GASQADAAVL

          VVAAPDQTKE HIFLSRTLGI NQLIIAINKM DAVYSEAKYK EVVEQVLLKM
          ------RSKV HGFRSRMSSK NGRLVLAR-- ---------- ----------
          VVAAPDQTKE HIFLSRTLGI NQLIVAVNKM DAVYSEARYK EVVEQVILKM
          VVAAPDQTKE HIFLSRTLGI SQLIIAINKM DAVYSEAKYK EVVEQVLLKM
          VVAAPDQTKE HIFLSRTLGI SQLIIAINKM DAVYSEAKYK EVVEQVLLKM
          VVAADDQTQE HVFLSRTLGI EKLIIAVNKM DVVYKEDTFD EVVGEVLLDQ
          VVAAPDQTKE HIFLSRTLGI SQLIIAINKM DAVYSEAKYK EVVEQVLLKM
          VVAAPDQTKE HIFLSRTLGI NQLIVAINKM DAVYSEKRYK EVVEQVILKM
          VVAADDQTQE HVFLARTLGI DELIIGVNKM DVVYKESTFD EVVEEVLLQQ
          VVAADDQTQE HVFLARTLGI DELIVGINKM DIVYEESTYN DVVEEVLLKQ
          VVAADDQTQE HVFLARTLGI DELIIGINKM DIVYEESTFD EVVEEVLLKQ
          VVAAPDQTKE HIFLSRTLGI NQLIVAINKM DAVYSEKRYK EVVEQVILKM
          VVAADDQTQE HVFLARTLGI DELIIGINKM DIVYEESTYD EVVEEVLLKQ
          VVAAPDQTKE HIFLSRTLGI NQLIVAINKM DAVYSEARYK EVVEQVILKM
          VVAAPDQTKE HIFLSRTLGI NQLIVAINKM DASYSEKRYK EVVEQVILKM
          VVAAPDQTKE HIFLSRTLGI NQLIVAINKM DASYSEKRYK EVVEQVILKM
          VVAAPDQTKE HIFLSRTLGI NQLIVAVNKM DAVYSEKRYK EVVEQVILKM
          VVAADDQTQE HVFLARTLGI DELIIGINKM DVVYEESTYN EVVEEVLLQQ
          VVAAPDQTKE HIFLSRTLGI NQLIVAINKM DAVYSEARYK EVVEQVILKM
          VVAAPDQTKE HIFLSRTLGI NQLIVAINKM DAVYSEARYK EVVEQVILKM
          VVAAPDQTKE HIFLSRTLGI NQLIVAINKM DAVYSEARYK EVVEQVILKM
          VVAADDQTQE HVFLARTLGI DELIVAVNKM DIVYKESTYD EVVDEVLLNQ
          VVAAPDQTKE HIFLSRTLGI NQLIVAVNKM DAVYSEKRYK EVVEQVILKM
          VVAAPDQTKE HIFLSRTLGI NQLIVAINKM DAVYSEARYK EVVEQVILKM
          VVAAPDQTRE HIFLSRTLGI SQLIIAVNKM DAVYSEDRYK EVVAQVLLKM
          VVAAPDQTKE HIFLSRTLGI NQLIVAINKM DAVYSEARYK EVVEQVILKM
          VVAAPDQTKE HIFLSRTLGI NQLIVAINKM DAVYSEARYK EVVEQVILKM
          VVAAPDQTKE HIFLSRTLGI NQLIVAINKM DAVYSEARYK EVVEQVILKM
          VVAADDQTQE HVFLARTLGI GELVVGVNKM DLVYGESEYK QVVEEVLLTQ
          VVAAPDQTKE HVFLSKTLGI KQLIVAVNKM DAAYDEARFN QVKSDVLLKM
          VVAAPDQTKE HIFLSRTLGI NQLIVAINKM DAVYSEARYK EVVEQVILKM
          VVAAPDQTKE HIFLARTLGI NQLIVAINKM DAVYSEARYK EVITEVILKM
          VVAAPDQTKE HIFLSRTLGI NQLIVAINKM DAVYSEARYK EVVEQVILKM
          VVAADDQTQE HVFLSRTLGI EKLIIGINKM DVVYSEDDYN SVVDEVLLDQ
          VVAADDQTQE HVFLARTLGI GELIVAVNKM DLVYGESEYK QVVEEVLLTQ
          VVAADDQTRE HVFLARTLGI GELIVGVNKM DLVYNESDYE QVVSEVLLKQ
          VCAAPDQTKE HIFLSKTLGI NQLIIAVNKM DAIYDQKRYN EVKEEVILRM
          VVGAPDQTKE HIFLSRTLGI SQLIVAINKM DAVYDQKRYD EVKTEVILKM
          VVAADDQTQE HVFLARTLGI GELVVGVNKM DLVYGESEYK QVVEEVLLTQ
          VVAADDQTQE HVFLARTLGI DELIVGINKM DLVYDETDYK TVVSEVLLKQ
          VVAADDQTRE HVFLARTLGI EELIIAVNKM DVVYSEDTYK QVKEEVLLKQ
          VVSAKKQTRE HIILAKTMGL DQLIVAVNKM DLTYDEKRYK EIVDQVFMRS
          VVAADDQTQE HVFLARTLGI NELIVGVNKM DLVYSEGDYK EVVEEVLLNQ
          VVAADDQTQE HVFLARTLGI DELIVAVNKM DLVYEESRYK ETVQEVLLKQ
          VVAADDQTRE HVFLSRTLGI DELIVAVNKM DLVYDESKYN AVVDDVLFGQ
          IVAVPDQTKE HVFLSRTLGV NQLVVAMNKI DATYDEKRYN EVKEEVLLKM
          VVAADDQTRE HVFLARTLGI EELIIAVNKM DVVYSEDSYK QVKEEVLLQQ
          VVAAPDQTKE HVFLSRTLGI NQLIIAVNKM DASYSQERYE QVKKDVLLGM
          VISARPQGRE HLFLIRTLGI QQIVVAVNKM DVVYDQKRYE QVKSEVLLKL
          VVAADDQTRE HVFLARTLGI GELIIAINKM DVVYSEDTYK QVTEEVLLKQ
          VVSAKKQTRE HIILAKTMGL DQLIVAVNKM DLTYDEKRYK EIVDQVFMRS
          VVAAPDQTKE HVFLSRTLGI TQIIIAVNKM DAVYDEKRFN EVKKDLLIKM
          ------HSKV HGFRKRMSTK NGRKVLAR-- ---------- ----------
          VVSAKKQTRE HIILAKTMGL DQLIVAVNKM DLTYDEKRYK EIVDQVFMRS
          VVSAKKQTRE HIILAKTMGL DQLIVAVNKM DLTYDEKRYK EIVDQVFMRS
          VVSAKKQTRE HIILAKTMGI NQVIVAVNKM DLTYDEKRFK EIVDQVFMKS
          IVAAPDQTKE HVFLSKTLGI NQLIVGINKM DAVYDEKRYE EVKKQILIKM
          VVAADDQTQE HVFLSRTLGI EKLIVGVNKM DIVYSEDDYN DVVEEVLLDQ
          VVSAKKQTRE HIILAKTMGL DQLIVAVNKM DLTYDEKRYK EIVDQVFMRS
          VVAADDQTRE HVFLARTLGI NELIIGVNKM DIVYSEETYE DVKTEVLLKQ
          VVSAKKQTRE HIILAKTMGL DQLIVAVNKM DLTYDEKRYK EIVDQVFMRS
          VVAADDQTQE HVFLARTLGI DELIVAVNKM DLVYEQNRYD EVVEEVLLKQ
          VVSAKKQTRE HIILAKTMGL DQLIVAVNKM DLTYDEKRYK EIVDQVFMRS
          VVAAPDQTKE HVFLARTLGI TQLVIAINKM DAVYDQKRFE EVKKELLIGM
          VVSAKKQTRE HIILAKTMGL DQLIVAVNKM DLTYDEKRYK EIVDQVFMRS
          VVAADDQTQE HVFLARTLGI DELIVAVNKM DLVYEESKYK TVVEEVLLQQ
          VVAADDQTRE HVFLARTLGI NEIIIGVNKM DLVYKESSYD QVVEEVLLNQ
          VISARPQGRE HLFLIRTLGV QQIVVAVNKM DVVYDQKRYE QVKAEVLLKL
          VVAADDQTQE HVFLARTLGI DELIIAVNKM DLVYDENKYK AVVDEVLLEQ
          VVAAPDQTKE HIFLSRTLGI NQLIVAINKM DAAYDEKRYK EVVEQVILKM
          VVAAPDQTKE HIFLSRTLGI NQLIVAINKM DAAYDEKRYK EVVEQVILKM
          VVSAKKQTRE HIILAKTMGL DQLIVAVNKM DLTYDEKRYK EIVDQVFMRS
          VMDVVEQTRE HIFLARTLGI NQIIVAINKM DRVYDQKEYE AAKEAVLLKM
          VVAAPDQTKE HVFLARTLGI TQIIIAINKM DAVFDEKRFN EVKKELLIKM
          VVDVVDQTKE HVFLARTLGI NQLIVAINKM DRVYDQKAFE KCKEAVLIKL
          VVAIDDQTKE HAFLARTLGI NQLIVAINKM DLVYDEAKFN ELKEEVLIKT
          VVSARPQTRE HLFLAATLGI RQIIVAVNKM DVVYDQKRYE QIKAEVFMKL
          VVAAPDQTKE HVFLSRTLGI NQLIVAINKM DAAYSEDRYN EVKKEVLLGM
          VVAAPDQTKE HVFLARTLGI GQLIVAINKM DAVYDQKRFE QVKADVLLKT
          VVAAPDQTKE HVFLSRTLGI NQLIIGINKM DAAYDEKRYN EVKEQLLLKM
          VMDVVEQTRE HIFLARTLGI NQIIVAINKM DRVYDQKEYE AAKEAVLLKM
          VVAIDDQTKE HVFLARTLGI GQIIIGINKM DLVYDEKKFN ELKDEVLIKT
          VIAAPDQTRE HVFLARTLGI NQLIIAINKM DAAYSEARFK EVKEEVLLQM
          VVAVDDQTKE HVFLARTLGI NQLIIGINKM DLVYSEEKFN ELKEEVLIKT
          AISAKKQTRE HIILAKTMGI NQVVVAVTKM DLTYSEKRYN EVKDTVFMKA
          VISARPQGRE HLFLIRTLGI QQLVVAVNKM DVVYDQKRYE QVKSEVLLKL
          VVAATDQTKE HAFLARTLGI NHIIVAINKM DMVYDEKRFK EVATQVLLQM
          AVSARKQTRE HIILAKTMGL NQVIVAITKM DVAYDQKRYN EIKETIFMKS
          VVAAPDQTRE HIFLSRTLGI NQLIIAVNKM DAAYSEERYN EVKEQVLLGM
          VVAAPDQTKE HVFLSRTLGI NQLIVAVNKM DAAYSEDRYN QVKEEVLLGM
          VVAATDQTKE HAFLARTLGI NHIIVAINKM DMVYDEKKFK QVAEQVLLQM
          IVAATDQTKE HAFLARTLGI NHIIVAINKM DMVYDQKAFE KVKAQVLLKM
          VVSAKKQTRE HIILSKTMGI NQVIVAINKM DLAYDEKRFK EIVDTVFMKS
          VVDANDQTKE HVFLSRTLGI NQLIVAINKM DKVYDQKRFE EVKEQVLIRM
          VVAATDQTKE HAFLARTLGI NHIIVAINKM DMVYDEKKFK QVAEQVLLMM
          SVAAPDQTKE HVFLSRTLGI NDLIVAVNKM DDIYDEKRYE EVKNQVLLKM
          VISARPQGRE HLFLIRTLGI QQLVVAVNKM DAVYDQKRYE QVKAEVLLKL
          VVDVVDQTKE HVFLSRTLGI NQIIVLINKM DRVYKQEEYD KCKEAVILKM
          IVAATDQTKE HAFLARTLGI GHIIVAINKM DMVYDQKAFE KVKAQVLLKM
          VVAATDQTKE HAFLARTLGI NHIIVCINKM DMVYDEKRFK EVAAQVLLKM
          VISARPQGRE HLFLAKTLGV NQLIVAVNKM DVVYDQKRFD QIKAEIMLKL
          VVAANDQTKE HMFLSMTLGI KQLIIAINKM DMVYSEDRYN EVKDEVLLRS
          VVAATDQTKE HAFLARTLGI NHIIVAINKM DMVYDQKVFE KVKAQVLLKM
          VVAVTDQTKE HAFLAKTLGI NHVIVSINKM DMVYDEKKFK QVAEQVLLMM
          VVAADDQTKE HVFLSRTLGI NQMIVAINKM DKVYDQKRYE EVKEQVLLKM
          VVSARPQTRE HLFLAWTLGI RNLIVAVNKM DVVYDQKRYE QIKGELILKI
          VVAATDQTKE HAFLARTLGI KHIIVAINKM DMVYNQKRFE EVKAQVLLKM
          VVAATDQTKE HAFLARTLGI KHIIVAINKM DMVYNQKRFE EVKAQVLLKM
          VISARPQGRE HLFLIRTLGV QQIVVAVNKM DIVYDQKRYE QIKAEVLLKL
          VISARPQGRE HLFLAKTMGV NQLIIAVNKM DVVYDQKRYE QIKAELMLKL
          VVAAPDQTKE HVFLARTLGI GQLIVAINKM DMAYDQKRFE EVKKDLLLQM
          VVAAPDQTKE HVFLSRTLGI NQLIIAVNKM DDTYSEDRYN QVKKDVLLGM
          VVAVTDQTKE HAFLARTLGI GQMIVAVNKM DMVYDEKKFK AVADQVLLAM
          VVAATDQTKE HVFLSRTLGI NQLIIAVNKM DATYSEDKYT QVKKDVLLGM
          VVAVDDQTKE HVFLARTLGI NQLIIGINKM DLVYSEEKFN ELKEEVLIKT
          VVAATDQTKE HAFLARTLGI GHIIVAINKM DMVYDEKKFK QVSEQVLLMM
          VVSAKKQTRE HILLAKTMGI DQLIIAITKM DITYSEKRFM EILETLFLKA
          VVAATDQTKE HAFLARTLGI KHIIVTINKM DMVYDQKVYE KVKAQVLLRT
          IVAATDQTKE HAFLARTLGI NHIIVGVNKM DAVYDEKRFK EVATQVLLQM
          AVSARKQTRE HIILAKTMGL NQVIVAITKM DVAYDQKRFN EVKDTIFMKS
          VVSAREQTRE HAFLARTLGV SQLIVAVNKM DATYSEKRYN EVKEQVLLTP
          VVNVDDQTRE HVFLSRTLGI SQLAVAINKM DTVFSEADYN EMKKMLLLKM
          VVSAKEQTRE HVFLAKTMGV DQLVVAINKM DTVYSKERYE EIKNQLLLRM
          VVNVDDQTRE HVFLSRTLGI SQLAVAINKM DTVFSEADYN EMKKMLLLKM
          VVSAVEQTRE HLFLAFTLGV RQLIIGLNKM DAVWSEEKYN EAKGEVLLKL
          VVAATDQTKE HAFLARTLGI NHIIVAINKM DMVYDQKVYE KVKAQVLLKM
          VVAATDQTKE HAFLARTLGI KHIIVTINKM DMVYDQKVFE KVKAQVLLKT
          VLSAKEQARE HAFLLKTLGV NQLIVAINKM DDSYSEEAFK VAKEKGLVKS
          VVAVTDQTKE HAFLAKTLGI KHIIVAINKM DMVYDQKAFE KVKAQVLLKI
          VVNVDDQTRE HVFLSRTLGI TQLAVAINKM DTVFSEADYN EMKKMLLLKM
          VVNVDDQTRE HVFLSRTLGI SQLAVAINKM DTVFSEADYN EMKKMLLLKM
          VVSGTEQTKE HVFLSKTLGI NQIIVAINKM DAVYSEEKYN EAKDKMLIMS
          VVDVAEQTKE HVFLARTLGI NQIIVAMNKM DRVYDQKKFE ECKEKVLLKL
          VVDVNDQTRE HMFLARTLGI KQIAVAINKM DTVYSQEEYE KMKKLLLLKV
          VVDVNDQTRE HMFLARTLGI NQIAVAINKM DTVYSQEAYE AMKKMLLLKI
          VVAVDDQTKE HVFLSRTLGI NQLIVAINKM DLVYDEEKFN ALKDEVLIKT
          VVAVDDQTKE HVFLSRTLGI NQLIVAINKM DLVYDEEKFN ALKDEVLIKT
          VVNVDDQTRE HVFLSRTLGI TQLAVAINKM DTVFSEADYN EMKKMLLLKM
          VVDVNDQTRE HMFLARTLGI KQIAVAINKM DTVYSQEEYE KMKKMLLLKV
          VVSARKQTRE HLLLARTMGI EQIIVAVNKM DAPYDQKRYE FVVSVLFMKG
          VVAADDQTKE HAFLAKTLGI DQLIVAINKM DLVYDENRYE EVKQEVLLKT
          VVAAPDQTKE HVFLARTLGV NQLIVAINKM DATYDEKRYN EVKEEVLLRM
          VVAVDDQTKE HVFLSRTLGI NQLIVAINKM DLVYDEEKFN ALKDEVLIKT
          VVSARRQTRE HLILAKTMGI DQLIVAVNKM DATYSKQRYE QIVAFLFMKS
          VVNVDDQTRE HVFLIRTLGV RQLAVAVNKM DTVFSEADYN ELKKMILLKM
          VVDVNDQTRE HMFLARTLGI KQIAIAINKM DTVYSQEEYE KMKKMLLLKV
          VVAADDQTKE HIFLSKTLGI NQLIIAINKM DVVYSEDKYN EVKDAVLIKS
          VVNVDDQTRE HIFLIRTLGV NQLAVAINKM DTVFSEDDYN AMKKMLLLKM
          VVSAKSQTIE HVFLIKTLGV NQLAVAVNKM DDPYKKERYE EIKAQVLLKR
          VVSARKQTRE HAILAKTMGI NQLIVAVNKM DATWSQKRYE QIKTILFLKS
          VVSARKQTRE HAILAKTMGI NQLIVAVNKM DATWSQKRYE QIKTVLFLKS
          VVDVNDQTRE HIFLIRTLGV NQLAVAINKM DTVYSEEEYK AMKDMLLLKI
          VISAREQTRE HAFLARTLGV PQIVVAINKM DATFSEKRFN EVKADALLKT
          VVSAREQTKE HAFLARTLGV PQLIAVVNKM DATYSEKRFN EVKDEILLTP
          VVDVNDQTRE HLFLARTLGI KQLAVAINKM DTVYSQEEYE KMKKMLLLKV
          VVAANDQTKE HIFLSRTLGI NQLIIAINKM DVVYSEDKFN ELKEELLIST
          IVAAPEQTKE HIFLARTLGV PQMIVAINKM DATYDEKRFN EVKEQVLLAA
          IVAAPEQTKE HIFLARTLGV PQMIVAINKM DATYDEKRFN EVKAEVLLAA
          VCDVNDQTRE HIFLIRTLGV NQLAVAINKM DTVYSEEEYK AMVDMLLLKM
          VISSRKQTRE HALLAKTLGI EQLIVVVNKM DAPYSQQRYE EIVNTMFLKG
          VVSARPQTRE HILLAKTMGI DQIIVAVNKM DATWSEKRYK QIVETLFMKG
          TCSAIEQTKE HVFLATTLGV KQIIVAVNKM DAVYAEADYK KCVDEMLLKM
          VVDVNDQTRE HMFLARTLGI KQIAVCINKM DTVYSQEEYE KMKKMLLLKI
          VVSARKQTRE HAILARTMGI NQLIVAINKM DATYSEKRYN EIKEILFLKG
          TCSAIEQTKE HVFLATTLGV RQIIVAINKM DAVYDEAKYK DTVAAMLMQM
          VVSARKQTRE HALLARTMGI NQLIVAINKM DAAYSEKRYQ EVKEVLFLKS
          VVSARKQTRE HAILARTMGI NQLIVAINKM DATYSEKRYN EIKEILFLKG
          VVAADDQTQE HAVLARTFGI NQIIVYINKM DKVYDQKRFE EVKNQVLLKM
          VVAADDQTKE HVFLARTLGI NQLIVAINKM DLVYDEGRFK ELKKEVLLKI

          IGFKPFIPTS AFMGDNKLSK TPWYKGQALD ELEKPSTLPL RIPVEDAYTI
          ---------- ---------- ---------- ---------- ----------
          IGFKPFVPTS AFYGDNKHSK TPWYKGDTLN NLEKPSTLPL RIPVEDAYTI
          IGFKPFIPTS AFMGDNKLSK TPWYKGQALD ELEKPSTLPL RIPVEDAYTI
          IGFKPFIPTS AFMGDNKLSK TPWYKGQALD ELEKPSTLPL RIPVEDAYTI
          VNFESFIPIS AFEGDNEASE TPWYDGETLN DLEPPTDAPL RLPIQDVYTI
          IGFKPFIPTS AFMGDNKLSK TPWYKGQALD ELEKPSTLPL RIPVEDAYTI
          IGFKPFVPTS AFYGDNNHSK TPWYKGEALN NLEKPSTLPL RIPVEDAYTI
          VQFNSFIPIS AFEGDNEASE TDWYDGEALN ALEPPTDASL RLPIQDVYTI
          VQFNSFIPIS AFEGDNERSN TPWYDGEALN DLEPPTDAPL RLPIQDVYTI
          VQFQSFIPIS AFEGDNEKSN TPWYDGEALN DLEPPTDAPL RLPIQDVYTI
          IGFKPFVPTS AFYGDNNHSK TPWYKGEALN NLEKPSTLPL RIPVEDAYTI
          VQFNSFIPIS AFEGDNEESN TPWYDGEALN DLEPPTDAPL RLPIQDVYTI
          IGFKPFIPTS AFYGDNKNSN TPWYKGDSLN NLEKPSNLPL RIPVEDAYTI
          IGFKPFIPIS AFNGDNKHSK TPWYKGEALD NLEKPSTLPL RIPVEDAYTI
          IGFKPFIPIS AFNGDNKHSK TPWYKGEALD NLEKPSTLPL RIPVEDAYTI
          IGFKPFVPTS AFYGDNNHSK TPWYKGEALN NLEKPSTLPL RIPVEDAYTI
          VQFNSFIPIS AFEGDNEESN TPWYDGEALN ALEPPTDAPL RLPIQDVYTI
          IGFKPFIPTS AFYGDNKLSK TPWYKGEALN NLEKPSTLPL RIPVEDAYTI
          IGFKPFIPTS AFHGDNKLSK TPWYKGEALN SLEKPSTLPL RIPVEDAYTI
          IGFKPFIPTS AFHGDNKLSK TPWYKGEALN SLEKPSTLPL RIPVEDAYTI
          VQFNSFIPVS AFEGDNEHSN TDWYDGEALN DLEPPTDAPL RLPIQDVYTI
          IGFKPFVPTS AFYGDNNHSK TPWYKGEALN NLEKPSTLPL RIPVEDAYTI
          IGFKPFIPTS AFHDDNKLSK TPWYKGEALN SLEKPSTLPL RIPVEDAYTI
          IGFKPFIPTS AFEGDNKASN TPWYKGQALD QLEKPDTLPL RIPVEDAYTI
          IGFKPFIPTS AFHGDNKLSK TPWYKGEALN SLEKPSTLPL RIPVEDAYTI
          IGFKPFIPTS AFHDDNKLSK TPWYKGEALN SLEKPSTLPL RIPVEDAYTI
          IGFKPFIPTS AFHGDNKLSK TPWYKGEALN SLEKPSTLPL RIPVEDAYTI
          VRFDKFIPLS AFEGDNEESN TDWYDGEALN NLEPPTDAPL RLPIQDVYTI
          VGTNKFIPIS AFEGDNKNSK MPWYKGGLLD ELDKPTEKPL RVPIQDAYSI
          IGFKPFIPTS AFYGDNKLSK TPWYKGEALN NLEKPSTLPL RIPVEDAYTI
          IGFKPFIPTS AFYGDNKISK TPWYKGDALN NLEKPSTLPL RIPVEDAYTI
          IGFKPFIPTS AFHDDNKLSK TPWYKGEALN SLEKPSTLPL RIPVEDAYTI
          VNFESFIPIS AFEGDNETSN TPWYDGETLN DLEPPTDAPL RLPIQDVYTI
          VRFDKFIPVS AFEGDNEESH TGWYDGEALN ELEPPTDAPL RLPIQDVYTI
          VRFGSFIPIS AFEGDNERSN TDWYDGEALN DLEPPTDAPL RLPIQDVYTI
          IGFKPFIPTS AFKGTNKHAE TPWYTGEALN ALEKPTQLPL RVPIQDVYTI
          VGFKPFIPTS AFKGDNKHSN TKWYTGEALN QLQKPTQLPM RTPIQDVYTI
          VRFDKFIPLS AFEGDNEESN TDWYDGEALN NLEPPTDAPL RLPIQDVYTI
          VQFNKYIPIS AFEGDNEASN TDWYDGEALN ALEPPTDAPL RLPIQDVYTI
          VRFDGFIPIS AFEGDNESSN MSWFDGESLN NLSPPTDAPL RIPIQDVYTI
          YGFNRFVPVV APAGDNHRSN MKWYNGEYLD QLPKPVDKPL RIPIQDVYSI
          VRFDEFIPIS AFEGDNERSN TDWYDGEALN NLQPPTDAPL RLPIQDVYTI
          VQFNSFIPSS AFEGDNELSN MPWYDGESLN NLEPPTDAPL RLPIQDVYTI
          VGFNSFIPTS AFEGDNEHSN TPWYDGEALN SLQPPTDAPL RLPIQDVYTI
          VGYKPFIPLS GLMGDNKASN TPWYKGEALN NLDKPTNLPL RVPVQDVYTI
          VRFNGFIPIS AFEGDNEPSN MTWFDGESLN NLSPPTDAPL RVPIQDVYTI
          VGFKPFIPTS AFEGDNKKSN TPWYTGESLN ALDKPDKLPL RIPVQDAYTI
          LGYDHFVPVS AVKGDNIKSN TPWYNGEVLD TFPRPTDKPL RLPIQDVFSI
          VRFQTFVPIS AFEGDNDASN TSWYDGEALN DLEPPTDAPL RLPIQDVYTI
          YGFNRFVPVV APSGDNHKSN MKWYNGEYLD QLPKPVDKPL RIPIQDVYSI
          VGYKLFIPIS SLQGVNANSE TPWYKGPALD TFDKPTDKPF RLPIQDVYSI
          ---------- ---------- ---------- ---------- ----------
          YGFNRFVPVV APSGDNHKSN MKWYNGEYLD QLPKPVDKPL RIPIQDVYSI
          YGFNRFVPVV APSGDNHKSN MKWYNGEYLD QLPKPVDKPL RIPIQDVYSI
          FGFDKFVPVV APTGENQRSN MKWYTGEYLD QLPKPVDKPL RIPIQEVYSI
          VGFNPFIPMS SFVGDNTKSN TPWYSGEALN MLEIPVDLPF RLPIQDVYSI
          VNFESFIPIS AFEGDNERSN TPWYDGETLN DLEPPTDAPL RLPIQDVYTI
          YGFNRFVPVV APSGDNHKSN MKWYNGEYLD QLPKPVDKPL RIPIQDVYSI
          VQFNKYIPIS AFEGDNESSN TSWFDGEALN NLQPPTDAPL RLPIQDVYTI
          YGFNRFVPVV APSGDNHKSN MKWYNGEYLD QLPKPVDKPL RIPIQDVYSI
          VQFNSFIPSS AFEGDNHASN MPWYDGEALN DLEPPTDAPL RLPIQDVYTI
          YGFNRFVPVV APAGDNHRSN MKWYNGEYLD QLPKPVDKPL RIPIQDVYSI
          VGYKLFIPMS SFKGVNKKSE TPWYTGEALD TFDKPTDKPF RLPIQDVYSI
          YGFNRFVPVV APSGDNHKSN MKWYNGEYLD QLPKPVDKPL RIPIQDVYSI
          VRFDEFIPTS AFEGDNEDSN TPWYDGEALN DLQPPTDAPL RLPIQDVYTI
          VRFATFVPIS AFEGDNEESN TPWYDGESLN DLEPPTDAPL RLPIQDVYTI
          LGYDHFIPVS AIKGDNTKSN TPWYTGEVFD SFQRPVDKPL RMPIQDVFTI
          VRFNKFIPTS AFEGDNEASN TSWYDGEALN DLQPPTDAPL RLPIQDVYTI
          IGYKPFIPIS AFFGDNNRSK TPWYNGEALN NLEKPSNLPL RIPVEDAYTI
          IGYKPFIPVS AFFGDNNRSK TPWYNGEALN NLEKPSNLPL RIPVEDAYTI
          YGFNRFVPVV APSGDNHKSN MKWYNGEYLD QLPKPVDKPL RIPIQDVYSI
          VGYKPFIPVS AYYGDNKKSK TPWYNGEAFD LLEKLVDKPL RIPIQDVYSI
          VGYKLFIPIS SLQGINANSE TPWYKGPALD TFSKPTDKPL RLPIQDSYSI
          VGYKPFIPVS AYYGDNKKSK MPWYNGEALD LLEKLIDKPL RIPIQDVYSI
          VAYKNFIPIS AFQGDNKKSN TPWYKGESLA ELEKPTQLPL RVPIQDVYSI
          LGYDPFIPVS ALKGDNEKSN MPWYNGEALD ALPRPVDKPF RLPIQDVYTI
          VGFKPFIPTS AFEGDNKSSN TPWYTGECLN NLSKPDTLPL RIPVQDAYTI
          VGFKPFIPLS AFKGDNKHSN TKWYTGEALN NLEKPINLPM RTPVQDVYTI
          VGYKSFIPMS AFVGDNKKSN TPWYKGDALN ALEKPTNLPM RLPIQDVYSI
          VGYKPFIPVS AYYGDNKKSK TPWYNGEAFD LLEKLVDKPL RIPIQDVYSI
          VGYKHFIPLS AFEGDNKKSN TPWYKGDALG ELAKPTNLPL RVPVQDVYSI
          VGYKPFIPVS AFVGDNARGN LTWYSGESLN NLEKPTKLPL RLPVQDVYTI
          VAYKNFIPLS AFEGDNKKSN TPWYKGEALD EFEKPTNLPL RVPVQDVYSI
          FGYDPFVPVV SPTGENHRSH MPWYNGEALD MFKKPIDKPL RIPIQDVYSK
          LGYDHFVPVS AVKGDNTKSN TPWYNGEVLD TFPRPTDKPL RLPIQDVFSI
          LGYKPVIPIS AWEGDNKKSK MPWYNGEALD QIEKPVDKPL RIPIQDVYSI
          FGFDKFIPIV SITGENKRSN MKWYNGEALD MLPKPVDKPL RLPIQEVYSI
          VGFKPFIPTS AFEGDNSPSN TPWYKGEALN ALEKPDKLPL RIPVQDAYTI
          VGFKPFVPTS AFEGDNESSN TPWYKGACLN ELEKPDTLPL RIPVQDAYTI
          LGYKPIIPIS AWEGDNKKSK MPWYNGEALD QIPKPVDKPL RIPIQDVYSI
          LGYKPVIPIS AWEGDNKKSK MPWYKGEALD QIPKPTDKPL RIPIQDVYSI
          FGFDKFVPVV APDGDNHKSK MPWYNGELLD QLPKPVDKPL RIPIQEVYSI
          VGYKPMIPTS AYNGDNKKSK TPWYNGEAFN ALEKPVDKPL RIPIQDVYSI
          LGYKPIIPIS AWEGDNKKSK MPWYNGEALD QIPKPTDKPL RIPIQDVYSI
          VGFKTFVPTS AYLGDNKLSN TPWYNGEALN NLEKADKLPL RIPVQDVYTI
          LGYDHFVPVS AIKGDNTKSN TPWYQGEVLD TFPRPTDKPL RMPIQDVFSI
          VGFKPFIPTS AYNGDNKKSR TTWYNGEALD ALEKLVDKPL RIPIQDVYSI
          LGYKPVIPIS AWEGDNKKSK MPWYNGEALD QIPKPTDKPL RIPIQDVYSI
          LGYKPIIPTS AWEGDNKKSK MPWYKGEALD QIPKPVDKPL RIPIQDVYSI
          LGYDPIIPVS AVKGDNTKSN MPWYNGEAFD ALQRPIEKPL RLPIQDVFSI
          IGRDPFIPMS AFEGDNELSN MSWYKGTALD KLEKPVDLPL RIPIQDVYSI
          LGYKPVIPIS AWEGDNKKSK MPWYKGEALD QIPKPIDKPL RIPIQDVYSI
          LGYKQVIPTS AWEGDNKKSK MPWYNGEALD QIPKPTDKPL RIPIQDVYSI
          VGYKPFIPTS AYNGDNKKSK TPWYNGEALD TLEKPVDKPL RIPIQDVYSI
          LRYDPFIPVS AVRGDNVKSN MPWYNGEALD AIPRPIDKPL RLPIQDVFSI
          LGYKPVIPIS AWEGENKKSK MPWYNGEALD QIEKPVDKPL RIPIQDVYSI
          LGYKPVIPIS AWEGENKKSK MPWYNGEALD QIEKPVDKPL RIPIQDVYSI
          LGYDHFIPVS AIKGDNTKSN TPWYNGEALD TFPRPVDKPL RMPIQDVFTI
          LGYDPIIPVS AVKGDNSKSN MPWYNGEAFD SLQRPVEKPL RLPIQDVFSI
          VGYKLFIPIS SPSGVNKKSE TPWYTGEALD TLEKPVDKPL RLPIQDVYSI
          VGFKPFIPVS AYVGDNKKSN TPWYDGQALD DLEKADNLPL RVPVQDAYTI
          LGYKPVIPIS AWEGDNKKSN MGWYKGEALD KLPKPIDKPL RIPIQDVYSI
          VGFKPFIPTS AFEGDNKNSN TPWYNGECLN NLEQPDDLPL RVPVQDAYTI
          VAYKNFIPLS AFEGDNKKSN TPWYKGEALD EFEKPTNLPL RVPIQDVYSI
          LGYKPIIPIS AWEGDNKKSK MPWYNGEALD QIPKPTDKPL RIPIQDVYSI
          TGYRTVVPVS GWVGDNKPSN MPWWNSEALD NVPKPIDKPL RIPISEVFVI
          LGYKPVIPTS AWNGDNKRSK MPWYNGEALD QIEKPVDKPL RIPVQDVYSI
          LGYKPVIPIS AWEGDNKKSK MPWYNGEALD QIEKPTDKPL RIPIQDVYSI
          FGFDKFIPVV SITGENKRSN MKWYTGEALD MLPKPVDKPL RLPIQEVYSI
          IGFKPIIPMS GYKGDNKNSN LSWWKGEALN NLAKPTDKPL RIPVEDVYSI
          VGFNTFVPVA SLHGDNKKSR TPWYNGEVID AFEKPTTLPL RLPIQDVYSI
          VGYKPFIPTS AWEGVNKRTK TPWYDGEAFD FFPRPIDKPL RIPIQDVYSI
          VGFNTFVPVA SLHGDNKKSK TPWYNGEVID AFEKPTTLPL RLPIQDVYSI
          TGYKPVIPYS AYTGDNKRSN MPWYKGEALN NLAKATELPL RLPVQDVYTI
          LGYKPIIPIS AWNGDNKRSK MPWYNGEALD QIPKPVDKPL RIPIQDVYSI
          LGYKPVIPTS AWNGDNKKSK MPWYNGEALD QIEKPIDKPL RIPIQDVYSI
          VGYKPFIPVS GWKGDNKKSN MSWYSGEAFD DFEKPIGKPL RVPIQDVYTI
          LGYKPIIPIS AWEGDNKKSK MPWYNGEALD QIEKPVDKPL RIPIQDVYSI
          VGFNDFIPVA SLLGDNKKSN TPWYNGQVID GFEKPTTLPL RLPIQDVYSI
          VGFNTFVPVA SLHGDNKKSK TPWYNGEVID AFEKPTTLPL RLPIQDVYSI
          VGFKPFIPIS AFCGDNEASN TPWYKGAALD LFDMPTDKPL RLPIQDVYTI
          VGYKPFIPVS AYYGDNKRSK MPWYNGEAFD MLVKLIDKPL RIPIQDVYSI
          LGYNDFIPTA SLKGDNKRSN MPWYKGEALD KFEKPTNLPL RIPIQDVYSI
          LGYNDFIPVA SYHGDNKKSK MPWYNGEALD KFEKPTNLPL RIPIQDVYSI
          VGYKEFIPLS AFEGDNSKSN TPWYKGEALD DLEKPVDLPL RIPIQDVYSI
          VGYKEFIPLS AFEGDNSKSN TPWYKGEALD DLEKPVDLPL RIPIQDVYSI
          VGFNDFIPVA SLLGDNKKSN TPWYNGQVID GFEKPTTLPL RLPIQDVYSI
          LGYNDFIPTA SLKGDNKRSN MPWYKGEALD KFEKPTNLPL RIPIQDVYSI
          LGYQPFIPVS AWKGDNERSN MPWYNGEALD QLAKPVDKPL RIPVQNVYSI
          IGYNPFIPIS AFEGDNEKSN TPWYDGEALD NLEKPTDKPL RIPIQDVYSI
          VGYKPFIPVS AYNGDNKHSR TKWYTGDALN ALQKPVNLPL RIPVQDVYSI
          VGYKEFIPLS AFEGDNTKSN TAWYKGEALD ELEKPVDLPL RIPIQDVYSI
          LGYKPFIPVS AWTGENERSN MPWYNGEALD TYKKPVDKPL RIPIQNVYSI
          IGFNNFVPVA SLHGDNKKSR TPWYKGEVID GFEKPTNLPL RLPIQDVYSI
          LGYNDFIPTA SLKGDNKRSN MPWYKGEALD KFEKPTNLPL RIPIQDVYSI
          IGYKPFIPIS AFEGDNENSN TPWYKGPALD KLPKPIDKPL RIPVQDVYSI
          LGYNPFIPVA SLHGDNKKSN TKWYKGQVID SFQKPTNLPL RLPIQDVYSI
          VGYDQFIPTS GLQGDNNRSN MPWYNGEVLD TFPKPIDKPL RIPIQDVFSI
          LGYDPFIPVS AWTGDNERSN MPWYNGEALD SLPKPIDKPL RIPIQDVYAI
          LGYDPFIPVS AWTGDNERSN MPWYNGEALD SLPKPIDKPL RIPIQDVYAI
          LGYNHFVPVA SYLGDNNKSK MPWYKGEVID TFEKPVDLPL RLPIQDVYTI
          IGYKTFVPIS GYKGDNKPSN MPWYKGQALD AFEKPINKPL RVPVEDVYSI
          IGFKPIIPLS GYKGDNKPSN LSWWKGEALN ALAKPVDKPL RLPVEDVYSI
          LGYNDFIPTA SLKGDNKRSN MPWYKGEALD KFEKPVDLPL RIPIQDVYSI
          VGFKPFIPVS AFEGDNEKSN TPWYKGQELD ALDKPVDLPL RLPIQDVYSI
          VGWKPFVPIS AYKGDNKKSN MPWWKGELLN NLPKPTDKPL RIPVQDVYSI
          VGWKPVVPIS AYKGDNKKSN MPWWKGDLLN QLPKPTDKPL RIPVQDVYSI
          LGYNHFVPVA SFVGDNKKSK MPWYKGEVID TFEKPTNLPL RMPIQDVYTI
          LGYNPFVPVS AWTGENERSN MPWYKGEALD NLPKPVDKPL RLPVQSVLSI
          LGFKPFVPVS AWTGDNKRSN MPWYKGEALD NLEKWAKLPL RIPIQDVYSI
          VGNKPFIPVS AYCGDNEKSN TPWYNGQALD NLEKHTEKPL RLPVQDVYTI
          LGYNDFIPTA SLKGDNKRSN MPWYKGEAID KFEKPVNLPL RIPIQDVYSI
          LGYDPFIPVS AWTGENERSN MPWYNGEALD LLPKPLDKPL RIPIQDVYNV
          VGIKPFVPVS AMAGDNVLSK MPWYKGQALN NLPKQTDKPL RMPIQDVYTI
          LGYNPFIPVS AWTGENERSN MPWYTGEALD MLSKPVDKPL RIPIQDVYAI
          LGYDPFIPIS AWTGENERSN MPWYNGEALD TLPKPINKPL RIPIQDVYNI
          IGYKAVIPGA SFHGDNKKSK MPWYNGEALD MLQLPVDLPL RIPIQSALSI
          VGYKPFVPLS AFKGDNEKSN MGWYDGESLD TLEKPIDLPL RIPVQDVYSI

          SGIGTVPVGR VETGVMKKGD KVIFMPGEVK SIEMHHEEIP QAYPGDNIGW
          ---------- ---------- ---------- ---------- ----------
          SGIGTVPVGR VETGVMKKGD KVVFMPGEVK SIEMHHEEIP QAAPGDNIGW
          SGIGTVPVGR VETGVMKKGD KVVFMPGEVK SIEMHHEEIP QAYPGDNIGW
          SGIGTVPVGR VETGVMKKGD KVVFMPGEVK SIEMHHEEIP QAYPGDNIGW
          SGIGTVPVGR IETGIMNVGD DVSFQPGEVK TIEMHHEEVP KAEPGDNVGF
          SGIGTVPVGR VETGVMKKGD KVVFMPGEVK SIEMHHEEIP QAYPGDNIGW
          SGIGTVPVGR VETGTMKKGD KVVFMPGEVK SIEMHHEEIP QALPGDNIGW
          SGIGTVPVGR IETGVMNTGD DVVFQPGEVK TIEMHHEEVP KAEPGDNVGF
          SGIGTVPVGR IETGLLNTGD NVSFQPGEVK TIEMHHEEVP KAEPGDNVGF
          SGIGTVPVGR IETGLLNTGD NVSFQPGEVK TIEMHHEEVP KAEPGDNVGF
          SGIGTVPVGR VETGTMKKGD KVVFMPGEVK SIEMHHEEIP QALPGDNIGW
          SGIGTVPVGR IETGLLNTGD NVSFQPGEVK TIEMHHEEVP KAEPGDNVGF
          SGIGTVPVGR VETGVMKKGD KVVFMPGEVK SIEMHHEEIP QALPGDNIGW
          SGIGTVPVGR VETGTMKKGD KVVFMPGEVK SIEMHHEEIP QALPGDNIGW
          SGIGTVPVGR VETGTMKKGD KVVFMPGEVK SIEMHHEEIP QALPGDNIGW
          SGIGTVPVGR VETGTMKKGD KVVFMPGEVK SIEMHHEEIP QALPGDNIGW
          SGIGTVPVGR IETGVMNTGD DVSFQPGEVK TIEMHHEEVP KAEPGDNVGF
          SGIGTVPVGR VETGVMKKGD KVVFMPGEVK SIEMHHEEIP QAFPGDNIGW
          SGIGTVPVGR VETGVMKKGD KVVFMPGEVK SIEMHHEEIP QATPGDNIGW
          SGIGTVPVGR VETGVMKKGD KVVFMPGEVK SIEMHHEEIP QATPGDNIGW
          SGIGTVPVGR IETGIMNVGD SVSFQPGEVK TIEMHHEEVP EARPGDNVGF
          SGIGTVPVGR VETGTMKKGD KVVFMPGEVK SIEMHHEEIP QALPGDNIGW
          SGIGTVPVGR VETGVMKKGD KVVFMPGEVK SIEMHHEEIP QATPGDNIGW
          SGIGTVPVGR VETGVMKKGD KVVFMPGEVK SIEMHHEEIP QAVPGDNIGW
          SGIGTVPVGR VETGVMKKGD KVVFMPGEVK SIEMHHEEIP QATPGDNIGW
          SGIGTVPVGR VETGVMKKGD KVVFMPGEVK SIEMHHEEIP QATPGDNIGW
          SGIGTVPVGR VETGVMKKGD KVVFMPGEVK SIEMHHEEIP QATPGDNIGW
          SGIGTVPVGR VETGILNTGD NVSFQPGEVK TVEMHHEEVP KAEPGDNVGF
          SGIGTVPVGR VETGILKKGM NVTFMPGEVK SIEMHHEEIP QAVPGDNIGF
          SGIGTVPVGR VETGVMKKGD KVVFMPGEVK SIEMHHEEIP QAFPGDNIGW
          SGIGTVPVGR VETGVMKKGD KVVFMPGEVK SIEMHHEEIP QAFPGDNIGW
          SGIGTVPVGR VETGVMKKGD KVVFMPGEVK SIEMHHEEIP QATPGDNIGW
          SGIGTVPVGR IETGVMNIGD NVSFQPGEVK TIEMHHEEVP KAEPGDNVGF
          SGIGTVPVGR VETGILNTGD NVSFQPGEVK TVEMHHEEVP KAEPGDNVGF
          DGIGTVPVGR VETGILNVGD NVSFQPGEVK TVEMHHEEVP KAEPGDNVGF
          SGIGLVPVGR VETGIMKKGD KVIFRPGEVK SIEMHHEEIP QALPGDNIGF
          SGIGVVPVGR VETGIMKKGD KVIFRPGEVK SIEMHHEEIP QALPGDNIGF
          SGIGTVPVGR VETGILNTGD NVSFQPGEVK TVEMHHEEVP KAEPGDNVGF
          SGIGTVPVGR VETGMMNIGD NVSFQPGEVK TIEMHHEEVP EAGPGDNVGF
          SGIGTVPVGR VETGILNTGD NVMFMPGEVK TIEMHHEEVA EAGPGDNIGF
          SGVGTVPVGR VESGVLKVGD KIVFMPGEVR SIETHHTKMD KAEPGDNIGF
          SGIGTVPVGR VETGILETGM NVSFQPGEVK TVEMHHEEVP KAEPGDNVGF
          SGIGTVPVGR IETGEMFPGD DVTFQPGEVK TVEMHHEEVD RAGPGDNVGF
          SGIGTVPVGR IETGVMNIGD NVSFQPGEVK TIEMHHEEVP KAEPGDNVGF
          SGVGTVPVGR VETGVMRKND KIVFQPGEVK SIEMHHEEVP EAFPGDNIGW
          SGIGTVPVGR VETGMLRTGD NVRFMPGEVK TIEMHHEEVP EAGPGDNVGF
          SGIGTVPVGR VETGIMKKGD SVIFNPGEVK SIEMHHEEAP QAGPGDNIGW
          TGAGTVVVGR VETGVLKTGD RVVVVPGDVR SIETHHMKLE QAQPGDNVGV
          SGIGTVPVGR IETGTLNPGD NVSFQPGEVK TVEMHHEEVD QAGPGDNVGF
          SGVGTVPVGR VESGVLKVGD KIVFMPGEVR SIETHHTKMD KAEPGDNIGF
          SGIGTVPVGR VETGIMKKGM KVSFMPGEIK SIEMHHEEIP QALPGDNVGF
          ---------- ---------- ---------- ---------- ----------
          SGVGTVPVGR VESGVLKVGD KIVFMPGEVR SIETHHTKMD KAEPGDNIGF
          SGVGTVPVGR VESGVLKVGD KIVFMPGEVR SIETHHTKMD KAEPGDNIGF
          SGVGVVPVGR VETGVLKVGD KVVFMPGEVR SIETHHTKIE KAEPGDNIGF
          SGIGTVPVGR IETGVMKKGM KVSFMPGEVK SIEMHHEEIP EAMPGDNVGF
          SGIGTVPVGR IETGVMNIGD NVSFQPGEVK TIEMHHEEVP KAEPGDNVGF
          SGVGTVPVGR VESGVLKVGD KIVFMPGEVR SIETHHTKMD KAEPGDNIGF
          SGIGTVPVGR VETGTVSPGD DVSFQPGEVK TVEMHHEEVD QAGPGDNVGF
          SGVGTVPVGR VESGVLKVGD KIVFMPGEVR SIETHHTKMD KAEPGDNIGF
          SGIGTVPVGR IETGQMFPGD DVSFQPGEVK TVEMHHEEVD SAGPGDNVGF
          SGVGTVPVGR VESGVLKVGD KIVFMPGEVR SIETHHTKMD KAEPGDNIGF
          SGIGTVPVGR IETGIMKKGM KVSFMPGEIK SIEMHHEEQP QALPGDNVGF
          SGVGTVPVGR VESGVLKVGD KIVFMPGEVR SIETHHTKMD KAEPGDNIGF
          SGIGTVPVGR VETGILNTGD NVSFQPGEVK TVEMHHEEVP KAEPGDNVGF
          SGIGTVPVGR VETGILNIGD NVSFQPGEVK TVEMHHEEVP KAEPGDNVGF
          TGAGTVVVGR VETGVLKVGD RVVIVPGDVR SIETHHMKLE QAQPGDNIGV
          SGIGTVPVGR VETGILNTGD NVSFQPGEVK TVEMHHEEVP KAEPGDNVGF
          SGIGTVPVGR VETGVMKKGD KVIFMPGEVK SIEMHHEEIP QAVPGDNIGW
          SGIGTVPVGR VETGVMKKGD KVIFMPGEVK SIEMHHEEIP QAVPGDNIGW
          SGVGTVPVGR VESGVLKVGD KIVFMPGEVR SIETHHTKMD KAEPGDNIGF
          SGVGTVPVGR VESGVLRVGD KVVFEPGEVK SIEMHHEPIQ EAYPGDNIGF
          SGIGTVPVGR VETGIMKKGM KVSFMPGEIK SIEMHHEEIP QAVPGDNVGF
          SGVGTVPVGR VESGVLRVGD KVIFEPGEVK SIEMHHEPIK EAYPGDNIGF
          TGVGTVPVGR VETGIMKKGD NVIFEPGEVK TIEMHHEMLD QAEPGDNVGF
          TGAGTVVVGR VETGVLKVGD RVVVMPGDVR SIETHHMKLE QAQPGDNIGI
          SGIGTVPVGR VETGIMKKGQ KVTFMPGEVK SIEMHHEEWD QAVPGDNIGW
          SGIGVVPVGR VETGIMKKGD KVIFRPGEVK SIEMHHEEIP QALPGDNIGF
          SGIGTVPVGR VETGIMKKGM KVSFMPGEIK SIEMHHEEIP QALPGDNVGF
          SGVGTVPVGR VESGVLRVGD KVVFEPGEVK SIEMHHEPIQ EAYPGDNIGF
          TGVGTVPVGR VETGIMKKAD NVIFEPGEVK SIEMHHEILD QAEPGDNVGF
          SGVGTVPVGR VETGIIKKGD KIIFEPGEVK TIEMHHEEAE EALPGDNIGW
          TGVGTVPVGR VETGVMKKGD NVIFEPGEVK SIEMHHDMLD SAEPGDNVGF
          SGVGTVPVGK VESGVLKVND VVVFMPGEVR SIETHYTRLE KAEPGDNIGF
          TGAGTVVVGR VETGVLKAGD RVVVVPGDVR SIETHHMKLE QAQPGDNVGV
          KGVGTVPVGR VETGRLRVGD VVIFEPGEVK SIEMHHEPLE EALPGDNIGF
          SGVGTVPVGR VESGVMKVGD KIVFMPAEVR SIETHHTKLE KAEPGDNIGF
          SGIGTVPVGR VETGIMKKGD KVVFMPGEVK SIEMHHEEIE QATPGDNIGW
          SGIGTVPVGR VETGIMKKGQ KVAFMPGEVK SIEMHHEEVD QAVPGDNIGW
          KGVGTVPVGR VETGVLRVGD VVIFEPGEVK SIEMHHEPLQ EAYPGDNIGF
          KGVGTVPVGR VETGVLRVGD VVIFEPGEVK SIEMHHEPLQ EALPGDNIGF
          SGVGVVPVGR IESGVLKVGD KIVFMPGEVR SIETHHTKID KAEPGDNIGF
          SGVGTVPVGR VETGILKVGD KVIFQPGEVK SIEMHHEPIP QAEPGDNIGF
          KGVGTVPVGR VETGVLKVGD VVIFEPGEVK SIEMHHEPLQ EAYPGDNIGF
          SGIGTVPVGR VETGVMKKGD QVTFMPGEVK SIEMHHEEVP QATPGDNIGW
          TGAGTVVVGR VETGVLKVGD KVVIVPGDVR SIETHHMKLE QAQPGDNVGV
          SGVGTVPVGR VESGILKVGD KVIFNPGEVK SIEMHHESIP QAEPGDNIGF
          KGVGTVPVGR VETGILRVGD VVIFEPGEVK SIEMHHEPMQ EAYPGDNIGF
          KGVGTVPVGR VETGKLKVGD VVIFEPGEVK SIEMHHEPLQ EALPGDNIGF
          TGAGTVVVGR VETGVIKPGD RVIVMPGDVR SLETHHMKLD EAKPGDNIGV
          TGVGTVPVGR VETGIMKQGD NVIFEPGEVK SIEMHHETFP EAEPGDNIGF
          KGVGTVPVGR VETGVLRVGD VVIFEPGEVK SIEMHHEPLQ EAYPGDNIGF
          KGVGTVPVGR VETGVLKVGD VVIFEPGEVK SIEMHHESMQ EALPGDNIGF
          SGVGTVPVGR VETGVLKVGD KVIFEPGEVK SIEMHHEPIK EAYPGDNIGF
          TGAGTVITGR VESGVVKVGD TIVALPGDVR SIETHHMKLE EAKAGDNVGI
          KGVGTVPVGR VETGKLRVGE VVIFEPGEVK SIEMHHEPLE EALPGDNIGF
          KGVGTVPVGR VETGKLRVGE VVIFEPGEVK SIEMHHEPLE EALPGDNIGF
          TGAGTVVVGR VETGVLKVGD RVVIVPGDVR SIETHHMKLE QAQPGDNIGV
          TGAGTVVVGR VETGVIKPGD KVIVMPGDVR SLETHHMKLD EAKPGDNIGV
          SGIGTVPVGR VETGIMKKGM KVSFMPGEVK SIEMHHEEIP QALPGDNVGF
          SGIGTVPVGR VETGVMKKGD NVIFMPGEVK SIEMHHEEAP EARPGDNIGW
          KGVGTVPVGR VETGKLKVGD VVIFEPGEVK SIEMHHESMS EAVPGDNIGF
          SGIGTVPVGR VETGVMKKGQ MVTFMPGEVK SIEMHHEEAN EARPGDNIGW
          TGVGTVPVGR VETGVMNKGD NVIFEPGEVK SIEMHHDMLE KAEPGDNVGF
          KGVGTVPVGR VETGVLRVGD VVIFEPGEVK SIEMHHEPMQ EALPGDNIGF
          SGVGTVPVGR VETGVLKVGD TVVFLPGEVR SIEMHHQRIE KALPGDNIGF
          KGVGTVPVGR VETGKLKVGD VVIFEPGEVK SIEMHHEPLQ EALPGDNIGF
          KGVGTVPVGR VETGVLKVGD VIIFEPGEVK SIEMHHESMP EALPGDNIGF
          SGVGTVPVGR VESGVMKVGD KIVFMPAEVR SIETHHTKLD KAEPGDNIGF
          TGIGTVPVGR VETGVIKIND KVIFLPGEVK SIEEHHTAMQ SAEPGDNIGF
          TGVGTVPVGR VETGIIKPGD KVIFEPGEIK TVEMHHEQLP SAEPGDNIGF
          KGVGTVPVGR VETGVLKVGD KIIINPGEVK SIETHHTPLQ EAIPGDNIGF
          TGVGTVPVGR VETGIIKPGD KVIFEPGEIK TVEMHHEQLP SAEPGDNIGF
          TGIGTVPVGR VECGVLKPDT KVIFEPGEVK SIEMHHEQLP QAIPGDNVGF
          KGVGTVPVGR VETGKLKVGD VVIFEPGEVK SIEMHHEPLQ EALPGDNIGF
          KGVGTVPVGR VETGKLKVGD VVIFEPGEVK SIEMHHEPLQ EALPGDNIGF
          TGVGTVPVGR VETGVMKAGD KIVVMPGEIK SIETHHTEMP SAEAGDNIGF
          KGVGTVPVGR VETGKLKVGD VVIFEPGEVK SIEMHHEPLQ EALPGDNIGF
          TGVGTVPVGR VETGIIKPGD KVVFEPGEIK TVEMHHEQLP SAEPGDNIGF
          TGVGTVPVGR VETGIIRPGD KVIFEPGEIK TVEMHHEQLP SAEPGDNIGF
          SGVGTVPVGR VETGILKKGQ KISFMPGEVK SIEMHHEEFP EALPGDNVGF
          KGVGTVPVGR VESGVLRVGD KVIFEPGEVK SIEMHHEPLQ EAKPGDNIGF
          TGVGTVPVGR VETGILRPGD KVVFEPGEVK SIEMHHEQIP QAEPGDNIGF
          TGVGTVPVGR VETGILKPGD KVIFEPGEVK SIEMHHEQIS QAEPGDNIGF
          TGVGTVPVGR VETGVLKKGE NVIFEPGEVK SIEMHHEMIE QAEPGDNIGF
          TGVGTVPVGR VETGVLKKGE NVIFEPGEVK SIEMHHEMIE QAEPGDNIGF
          TGVGTVPVGR VETGIIKPGD KVVFEPGEIK TVEMHHEQLP SAEPGDNIGF
          TGVGTVPVGR VETGILRPGD KVVFEPGEVK SIEMHHEQIP QAEPGDNIGF
          PGAGTVPVGR VETGVLRVGD KVVFMPGEVR SIEMHYQQLQ QAEPGDNIGF
          TGVGTVPVGR VETGVLEVGD TVRFEPGEVR SIEMHHEEIE RAEPGDNIGF
          SGVGTVPVGR VETGVLKKGD KVIFEPGEVK SIEIHHQEIP EAYPGDNIGW
          TGVGTVPVGR VETGTLKKGE NVIFEPGEVK SIEMHHEMID QAEPGDNIGF
          PGVGTVPVGR VETGVLKVGD KVVFMPGEVR SIEMHHQPLQ QAEPGDNIGF
          TGVGTVPVGR VETGIIKPGD KVVFEPGEIK TVEMHHEQLP SAEPGDNIGF
          TGVGTVPVGR VETGILKPGD KVVFEPGEVK SIEMHHEQIP QAEPGDNIGF
          TGVGTVPVGR VETGIMKQGE NVIFEPGEVK SIEEHHENMP SAEPGDNIGF
          TGVGTVPVGR VETGIIRPGD KVVFEPGEVK TVEMHHEQLP SAEPGDNIGF
          TGVGTVIVGR VETGVLKPGD TIVIEPAEVK SIEMHHERLE KAEPGDNIGI
          SGVGTVPVGR VETGVLRVGD KVVFMPGEVR SIETHHVRIE KAEPGDNIGF
          SGVGTVPVGR VETGVLKVGD RVVFMPGEVR SIETHHVRIE KAEPGDNIGF
          TGVGTVPVGR VETGVMKPGD KVVFEPGEVK SIEMHHEQLP KAEPGDNVGF
          TGIGTVPVGR VETGVLKPGD KVIFLPGDVK SIEMHHEPLQ QAEPGDNIGF
          TGIGTVPVGR IETGVMKVGD KVIFMPGDVK SIEMHHEPMQ QAGPGDNIGF
          TGVGTVPVGR VETGILKPGD KVVFEPGEVK SIEMHHEQIP QAEPGDNIGF
          TGVGTVPVGR IETGILKTAE NIAFEPGEVK SIEMHHEVLD KAEPGDNVGF
          TGIGTVPVGR VETGVLKVGD KVTFMPGEVK SIEMHHEPMK EAYPGDNIGF
          TGIGTVPVGR VETGVLKVGD KVTFMPGEVK SIEMHHEPMK EAYPGDNIGF
          TGVGTVPVGR VETGVMKPGD KVVFEPGEIK TIEAHHEQLP KAEPGDNVGF
          PGAGTVVTGR VETGVLKPGD KVIVMPADVK SIQMHYQDLQ QAEPGDNVGV
          TGVGTVPVGR VETGVLKVGD KVVFMPGEVR SIEMHHEKIE QAMPGDNIGF
          TGIGTVPVGR VETGILKPKT KVVFMPGEVK SIEMHHEQMQ QALPGDNVGF
          TGVGTVPVGR VETGILRPGD KVVFEPGEVK SIEMHHEQIP QAEPGDNIGF
          SGVGVVPVGR VETGVLKVGD KVVFMPGEVK SIETHYTKIE KAEPGDNIGF
          TGIGTVPVGR IETGILKPNM KIMFEPGEVK SIEMHHEQLP QAGPGDNVGF
          SGVGTVPVGR VETGVLKVGD KLIFNPGEVR SIETHHTKIE KAEPGDNIGF
          SGIGVVPVGR VETGVLKVGD KVVFMPAEVK SIETHHTKIE KAEPGDNIGF
          KGIGTVLTGR VETGKLKPGD KIIVLPGEVK SIEMHHKPLE EALPGDNIGF
          TGVGTVPVGR VETGVLKVGD TVVFEPGEVK SIEMHHEAME KAEPGDNIGF

          NVRGIGKNDV RRGDVCGHTD NPPKVAEFVG QIVVLQHPSA ITAGYTPVFH
          ---------- ---------- ---------- ---------- ----------
          NVRGIGKNDV RRGDVCGHVD NPPKVAEFVG QIVVLQHPSA ITAGYTPVFH
          NVRGIGKNDV RRGDVCGHTD NPPKVAEFVG QIVVLQHPSA ITAGYTPVFH
          NVRGIGKNDV RRGDVCGHTD NPPKVAEFVG QIVVLQHPSA ITAGYTPVFH
          NVRGIGKDDI RRGDVCGPAE DPPSVATFQA QVVVMQHPSV ITAGYTPVFH
          NVRGIGKNDV RRGDVCGHTD NPPKVAEFVG QIVVLQHPSA ITAGYTPVFH
          NVRGIGKADV RRGDVCGHTD NPPKVATFVG QIVVLQHPSA ITAGYTPVFH
          NVRGIGKDDI RRGDVCGPAD DPPKVATFQA QIVVMQHPSV ITSGYTPVFH
          NVRGIGKDDI RRGDVCGPAD DPPSVATFQA QIVVMQHPSV ITAGYTPVFH
          NVRGIGKDDI RRGDVCGPAD DPPSVATFQA QVVVMQHPSV ITAGYTPVFH
          NVRGIGKADV RRGDVCGHTD NPPKVATFVG QIVVLQHPSA ITAGYTPVFH
          NVRGIGKDDI RRGDVCGPAD DPPSVATFQA QIVVMQHPSV ITAGYTPVFH
          NIRGIGKADV RRGDVCGHVD NPPKVAEFVG QIVVLQHPSA ITAGYTPVFH
          NVRGIGKADV RRGDVCGHVD NPPKVATFVG QIVVLQHPSA ITAGYTPVFH
          NVRGIGKADV RRGDVCGHVD NPPKVATFVG QIVVLQHPSA ITAGYTPVFH
          NVRGIGKADV RRGDVCGHTD NPPKVATFVG QIVVLQHPSA ITAGYTPVFH
          NVRGIGKDDI RRGDVCGPAD DPPSVATFQA QIVVMQHPSV ITAGYTPVFH
          NVRGIGKNDV RRGDVCGPVE NPPKVAEFVG QIVVLQHPSA ITAGYTPVFH
          NVRGIGKNDV RRGDVCGHAD NPPKVAEFVG QIVVLQHPSA ITAGYTPVFH
          NVRGIGKNDV RRGDVCGHAD NPPKVAEFVG QIVVLQHPSA ITAGYTPVFH
          NVRGIGKDDI RRGDVCGPAD EPPSVATFQA QIVVMQHPSV ITAGYTPVFH
          NVRGIGKADV RRGDVCGHTD NPPKVATFVG QIVVLQHPSA ITAGYTPVFH
          NVRGIGKNDV RRGDVCGHAD NPPKVAEFVG QIVVLQHPSA ITAGYTPVFH
          NVRGIGKSDV RRGDVCGLVS NPPSVAEFVG QIVVLQHPSA ITAGYTPVFH
          NVRGIGKNDV RRGDVCGHAD NPPKVAEFVG QIVVLQHPSA ITAGYTPVFH
          NVRGIGKNDV RRGDVCGHAD NPPKVAEFVG QIVVLQHPSA ITAGYTPVFH
          NVRGIGKNDV RRGDVCGHAD NPPKVAEFVG QIVVLQHPSA ITAGYTPVFH
          NVRGVGKDDI RRGDVCGPAD DPPSVATFQA QIVVMQHPSV ITEGYTPVFH
          NVRGIGKDDV RRGDVCGASD NPPAVAEFTA QIVVLQHPSA ITVGYTPVFH
          NVRGIGKNDV RRGDVCGPVE NPPKVAEFVG QIVVLQHPSA ITAGYTPVFH
          NVRGIGKSDI RRGDVCGPVD NPPSVAEFVG QIVVLQHPSA ITAGYTPVFH
          NVRGIGKNDV RRGDVCGHAD NPPKVAEFVG QIVVLQHPSA ITAGYTPVFH
          NVRGIGKDDI RRGDICGPAD DPPTVATFQA QIVVMQHPSV ITAGYTPVFH
          NVRGVGKDDI RRGDVCGPAD DPPSVATFQA QIVVMQHPSV ITEGYTPVFH
          NVRGIGKDDI RRGDVCGPAD DPPTVATFQA QIVVMQHPSV ITAGYTPVFH
          NVRGIEKNLI RRGDVCGHVD KQPTVAEFKA QVVVLQHPSA ITAGYTPVFH
          NVRGVEKNAI RRGDVCGPVD KQPTVAEFKA QIQVLQHPSA ISAGYTPVFH
          NVRGVGKDDI RRGDVCGPAD DPPSVATFQA QIVVMQHPSV ITEGYTPVFH
          NVRGIGKDDI RRGDVCGPAD DPPTVATFQA QIVVMQHPSV ITAGYTPVFH
          NVRGVGKDDI RRGDVCGPAD EPPSVATFSA QIVVMQHPSV ITAGYTPVIH
          NVRGVEKKDI KRGDVVGHPN NPPTVAEFTA RIIVVWHPTA LANGYTPVIH
          NVRGIGKDDI RRGDVCGPAE DPPSVATFKA QIVVMQHPSV ITAGYTPVFH
          NVRGVGKDDI RRGDVCGPAD DPPSVATFQA QIVVMQHPSV ITAGYTPVFH
          NVRGIGKDDI RRGDVCGPAD DPPKVATFTA QIVVMQHPSV ITAGYTPVFH
          NVRGVSKKDI RRGDVCGSVE KPPTVAEFKA QIVVLQHPSA ISAGYTPVFH
          NVRGVGKDDI RRGDVCGPAD DPPSVATFTA QIVVMQHPSV ITAGYTPVIH
          NVRGVGKNDV RRGDVCGPTA NPPSVAEFTA QIVVLQHPSA ITVGYTPVFH
          NVRGINKEDV KRGDVLGKVD NIPTVAEIVA RIVVLWHPTA IGPGYAPVMH
          NVRGVGKDDI RRGDVCGPAD EPPSVATFKA QVVVMQHPSV ITAGYTPVFH
          NVRGVEKKDI KRGDVVGHPN NPPTVAEFTA RIIVVWHPTA LANGYTPVLH
          NVRGIGKGDI RRGDVCGPVE APPTVAEFTA QIVVLQHPSA LTVGYTPVFH
          ---------- ---------- ---------- ---------- ----------
          NVRGVEKKDI KRGDVVGHPN NPPTVAEFTA RIIVVWHPTA LANGYTPVLH
          NVRGVEKKDI KRGDVVGHPN NPPTVAEFTA RIIVVWHPTA LANGYTPVLH
          NVRGVEKKDI KRGDVAGSLN VPPTVAEFTA QIIVIWHPTA VSVGYTPVVH
          NVRGIGKNDI RRGDVCGPEE KPPSVAEFTA QIVVLQHPSA ITVGYTPVFH
          NVRGLGKDDI RRGDVCGPAD DPPSVATFQA QVVVMQHPSV ITAGYTPVFH
          NVRGVEKKDI KRGDVVGHPN NPPTVAEFTA RIIVVWHPTA LANGYTPVLH
          NVRGIGKDDI RRGDVCGPSS NAPTVATFKA QVVVMQHPSV ITAGYTPVFH
          NVRGVEKKDI KRGDVVGHPN NPPTVAEFTA RIIVVWHPTA LANGYTPVLH
          NVRGIGKDDI RRGDVCGPAD DPPTVATFQA QIVVMQHPSV ITAGYTPVFH
          NVRGVEKKDI KRGDVVGHPN NPPTVAEFTA RIIVVWHPTA LANGYTPVIH
          NVRGVGKNDI RRGDVCGPAD IPPTVAEFTA QIVVLQHPSA ITVGYTPVFH
          NVRGVEKKDI KRGDVVGHPN NPPTVAEFTA RIIVVWHPTA LANGYTPVLH
          NVRGIGKDDI RRGDVCGPAD DPPTVATFQA QVVVMQHPSV ITAGYTPVFH
          NVRGLGKDDI RRGDVCGPAD DPPSVATFKA QVVVMQHPSV ITAGYTPVFH
          NVRGIAKEDV KRGDVLGKPD NVPTVAEIVA RIVVLWHPTA IGPGYAPVMH
          NVRGVGKDDI RRGDVCGPAD DPPSVATFQA QVVVMQHPSV ITAGYTPVFH
          NVRGIGKNDV RRGDVCGHVD NPPKVAEFVG QIVVLQHPSA ITAGYTPVFH
          NVRGIGKNDV RRGDVCGHVD NPPKVAEFVG QIVVLQHPSA ITAGYTPVFH
          NVRGVEKKDI KRGDVVGHPN NPPTVAEFTA RIIVVWHPTA LANGYTPVLH
          NVRGVSKKDI RRGDVAGHPD NPPTVVDFTA QLVVLQHPTA ITVGYTPVVH
          NVRGIAKGDI RRGDVCGPAE QPPTVAEFTA QVVVLQHPSA ITVGYTPVFH
          NVRGVSKNDI RRGDVAGHPD NPPTVADFTA QIVVLQHPTA ITVGYTPVVH
          NVRGVGKNDI RRGDVAGHTT NAPTVAEFTA QIVVLQHPGV ITVGYTPVFH
          NVRGIEKEDV KRGDVMGHLA NPPTVAEIVA RIAVLWHPTA IGPGYTPVLH
          NVRGIGKNDV RRGDVCGPAD KPPSVAEFTG QIVVLQHPSA ITVGYTPVFH
          NVRGVDKNAI RRGDVCGPVD KQPTVAEFKA QIVVLQHPSA ISAGYTPVFH
          NVRGIGKGDI RRGDVCGPSD VPPTVAEFIA QVVVLHHPSA LTVGYTPVFH
          NVRGVSKKDI RRGDVAGHPD NPPTVVDFTA QLVVLQHPTA ITVGYTPVVH
          NVRGVGKNDI RRGDVAGHTN TPPSVAEFTA QIVVLQHPGV ITVGYTPVFH
          NVRGIGKKDI KRGDVCGHVD SPPTVAEFTA QIVVLQHPSA ISAGYTPVFH
          NVRGVGKNDI RRGDVAGHTD NAPTVAEFTA QIVVLQHPGV ITVGYTPVFH
          NVRGVEKKDI KRGDVAGHLD NPPTVAEFTA RIIVVWHPTA IAVGYAPVLH
          NVRGINKEDV KRGDVLGKVD NIPTVTEIIA RIVVLWHPTA IGPGYAPVMH
          NVRGVGKNDI KRGDVAGHTT NPPTVVTFKA QIIVLNHPTA ITIGYTPVLH
          NVRGIDKKDV KRGDVVGHTT NPPTVAEFTA RVIVVWHPTA LAVGYTPVVH
          SVRGVGKADV RRGDVCGHSA NPPSVAEFTA QIVVLQHPSA ITVGYTPVFH
          NVRGIGKNDV RRGDVCGPAE KPPSVAEFTG QIVVLQHPSA ITVGYTPVFH
          NVRGVGKNDI KRGDVAGHTT NPPTVVTFKA QIIVLNHPTA ITVGYTPVLH
          NVRGVGKNDI KRGDVAGHTT NPPTVVTFKA QIIVLNHPTA ITVGYTPVLH
          NVRGVEKKDV KRGDVAGSVQ NPPTVAEFTA QVIVIWHPTA VGVGYTPVLH
          NVRGVSKNEI RRGDVCGHVD NPPTVVDFTA QIVVLQHPTA ITVGYTPVVH
          NVRGVGKNDI KRGDVAGHTN NPPTVVTFKA QIIVLNHPTA ITVGYTPVLH
          SVRGLGKGDA RRGDVAGHKD NPPTVAEFTA QIVVLQHPSA ITVGYTPVFH
          NVRGINKEDV KRGDVLGKVD NIPTVAEIVA RIVVLWHPTA IGPGYAPVMH
          NVRGVSKNDV RRGDVAGHPD NPPTVVDFTA QIVVLQHPTA ITVGYTPVVH
          NVRGVGKNDI KRGDVAGHTN NPPTVVTFKA QIIVLNHPTA ITVGYTPVLH
          NVRGVSKNDI KRGDVAGHPD KAPTVVTFKA QIIVLNHPTA ITVGYTPVLH
          NLRGIEKDDV RRGDVLGKVD NPPTVAEIVA RIIVLWHPTA IGPGYAPVMH
          NVRGVGKNDI RRGDVAGHTA DAPTVAEFTA QVVVLQHPGV ITVGYTPVFH
          NVRGVGKNDI KRGDVAGHTT NPPTVVTFKA QIIVLNHPTA ITVGYTPVLH
          NVRGVGKNDI KRGDVAGHTN NPPTVVTFKA QIIVLNHPTA ITVGYTPVLH
          NVRGVGKNDI RRGDVCGHPD NPPTVADFTA QIIVLQHPTA ITVGYTPVVH
          NVRGFERQDL KRGDVVGHLN NPPTVAEIVA RIAVLEHPTT IGVGYTPVMH
          NVRGVSKNDI KRGDVAGHTT NPPTVVTFKA QIIVLNHPTA ITVGYSPVLH
          NVRGVSKNDI KRGDVAGHTT NPPTVVTFKA QIIVLNHPTA ITVGYSPVLH
          NVRGISKEDV RRGDVLGKVD NVPTVAEIVA RVVILWHPTA IGPGYAPVMH
          NLRGIEKDDV KRGDVLGKVD NPPTVAEIVA RVIILWHPTA IGPGYAPVMH
          NVRGIAKGDL RRGDVTGPAD APPTVAEFTA QIVVLQHPSA ITVGYTPVFH
          NVRGVGKTDV RRGDVCGHSK NPPTVAEFTA QIVVLQHPSA ITVGYTPVFH
          NVRGVGKNDI KRGDVAGHPD TAPTVVTFKA QIIVLNHPTA ITIGYTPVLH
          NVRGVGKADV RRGDVCGESK NPPTVAEFTG QVVVLQHPSA ITIGYTPVFH
          NVRGVGKNDI RRGDVAGHTD NAPTVAEFTA QIVVLQHPGV ITVGYTPVFH
          NVRGVGKNDI KRGDVAGHTN NPPTVVTFKA QIIVLNHPTA ITIGYTPVLH
          NVRGVSKEQI KRGDVAGHPT NPPTVVEFVA RVMIVWHPSA IAPGYTPVIH
          NVRGVSKNDI KRGDVAGHPD KPPTVVTFKA QIIVLNHPTA ITVGYSPVLH
          NVRGVGKNDI KRGDVAGHTT NPPTVVTFKA QIIVLNHPTA ITIGYTPVLH
          NVRGIDKKDV KRGDVVGHAT NPPTVAEFTA RIIVVWHPTA LAVGYTPVLH
          NVRGIAKNDL KRGDVCGPVS APPTVVSFTA QIVVLQHPSV IAAGYKPVFH
          NVRGVGKKDI KRGDVLGHTT NPPTVADFTA QIVVLQHPSV MTVGYTPVFH
          NVKGVEKSQL RRGDVAGHTT NPPTVAEFTG RIFVLYHPTA IAAGYTPVLH
          NVRGVGKKDI KRGDVLGHTT NPPTVADFTA QIVVLQHPSV MTVGYTPVFH
          NVRGIAKNDV RRGDVAGPVD NPPTVASFKA QVMVLNHPSV ITVGYTPVFH
          NVRGVSKNDI KRGDVAGHTD KPPSVVTFKA QIIVLNHPTA ITVGYSPVLH
          NVRGVSKNDI KRGDVAGHTD KPPTVVTFKA QIIVLNHPTA ITVGYSPVLH
          NLRGVEKKDI KRGDVLGSPD NPPNVAEFKA QIIVIHHPTA IAPGYTPVMH
          NVRGVSKNDI KRGDVAGHTD KPPTVVTFKA QIYVLNHPTA ITVGYSPVLH
          NVRGVGKKDI KRGDVLGHTT NPPTVADFTA QIVVLQHPSV MTVGYTPVFH
          NVRGVGKKDI KRGDVLGHTT NPPTVADFTA QIVVLQHPSV MTVGYTPVFH
          NVRGIAKNDV RRGDVCGPIE NPPTVAEFTA QVVVLQHPSV LSVGYTPVFH
          NVRGVSKKDI RRGDVTGHLD NPPTVADFTA QIIVLQHPTA ITVGYTPVVH
          NVRGVSKKDI KRGDVCGHPD NPPTVAEFTA QIVVLQHPTA ITVGYTPVFH
          NVRGVSKKDI KRGDVCGHPD NPPTVAEFTA QIVVLQHPTV ITVGYTPVFH
          NVRGVGKNDI RRGDVAGHLD NPPKVAEFTA QIVVLQHPGV ITVGYTPVFH
          NVRGVGKNDI RRGDVAGHLD NPPKVAEFTA QIVVLQHPGV ITVGYTPVFH
          NVRGVGKKDI KRGDVLGHTT NPPTVADFTA QIVVLQHPSV MTVGYTPVFH
          NVRGVSKKDI KRGDVCGHPD NPPTVAEFTA QIVVLQHPTA ITVGYTPVFH
          AVRGVSKSDI KRGDVAGHLD KPPTVAEFEA RIFVIWHPSA ITVGYTPVIH
          NVKGVGKNDI SRGDVACHPD EPATVVTFIA QIVVLQHPSA ITAGYTPVFH
          NVRGIGKNDI RRGDVCGHVD NPPTVAEFTA QIVVLQHPSA ISAGYTPVFH
          NVRGVGKNDI RRGDVAGHLD NPPKVAEFTA QIVVLQHPGV ITVGYTPVFH
          NVRGISKKDI RRGDVAGHVD KPPTVAEFTA RIFVIWHPSA ITVGYTPVIH
          NVRGVGKKDI KRGDVLGHTT NPPTVADFTA QIVVLQHPSV LTVGYTPVFH
          NVRGVSKKDI KRGDVCGHPD NPPTVAEFTA QLVVLQHPTA ITVGYTPVFH
          NVRGVGKNDI RRGDVAGHVD SAPTVATFDA QIVVLQHPGV ITVGYTPVFH
          NVRGVGKKDI KRGDVLGPVD NAPSVADFDA QIVVLQHPSV ITAGYTPVFH
          NIKGIDKKEI KRGDVIGHPN NPPTVAEFTA QIVVLQHPTA IAPGYTPVIH
          NVRGVSKRDI RRGDVAGHLD NPPTVAEFTA RVFIIWHPTA ITVGYTPVIH
          NVRGVSKRDI RRGDVTGHPD NPPTVAEFTA RVFIIWHPTA VTVGYTPVIH
          NVRGVGKKDI KRGDVVGHPD NAPTVAEFTA QIVVLQHPSV ITAGYTPVFH
          NVRGIAKNDI KRGDVCGHLD SPPTVVAFTA QIVVLNHPSV IAPGYKPVFH
          NVRGIAKNEL KRGDVCGPAN NPPTVVGFTA QIVVLNHPSV IAAGYKPVFH
          NVRGVSKKDI KRGDVCGHPD NPPTVAEFVA QIVVLQHPTA ITVGYTPVFH
          NVRGVGKNDI KRGDVAGTTQ NPPSVAEFKA QIVVLQHPGV MTVGYTPVFH
          NVRGIGKKDI KRGDVCGHTS NPPTVASFIA QIVVLNHPSV IAPGYTPVFH
          NVRGIGKKDI KRGDVCGHTS NPPTVASFTA QIVVLNHPSV IAPGYTPVFH
          NVRGVGKKDI KKGDVLGHPD NIPTVAEFTA QIVVLQHPSV MTVGYTPVFH
          ALRGVEKNQV KRGDVIGKTD NPPTVAEFTA RVVVVWHPSA IAVGYTPVIH
          NVRGVSKNDI KRGDVAGHPE NPPTVAQFTA RVFVIWHPSA IAVGYTPVIH
          NVGGVAKNDI KRGDVAGPVD NPPAVAEFTA QIIVLNHPSV ITVGYTPVFH
          NVRGVSKKDI KRGDVCGHPD NPPTVAEFTA QIVILQHPTA ITVGYTPVFH
          NVKGVEKKDI KRGDVAGSLD VPPTVAEFTA RIMIMWHPTA IAVGYTPVIH
          NVRGVAKNDV KRGDVAGPVD NPPSVATFTA QIVVLNHPSV ITVGYTPVFH
          NVRGVERKDI KRGDVAGHTT NPPTVSEFTA RIFVMWHPTA ITVGYTPVVH
          NVKGVEKKDI KRGDVAGSLD VPPTVAEFTA RIMVMWHPTA IAVGYTPVIH
          SVRGIEKGDV MRGDVAGHLD NPPTVAEIVA LIHVIYHPSA ITVGYAPVLH
          NVRGVGKDDI RRGDVAGHTD SPPTVAEFTA QIVVLQHPGA ITVGYTPVFH

          AHTSQIACQL ISLDKKLDPK TGQVKEEHPT FIKAGDAAIV TIKPTKPMVI
          ---------- ---------- ---------- ---------- ----------
          AHTSQIACQL IALNRKLDPK TGQVKEENPT FLKAGDAAIV TIKPTKPMVI
          AHTSQIACQL IELNKKLDPK TGQVKEENPT FIKAGDAAIV TIKPTKPMVI
          AHTSQIACQL IELNKKLDPK TGQVKEENPT FIKAGDAAIV TIKPTKPMVI
          AHTAQVACTI ESIDKKMDPS SGEVAEEDPD FIQSGDAAVV TIRPQKPLSI
          AHTSQIACQL IELNKKLDPK TGQVKEENPT FIKAGDAAIV TIKPTKPMVI
          AHTSQIACQL IELNKKLDPK SGQVKEENPT FLKAGDAAIV TIKPTKPMVI
          AHTSQVACTI ESIDKKMDPS SGEVAEENPD FIQSGDAAVV TIRPQKPLSI
          AHTAQVACTI ESIDKKMDPS SGEVAEENPD FIQSGDAAVV TIRPQKPLSI
          AHTAQVACTI ESIDKKMDPS SGEVAEENPD FIQSGDAAVV TIRPQKPLSI
          AHTSQIACQL IELNKKLDPK SGQVKEENPT FLKAGDAAIV TIKPTKPMVI
          AHTAQVACTI ESIDKKMDPS SGEVAEENPD FIQSGDAAVV TIRPQKPLSI
[truncated: 367,947 more chars]
