# Supplementary material for: Genome-Wide Analysis Reveals Ancestral Lack of Seventeen Different tRNAs and Clade-Specific Loss of tRNA-CNNs in Archaea
Source: Front Microbiol. 2018 Jun 7;9:1245. doi: 10.3389/fmicb.2018.01245 (PMC6000648; doi:10.3389/fmicb.2018.01245)
Supplement: DATASET S1 — Alignments for phylogenetic analysis by ClustalW, Muscle, and Probcons. This zip file includes concatenated alignment of orthologous proteins used in phylogenetic analysis. Single copy proteins were selected from all orthologous groups and were aligned separately by ClustalW, Muscle, and Probcons. Gblocks was used to select proper region for phylogenetic analysis and to produce the concatenation with minimum length of a block 3, allowed gap position half, and other parameters default. [file Data_Sheet_1.ZIP › seq_aligned_muscle.phylip]

 169 3526
Methanosarcina_acetivorans_C2A  ---------- NRKRSKV--- ------GFRS RM-------- ---SSKNG--
Bacillus_subtilis_subsp_subtilis_str_168  ---------- KRKHSKV--- ------GFRK RM-------- ---STKNG--
Methanosarcina_horonobensis_HB_1___JCM_15518  IPVGANIVCA DNSGAKILEV INVPRHTRAS RLPSASVGDF CNVVVKKGPA
Methanosarcina_siciliae_C2J  LPVRARLKCA DNTGAKLLMI IGVHGYGRKD RVPTASVGDM VTVVVKRGKY
Methanosarcina_siciliae_T4_M  LPVGAYLNVA DNSGAKVVKL IAVKGYGRKR RLAKAGIADL VIVSVRDGKP
Natronococcus_occultus_SP4  LSKGALINCA DNSGARELKL LSVSGYGVKN RQPQAGVGDK VTVSVTKGTP
Methanosarcina_siciliae_HI350  LEKGSLIKCA DNTGARELKI TSVSGYGTKN RHPKAGLGDT ITVSVTKGTP
Methanosarcina_barkeri_str__Wiesmoor  LEKGSLITCA DNTGARELRV ISVSGYGTKN RHPKAGLGDK ITVSVTKGTP
Natronobacterium_gregoryi_SP2  LEKGSIVTCA DNTGARELKV ISTHGYGTKN RHPKAGLGDK ITVSVTKGTP
Haloterrigena_turkmenica_DSM_5511  LEKGSLITCA DNTGARELKV TSISGYGTKN RHPKAGLGDK ITVSVTKGTP
Natrinema_pellirubrum_DSM_15624  LEKGSLITCA DNTGARELRV VSTAGYGTKN RHPKAGLGDK VTVSVTKGTP
Methanosarcina_barkeri_str__Fusaro  LEKGSLVTCA DNSGARELKV ISVAGYGTKN RHPKAGLGDK ITVSVTKGTP
Natrinema_sp__J7_2  LEKGSLVTCA DNSGARELKV ISVAGYGTKN RHPKAGLGDK ITVSVTKGTP
Methanosarcina_barkeri_3  LEKGSLITCA DNTGARELKV ISVHGYGTKN RHPKAGLGDK ITVSVTKGTP
Methanosarcina_sp__Kolksee  LEKGSLITCA DNTGARELKV ISVHGYGTKN RHPKAGLGDK ITVSVTKGTP
Methanosarcina_vacuolata_Z_761  LEKGSLITCA DNTGARELKV ISVHGYGTKN RHPKAGLGDK ITVSVTKGTP
Methanosarcina_barkeri_MS  LSKGSLITCA DNTGARELKV ISVAGYGTKN RHPKAGIGDK VTVSVTKGTP
Halopiger_xanaduensis_SH_6  VARGSLVTCA DNTGARELKI ISVAGYGTKN RHPKAGIGDK VTVSVTKGTP
Methanosarcina_sp__WWM596  VARGSLVTCA DNTGARELKI ISVAGYGTKN RHPKAGIGDK VTVSVTKGTP
Methanosarcina_mazei_S_6  LERGSLVTCA DNTGARELKV ISVMGSGTKN RHPKAGIGDQ VTVSVTKGTP
Methanosarcina_mazei_LYC  LARGSLITCA DNTGARQLKV ISVKGYGTKN RHPKAGIGDQ VTVSVTKGTP
Natrialba_magadii_ATCC_43099  LKKGSLVTCA DNTGARELKV ISVAGYGTKN RQPKAGLGDK VTVSVTKGTP
Methanosarcina_barkeri_227  LKKGSLVTCA DNTGARELKI ISVSGYGTKS RQPKAGIGDK VTVSVTKGTP
Methanosarcina_mazei_C16  LKKGSLVTCA DNTGARELKV ISVSGYGTKN RQPKAGLGDK VTVSVTKGTP
Methanosarcina_sp__MTP4  LKKGSLVTCA DNTGARELKV ISVAGYGTKN RQPKAGIGDK VTVSVTKGTP
Methanosarcina_mazei_Go1  LKKGSLVTCA DNTGARELKV ISVAGYGTKN RQPKAGIGDK VTVSVTKGTP
Methanosarcina_mazei_WWM610  LKKGSLVTCA DNTGARELKV ISVAGYGTKN RQPKAGLGDK VTVSVTKGTP
Methanosarcina_mazei_SarPi  LKKGSLVTCA DNTGARELKV ISVSGYGTKN RQPKAGLGDK VTVSVTKGTP
Haloarcula_sp__CBA1115  LKKGSLVTCA DNTGARELKV ISVSGYGTKN RQPKAGLGDK VTVSVTKGTP
Methanospirillum_hungatei_JF_1  LKKGSLITCA DNTGARELKV ISVSGYGTKN RQPKAGLGDK VTVSVTKGTP
Methanosarcina_sp__WH1  LQTGSKMVCA DNTGARVVQI VSVFGYGVKN RQPKMGLGDL ATVTVKKGTP
Methanosarcina_lacustris_Z_7289  LATGSRMVCS DNTGARLVEV VSVDRYGVRR RQPCLGLGDV ATVSVKKGTP
Methanosarcina_mazei_Tuc01  LATGSKLTCA DNTGARQVQV VSVNQYGVRK RQPKLGLGDM ATVSVKKGTP
Halovivax_ruber_XH_70  LGTGTRMACV DNTGARLVQV VSVDRYGVRR RQPKMGLGDL ATVSVKKGTP
Haloarcula_marismortui_ATCC_43049  VSTGTKLTCA DNTGARVVQV VSVFGYGVRR RQPKLGLADI ATVSVKKGTP
Halomicrobium_mukohataei_DSM_12286  LATGTRLACA DNTGARTVQI ISVFGYGVRR RQPKLGLGDL CTASVQKGTP
Methanocella_arvoryzae_MRE50  LATGTKLTCA DNTGARIVQI VSVFGYGVRR RQPKMGLGDI ATVTVKKGTP
Methanocella_paludicola_SANAE  LSTGTRLLCA DNTGAREVQI VSVFGYGVRR RQPKMGLGDI ATVSVKKGTP
Haloarcula_hispanica_N601  LPLGANIVCA DNTGARSISL IDVKAYGKAR RIPAAGVGDM FIASVKKGTP
Salinarchaeum_sp__Harcht_Bsk1  LPLGAVIPCA DNTGAKMISL IGVKDLTVAR RIPAAGVGTL FIASVRKGTP
Haloferax_mediterranei_ATCC_33500  LPLGALIPCV DNTGAKMISL IDVKALTVAK RIPAAGVGDM FIASVKKGTP
Sulfolobus_solfataricus_P2  LPTGARLVCA DNTGAKEVEI IQVLKYSVAR KYPSAGVGDM VIVSVKKGSP
Halalkalicoccus_jeotgali_B3  LPTGARLICA DNTGAKEVEI IQVLKYSVAR KYPSAGVGDM VIVSVKKGSP
Halorhabdus_utahensis_DSM_12940  SQTGTVLNVI DNTGAKTIAI ITVPRYGTSR RYPKASVGDI VIASVKKGTP
Halobacterium_sp__DL1  VCEQTQLNVI DNTGAKIIQI ITVPSYGVTR RLPQAGVGDM IIASVKKGTP
Methanosaeta_concilii_GP6  LLNGSRLNVI DNSGAKEIEI ITVPRYGVAR RVPSAALGDM VIASVKKGTP
Haloferax_volcanii_DS2  LPIGAYLKCA DNSGAKILQI IGVVGYGTRR RLASAGVGDM VIARVKKGRP
Methanolobus_psychrophilus_R15  LPVGAYLKVA DNSGAKVIQI IGVVEYGVRR RLASAGVGDM VVATVKKGRP
Pyrobaculum_oguniense_TE7  IPIGAYLTVA DNSGAKVIQV IGVVEYGTRR RLASAGVGDM VVATVKKGRP
Halogeometricum_borinquense_DSM_11551_PR_3  IPVGAYLTVA DNSGAKVIQV IGVVEYGTRR RLASAGVGDM VVATVKKGRP
Sulfolobus_islandicus_Y_N_15_51  LPVGAYLTVA DNSGAKVIQI IGVVEYGTRR RLASAGVGDM VVATVKKGRP
Methanoregula_formicica_SMSP  LPVGAYLTVA DNSGAKVIQI IGVVEYGTRR RLASAGVGDM VVATVKKGRP
Staphylococcus_aureus_subsp_aureus_NCTC_8325  LPIGAYLTVA DNSGAKVIQI IGVVEYGTRR RLASAGVGDM VVATVKKGRP
Sulfolobus_islandicus_L_S_2_15  IPVGAYLTVA DNSGAKVIQV IGVVEYGTRR RLASAGVGDM VVATVKKGRP
Sulfolobus_islandicus_M_16_27  LPVGAYLKVA DNSGAKVIQI IGVVGYGTRR RLASAGVGDM VVATVKKGRP
Sulfolobus_tokodaii_str__7  LPVGAYLKVA DNSGAKVIQI IGVVGYGTRR RLASAGVGDM VVATVKKGRP
Methanolacinia_petrolearia_DSM_11571  LTIGAYLKVA DNSGAKVVQI IGVVGYGTRR RLASAGVGDM VVATVKKGRP
Halostagnicola_larsenii_XH_48  LPIGAYLKVA DNSGAKLIQI IGVVGYGTRR RLASAGVGDM VVATVKKGRP
Sulfolobus_islandicus_Y_G_57_14  LPIGAYLKVA DNSGAKVIQI IGVVGYGTRR RLAAAGVGDM VVATVKKGRP
Haloquadratum_walsbyi_C23  LPIGAYLKVA DNSGAKVIQI IGVVGYGTRR RLAAAGVGDM VVATVKKGRP
Sulfolobus_islandicus_M_14_25  LPIGAYLKVA DNSGAKVIQI IGVVGYGTRR RLASAGVGDM VVATVKKGRP
Halorhabdus_tiamatea_SARL4B  LPIGAYLKVA DNSGAKVIQI IGVVGYGVRR RLASAGVGDM VVATVKKGRP
Sulfolobus_solfataricus_98_2  LPIGAYLNVA DNSGAKVIQV IGVVGYGVRR RLASAGVGDM VIATVKKGRP
Methanosphaerula_palustris_E1_9c  VHTATRLEVA DNTGARLVEV ISVLKYGRKN RMPKAGIGDI FIGSVKKGTP
Sulfolobus_islandicus_M_16_4  IHTATRLDVA DNTGARLVEV ISVLKYGRKN RMPKAGIGEI FIGSVKKGTP
Natronomonas_moolapensis_8_8_11  IHTATRLDVA DNTGARLVEV ISVLKYGRKN RMPQAGIGDI FIGSVKKGTP
Halorubrum_lacusprofundi_ATCC_49239  LPVGARCVCA DNTGAKEVQI IAVKNYGVSR RLPSAGVGDM VIVTVKKGTP
Pyrobaculum_aerophilum_str__IM2  LPVGARCICA DNTGAKEVEI IAVRNYGVAK RLPTARVGDI VIVTVKKGTP
Natronomonas_pharaonis_DSM_2160_Gabara  LPVGARCICA DNTGAKEVEI IAVRNYGVAR RLPTARVGDM VIVTVKKGTP
Methanosarcina_thermophila_TM_1  LPVGARCICA DNTGAKEVEI IAVKNYGVAR RLPTARVGDM VIVTVKKGTP
Methanosarcina_thermophila_CHTI_55  LPVGARCICA DNTGAKEVEI IAVRNYGVAR RLPTARVGDM VIVTVKKGTP
Sulfolobus_islandicus_REY15A  LPNGARIFCA DNTGAKELEV ISVKNYGVVR RLPAAGVGQM VFVSVKKGTP
Archaeoglobus_fulgidus_DSM_8774  LPNGARLVCA DNTGAKELEV IAVKNYGTVR RLPSAGVGQI VFVSVKKGTP
Methanoregula_boonei_6A8  LPNGARLVCA DNTGAKELEV IAVKNYGTVR RLPAGGVGHM VFVSVKKGTP
Ferroglobus_placidus_DSM_10642  LPNGARLVCA DNTGAKELEV IAVKNYGTVR RLPAGGVGHM VFVSVKKGTP
Methanobacterium_lacus_AL_21  LPNGARLVCA DNTGAKELEV IAVKNYGTVR RLPAGGVGHM VFVSVKKGTP
Vulcanisaeta_distributa_DSM_14429  LPNGARLVCA DNTGAKELEV IAVKNYGTVR RLPAGGVGHM VFVSVKKGTP
Methanococcoides_burtonii_DSM_6242  LPNGARLVCA DNTGAKELEI IAVKNYGTVR RLPAGGVGHM VFVSVKKGTP
Methanocella_conradii_HZ254  LPNGARLVCA DNTGARELEI IAVKNYGVAR RLPSAGVGDM VFVSVKKGTP
Methanoculleus_marisnigri_JR1  LPNGARLVCA DNTGAKELEV IAVKNYGVTR RLPAGGVGSM VFVSVKKGTP
Archaeoglobus_fulgidus_DSM_4304  LPNGARLICA DNTGAKELEI IAVKGYGVAR RLPAGGVGSL VFVSVKKGTP
Methanobacterium_paludis_SWAN1  LPTGARLVCT DNTGARELEI IAVKGYGVRR RYPAAGVGDI VVVSVKKGTP
Methanosaeta_harundinacea_6Ac  LPTGARLVCT DNTGARELEI IAVKGYGVRR RYPAAGVGDI VVVSVKKGTP
Methanobacterium_formicicum_BRM9  LPTGARLVCA DNTGARELEI IAVKGYGVRR RYPAAGVGDI VVVTVKKGTP
Acidianus_hospitalis_W1  LPTGARLVCA DNTGARELEI IAVKGYGVRR RYPAAGVGDI VVVTVKKGTP
Pyrobaculum_arsenaticum_DSM_13514  LPTGARLVCA DNTGARELEI IAVIGYGVRR RYPAAGVGDM VVVTVKKGTP
Thermococcus_litoralis_DSM_5473  LPTGARLVCA DNTGARELEI IAVKGYGVRR RYPAAGVGDI VVVSVKKGTP
Metallosphaera_sedula_DSM_5348  LPTGARLVCA DNTGARELEI IAVKTYGVRR RYPAAGVGDI VVVSVKKGSP
Methanomethylovorans_hollandica_DSM_15978  LPVGARLVCA DNTGARELQI IAVKGYGVRR RLPNAGIGDM VVCSVKEGTP
Methanococcoides_methylutens_MM1  LPVGARLHCA DNTGAKELEI IAVKGYGVRR RLPAAGVGDM VVVSVKKGTT
Thermococcus_kodakarensis_KOD1  LPIGARLQCV DNTGAREIEI ISVKGFGVRR RLDVAGVGDM VVASVKKGTA
Thermococcus_sp__AM4  LPIGARLQCV DNTGAREIEI ISVKGFGVRR RIDAAGVGDL VIASVKKGTA
Sulfolobus_acidocaldarius_DSM_639  LPIGARLKCI DNTGAREVEI ISVKGFGVRR RLASAGVGDM VVISVKKGTA
Archaeoglobus_sulfaticallidus_PM70_1  LPVGARLQCV DNTGAREVEI ISVRGYGVRR RLAAAGVGDM VVVSVKKGTV
Thermococcus_eurythermalis_A501  LPVGARLQCV DNTGAREVEI ISVRGYGVRR RLAAAGVGDM VVVSVKKGTV
Methanohalobium_evestigatum_Z_7303  LPVGARLQCV DNTGAREVEI ISVRGYGVRR RLAAAGVGDM VVVSVKKGTV
Pyrobaculum_calidifontis_JCM_11548  LPIGARLQCV DNTGAREVEI VSVKGYGVRR RLGSAGVGDM VVITVKKGTV
Geoglobus_acetivorans_SBH6  LPIGARLQCV DNTGAREVEI VSVKGYGVRR RLGSAGVGDM VVISVKKGTV
Thermococcus_nautili_30_1  LPIGARLQCV DNTGAREVEI ISVKGYGVRR RLAPAGVGDM IVISVKKGTV
Thermococcus_barophilus_MP  LPIGARLQCV DNTGAREIEI ISVKGYGVRR RLASAGVGDM VVISVKKGTV
Thermoproteus_uzoniensis_768_20  LNTGANLNCV DNTGAKVVEI ISVKNYGVKS RHPKAGIGDM CVVSVKKGTP
Methanobrevibacter_ruminantium_M1  LNKGSRIECV DNSGARVVEI IAVKRYGVKN RYPKAGIGDM CVVSVKKGTP
Thermococcus_gammatolerans_EJ3  LNAGAKVPCV DNTGAKVVEI ISVKKYGVKN RMPCAGIGDM CVVSVKKGTP
Thermococcus_sp__4557  LNAGANVPCV DNTGAKVVEI ISVKKYGVKN RMPCAGIGDM CVVSVKKGTP
Archaeoglobus_veneficus_SNP6  LNAGANVPCV DNTGAKVVEI ISVKKYGVKN RMPCAGIGDM CVVSVKKGTP
Caldivirga_maquilingensis_IC_167  LNAGAKIPCV DNTGAKVVEI ISVKKYGVKN RMPRAGIGDM CVVSVKKGTP
Pyrococcus_furiosus_COM1  LNAGAQIACV DNTGAKVVEI ISVKKYGVKN RMPCAGIGDM CVVSVKKGTP
Pyrococcus_furiosus_DSM_3638  LNAGAQIACV DNTGAKVVEI ISVKKYGVKN RMPCAGIGDM CVVSVKKGTP
Pyrobaculum_islandicum_DSM_4184  LNAGAQIACV DNTGAKVVEI ISVKKYGVKN RMPCAGIGDM CVVSVKKGTP
Thermoproteus_tenax_Kra_1  LNAGAQIACV DNTGAKVVEI ISVKKYGVKN RMPCAGIGDM CVVSVKKGTP
Methanolinea_tarda_NOBI_1  LNAGAQIACV DNTGAKVVEI ISVKKYGVKN RMPCAGIGDM CVVSVKKGTP
Methanosalsum_zhilinae_DSM_4017  LNAGAQIACV DNTGAKVVEI ISVKKYGVKN RMPCAGIGDM CVVSVKKGTP
Palaeococcus_pacificus_DY20341  LNAGAQIACV DNTGAKVVEI ISVKKYGVKN RMPCAGIGDM CVVSVKKGTP
Methanohalophilus_mahii_DSM_5219  LNAGAQIACV DNTGAKVVEI ISVKKYGVKN RMPCAGIGDM CVVSVKKGTP
Methanobacterium_sp__MB1  LNAGAQIACV DNTGAKVVEI ISVKKYGVKN RMPCAGIGDM CVVSVKKGTP
Thermococcus_onnurineus_NA1  LNAGAQIACV DNTGAKVVEI ISVKKYGVKN RMPCAGIGDM CVVSVKKGTP
Ignisphaera_aggregans_DSM_17230  LNAGAQIACV DNTGAKVVEI ISVKKYGVKN RMPCAGIGDM CVVSVKKGTP
Pyrococcus_sp__NA2  LNAGAQIACV DNTGAKVVEI ISVKKYGVKN RMPCAGIGDM CVVSVKKGTP
Thermococcus_sibiricus_MM_739  LNAGAKVPCV DNTGAKVVEI ISVKKYGVKN RMPCAGIGDM CVVSVKKGTP
Metallosphaera_cuprina_Ar_4  LNAGAKVPCV DNTGAKVVEI ISVKKYGVKN RMPCAGIGDM CVVSVKKGTP
Ferroplasma_acidarmanus_fer1  LNAGAKVPCV DNTGAKVVEI ISVKKYGVKN RMPCAGIGDM CVVSVKKGTP
Methanococcus_maripaludis_C6  LNAGAKVPCV DNTGAKVVEI ISVKKYGVKN RMPCAGIGDM CVVSVKKGTP
Thermofilum_pendens_Hrk_5  LNAGAKVPCV DNTGAKVVEI ISVKKYGVKN RMPCAGIGDM CVVSVKKGTP
Methanococcus_maripaludis_C5  LNAGAKVPCV DNTGAKVVEI ISVKKYGVKN RMPCAGIGDM CVVSVKKGTP
Candidatus_Methanomassiliicoccus_intestinalis_Issoire_Mx1  LNAGAKIPCV DNTGAKVVEI ISVKKYGVKN RMPCAGIGDM CVVSVKKGTP
Pyrococcus_yayanosii_CH1  LNAGAKIPCV DNTGAKVVEI ISVKKYGVKN RMPCAGIGDM CVVSVKKGTP
Pyrococcus_horikoshii_OT3  LNAGAKIPCV DNTGAKVVEI ISVKKYGVKN RMPCAGIGDM CVVSVKKGTP
Nitrosopumilus_maritimus_SCM1  LNAGAKIECV DNTGARTVEI ISVKKYGVKN RMPKGGIGDM CVVSVKKGTP
Pyrococcus_sp__ST04  LNAGAKIDCV DNTGARTVEI ISVKKYGVKN RMPRAGIGDM CVVSVKKGTP
Methanococcus_maripaludis_X1  LNSGARIDCV DNTGARVVEI ISVKRYGTKN RQPCAGIGDM CVVSVKKGTP
Methanococcus_maripaludis_C7  LNAGARIDCV DNTGARTVEI ISVKKYGVKN RQPKAGLGDM CVVSVKKGTP
Methanocorpusculum_labreanum_Z  LNAGANIDCV DNTGARTVEI ISVKKYGVKN RHPRAGIGDM CVVSVKKGTP
Archaeoglobus_profundus_DSM_5631  INAGARLECA DNTGARVLEI ISVKRYGVKN RMPCAGVGDM IVVSVKKGTP
Methanocaldococcus_sp__FS406_22  INTGAYLDCV DNTGARTLHV ISVKNYGVKN RQPCAGIGDI VIVSVKKGTP
Methanotorris_igneus_Kol_5  INTGTYLECA DNTGARTLFV VSVKKYGVKN RQPCAGIGDM VVVSVKKGTP
Methanothermobacter_thermautotrophicus_str__Delta_H  VFMESLVKVA DNSGATLAKV IGVPHYAVWR RIPGAAVGDI VIVSIRAGKP
Methanothermobacter_sp__CaT2  IFINSLVPVA DNSGAKLVRV IGIIGHPVHR EIPGASVGDM VVVSVVEGKP
Methanococcus_maripaludis_S2  IFMNSLVNVA DNSGAKVVKV IGVVGHNVHR RIPGVSVGDM VVVSVQEGKP
Methanocaldococcus_jannaschii_DSM_2661  IFLNSLVPVA DNSGARLVRV IGVVGHTVHR RIPGAGVGDM VVVVVREGKP
Aeropyrum_pernix_K1  IFMNSLVPVA DNSGAKLVRV IGVVGHTVHR RIPGAGVGDM VVVVVKEGKP
Methanopyrus_kandleri_AV19  IFMNSLVPVA DNSGAKLVRV IGVVGHTVHR RIPGAGVGDM VVVVVKEGKP
Methanosaeta_thermophila_PT  IFMNSLVPVA DNSGAKLVRV IGVVGHTVHR RIPGAGVGDM VVVVVREGKP
Methanothermobacter_marburgensis_str__Marburg  IFMNSLVPVA DNSGAKLVRV IGVVGHSVHR RIPGAGVGDM VVVVVREGKP
Hyperthermus_butylicus_DSM_5456  VFLNSVVSVA DNSGAKLVKV IGVVGHGTHR RVKGAGVGDM VVVIVKEGKP
Methanococcus_vannielii_SB  IFLNSVVPVA DNSGAKLVRV VGVVGHGTHR RVKGAGVGDM VVVVVKEGKP
Methanocaldococcus_vulcanius_M7  LQVGTYAVVA DNSGAKEAMI VDVPGVTRVR RLAAAGPGDM VIVTIKKGTP
Methanobrevibacter_sp__AbM4  VQNYTMVNVS DNSGAKEAMI ISVFGYGALR RVPYANVGDL VMVSVRKGAP
Methanococcus_voltae_A3  LQNYTSVNVA DNSGGKEAVI ISVYGYGALR RVPYANVGDL VMVSVRRGSP
Candidatus_Korarchaeum_cryptofilum_OPF8  LQHYSRVVVA DNSGAKEAMI IGVFGYGVLR RVPFANIADL VVVSVKKGTP
Staphylothermus_marinus_F1  LQHYSVVNVA DNSGGKEAMI IGVYGYGVLR RVPFANIADM VMVSIKKGTP
Staphylothermus_hellenicus_DSM_12710  LQHYSVVNVA DNSGGKEAMI IGVYGYGVLR RVPFANIADM VMVSIKKGTP
Methanothermococcus_okinawensis_IH1  LQHYSVVNVA DNSGAKEAMI IGVYGYGVLR RVPFANIADM VMVSVKRGTP
Thermoplasma_volcanium_GSS1  LQHYSVVNVA DNSGAKEAMI IGVYGYGVLR RVPFANIADM VMVSVKRGTP
Picrophilus_torridus_DSM_9790  LQHYSVVNVA DNSGAKEAMI IGVYGYGVLR RVPFANIADM VMVSVKRGTP
Methanocaldococcus_fervens_AG86  LQHYSVVNVA DNSGAKEAMI IGVYGYGVLR RVPFANIADM VMVSVKRGTP
Methanosphaera_stadtmanae_DSM_3091  LQHYSVVNVA DNSGAKEAMI IGVYGYGVLR RVPFANIADM VMVSVKRGTP
Aciduliprofundum_boonei_T469  LQHYSVVNVA DNSGAKEAMI IGVYGYGVLR RVPFANIADM VMVSVKRGTP
Aciduliprofundum_sp__MAR08_339  LQHYSVVNVA DNSGAKEAMI IGVYGYGVLR RVPFANIADM VMVSVKRGTP
Methanococcus_aeolicus_Nankai_3  LQHNSSVVVA DNSGAKEAVI IGIYGYGVLR RVPFANIADL VMVSVRKGSP
Acidilobus_saccharovorans_345_15  LQHYTTVTVA DNSGAKEAVI IGIYGYGVLR RIPFANIADL VMVSVRKGTP
Ignicoccus_hospitalis_KIN4_I  IINGTRLVVA DNSGAKEVMV VGVIGVTRLR RLPFATVGDM VVVTVKKGPP
Thermoplasmatales_archaeon_BRNA1  LQVGSYVPVA DNSGAKEVMI ISVPQVTRLR RLPSAGVGDL VVVSVKKGTP
Methanocaldococcus_infernus_ME  LQVMSIAKAA DNSGAKEVMI IGVPGYGRLR RVPPAGVGDL VVVSVKKGIP
Desulfurococcus_kamchatkensis_1221n  LQVMSIAKAA DNSGAKEVMI IGVPGYSRLR RVPPAGVGDL VVVSVKKGIP
Candidatus_Methanoplasma_termitum_MpT1  LQVQTIAKVA DNSGAKEVMI IGVPGYGRLR RVPPAGVGDL VVVSVKKGIP
Thermosphaera_aggregans_DSM_11486  LQVGSYVRVA DNSGAKLVKI IGVPGYGRLR RIPPAGIGDL VVVTVKKGTP
Desulfurococcus_mucosus_DSM_2162  LQVGSYVKVA DNSGAKLVKI IGVPGYGRLR RIPPAGIGDL VVVTVKKGTP
Nanoarchaeum_equitans_Kin4_M  LQVGSYVKVA DNSGAKEAMI IGVIGYGRLR RIPPAAVGDM VVVTVKKGTP
Methanothermus_fervidus_DSM_2088  LQVGSYVKVT DNSGAKVAMI IGVPGYGRLR RIPPAGVGDM VVVTVKKGTP

          -------RLV LARRRR---- ---------- --------KG RKVLSA----
          -------RKV LARRRR---- ---------- --------KG RKVLSA----
          ELRKQVYGAV IIRQKYPVRR LNGVRVCFED NAAVLGETKG TDIKGPVAAE
          DLMHKPFKAI VVRQRMPYRR KNGQWVVFED NAAVLGTPRG SEFRGPIAKE
          DMIGQIFKAV VVRMKKEWRR RDGTRIKFED NAVALGTPKG TIIKTPIAKE
          EMRRQVLEAV VIRQRKSIRR PDGTRVKFED NAAVIEDPRG TEIKGPIARE
          EMRRQVLEAV VVRQRKAIRR PDGTRVKFED NAAVIGEPRG TEIKGPISRE
          EMRRQVLEAV VVRQRKPIRR PDGTRVKFED NAAVIEEPQG SEIKGPIARE
          EMRRQVLEAV VVRQRKSIRR PDGQRVKFED NAAVIEEPRG TEIKGPVARE
          EMRRQVLEAV VIRQRKPIRR PDGTRVKFED NAAVIEDPRG TELKGPIARE
          EMRRQVLEAV VIRQRKPIRR PDGTRVKFED NAAVIEDPRG TELKGPIARE
          EMRRQVLEAV VVRQRKPIRR PDGTRVKFED NAAVIEDPRG TELRGPIARE
          EMRRQVLEAV VVRQRKPIRR PDGTRVKFED NAAVIEDPRG TELRGPIARE
          EMRRQVLEAV VVRQRKPIRR PDGTRVKFED NAAVIEDPRG TELKGPIARE
          EMRRQVLEAV VVRQRKPIRR PDGTRVKFED NAAVIEDPRG TELKGPIARE
          EMRRQVLEAV VVRQRKPIRR PDGTRVKFED NAAVIEDPRG TELKGPIARE
          EMRRQVLEAV VVRQRKPIRR PNGTRVKFED NAAVIDEPRG TEIKGPVARE
          EMRRQVLEAV IVRQRKSIRR PDGTRVKFED NAAVIEEPRG TEIKGPIARE
          EMRRQVLEAV IVRQRKSIRR PDGTRVKFED NAAVIEEPRG TEIKGPVARE
          EMRRQVLEAV IVRQRKSIRR PDGTRVKFED NAAVIEEPRG TEIKGPIARE
          EMRRQVLEAV IVRQRKSIRR PDGTRVKFED NAAVIEEPRG TEIKGPIARE
          EMRRQVLEAV VVRQRQTVRR PDGTRMKFED NAAVIEEPRG TEIKGPIARE
          EMRRQVLEAV VVRQRKSIRR PDGTRLKFED NAAVIEEPRG TEIKGPIARE
          EMRRQVLEAV IVRQRKSIRR PDGTRVKFED NAAVIEEPRG TEIKGPIARE
          EMRRQVLEAV VVRQRKSIRR PDGTRLKFED NAAVIEEPRG TEIKGPIARE
          EMRRQVLEAV VVRQRKSIRR PDGTRLKFED NAAVIEEPRG TEIKGPIARE
          EMRRQVLEAV IVRQRKSIRR PDGTRLKFED NAAVIEEPRG TEIKGPIARE
          EMRRQVLEAV IVRQRKSIRR PDGTRLKFED NAAVIEEPRG TEIKGPIARE
          EMRRQVLEAV IVRQRKSIRR PDGTRLKFED NAAVIEEPRG TEIKGPIARE
          EMRRQVLEAV IVRQRKSIRR PDGTRLKFED NAAVIEEPRG TEIKGPIARE
          DMKRKLVRAV VVRQKKEFRR PNGLRVSFEE NAMILGDPRG TDIKGPVARE
          DMRRKLEKAV VIRQKKEIRR PNGIRLSFED NAMVLGEPKG TEIKGAVPRE
          DMRRKLEKAV VIRQKKEIRR INGLRLSFED NAMVIGEPKG TEIKGPVARE
          DMRRKLEKAV VIRQKKEIRR PNGLRISFED NAMVINEPKG TEIKGPVARE
          DMRRKLVRAV VIRQKKEIRR PSGLRLSFED NAVVVNEPRG TEIKGPVARE
          DMRRKLVRAV VIRAKKEMRR PSGLRVSFDD NAVVVNEPKG TEIKGPVARE
          DMRKKLVRAV VIRQKKEMRR PNGLRVSFDD NAVVVNEPKG TEIKGPVARE
          DMRRKLVRAV VIRQKKELRR PNGMRVSFED NAVVVNEPKG TEIKGPVARE
          EMRSKVVYAV VIRQKRPYRR PDGTMVEFED NAAVLGEVRG SEIKGPVARE
          EMRAKVVYAV VVRQRRPYRR ADGNIIEFED NAAVLGEVRG SEIKGPVARE
          EMRSKVVYAV VVRQRRPYRR ADGTMIEFED NAAVLGEVRG SEIKGPVARE
          DMRKKVFPAV IVRQRRPFRR ADGTWVQFED NAAVIGETKG SEIKGPVARE
          DMRKKVFPAV IVRQRRPFRR ADGTWVQFED NAAVIGETKG SEIKGPVARE
          EMRRQVVYAV IVRQRRPFRR ADGVMISFED NAAVIGETKG TDIKGPVARE
          AMRRQIVFAV VVRQKRPYRR PDGTMVSFED NAAVLGETKG TDIKGPVARE
          AMRKQVVFAV IVRQKRPTRR ADGTMVFFED NAAVIGETKG TDIKGPVARE
          DIRHQVVRAV IVRQRKEYKR LDGMRVKFED NAAVVGVPRG TEIRGPVARE
          DMRHQVVRAV IVRQRKEYRR LDGMRVKFED NAAVIGVPRG TEIRGPIARE
          DMRHQVVRAV IIRQRKEYRR LDGMRVKFED NAAVIGVPRG TEIRGPVARE
          DMRHQVVRAV IIRQRKEYRR LDGMRVKFED NAAVIGVPRG TEIRGPVARE
          DMRHQVVRAV IIRQRKEYRR LDGMRVKFED NAAVIGVPRG TEIRGPVARE
          DMRHQVVRAV IIRQRKEYRR LDGMRVKFED NAAVIGVPRG TEIRGPVARE
          DMRHQVVRAV IIRQRKEYRR LDGMRVKFED NAAVIGVPRG TEIRGPVARE
          DMRHQVVRAV IIRQRKEYRR LDGMRVKFED NAAVIGVPRG TEIRGPVARE
          DIRHQVVRAV VVRQRKEYRR LDGMRVKFED NAAAIGVPRG TEIRGAIARE
          DIRHQVVRAV IVRQRKEYRR LDGMRVKFED NAAAIGVPRG TEIRGAIARE
          DIRHQVVRAV VVRQRKEYRR LDGMRVKFED NAAAIGVPRG TEIRGAIARE
          DIRHQVVRAV VVRQRKEYRR LDGMRVKFED NAAAIGVPRG TEIRGAIARE
          DMRHQVVRAV VVRQRKEYRR LDGMRVKFED NAAAIGVPRG TEIRGAIARE
          DMRHQVVRAV VVRQRKEYRR LDGMRVKFED NAAAIGVPRG TEIRGAIARE
          DMRHQVVRAV VVRQRKEYRR LDGMRVKFED NAAAIGVPRG TEIRGAIARE
          DMRHQVVRAV IVRQRKEYKR LDGMRVKFED NAAVIGVPRG TEVRGPVARE
          DIRHQVVRAV IVRQRKEYKR LDGMRVKFED NAAIIGVPRG TEIRGPVARE
          EMRKTIVRCV VIRQKKEYRR PSGLRVSFED NACVLNDPKG TEIKGPVARE
          EMRKQIVRCV VIRQKKEFRR PNGLRVSFDD NACVLNDPKG TEIKGPVARE
          EMRKQIVRCV VIRQKKEFRR PNGLRVSFED NACVLNDPKG TEIKGPVARE
          EMRKQVLPAI VIRQRKEIRR PDGTRVKFYD NAVVIGNPKG SDIKGPVAKE
          DMRKQVLPAV VIRQKKEIRR PDGTRVKFAD NAVVIGNPKG SDIKGPVAKE
          EMRKQVLPAV VIRQRKEIKR PDGTRVKFAD NAVVIGNPKG SDIKGPVAKE
          EMRKQVLPAV VIRQRKEIRR PDGTRVKFAD NAVVIGNPKG SDIKGPVAKE
          EMRKQVLPAV VIRQRKEIRR PDGTRVKFAD NAVVIGNPKG SDIKGPVAKE
          EMRKQVLPAI IIRQKKEYKR ADGSRVKFED NAAVIGTPKG SEIKGPVSKE
          EMRKQVLPAI IIRQKKEYKR ADGTRVKFED NAAVIGTPKG SDIKGPVSKE
          EMRKQVLPAI IIRQKKEYRR ADGTRVKFED NAAVIGTPKG SEIKGPVSKE
          EMRKQVLPAI IIRQKKEYRR ADGTRVKFED NAAVIGTPKG SEIKGPVSKE
          EMRKQVLPAI IIRQKKEYKR ADGTRVKFED NAAVIGTPKG SEIKGPVSKE
          EMRKQVLPAI IIRQKKEYKR ADGTRVKFED NAAVIGTPKG SEIKGPVSKE
          EMRKQVLPAI IIRQKKEYKR ADGTRVKFED NAAVIGTPKG SEIKGPVSKE
          EMRKQVFPAI IIRQKKEIRR PDGTRVKFED NAAVIGNPKG SEIKGPVAKE
          EMRKQVLPAI IIRQKKEYRR PDGSRVKFED NAAVIGNPKG SEIKGPVAKE
          EMRKQVLPAI IIRQKKEYRR PDGSRVKFED NAAVIGSPKG SEIKGPVAKE
          EIRKQVHYAV IVRQRKEYRR PDGTRVKFED NAAVIGNPKG TEIRGAVARE
          EIRKQVHYAV IVRQRKEFRR PDGTRVKFED NAAVIGNPKG SEIRGAVARE
          EIRKQVHYAV IVRQRKEYRR PDGTRVKFED NAAVIGEPRG SEIRGAVARE
          EIRKQVHYAV IVRQRKEYRR PDGTRVKFED NAAVIGEPRG SEIRGAVARE
          DIRKQVHYAV IIRQRKEFRR PDGTRVKFED NAAVIGNPKG TEIRGPVARE
          DIRKQVHYAV IVRQRKEYRR PDGTRVRFED NAAVIGNPKG SEIRGPVARE
          DIRKQVHYAV IVRQRKEYRR PDGTRVKFED NAAVIGNPKG TEIRGPVARE
          DMRKEVVNAV IVRQRKEYRR PDGTRVKFED NAAVIGAPRG SEIRGPVAKE
          EMRREVLNAV IIRQKKEYRR PDGLRVKFED NAAVIGKMRG SEIRGPVAKE
          DMRREVVNAV VVRQKKEYRR ADGLRVKFED NAAVIGVLKG SEIRGPVAKE
          DMRREIVQAV VVRQKKEYRR VDGLRVKFED NAAVIGLLKG SEIRGPVAKE
          DMRREVTTAV VVRQKKEYRR ADGLRVKFED NAAVIGVLKG SEIRGPIAKE
          DMRREVLNAV VVRQKKEYRR PDGLRVKFED NAAVIGVLKG SEIRGPVAKE
          DMRREVLNAV VVRQKKEYRR PDGLRVKFED NAAVIGVLKG SEIRGPVAKE
          DMRREVLNAV IVRQKKEYRR PDGLRVKFED NAAVIGVLKG SEIRGPVAKE
          DMRREVTTAV VVRQKKEFRR ADGLRVKFED NAAVIGVLKG SEIRGPVAKE
          DMRREVTTAV VVRQKKEFRR ADGLRVKFED NAAVIGVLKG SEIRGPVAKE
          DMRKEVTTAV VVRQKKEYKR ADGLRIKFED NAAVIGVLKG SEIRGPIAKE
          DMRREVTTAV VVRQKKEFRR ADGLRVKFDD NAAVIGLLKG SEVRGPVAKE
          EMRKQILYAV IVRQKKEYKR PDGLHVSFED NAVVIGFPKG TDIKGPIARE
          EMRKQILLAV IVRQKQEFRR PDGLRVSFED NAIVIGVPKG TDFKGPVARE
          EMRRQILLAV VIRQKQEFRR PDGLHVSFED NAMVIGIPKG TDIKGPVARE
          EMRKQIVYAV VVRQKKEFRR PDGLRVSFED NAMVIGVPKG TDIKGPIARE
          EMRKQIVYAV VVRQKKEFRR PDGLRVSFED NAMVIGVPKG TDIKGPIARE
          EMRKQILLAV VIRQKQEFCR PDGLHVSFED NAMVIGIPKG TDIKGPVARE
          EMRKQILLAV VVRQKQEFRR PDGLHVSFED NAMVIGIPKG TDIKGPVARE
          EMRKQILLAV VVRQKQEFRR PDGLHVSFED NAMVIGIPKG TDIKGPVARE
          EMRKQILLAV VVRQKQEFRR PDGLHVSFED NAMVIGIPKG TDIKGPVARE
          EMRKQILLAV VVRQKQEFRR PDGLHVSFED NAMVIGIPKG TDIKGPVARE
          EMRKQILLAV VVRQKQEFRR PDGLHVSFED NAMVIGIPKG TDIKGPVARE
          EMRKQILLAV VVRQKQEFRR PDGLHVSFED NAMVIGIPKG TDIKGPVARE
          EMRKQILLAV VVRQKQEFRR PDGLHVSFED NAMVIGIPKG TDIKGPVARE
          EMRKQILLAV VVRQKQEFRR PDGLRVLFED NAMVIGIPKG TDIKGPVARE
          EMRKQILLAV VVRQKQEFRR PDGLRVLFED NAMVIGIPKG TDIKGPVARE
          EMRKQILLAV VVRQKQEFRR PDGLRVLFED NAMVIGIPKG TDIKGPVARE
          EMRKQVLLAV VVRQKQEFRR PDGLHVSFED NAMVIGIPKG TDIKGPVARE
          EMRKQVLLAV VVRQKQEFRR PDGLHVAFED NAMVIGIPKG TDIKGPVARE
          EMRKQVLLAV VVRQKQEFRR PDGLHVSFED NAMVIGIPKG TDIKGPIARE
          EMRKQVLLAV VVRQKQEFRR PDGLHVSFED NAMVIGIPKG TDIKGPIARE
          EMRKQVLLAV VVRQKQEFRR PDGLRVSFED NAMVIGIPKG TDIKGPIARE
          EMRKQVLLAV VVRQKQEFRR PDGLRVSFED NAMVIGIPKG TDIKGPIARE
          EMRKQVLLAV VVRQKQEFRR PDGLRVSFED NAMVIGIPKG TDIKGPIARE
          EMRKQVLLAV VVRQKQEFRR PDGLRVSFED NAMVIGIPKG TDIKGPIARE
          EMRKQILLAV VVRQRQEFRR PDGLHVSFED NAMVIGIPKG TDIKGPIARE
          EMRKQILLAV VVRQRQEFRR PDGLHVSFED NAMVIGIPKG TDIKGPIARE
          EMRKQVLLAV VVRQKQEFRR PDGLRVSFED NAMVIGIPKG TDIKGPVARE
          EMRKQILYAV IVRQKKEFRR PDGIRVAFED NAVVIGIPKG TDIKGPVARE
          EMRKQILYAV VVRQKKEFRR PDGLRVGFED NAVVIGIPKG TDIKGPVARE
          EMRKQIMHAV IVRQKKEFRR PDGLRVSFED NAVVIGLPKG TDLKGPIARE
          EMRRQILHAV VVRQKKEFRR PDGTRVSFED NAVVIGFPKG TDIKGPIARE
          EMRRQILHAV VVRQKKEFRR PDGLRVSFED NAVVIGIPKG TDVKGPIARE
          EMRKQIMTAV IVRQRKEFRR PDGMRVKFED NAAVIGIPKG SEIKGPVARE
          EMRKQIFKAV IIRQRKEFRR PDGLRVKFED NAAVIGVPKG SEVKGPVARE
          EMRKQIFNAV IIRQKKEFRR PDGLRVKFED NAAVIGVPKG SEIKGPVARE
          ELRKQVMRAI VIRQRRPYRR PDGSWIAFED NAVVIGEPKG TEIRGPLAKE
          EVRKQILRAI VIRQRRPYRR PDGTWIAFED NAVVIGAPKG SEIHGPVAME
          EMRKQILRAI VVRQRRPFRR PDGTWVAFED NAVVIGQVKG TEVHGPVAME
          ELRKQIFRAI VVRQRRPYRR PDGTWVAFED NAVVIGDPKG SEIHGPVAME
          ELRRQIFRGI VVRQRRPYRR PDGTWVAFED NAVVIGDPKG SEIHGPVAME
          ELRRQIFRGI VVRQRRPYRR PDGTWVAFED NAVVIGDPKG SEIHGPVAME
          ELRKQIFRAI VVRQRRPYRR PDGTWVAFED NAVVIGDPKG SEIHGPVAME
          ELRKQIFRAI VVRQRRPYRR PDGTWVAFED NAVVIGDPKG SEIHGPVAME
          ELRRQVFRAV VVRQRRPFRR PDGTWVAFED NAVVLGDPKG TEIRGPVAME
          EMRKQLFRAI VVRQRKPFRR PDGTWVAFED NAVVLGDPKG TEIRGPVAME
          QVRKQISYAV VIRQKRPYRR PDGTWISFSD NAIVLGTPKG SEVRGPVARE
          DVRKQKFKAV VIRQRMPFRR PDGTWISFDD NAVVIGTAKG TEIRGPVARE
          DVRKQKFKAV IIRQKMPFRR PDGTWISFED NAVVIGTAKG TEVRGPVARE
          EVRKQKFRAV IIRQRMPFRR PDGTWVAFED NAVVIGTPKG TEIRGPIARE
          EVRKQKFRAV IVRQRMPYRR PDGTWISFED NAVVIGTPKG TEVRGPIARE
          EVRKQKFRAV IVRQRMPYRR PDGTWISFED NAVVIGTPKG TEVRGPIARE
          EVRKQKFRAV IVRQRMPYRR PDGTWISFED NAVVIGTPKG TEVRGPIARE
          EVRKQKFRAV IVRQRMPYRR PDGTWISFED NAVVIGTPKG TEVRGPIARE
          EVRKQKFRAV IVRQRMPYRR PDGTWISFED NAVVIGTPKG TEVRGPIARE
          EVRKQKFRAV IVRQRMPYRR PDGTWISFED NAVVIGTPKG TEVRGPIARE
          EVRKQKFRAV IVRQRMPYRR PDGTWISFED NAVVIGTPKG TEVRGPIARE
          EVRKQKFRAV IVRQRMPYRR PDGTWISFED NAVVIGTPKG TEVRGPIARE
          EVRKQKFRAV IVRQRMPYRR PDGTWISFED NAVVIGTPKG TEVRGPIARE
          DVRKQKFKAV IVRQRMPFRR PDGTWISFED NAVVIGTPKG TEVRGPIARE
          EVRKQKFKAV IVRQRMPFRR PDGTWIAFED NAVVIGTPKG TEIRGPIAKE
          DMKGQIMRAI VIRQRKPFRR PDGTWVAFED NACVLGTPKG KEIRGPVARE
          QMRRQVVYAV VVRQRRPFRR PDGTWVSFED NAVVIGTPRG SEVRGPIARE
          EMRKKVFKAI VVRQRRPYKR PDGTWVAFED NAVVIGTPKG TEIRGPIARE
          EMRKKVFKAI IVRQRRPYKR PDGTWIAFED NAVVIGTPKG TEIRGPIARE
          EMRKQVFKAI VVRQRRPYRR ADGTWIAFED NAVVIGTPKG SEIRGPIARE
          EMRKQVVKAV IVRQKRPFRR PDGTWVAFED NAVAIGTPKG SEIRGPIAKE
          EMRKQVVKAV IVRQRRPFRR PDGTWVAFED NAVAIGTPKG SEIRGPIAKE
          EMRKQVVRAI VIRQRRPYRR PDGTWIAFED NAVVIGTPKG SEIRGPVARE
          EMRHQVVRAI VVRQRKPFRR PDGTWVAFED NAVVIGTPRG SEIRGPVARE

          ---------- ---------- ---------- ---------- --------MK
          ---------- ---------M VKR------- ---------- --------TY
          ASEKWPRVAN LASMVMKKIS LEKVVLNMGV GKSGDVIEIA SRALEQISGK
          AIERWPSLSV ISAQVMRELM IDKVVINMGI GESGERLQRA SKLLEELIEQ
          VAERWPDLAK IARIIMREII LDKVVINIGV GESGERHKKA MILLEQLTGQ
          VAERFGSVAS TATMIMREVV LDKVVINIGV GESGERHKKA YSLLEELVEQ
          VAERYGTIAS TATMIMREVV LDKVVINIGV GESGERHKKA YSLLEELVEQ
          VAERFGSIAS TATMIMREIL VDKVVVNIGV GESGERHKKA LQLLEQLTGQ
          VAERFGTIAS AATMIMREVL IDKVVINIGV GESGERQKKA LKLLEELTGQ
          VAERFGSIAS TATIIMREVI IDKVVINIGV GESGERQKRA LQLLEELTGK
          VAERFGSIAS TATMIMQKPF IAKATINIGV GEGGEKLTRA EKLIETLVDQ
          VAERFGSIAS AATMIMRKIR IEKATLNISV GESGERLLKA EKLLEKLTGQ
          VAERFGSIAS AATMIMNEVI ISKATVSIGV GEAGEQLSRA LNLVEEMFGQ
          VAQRFGSVAS AATMIMNEVV IAKATINIGV GEAGEKLSRA MTLIENMTGQ
          VAQRFGSVAS AATMIMEEVR IFKVTLNIGV GEGGEKLARA ERLLEEMSGQ
          VAQRFGSVAS AATMIMEEVR IFKVTLNIGV GEGGERLARA ERLLEEMTGQ
          VAERFGSIAS TATMIMEEVR IFKVTLNIGV GEGGERLARA ERLLEEMTGQ
          VAERFGSIAS TATMIMQQVR IAKATVNIGV GEAGERLARA EKLLESISNQ
          VAERFGSIAS TATMIMQQVR IAKATVNIGV GEGGERLARA EKLLESITDQ
          VAERFGSIAS TATMIMEQVK INKATVNIGV GAAGEELARA EKLLTNITGQ
          VAERFGSIAS TATMIMDQVK IAKATVNIGV GESGERLARA EKLLINITDQ
          VAERFGAIAS TATMIMLKPR IEKVVVNFGV GEAGDRLTKG AKVMEEITGQ
          VAERFGAIAS TATMIMLRPK IGKVVVNFGI GESGDRLTKG EKVIEELTGQ
          VAERFGAIAS TATMIMLKPR IGKVVVNFGV GESGDRLTKG AQVIEELTGQ
          VAERFGAIAS TATMIMLKPR IEKVVVNFGV GESGDRLTKG AQVIEELTGQ
          VAERFGAIAS TATMIMLKPR IEKVVVNFGV GESGDRLTKG AQVIEELTGQ
          VAERFGAIAS TATMIMLKPR IEKVVVNFGV GESGDRLTKG AQVMEELTGQ
          VAERFGAIAS TATMIMSKPR IEKVTVNMGV GESGDKLLTA EKVVSEITGQ
          VAERFGAIAS TATMIMRKPK IEKVTINMGV GESGDRLLTG AKVIEEITGQ
          VAERFGAIAS TATMIMKKPR IQKVTVNFGV GEAGDRLTIG AKVIEDLTGQ
          VAERFPKVGS MATIIMKKPR IQKVTVNFGV GEAGDRLTIG AKVIETLTGQ
          IAERFPKIAS MATTIMKKPR IQKITVNFGV GEAGDRLTIG AKVIEELTGQ
          VAERFPKIGS MATIIMKKPR IQKVTVNFGV GEAGDRLTIG AKVIEELTGQ
          VAERFPKLGS MATIIMKKPR IQKVTVNFGV GEAGDRLTIG AKVIEELTGQ
          VAIRYPRIGS MATIIMKKPR IQKVTVNFGV GEAGDRLTIG AKVIEELTGQ
          VAERFPKLGS MATIIMKKPR IQKVTVNFGV GEAGDRLTIG AKVIEELTGQ
          VAERYPKLGS MATIIMKRVY IEKVVVNIGV GTGGERLEKA ANLLRELTGA
          VAERFPKIGS MATIIMQRIF IEKVVVNIGV GTGGEKLEKA ASLLKELTGA
          AAERWPRIAA IASIIMQRIY IEKVVVNIGV GASGEKLEKA AGLLKELTGA
          AAERWPRIAA IASTIMQRIF IEKVVVNIGV GTGGERLEKA AELLKELTGA
          AAERWPRIAA ISSTIMQRIF IEKVVVNIGV GTGGERLEKA AELLKELTGA
          AAERWPRIAA ISSIIMKRIY IEKVVVNIGV GEGGERLEKA RALLEELTGQ
          AAERWPRIAA IASIIMQRIF IEKVVVNIGV GEGGERLEKA RGLLEELTGQ
          AAERWPRIAA TASTIMRVIR IEKVVANIGV GQSGERLEKA AKVLEELTMQ
          AADRWPRIAA TASTIMRRIF IWSVAVNMGI GQSGERLEKA AKVMSELTGR
          AADRWPRIAA TANTIMRKIR IEKVTLNIGV GESGEKLDKA YELLKRLTGQ
          AAEKWVRLGS IASTIMLIPR IAKVTINISV GGATERLDKA ARLLEQLTGQ
          AAEKWVRLGG IASIVMLIPR VMAVTLNIAV GRSGEVLTRA GKVLEELTGQ
          AAEKWVRIGS IASIIMRRVF IGKVVVNIGV GEGGERLMKA AKLLEELTGQ
          AAEKWVRIGS IASIVMRRIK IAKVTVNIGL GESGERLEKA YHLLEELTGA
          AAERWVRIGS IASIIMRNVR IAKVTVNIGL GESGERLQKA YQLVEELTGA
          AAERWVRIGS IASIIMRQIK ITKVTVNIGL GESGERLQKA FQLLEELTGS
          AAERWVRIGS IASIIMRKVK LAKVTVNIGL GESGDRLQKA YQLLQELTGA
          AAERWVRIGS IASIIMRKVK LAKVTVNIGL GESGDRLQKA YQLLQELTGA
          AAERWVRLGS IASIVMRKVK LAKVTVNIGL GESGDRLQKA YQLLQELTGA
          AAERWVRLGS IASIVMRKVK LAKVTVNIGL GESGDRLQKA YQLLQELTGA
          AAERWVRLGS IASIVMRKVK LAKVTVNIGL GESGDRLQKA YQLLQELTGA
          AAERWVRLGS IASIVMRKVK LAKVTVNIGL GESGDRLQKA YQLLQELTGA
          AAERWVRLGS IASIVMRKVK LAKVTVNIGL GESGDRLQKA YQLLQELTGA
          AAERWVRLGS IASIVMRKVK LSKVTVNIGL GESGDRLQKA YQLLQELTGA
          AAERWVRLGS IASIVMRKVK LSKVTVNIGL GESGDRLQKA YQLLQELTGA
          AAEKWVRVGS IASIVMRKLR LEKVTVNIGV GEAGERLQKA YQLLQELTGV
          AAEKWVRVGS IASIIMRRVV LDKVTVNIGV GESGERLQKA YQLVQELTGV
          VAERYAKIGS TATIIMRKPR VGKVTVNIGV GESGDRLQKA YELLQELTGQ
          VAERYAKIGS TATTIMRRPK VAKVTINIGV GESGERLTKA EKMLEDLVGQ
          VAERYAKIGS TATMIMRKPR IAKVTINIGV GESGERLTKA ETMLEQLVGQ
          AAERWPGIAR IAKIIMRKPR IAKVTINIGV GESGERLTKA ETMLEQLVGQ
          AAERWPGIAR IAKIIMRKPR IAKLTINIGV GESGERLTKA ETMLEQLVGQ
          AAERWPGIAR IAKIIMRKPR IAKVTINIGV GESGERLTKA EKMLQDLVGQ
          AAERWPGIAR IAKIIMRKPR IAKLTINIGV GESGERLTKA EKMLEQLVGQ
          AAERWPGIAR IAKIIMRRPR IAKLTINIGV GESGERLTKA EKMLEQLVGQ
          AAERWPGVSR LAKIIMRRPR IAKLTINIGV GESGERLTKA EKMLEQLVGQ
          AAERWPGVSR LAKIIMRKPR IEKVTINIGV GESGERLTKA EKMLETFVGQ
          AAERWPGVSR LAKIIMRRPR IEKVTINIGV GESGERLTKA EIMLERLTGQ
          AAERWPGVSR LAKIIMRRPR IQKVTINIGV GESGERLTKA EIMLQRLTGQ
          AAERWPGVSR LAKIIMRRPR VAKVTINIGV GESGERLTKA ERMLEQLVGQ
          AAERWPGVSR LAKIIMRRPR IEKVTINIGV GESGERLTKA EIMLQQLTGQ
          AAERWPGVSR LAKIIMRRPR IEKVTINIGV GESGERLTKA EIMLQQLTGQ
          AAERWPGISR LARIIMRRPR IQKVTINIGV GESGERLTKA EIMLQQLTGQ
          AAERWPGVSR LAKIIMRRPR IAKVTINIGV GESGERLTKA ETMLESLVGQ
          AAERWAGVSR LAKIIMRRPR IAKVTINIGV GGSGERLTKA ETMLQQLVGQ
          AAERFSKIGS LAAAIMRKPR IAKVTVNIAL GSSGEKLVKV QGLLEQLTGQ
          AAERFSRIGT LAAAIMRRPR IVKVTVNISI GQSGERLQRA AEVLEELTGQ
          AAERFSKIGT IASVIMLKPR LAKVTVNIAL GESGERLEKA YNLLEELTGQ
          AAERFSKIGT IASVIMLKPR IVKVTVNIGV GESGERLQKA IKVLEMLTGQ
          AAERFPKIGS IATIVMYKPR LAKVTVNISV GAATERLSKA MQVLEELTGQ
          AAERFPKIGT IASIIMYKPR LAKVTVNISV GAATERLSKA IQVLEELTGQ
          AAERFSKIGS IATIIMLKPR ISKVTVNIGV GAETDRLPKA LKVLEELTGA
          AAERWPRIGS IASIIMLKPF IAKVTVNIGV GAESDRLPKA MKVLEELTGA
          AASRWPNIGS AASMIMLKPY IAKVTVNIGV GADSERLPKA MKVLEELTGQ
          AADKWPSVGS AASILMREPV VEKVVVHMGV GTGGRELANA EEILEEITGQ
          AADRWPGVGS AASILMREPQ LEKVVVHMAV GEGGRELANA EEILEEIAGQ
          AADLWPAIGS AASIIMREPY LEKVVVHMGV GQGGEPLADA EEIIEEITDQ
          AADRWPSVGS AASIIMREPT VEKVVVHMGV GRGGEPLAQA EEILGEVAGQ
          AADRWPSVGS AASIIMREPT VEKVVVHMGV GRGGEPLAQA EEILEEIVEQ
          AADRWPSVGS AASIIMREPQ IEKVVVHMGV GEGGRELANA EEILEEITGQ
          AADRWPSVGS AASIIMRDPR IEKVVVHMGV GEGGRELAKS EDILEEITGQ
          AADRWPSVGS AASIIMRDPR IEKVVVHMGV GEGGRELAKA EDILEEITGQ
          AADRWPAIGS AASIIMREPR IEKVVVHMGI GHGGRDLANA EDILGEITGQ
          AADRWPAIGS AASIIMREPR IEKVVVHMGI GHGGRDLANA EDILGEITGQ
          AAERFPKVGT TASMIMREPR IEKVVVHMGI GHGGRDLANA EDILGEITGQ
          AAERYPKIGT TASIVMREPR VEKVVVHMGV GQGGRELQEG EEILAEIAGQ
          AAERFPKIGT TASIIMREPS VEKVVVHMGI GQGGQELADA EEILEEIVGQ
          VAERYPKIGT TASIIMREPS VEKVVVHMGI GQGGQELADA EEILAEIAGQ
          VAERYPKIGT TASIIMREPT VEKVVVHMGV GEGGEPLALA EDILGEITSQ
          VAERFPKIGT TASIIMREPR IEKVVAHMGV GRGGVDLQNA EDILYEITNQ
          VAERFPKIGT TASIIMREPR VEKAVVHMGV GQGGRELADA EDIIEEISGQ
          VAERFPKIGT TASIIMREPR VEKVVVHMGV GRGGRDLGKA EDIIEEVTGQ
          VAERFPKIGT TASIIMREPH VEKVVVHMGV GRGGRELGKA EDIIEEVTDQ
          VAERFPKIGT TASIIMREPR VEKVVVHMGV GQGGRELGKA EDIIEEVTSQ
          VAERFPKIGT TASIIMREPR VEKVVVHMGV GQGGRELGKA EDIIEEVTEQ
          VAERFPKIGT TASIIMREPR VEKVVVHMGV GQGGRELGKA EDIIEEVTEQ
          VAERFPKIGT TASIIMREPR VEKVVVHMGV GQGGRELGKA EDIIEEVTGQ
          VAERFPKIGT TASIIMREPR VEKVVVHMGV GQGGRELGKA EDIIEEITEQ
          VAERFPKIGT TASIIMREPR VEKVVVHMGV GQGGRELGKA EDIIEEVTGQ
          VAERFPKIGT TASIIMQTPF VAKVVVHMGV GEAGERLVNA ENIMADLTGA
          VAERFPKIGT TASIINLEPR IGKVVVHIGV GESGQRLVNA ETILSEITGQ
          VAERYPKIGT TASIIMLEPR IDKVTVHIGT GESGQRLVNA ETILGEITSR
          VAERYPKIGT TASIIMLEPR IDKVVVHVGV GESGQRLVNA ETIMKTITKQ
          VAERYPKIGT TASIIMFTPR IEKVTVHMNV GESGKKLNNA EMIMEKITGQ
          VAERYPKIGT TASIIMRTPR IEKVTVHMSV GESGKKLSNA EMIMQTITGQ
          VAERYPKIGT TASIIMRTPR IEKVTVHMGV GESGKKLSNA EMIMQAITGQ
          VAERYPKIGT TASIIMRTPM VEKVIVHMGV GESGQHLVDA ENILRSITGQ
          VAERYPKIGT TASIIMRTPA VEKVIVHMGV GESGQHLVNA EEILRTITGQ
          VAERFPKIGT TASIIMRTPM VEKVIVHMGV GESGQHLVNA EEILKTITGQ
          VAERFPKIGT TASIIMRTPM VEKVIVHMGV GESGQHLVNA EEILKTITGQ
          VAERFPKIGT TASIIMRTPM VEKVIVHMGV GESGQHLVNA EEILKTITGQ
          AAERFPKIGT TASMIMRTPM VEKVIVHMGV GESGQHLVNA EEILKTITGQ
          AAERFPKIGT TASMIMRTPM VEKVIVHMGV GESGQHLVNA EEILKTITGQ
          VAERYPKIGT TASIIMRTPM VEKVIVHMGV GESGQHLVNA EEILKTITGQ
          VAERFPKIGT TASMIMRTPM VEKVIVHMGV GESGQHLVNA EEILKTITGQ
          VAERYPKIGT TASIIMRTPM VEKVIVHMGV GESGQHLVNA EDILRNITGQ
          VAERYGKIAS AASIIMRTPM VEKVIVHMGV GESGQHLVNA EDILRNITGQ
          VAERFGKIAS AASIIMRTPM VEKVIVHMGV GESGQHLVNA EDILRNITGQ
          VAERFGKIAS SAAIIMRTPI VEKVIVHMGV GESGQHLVNA EDILRNITGQ
          AAERWPKLSA MASIIMRTPV VEKVIVHMGV GESGQQLVNA EDILRAITGQ
          AALRWPGISN LATIIMRTPV VEKVIVHMGV GESGQQLVNA EDILRAITGQ
          AAQRWPQVAS IATMIMRIPI VEKVIVHMGV GESGQHLVNA EEILRAITGQ
          ATLRWPTIAN LASIIMRAPT VEKVIVHMGV GESGQRLVNA EEILRTITGQ
          ATLRWPTIAN LASIV----- -------MGV GESGQRLVNA EEILRTITGQ
          ATLRWPTIAN LASIVMRTPV VEKVIVHMGV GESGQHLVDA EEILRAITGQ
          ATLRWPTIAN LASIVMRTPV VEKVIVHMGV GESGQHLVDA EEILRAITGQ
          ATLRWPTIAN LASIVMRTPV VEKVIVHMGV GESGQHLVDA EEILRNITGQ
          AALRWPSVAN LASIVMRTPV VEKVIVHMGV GESGQHLVDA EEILRNITGQ
          AALRWPSIAN LASIVMRTPV VEKVIVHMGV GESGQHLVNA EEILKTVTGQ
          AAERWPSIAK LATTIMRTPV VEKVIVHMGV GESGQHLVNA EEILKTVTGQ
          AAERWPKVAS LATLIMRTPV VEKVIVHMGV GESGQHLVNA EEILKTITGQ
          AAERWPKVAS LATLIMRTPK IDKVVVHMGV GESGQTLVNA EQILQTITGQ
          AAERWPKVAS LATMVMRDPS IDKVVVHMGV GESGQHLVDA EGILSTITGQ
          AAERWPKIAS LATLVMLIPK VDKVVVHMGV GESGQHLVNG EGILEKITGQ
          AAERWPKIAS LATLVMKAPK IEKIIVHMGV GESGEHLVNA EGIMKEITGQ
          AAERWPKIAS LATLVMRAPV VEKVVVHMGV GESGQHLVDA EGILTEITGQ
          AAERWPKIAS LATLVMRNPK VEKVVVHMGV GESGQHLVDA EGILETITGQ
          AAERWPKIAS LATLVMRNPK VDKVVVHMGV GESGQHLVDA EGILEAITGQ
          AAERWPKIAS LATLVMREVF VEKVVVHMGV GEAGDKLTRA VDLLKTITGN
          AAERWPKIAS LATLVNRSVA VDKVVVHMGV GEAGDKLVNA ERIISEITGN
          AAERWPKIAS LATLVMKDIY IDKVVVHMGV GESGERLVKA EDLVKQITGQ
          AAERWPKIAS LATLVMQDVH IDKVVVHMSV GESGDKLVKA ENIISEITGQ
          AAERWPKIAS VATMVMTLPA INKLVVHMGV GESGERLVKG EEIMRAITGQ
          AAERWPKVAS IATMVMRDIY IDKVVVHMGV GEAGDKLVKA ENIMKAITKQ
          AVERWPQIAN MASIVMRDVH IDKVVVHMGV GESGEKLVKA ENIMKTITKQ
          AAERWPRVAK IATMIMRVPR IEKVVVNIGV GEAGERLNKA QKVLSMVTEQ
          AAERWPQIAN LASMILRALR IEKVTVNIGV GEAGEKLVKA MKVLEMVTGQ
          AAERWPQIAN LASMIMRDIH IEKVTVNIGV GEAGERLAKA QKVLEMVTGQ
          AAERWPQIAN LASMIMRDIV IDKVVINMGV GEAGEKLRRA EKVIDLLTHR
          VAERWPQLAN IATIVMRDIV IDKVVINMGV GEAGEKLRRA QKVIDLLTHR
          VAERWPQLAN IATIVMQEII IDKVVVNIGV GQAGDRLTKA AKVLEMLTGH
          AAERWPKVAN IASIIMRKIA IDKVVINIGV GAAGERLTKA TKVIELLTGH
          AVERWPRIGN VASIVMREIV IDKVVVNIGV GAAGERLNRA AKVLELLTHH

          RTFQPNNRKR SKVHGFR--- ---------- ---------- ----------
          QPNKRKHSKV ---HGFR--- ---------- ---------- ----------
          KPSARNAKET QRDWGVRKGE PIGVAVTIRG DDAKALLFDN FGNYSFGIRE
          KPAITHAVKT IKNFGIRKGE PIGLKVTLRG EKAEEFLVNA -GEFSFGIHE
          KPVPTYATQT IRNFGIRRGE AIGVKVTLRG EKAMDFLINA -GNFSFGIQE
          KPAITYAKMT IKNFGIRKGE AIGIKVTLRG EKALKFLIGE -GYFAFGIAE
          KPAITYAKMT IKNFGIRKGE AIGIKVTLRG EKALKFLIGE -GYFAFGIAE
          KPTITYAEKT IKNFNIRKGE AIGAKVTLRG EKAIKFLVGS -GEFSFGIAE
          TPTSTYAKKT IKNFGIRKGE PIGAKVTLRG EKALEFLIGE -GEFSFGIQE
          QPTSTYSKKT IRNFGIRKGE AIGAKVTLRG EDALEFLISD -GNFSFGIQE
          KPVRTYSKVT NPEFGIRKKQ PIACKVTLRG EKADKIIFDK EGNVSFGIRE
          KPARTYAKVT NPDFGIRKGQ PIGCKVTLRG KKAEKIIFDD LGNVSMGIEE
          KPVRTFSKTT NPEFGIRKRQ PIGCKVTLRG EKADHAIFDS QGNLSFGIAE
          TPVKTYSKVT NPEWGIRKRQ PIACKVTLRG EKAEDAIFDA QGNVSFGIRE
          KPVRTHSKVT NPEFGIRKKQ PIACKVTLRG ERAEKVLFDE YGNVSMGIDE
          KPVRTHSKVT NPEFGIRKKQ PIACKVTLRG ERAEKVLFDE YGNVSMGIEE
          KPVRTHSKVT NPEFGIRKKQ PIACKVTLRG ERAEKVLFDE YGNVSMGIEE
          KPVRTTSKVT NPEFGIRKGQ PIACKVTLRG AQADETVFDS QGNLSFGIRE
          KPVRTISKVT NPEFGIRRGQ PIACKVTLRG EKAEETVFDS QGNLSFGIKE
          KPVRTYSKVT NPEFGIRRGQ PIACKVTLRK DKAVSTVFDR QGNVSFGIHE
          KPIRTISKVT NPEFGIRKGQ PIACKVTLRN EKASKAVFDA QGNVAFGIHE
          KPIRTLAKQT NPAFGIRKKL PIGLKVTLRG KKAEEFLFDE YGNFSFGIHE
          KPIRTRAKQT NPSFGIRKKL PIGLKVTLRG KKAEEFLFDE YGNFSFGIHE
          KPIRTRAKQT NPSFGIRKKL PIGLKVTLRG KKAEDFLFDD YGNFSFGIHE
          KPIRTRAKQT NPSFGIRKKL PIGLKVTLRG KKAEEFLFDD YGNFSFGIHE
          KPIRTRAKQT NPSFGIRKKL PIGLKVTLRG KKAEEFLFDD YGNFSFGIHE
          KPIRTRAKQT NPSFGIRKKL PIGLKVTLRG KRAEEFLFDD YGNFSFGIHE
          KPVRTLAKQT NPAFNIRKKL PIGLKITLRG KKAEEFLFDK RGNFSFGIPE
          KPVRTLAKQT NPAFGIRKKL PIGLKVTLRG KKAEEFLFDK RGNFSFGIPE
          APVRTLAKQT NPAFGIRKKL PIGLKVTLRG IKAEEFLFDK VGNFSFGVPE
          APVRTLAKQT NPAFGIRKKL PIGLKVTLRG KNAEEFLFDK VGNFSFGVPE
          SPVRTLAKQT NPAYGIRKKL PIGLKVTLRG KNAEEFLFDQ VGNFSFGVPE
          SPVRTLAKQT NPAFGIRKKL PIGLKVTLRG KKAEEFLFDQ VGNFSFGVPE
          SPVRTLAKQT NPAFGIRKKL PIGLKVTLRG KKAEEFLFDQ VGNFSFGVPE
          SPVRTLAKQT NPAFGIRKKL PIGLKVTLRG KNAEEFLFDQ VGNFSFGVPE
          SPVRTLAKQT NPAFGIRKKL PIGLKVTLRG KNAEEFLFDQ VGNFSFGVPE
          EPSLRRAKRS IKDFGIRKGE PIGVAVTLRR DKAVEFLFDE RGNVCFGIKE
          EPSKRRAKRT IKDFGIKKGE PIGVAVTLRR DKAVEFLFDN RGNVCFGIKE
          EPSRRRAKKS IKDFGIRKGE PIGVAVTLRR DQAVNFLFDD RGNVCFGIKE
          EPSRRRAKRS IKDFGIRKGE PIGVMVTLRR DQAVNFLFDD RGNVCFGIKE
          EPSRRRAKRS IKDFGIRKGE PIGVMVTLRR DQAVNFLFDD RGNVCFGIKE
          APSVRKAKKS IKEWNVRRGE PIAVAVTLRR DKAVKFLFDD RGNVCFGIKE
          TPSLRRAKRS IKEWNVKRGE PIAVAVTLRR DKAVQFLFDE RGNVCFGIKE
          KPSYRLAKKS IKDWNIRKGE PIGVAVTLRR NKAVWFLFDD WGNVAFGIRE
          TPSYRLAHKS IKDFGIRRGE PIGLLVTLRR NEAVWFLFNA -GNVSFGIRE
          KPVKTKAKVR VEQWHIRPGL PIGVKVTLRG EKAYKILFTD RG-FGFGIPE
          KPSLRRAKKT IKEFGISKKQ LIAAVVTLRG AKAHEFLFDA TGNISFGIKE
          KPVERRAKRT IREFGIRKKE PIAVSVTVRG KKAVELLFDE LGNFAFGIKE
          KPSLRPAKKT VREFGVKKGE NIGVMVTLRG EKAINFLIDR HGNVAFGVKE
          KPVYTRAKKS IKEFGVRKGQ LIGVKVTLRG QKGIEFLFDD YGNVSFGIAE
          KPVYTKAKKS IKEFDVRKGA PIGVMVTLRD EKAEEFLFDK HGNVSFGIAE
          KPVYTKARKS IKEFDVRKGA PIGVMVTLRG KKAEEFLFDK HGNVSFGISE
          KPVYTISKKT IREFGIRKGQ EIGVKVTLRG TQAEGFLFDE YGNVSFGIAE
          KPVYTISKKT IREFGIRKGQ EIGVKVTLRG TQAEGFLFDE YGNVSFGIAE
          KPVYTISKKT IREFGIRKGQ EIGVKVTLRG TQAEGFLFDE YGNVSFGIAE
          KPVYTISKKT IREFGIRKGQ EIGVKVTLRG TQAEGFLFDE YGNVSFGIAE
          KPVYTISKKT IREFGIRKGQ EIGVKVTLRG TQAEGFLFDE YGNVSFGIAE
          KPVYTISKKT IREFGIRKGQ EIGVKVTLRG TQAEGFLFDE YGNVSFGIAE
          KPVYTISKKT IREFGIRKGQ EIGVKVTLRG TQAEGFLFDE YGNVSFGIAE
          KPVYTISKKT IREFGIRKGQ EIGVKVTLRG AQAEEFLFDD YGNVSFGIAE
          KPVYTISKKT IREFGIRKGQ EIGVKVTLRG AQAEEFLFDD YGNVSFGIAE
          KPVYTIAKRT IREFGVRKGA PIGVKVTLRG KKAEEFLFDE YGNVSFGIAE
          KPVYTKGRKS IREFGVRKGA PIGVKATLRR QAAVEFLFDN YGNVSFGIAE
          KPVYTRAKQT NPSFGIRRGQ PIGVKVDLRR EQAIEFLFDE FGNVCFGLEE
          KPIRRRAKQT NRDFGIRRGE PIAVKVTLRG EKAREMLFDN HGNLCFGVNE
          KPIRRHAKQT NKDFGIRRGE PIAVKVTLRG KKAEEMLFDE HGNFCFGIDE
          KPIRRRAKQT NRDFGIRRGE PIAVKVTLRG EKAYQMLFDE HGNFCFGIQE
          KPIRRRAKQT NKDFGIRRGE PIAVKVTLRG KKAEEMLFDE HGNFCFGIQE
          KPIRRRAKQT NRDFGIRRGE PIAVKVTLRG KKAYEMLFDE HGNFCFGIQE
          KPIRRRAKQT NKDFGIRRGE PIAVKVTLRG KKAYEMLFDE HGNFCFGIQE
          KPIRRRAKQT NRDFGIRRGE PIAVKVTLRG KKAYEMLFDE HGNFCFGIQE
          KPIRRRAKQT NRDFGIRRGE PIAVKVTLRG KKAYEMLFDE HGNFCFGIQE
          KPIRRKAKKT NRDFGIRRGE PIALKVTLRG KKASDLLFDE HGNVCFGIDE
          KPIRRKAKKT NRDFGIRRGE PIAVKVTLRG KKAYEMLFDE HGNVCFGIDE
          KPIRRKAKKT NRDFGIRRGE PIAVKVTLRG PKAYEMLFDE HGNVCFGIEE
          KPIRRKAKKT NRDFGIRRGE PIAVKVTLRG PKAYEMLFDE HGNVCFGIEE
          KPIRRKAKKT NRDFGIRRGE PIAVKVTLRG PKAYELLFDE HGNVCFGIEE
          KPIRRKAKKT NRDFGIRRGE PIAVKVTLRG PKAYELLFDE HGNVCFGIEE
          KPIRRKAKKT NRDFGIRRGE PIAVKVTLRG PKAYEMLFDE HGNVCFGIEE
          KPIRRKAKKT NRDFGIRRGE PIAVKVTLRG QKAYDMLFDE HGNVCFGIDE
          KPIRRRAKKT NRDFGIRRGE PIAVKVTLRG KKAYEMLFDE HGNVCFGIDE
          KPTLRKAKKT IRAFGIHRGE NIAVAVTLRG QKAMDFLVDK FGNVCFGIPE
          KPVFRKAKRT IRAFGVRKGE NIAVMVTLRG EKALNFLIDE HGNVSFGIEE
          RPVKRKAKKT IRQFGIRRGE NIAVMVTLRG QRAVEFLFDE FGNVGFGIRE
          KPAVRKAKKT IRDFGIRKGE PIAAMVTLRG EKAIEFLFDE FGNVSFGIKE
          KPVPRRAKRT IKDFGIRKGE NIAAKVTLRR EKAVAFLFDD NGNVSFGIKE
          KPVPRRAKRT IKDFGIRKGE NIAAKVTLRG EKAVAFLFDD NGNVSFGIKE
          KPVPRRAKKT IKDFNIRKGE NIAAIVTLRG ARAREFLFDD YGNVSVGIKE
          KPVPRKAKKT IKDFGIKKGD NIAVVVTLRR GKAIEFLFDD YGNVSIGVKE
          QPAPRRAKKT IKDFGIKKGD KIAAVVTLRG EKAHEFLFDD YGNVSIGIKE
          QSVRTEAKRT KPEFGIRQGD PIGAKVTLRA ETAAQFLFDQ TGNVSFGIEE
          TAVRTTATRA ASQFGAREGD PIGAKVTLRG ADAKSFLFDE TGNFSFGVEE
          QSVRTTSKRT IAEFGIRKGD PIGVKVTLRG EDAHAFLFDD TGNLSFGVED
          QPVRTTAKRT IQDFNVREGD PIGAKVTLRG EDAAAFLFDE TGNFSFGVEE
          QPVRTTAQKT IQDFEVREGD PIGTKATLRG EDAEEFLFDE TGNFSFGVEE
          QSVQTIATRA ATQFGARKGD PIGAKVTLRG DKAVEFLFDE TGNFSFGVEE
          ESVRTISGRA SQDFGVRQGE PVGAKVTLRG ESAVEFLFDE TGNFGFGVEE
          ESVRTISGRA SQDFGVRRGE PVGAKVTLRG DTAVEFLFDE TGNFGFGVEE
          TPVRTKAKRT VGEFDIREGD PIGAKVTLRD EMAEEFLFDD TGNFSFGVEE
          TPVRTKAKRT VGEFDIREGD PIGAKVTLRD EMAEEFLFDD TGNFSFGVEE
          MPVRTKAKRT VGEFDIREGD PIGAKVTLRD EMAEEFLFDD TGNFSFGVEE
          QPVRTVAQNT VGEFEIRQGD PIGAKVTLRA DDAQEFLFDD TGNFSFGVAE
          QPVRTTAKAT VGEFDIRQGD PVGTKVTLRD EAAEEFIFDE TGNFSFGVEE
          QPVRTTAKAT VGEFDIRQGD PVGTKVTLRD EAAEAFLFDE TGNFSFGVEE
          QPVRTVAKTA EPEFGIRDGD PIGAKVTLRG EDAHEFLFDD TGNVSFGIAE
          ETVRTTAKRT EPEFGIREGD PIGTKVTLRG EDANDFLFDD TGNVSFGIDE
          QSVRTQAAAT EPEFGIRQGE PIGTKVTLRG DDAHEFLFDE TGNFSFGVAE
          QSVRTQAKRT EPEFGIREGE PIGTKVTLRD DDAAEFLFDD TGNFSFGVEE
          QSVRTQAKRT EPDFGIRQGD PIGTKVTLRG EDAAEFLFDD TGNFSFGIEE
          ESVRTQAKRT EPDFGIRQGD PIGTKVTLRG EDAHAFLFDD TGNFSFGIEE
          ESVRTQAKKT EPDFGIRQGD PIGAKVTLRG EDAHEFLFDD TGNFSFGIEE
          QSVRTQAKRT EPDFGIRQGD PIGTKVTLRG TDAYDFLFDN TGNFSFGVEE
          ESVRTQAKRT EPDFGIRQGD PIGTKVTLRD DDAYDFLFDD TGNFSFGVEE
          ESVRTQAKKT EPDFGIRQGD PIGTKVTLRD DDAYEFLFDD TGNFSFGVEE
          ESVRTQAKRT EPDFGIRQGD PIGAKVTLRD DDAYEFLFDD TGNFSFGVEE
          KPIRSYARNT LPAFGIRKGQ PIGCKATLRG KKAMDFLFDA TGNFGFGIEE
          TPIRSRAKKT LPAFGIKKRE PIGTRVTLRG RAAEEFLFDE NGNFAFGIEE
          SPVRSIAKKT LPGFGIKKKE PIGCRVTLRG RDAEEFLFDD TGNFSFGVEE
          QPVRSMAKKT LPTFNIKKKE PIGAKLTLRG KAAEDFLFDQ QGNFSFGIEE
          KPVRTVAKRT LPGFGIKKGE SIGCKVTLRG DAADNFLFDD NGNFAFGIEE
          KPVRNFAQKT LPAFGIKKGE AIGCKVTLRG AKAEKFLFDK NGNFAFGIEE
          KPVRCFAKKT LPAFGIKKNE AIGCKVTLRG ARAEKFLFDG NGNFAFGIEE
          EVVRCHAKKT LPAFGIKKSE PIGCKVTLRD QNAQGFLFDS LGNVSFGIEE
          GVVRCFAKRT LPAFAIKKGE PIGCKVTLRG QTAQKFLFDS LGNVSFGIEE
          GVVRCFAKRT LPAFSIKKNE PIGCKVTLRG QRAQEFLFDS LGNVSFGIEE
          GVVRCFAKRT LPAFSIKKNE PIGCKVTLRG QRAQEFLFDS LGNVSFGIEE
          GVVRCFAKRT LPAFSIKKNE PIGCKVTLRG QRAQEFLFDS LGNVSFGIEE
          GVVRCFAKRT LPAFSIKKNE PIGCKVTLRG QRAQEFLFDS LGNVSFGIEE
          EVVRCFAKRT LPAFSIKKNE PIGCKVTLRG QRAQEFLFDS LGNVSFGIEE
          EVVRCFAKRT LPAFSIKKNE PIGCKVTLRG QRAQEFLFDS LGNVSFGIEE
          EVVRCFAKRT LPAFSIKKNE PIGCKVTLRG QRAQEFLFDS LGNVSFGIEE
          EVVRCFAKRT LPAFSIKKNE PIGCKVTLRG QKAQEFLFDS LGNVSFGIEE
          EVVRCFAKRT LPAFSIKKNE PIGCKVTLRG QKAQEFLFDS LGNVSFGIEE
          EVVRCFAKRT LPAFSIKKNE PIGCKVTLRG QKAQEFLFDS LGNVSFGIEE
          EVVRCFAKRT LPAFSIKKNE PIGCKVTLRG QKAQEFLFDS FGNVSFGIEE
          EVVKCFAKRT LPAFAIKKNE PIGCKVTLRG PKAQEFLFDS LGNVSFGIEE
          EVVKCFAKRT LPAFAIKKNE PIGCKVTLRG PKAQEFLFDS LGNVSFGIEE
          EVVRCFAKRT LPAFSIKKNE PIGCKVTLRG QKAQEFLFDS LGNVSFGIEE
          EVVRCFAKKT LPAFSIKKKE PIGCKVTLRG QKAQEFLFDS LGNVSFGIEE
          EVVRCFAKKT LPAFSIKKKE PIGCKVTLRG QKAQEFLFDS LGNVSFGIEE
          EVVRCFAKRT LPAFSIKKNE PIGCKVTLRG QRAQQFLFDS LGNVSFGIEE
          EVVRCFAKRT LPAFSIKKNE PIGCKVTLRG QRAQQFLFDS LGNVSFGIEE
          EVVRCFAKRT LPAFSIKKNE PIGCKVTLRG QRAQQFLFDS LGNVSFGIEE
          EVVRCFAKRT LPAFSIKKNE PIGCKVTLRG QRAQQFLFDS LGNVSFGIEE
          GVVRCFAKRT LPAFSIKKNE PIGCKVTLRG QRAQQFLFDS LGNVSFGIEE
          GVVRCFAKRT LPAFSIKKNE PIGCKVTLRG QRAQQFLFDS LGNVSFGIEE
          GVVRCFAKRT LPAFAIKKSE PIGCKVTLRG QRAQQFLFDS LGNVSFGIEE
          SGVRTYAKRT QPAFGIRKRE PIGCKVTLRG KRAQEFLFDE SGNVAFGIDE
          EVVRCYSRRT MPSFGIKKHE PIGCKVTLRG KNAEDFLFDN DGNVAFGIEE
          KIVETHAKRT LPGFGIKKKE PIGCKVTLRG ERAENFLFDN NGNVAFGIEE
          TVVRTYAKKT LPAFGIKKSE PIGCKVTLRG IDAEKFLFDK NGNVAFGIEE
          KVIRTYSKRT LPAFSIKKNE PIGCKVTLRS ERAETFLFDK NGNVAFGIEE
          TVVRSYAKRT LPAFTIKKGE PIGCKVTLRG EAAEGFLFDI FGNVSFGVEE
          TVVRSYAKRT LPAFSIKKNE PIGCKVTLRG DAAEDFLFDT YGNVSFGVEE
          TPVRSNAKRT NVSFGIRKGA PISCRVTLRG RKAAEFLFDR WGNFSFGIEE
          TPVRSVAKQT LPAFGIRKGA PISCRVTLRG EAAEKFLFDK QGNFSFGIEE
          KPVRTIAKRT QPAFGIRKGA PIGCKVTLRR ENAEKFIFDR TGNVSFGIEE
          KPVRTIAKRT QPAFGIRKGQ PIGCKVYLRG KTAEDFVFDR SGNLSYGVEE
          NPVRTIAKKT QPAFNVRKGA PIGCKVTLRG DAARTFLFDK NGNFSFGIEE
          TPIRSIAKKT QPAFSVRKGQ PIGCKVTLRG QPARDFIFDK SGNFSFGIEE
          TPIRSVAKMT QPAFNIRKGA PIGCKVTLRG KPAEDFIFDK SGNFSFGIEE
          TPVITTAKVT NRDLGVRYGM PIGCKVTLRG EAASEFLFDK EGNMSFGISD
          KPVQTISKTV NRDLGIRVGM PLGCKVTLRG EIAEDFLFDK EGNMSFGISD
          KSVQTISKAV NRDLGIRVGM PLGCKVTLRG DAANNFLFDK EGNMSFGISD
          KPVQTTSKKT IRDFNIRKGL PIGLKVTLRG KEAEDFLFDS QGNLSFGISD
          KPVQAEAKKT IRDFNIRKGL PIGLKVTLRG KEAEDFLFDS NGNLNFGISD
          KPTQTLAKKS VRDFNIRKRL PIGVKVTLRK DDAVNFLFDK HGNAYFGISD
          KPVITSAKKT IRDFNIRKGL NIGAKVTLRK DDAYKFLFDK QGNAYFGITD
          KPAFTSAKRT VRDFNIRKGL NIGVKVTLRK DDALSFLFDK NGNAYFGISD

          ---------- ---------- -----KNGRL VLARKV---- -LSA------
          ---------- ---------- -----KNGRK VLARKV---- -LSA------
          HIDIPGVKYE PSIGILGLGI SVTLTRPGYG IRTRSVGKSH IITSQEAKDY
          HIDLPGVDYD PDVGIFGMDV CVSLRRRGYR VKRRKIGKNH LITKEETIEF
          HIDLPGVDYD PDIGIFGMDV CVVLKRRGYR VARRKVGSKH RITKEETIEW
          HIDLPGVDYD PDVGIFGMDV CVSLKRRGYR VARRKIATSH RVTKEDTIRW
          HIDLPGVDYD PDVGIFGMDV CVSLKRRGYR VARRKIATSH RVTKEDTIRW
          HIDLPGVTYD PDMGIFGMDV CVVLKRRGYR VARRKVGKNH RITREETIEF
          HIDIPGVEYD PDMGIFGLQV CCVLKRRGYR VEERKVGRKH RVTKEDTIEF
          HIDLPGVDYD PDMGIYGMDV VVSLKRRGYR VARRKIGKSH RVTKEDTIEF
          HIDIPGVKYD PDIGIFGMDV SVTFQKPGHR IKERKLPQAQ RVTKEESMEY
          YIDLPGMKYD PDIGIFGMDL AITFERPGYR IQRRKVPKKH KITREDTMKF
          HIDIPGVKYN PDIGIFGMNV SVTFEKPGYR IHKRRIPQRH RITKEETMKY
          HIDIPGMRYD PDIGIFGMNL SITFEKPGYR IKRRSIPKRH RITPEETMKF
          HIDIPGMKYD PEIGIFGMNL SVTFEKPGHR INRRKVPQKH RVSREEAIEF
          HIDIPGMKYD PEIGIFGMNL SVTFEKPGHR ISRRKVPEKH RVSREEAIDF
          HIDIPGMKYD PEIGIFGMNL SVTFEKPGHR ISRRKVPEKH RVSREEAIDF
          HIDIPGMRYD PDIGIFGMNV NITFEKPGYR IKRRHIPQKH QVTTEETMEY
          HIDIPGMRYD PDIGIFGMNV NITFEKPGYR IKRRHIPHKH QVTTEETMEY
          HIDIPGMRYD PDIGIFGMDV AITFEKPGYR IRRRKVPTKH QVKKEETMEF
          HIDIPGMRYD PDIGIFGMNV AITFEKPGYR IKRRKVPVKH QVTKEETMEF
          HIDFPGQKYD PMIGIYGMDV CVTLERPGYR VKRRRIPKRH RVTKEEAIEF
          HIDFPGQKYD PMIGVYGMDV CVTLERPGFR VMRRKVPRKH RLTREEAIQF
          HIDFPGQKYD PMIGIFGMDV CVTLERPGFR VFRKKIPRRH RLTREEAIEF
          HIDFPGQKYD PMIGIFGMDV CVTLERPGFR VKRRKIPRRH RLTREEAIEF
          HIDFPGQKYD PMIGIFGMDV CVTLERPGFR VKRRKIPRRH RLTREEAIEF
          HIDFPGQKYD PMIGVYGMDV CVTLERPGFR VKRRKIPRRH RLTREEAIEF
          HIDFPNQKYD PSVGIYGMDI CVTFEKPGYS VKRRNIPAKH LVSKEEAINY
          HIDFPGQKYE PDVGIYGMDV CVTFEKPGYR VKRRSLPEKH QVKKDEAIEY
          HIDFPGQKYD PSVGIYGMDV CVTFEKPGYR VKSRTIPEKH LVKKVEAIEL
          HIDFPGQKYD PTVGIYGMDI CVTFEKPGYR VKSRHIPAKH LVKKEEAIEY
          HIDFPGQKYD PSVGIYGMDV CVTFDKAGYR VKSRHIPKKH LVTKDEAIEY
          HIDFPGQKYD PSVGIYGMDI CVTFEKSGYR VKSRHIPEKH LVTKDEAIEY
          HIDFPGQKYD PSVGIYGMDI CVTFEKSGYR VKSRHIPEKH LVTKDEAIEY
          HIDFPGQKYD PSIGIYGMDV CVTFEKSGYR VKSRHIPKKH LVTKDEAIEY
          HIDFPGQKYD PSIGIYGMDI CVTFEKSGYR VKSRHIPKKH LVTKDEAIEY
          HIMLPGVKYD PAVGIWGMDV CVRLAKPGLR VQLRKVGKGQ LVTREEAVEF
          HILLPGVKYD PAVGIWGMDV CVKLAKPGLR VQLRKVGKRQ LVTREEAIEF
          HILLPGVKYD PAVGIWGMDV CVKLAKPGLR VQLRKVGKRQ LVTKEEAIEF
          HILLPGVKYD PAVGIWGMDV CVKLAKPGLR VQLRKVGKKQ LVTREEAVEF
          HILLPGVKYD PAVGIWGMDV CVKLAKPGLR VQLRKVGKKQ LVTREEAVEF
          HIMLPGVKYD PAVGVWGMDV CVRLAKPGLR VQLREVGKGQ IVTKQEAIEF
          HILIPGVKYD PAVGVWGMDV CVKLAKPGLR VQLRKVGKGQ LVTKQEAIEF
          HIMIPGTKYD PAVGVWGLNV ATVLARPGLR VMYRDVGREQ RVSKAEAMKF
          HILVPGSRYD PALGIFGFDV AVTLARPGFR VQYRDVGKDH RVSREETIRF
          YIMIPGMKYD PELGLIGLEA YVTLERPGYR VERRKVGSRH RLNKEEIIKW
          HLLLPGVRYD PDIGIFGMDI SVTIERCGYR VAKRSIPMRH RVSREESILF
          HIDIPGVKYK AEIGIFGMDV IVSIGRAGYR IARRRIPLRH RVSRAESMLF
          HILIPGVKYD PEVGIFGFDV IIAMERPGYR VARRKVPARH RVTKEETITF
          HVIIPGTKYD PEVGVFGMDI AITLERPGYR VARRRIPKRH RISKEEAIKF
          HVVIPGTRYD PEVGIFGLDV AITFERPGFR VSRRRIPDSV RVRKEEAMKF
          HVVIPGTRYD PEIGIFGLDV CITFERPGFR VAKRRLPSSV RIKKEESMRY
          HVILPGARYD PEIGIFGMDI AITLERAGYR ISRRRIPRRH RVTKEEAMEF
          HVILPGARYD PEIGIFGMDI AITLERAGYR ISRRRIPRRH RVTKEEAMEF
          HVILPGARYD PEIGIFGMDI AITLERAGYR ISRRRIPRRH RVTKEEAMEF
          HVILPGARYD PEIGIFGMDI AITLERAGYR ISRRRIPRRH RVTKEEAMEF
          HVILPGARYD PEIGIFGMDI AITLERAGYR ISRRRIPRRH RVTKEEAMEF
          HVILPGARYD PEIGIFGMDI AITLERAGYR ISRRRIPRRH RVTKEEAMEF
          HVILPGARYD PEIGIFGMDI AITLERAGYR ISRRRIPRRH RVTKEEAMEF
          HVILPGARYD PEIGIFGMDI AITLERAGYR ISRRKIPKRH RVTKEEAMEF
          HVILPGARYD PEIGIFGMDI AITLERAGYR ISRRKIPKRH RVTKEEAMEF
          HVLIPGTRYD PEIGIFGMDV AITLVRPGFR VARRHIPKRH RVSKEEAMEF
          HVLIPGTRYD PEIGIFGMDV AITLVRPGYR TMKRSIPRRH RVTKEEAINF
          HIALEGVEYD PEIGIFGMDI AVTLERPGFR VMRRPVPRRH RLTKEEGIVF
          HINIPGVEYD PEIGIFGMDV CVTLERPGFR VAKRHIPTRH KLTKDEGIVF
          HINIPGVEYD PEIGIFGMDV CVTLERPGFR VAKRKIPNRH KLTKEEGIVF
          HINIPGVEYD PEIGIFGMDV CVTLERPGFR VAKRKIPTKH KLTKEEGIVF
          HINIPGVEYD PEIGIFGMDV CVTLDRPGYR VAKRKLPTKH KLTKEEGIVF
          HINIPGVEYD PEIGIFGMDV CVTLERPGFR VAKRKIPTRH KLTKEEGIVF
          HINIPGVEYD PEIGIFGMDV CVTLERPGFR VAKRKIPTRH KLTKEEGIVF
          HINIPGVEYD PEIGIFGMDV CVTLERPGFR VAKRKIPAKH KLTKEEGIVF
          HINIPGVEYD PEIGIFGMDV CVTLERPGFR VAKRKIPTRH KLTKEEGIVF
          HINIPGVEYD PEIGIFGMDV CVTLERPGHR IAIRHIPTKH KLTKEEGIIF
          HINIPGVEYD PEIGIFGMDV CVTLERPGFR VKRRKIPTRH KLTREEGMLY
          HINIPGVEYD PEIGIFGMDV CVTLERPGFR VARRRIPTRH KLTKEEGMLY
          HINIPGVEYD PEIGIFGMDV CVTLERPGFR VARRKIPTRH KLTKEEGMLY
          HINIPGVEYD PEIGIFGMDV CVTLERPGFR VARRKIPTRH KLTKEEGMVY
          HINIPGVEYD PEIGIFGMDV CVTLERPGFR VARRKIPTRH KLTKEEGMVY
          HINIPGVEYD PEIGIFGMDV CVTLERPGFR VARRKIPTRH KLTKEEGMLY
          HINIPGVEYD PEIGIFGMDV CVTLERPGYR IARRHIPTRH KLTKEEGMVF
          HINIPGVEYD PEIGIFGMDV CVTLERPGFR VARRKIPTRH KLTKEEGMVF
          YILLPGAKYD PEIGIVGMDV CLTIERPGFR VERRSIPLKH RVRPEETMVL
          HILIPGVKYD PRVGILGMDV AITIQRPGHR IVERHIPRRH RVTREETMVL
          HIQIPGTRYD PRVGIFGMDV ILTIERPGYR VARRKIPRRH RVTKEESMVF
          HILIPGVRYD PEIGVFGMDI AITIERPGYR VMRRRVPRRH RVTKEEAMLL
          HIMIPGVKYD PEIGVFGMDV AITIERPGYR VLRRHIPRRH RVSREEAMLY
          HIMIPGVKYD PEIGVFGMDV AIIIERPGYR VLRRHIPRRH RVSREEAMLY
          HIHMPGVRYD PEIGVFGMDV AITIERPGYR IMRRRVPRRH RVNKLEAMVF
          HIHMPGVRYD PEIGVFGMDV AITIERPGYR VMRRRVPRRH RVNKLEAMVL
          HIHMPGVRYD PEIGVFGMDV AITIERPGYR VMRRRVPRRH RVSKLEAMLL
          HTEFPDQEYD PNIGIFGLDV TVNLVRPGYR VKKRQIPSTH RLDAAAAIAY
          HTTFPSQEYD PQIGIYGLDV TVNLTRPGYR VTKRPIPSRH RLTPSDAVQF
          HTDFPSQEYD PNIGIYGLDV TTTIVRPGYR VSKRSIPSKH RMTAEDATAF
          HTDFPSQEYD PDIGIYGLDV TVNLVRPGYR VSKRPIPARH RLTAEDAIAF
          HTEFPSQEYD PQIGIYGLDV TVNLVRPGYR VHKRSIPSNH RLTAEDAVTF
          HTEFPSQEYD PQIGIYGLDV TVNLVRPGYR VKKRSIPSAH RMSAEDATAF
          HTEFPSQEYD PQIGIYGLDV TVNIVRPGYR VKKRQIPSSH RMTVEDAVAF
          HTEFPSQEYD PQIGIYGLDV TVNLVRPGYR VKKRQIPSSH RMTVEDAVAF
          HTEFPSQEYD PSIGIYGLDV TVNLVRPGYR VAKRSIPTKH RLNPADAVAF
          HTEFPSQEYD PSIGIYGLDV TVNLVRPGYR VAKRSIPTKH RLNPADAVAF
          HTEFPSQEYD PSIGIYGLDV TVNLVRPGYR VAKRSIPTKH RLNPADAVAF
          HTDFPSQEYD PQIGIYGLDV TVNLVRPGYR VAKRSIPSSH RLDADDAAAY
          HTDFPSQEYD PTIGIYGLDV TVNLTRPGYR VAKRPIPSNH RLDPQDAIAF
          HTDFPSQEYD PTIGIYGLDV TVNLTRPGYR VAKRPIPSNH RLDPADAIAF
          HTEFPSQEYD PSIGIFGLDV TVNLVRPGYR VAKRSIPANH RLDPEDAIAF
          HTEFPSQEYD PNIGIYGLDV TVNLVRPGYR VAKRQIPSNH RLDPEDAVAY
          HTDFPSQEYD PNIGIYGLDV TVNLVRPGYR VAKRSIPSNH RLTPEDSIRF
          HTDFPSQEYD PSIGIYGLDV TVNLVRPGYR VSKRQIPSRH RLTPEDAIAY
          HTEFPSQEYD PNVGIYGMDV TVNLVRPGYR IAKRSIPSKH RLTPEDAIQF
          HTEFPSQEYD PNVGIYGLDV TVNLVRPGYR IAKRSIPSNH RLTPEDAIAY
          HTDFPSQEYD PNVGIFGLDV TVNLVRPGYR VSKRPIPSKH RLNPEDAVAF
          HTEFPSQEYD PNVGIYGMDV TVNLVRPGYR VAKRSIPSGH RLTPEDAITF
          HTEFPSQEYD PNVGIYGLDV TVNMVRPGYR VSKRSIPSRH RLTPEDAIAF
          HTDFPSQEYD PNVGIFGLDV TVNLVRPGYR IAKRSIPSKH RLTPEDALAF
          HTDFPSQEYD PSIGIYGLDV TVNLVRPGYR IAKRSIPSKH RLTPEDAIGF
          HTDFPGQAYD PKIGIYGMDI IAVIEKKGTR TARRKINSKL HVAREESMKF
          HTDFPGMKYD PEIGIFGMDV AVSLMRAGYR VAERKLPNSH KVKRDEAVEF
          HTDFPGMKYE PDIGIFGMDV SVALKRPGYR VARRKMASTH RVTREDAVEY
          HTDFPGMRYD PEIGIFGMDV SVALKRAGYR IARRKLPSRQ RLGQDDTVEF
          HTDFPGMEYD PEIGIYGMDV IVSVERPGYR IKRRKIPSGH KLTKDDSIAY
          HTDFPGLEYD PEIGIYGMDV IVSIERPGYR IKRREIPAGH KLTKDDSIAF
          HTDFPGMEYD PEVGIFGMDV IVSLERPGYR IKRRDVPASH RLTVDDAISF
          HTDFPGMRYD PNIGVFGMDV TVVLKRPGER INKRKIPTSH RVTVDDAIVF
          HTDFPGMRYD PNIGVFGMDV TVVLKRPGER ICKRKIPTGH RVTVDDAITF
          HTDFPGMRYD PNIGVFGMDV TVVLKRPGER ICKRKIPTDH RVTVDDAIAF
          HTDFPGMRYD PNIGVFGMDV TVVLKRPGER ICKRKIPTDH RVTVDDAIAF
          HTDFPGMRYD PNIGVFGMDV TVVLKRPGER ICKRKIPTDH RVTVDDAIAF
          HTDFPGMRYD PNIGVFGMDV TVVLKRPGER ICKRKIPTDH RVTVDDAIAF
          HTDFPGMRYD PNIGVFGMDV TVVLKRPGER ICKRKIPTDH RVTVDDAIAF
          HTDFPGMRYD PNIGVFGMDV TVVLKRPGER ICKRKIPTDH RVTVDDAIAF
          HTDFPGMRYD PNIGVFGMDV TVVLKRPGER ICKRKIPTDH RVTVDDAIAF
          HTDFPGMRYD PNIGVFGMDV TVVLKRPGER ICKRKIPVDH RVTVDDAIAF
          HTDFPGMRYD PNIGVFGMDV TVVLKRPGER ICKRKIPVDH RVTVDDAIAF
          HTDFPGMRYD PNIGVFGMDV TVVLKRPGER ICKRKIPVDH RVTVDDAIAF
          HTDFPGMRYD PNIGVFGMDV TVVLKRPGER ICKRKIPAGH RVTVDDAIAF
          HTDFPGMRYD PNIGVFGMDV TVVLKRPGER ICKRKIPTGH RVTVDDAIAF
          HTDFPGMRYD PNIGVFGMDV TVVLKRPGER ICKRKIPTGH RVTVDDAIAF
          HTDFPGMRYD PNIGVFGMDV TVVLKRPGER ICKRKVPTGH RVTVDDAITF
          HTDFPGMKYD PNIGVFGMDV TVVIKRPGER ICKRKIPTNH RVTVEDAVAF
          HTDFPGMKYD PNIGVFGMDV TVVIKRPGER ICKRKIPTNH RVTVEDAVAF
          HTDFPGMKYD PNIGVFGMDV TVVIKRPGER ICKRKIPTNH KVTVEDAIAF
          HTDFPGMKYD PNIGVFGMDV TVVIKRPGER ICKRKIPTNH KVTVEDAIAF
          HTDFPGMKYD PNIGVFGMDV TVVIKRPGER ICKRKIPTNH RVTLEDSIAF
          HTDFPGMKYD PNIGVFGMDV TVVIKRPGER ICKRKIPTNH RVTLEDSIAF
          HTDFPGMRYD PNIGVFGMDV TVVIKRPGER ICKRKIPANH RVTVEDAIAF
          HTDFPGMRYD PNIGVFGMDV TVVIKRPGER ICKRKIPANH RVTVEDAIAF
          HTDFPGMRYD PNIGVFGMDV TVVIKRPGER ICKRKIPTNH RVTVEDAVAF
          HTDFPGMKYD PNIGIFGMDI MVVVTRPGYR IKDRKIPGSH KIVKEDSIEF
          HTDFPGMRYD PNIGIFGMDI NVIVNRPGYR VKKRKISSSH KITKDDSISF
          HTDFPGMRYD PNIGIFGMDV IVVLKRPGYR IGKRKVPISH RITKEDSISF
          HTDFPGMRYD PNIGVFGMDI NVVVNRPGYR ISKRRIPSAH RITKDDTISF
          HTDFPGMRYD PNIGIFGMDI NVVVKRPGYR ISKRKVPTSH RITKDDTVAF
          HTDYPGMRYD PNIGIFGMDI TVVVNRPGYR VSKRKIPTSH KITKEDTISF
          HTDYPGMKYD PNIGIFGMDI NVVVNRPGYR INKRKIPTSH KISKEDTISF
          HTDFPGMSYD PQIGIYGMDI NVVLARRGIR VARRRLPIKQ RVTQDDAARY
          HTDYPGQSYD PKVGIFGLDV TVVLKRNGVR IARRKLPLKQ LVTVEDAKLF
          HTDFPGMSYD PTIGIYGMDV NVVLEYKGAR IARRKLPADQ KVNKEEAIAF
          HTDFPGQSYD PMIGIYGMDV NVILEKKGIR IARRKLPSKQ RVTREDAVKF
          HTDYPGMSYD PKIGIYGMDI NVVLERPGIR IARRKLPNKQ RVTKDDAIAF
          HTDFPGQSYD PQIGIYGMDV NVVLERRGIR ITRRKLPAKQ RVSKQDAIAF
          HTDFPGMSYD PQIGIFGMDI NVVLERNGIR ITRRKLPEKQ RVKKEDAIAF
          YTDFEGMKYD PEIGIFGMDV SVVFMKPGYR VSKRKVPAQH RVTRDEAINF
          YTDFDGMKYD PEIGIFGMDV NVVVRRTGTR VERRRIPKEH RVLRDEAIEF
          YTDFEGMKYD PEIGIFGMDV NVVLRRTGNR ITQRKIPKHH RVQRDEAIQY
          YTEFEGMKYD PDIGIFGMDI NVVFKRRGHR VLRRKIPARH KVTREETMQF
          YTEFEGMKYD PEIGIFGMDI SVVFRRRGYR IARRKIPIRH RVTREETMQF
          YTDFKGMKYD PDIGIFGMDV AIVLKRRGYR IEKRTIPSSI RIKKDEAVEF
          YTDFKGMKYD PDIGIFGMDI AIILKRAGYR LPRRSIPRSI GISKEETIQF
          YTDFKGMKYD PDIGIFGMDI AIVFRRRGYR IEKRHIPKKM RISKEETIKY

          ---------- ---------- ---------M KRTFQPNNR- ---------K
          ---------- ---------- --------MV KRTYQPNKR- ---------K
          LVKEFGVMAK IRP------- ---------- -----PKPKR M---------
          LK-KLGV-MA RDIVADFLSH LTNVRRKGED KTAFFPVSNL IIKLVEIMKR
          LR-SLGVMPA TNILANLFVT LYNNETRRKG ECTILPTSKL GIEVLKTLQK
          L-ESLGVMAR LNTVADAMST LKNASDTGRA ECIVQPAGRL IGELLRIMKE
          L-ESLGVMTK QNPIADAMSA IKNAGDTGKL AVTVEPASRL FGDMLKVMQE
          LK-TLGVMTR LNPIADAMSA IKNASDTGKT SCIVEPAGKL LGSMLGIMKE
          LK-SLGVMAR LNPIADAMST IKNAGDAGKG EVIVEPASKL LGAMLRVMQE
          LK-SLGVMSR QNTIADAMSA LKNAGDCGKP ECILEPSSKL LGAMLRIMQD
          MKENFNVMAR LNTIADGMCA LKNAADGGKS SVIVEPASKL LGAMFRIMQE
          LEDKFNVMTR LNTIADGMCA LKNAGDTGKA VCIIEPASKL LGAMLRIMQD
          MKDNFNVMTR LNTIADGMSA LKNAGDTGKS EVTIEPASKL LGAMLRIMQD
          MEENFNV-MR NDTLNDVINS IKNASRLGRR EIIAEPAAKL IGKVLKVMQD
          MKEKFQV-MK SDPLNDVINT IKMASRIGEN EITISPASRI IGRVLKVMQD
          MKEEFQV-MN HDPLNDVINT IKNASRIGKS EVIIGPASVM IGRILKVMQD
          MKEKFQVMTG NDPLSAALSG LDNAESVGQL THTVEPASNE TGSVLEVLYD
          MKENFQIMTG NDPLSAALSG LDNAESVGQL THTVEPASNE IGSVLEVLYD
          MKEHFQIMTA NDPLSDALSG LDNAESVGHL KHTVEPASNM VGSVLEVFYD
          MKEKFQVMTT SDPFSNALSG IDNAEGVGHL THTIQPASNQ IGSVLEVFYD
          MKNEFQVMTG NDPFTNALAG MDNAESVGHL SYTVEPASNI IGSVLEVLYD
          IEKHFGVMTA DDPLANALSG LDNAESVGHL THEVSPASEE VGSVLEVLYD
          IEKTFGIMTG NNPLSNALSG LDNAEDVGHL SHEVQPASNE IGSVLEVFYD
          IEKNYGIMTG NDPLSNALSG IDNAESVGHL SHEVRPASNV IGQVLEVFYD
          IEKTFGVMTG NDPLSNALSG LDNAESVGHL THEVTPASNE IGSVLEVFYD
          IEKTFGVMTG NDPLSNALSG LDNAESVGHL THEVTPASNE IGSVLEVFYD
          IEKTFGVMTG NDPLSNALSG LDNAESVGHL THEVTPASNE IGSVLEVFYD
          IETIYGIMTG NDPLSNALSG LDNAESVGHL THEVTPASNE IGSVLEVFYD
          IKLNFGVMTG NDPLSNALSG IDNAESVGHL THEVTPASNE IGSVLEVFYD
          VKATFDMMTG NDPLSNALSG IDNAESVGKL SHEVTPASNE IGSVLEVFYD
          IEKKFGAMTG NDPLSNALSG IDNAESVGKL SHEVTPASNE IGSVLEVFYD
          IQTKFDTMTG NDPFANALSA LNNAESVGHL EQTVSPASNE IGSVLEVFYD
          IQAKFDTMTG NDPFANALSA LNNAESVGHL EQTVSPASNE IGSVLEVFYD
          IQAKFDTMTG NDPFANALSA LNNAESVGHL EQTVSPASNE IGSVLEVFYD
          IQTKFDTMTG NDPLANALSA LDNAESVGHL EQTVQPASNE IGSVLEVFYD
          IQAKFDTMAD NDPLSSALSG VDNAESVGHL SHEIQPASNM IGSVLEVFYD
          FQKVLGVMAD NDPLSSALSG VDNAESVGHL SHEIQPASNI IGSVLEVFYD
          FQKVLGVMAD NDPLASALSG LDNAESVGHL EQTIQPASNE IGSVLEVFYD
          FQKVLGVMAD NDPLASALSG LDNAESVGHL EQTIQPASNE IGSVLEVFYD
          FQKVLGVMAG NDPLSNALAG VNNAESVGHL SHEIQPASNV IGSVLEVFYD
          FQKVLGVMTG NDPLANALSG VDNAESVGHL SHEIQPASNV IGSVLEVFYD
          FQKVLGVMVM LDLLSNALTA IKNAEAMGKR QVVIWPVNKL IYYTLRVLQR
          FQKVLGVMVM LDLLSNALIQ IKNAEIMGKK QVVIWPVNKL IYHTLRVLQR
          FQEVLGVMVM LDILSNALIQ IKNAEIVGKK QAVIWPVNKL TYYTLRVLQR
          FQDVLGVMVM LDILSNALIQ IKNAEVMGKK QVTIWPVNKL TYYTLRVLQR
          AQEELGVMVM LDILSNALIQ IKNAEVMGKR QVTIWPVNKL TYYTLRVLQR
          MEILYGI--M LDVLSNALIT IKNAEAVGKG QVVIWPVSKL VYYVLRVLQR
          AEKYLNLMPM LDVLSNALIT IKNAEMAGRG QVTVWPASKL VYYTLRVLQR
          LEKILGVMVM LDVLANALTM IKNAEMRGHR EVIIWPSSKL VGNVLRVMQR
          LTETLGIMVM LDVLSNALMS VKNAESRGDR QVIIWPSSKL IGNVLRVMQR
          LTENFGV-MV HDTLSAHLSA IYNAELRGQR EVILMPASKL TVSVLKVLQK
          LTEKFGV--- ---------- -----MRRNK QALITPASKL IISVLRVMQK
          LRNNFNVMVN LNPLANALTT IYNNEMRRNK QAIIMPASKL IINVLRAMQK
          LRNNFNVMTV INTLSNALSS LYNNEMRRNK QAIIMPSSKL IVNVLRVMQK
          LRNNFNVMTV INTLSNSLST IYNNERRRNN QAILMPSSKL IVNVLRTMQK
          LRNNFNVMTV INPLANALVT IYNNEVRRNK QAIIMPSSKL IINVLRVMQK
          LRNNFNVMVF VNPLANALTS IYNNEMRRNK QAIIMPASKL VINVLRVMQK
          LRNNFNVMVF VNPLANALTS IYNNEMRRNK QAIIMPASKL VINVLRVMQK
          LRNNFNVMVF VNPLANALTS IYNNEMRRNK QAIIMPASKL VINVLRVMQK
          LRNNFNVMVF VNPLANALTS IYNNEMRRNK QAIIMPASKL VINVLRVMQK
          LRNNFNVMVF VNPLANALTS IYNNEMRRNK QAIIMPASKL VINVLRVMQK
          LKQNFNVMVF VNPLANALTS IYNNEMRRNK QAIIMPASKL VINVLRVMQK
          MKENFNVMVF VNPLANALTS IYNNEMRRNK QAIIMPASKL VINVLRVMQK
          MEEEFDVMVF VNPLANALTS IYNNEMRRNK QAIIMPASKL VINVLRVMQK
          IEEEFGVMVF VNPLANALTS IYNNEMRRNK QAIIMPASKL VINVLRVMQK
          AMEEFNVMVM QDTLANALTA ITNAEMRRKS EVIIWPASKL IIRVLRVMQR
          AMEELKAMVM LDTLANALTT IYNNEVRGNK EAIIMPASKL IANVLRIMQK
          AIEEFKVMVV MDTLSNALSA IQNAEVRAKS EVVLWPASKL VLNVLRVLQK
          AIEEFKVMVV MDTLANALSA IYNAEIRAKK EVVVWPASKL TLNVLKVLQR
          AIEEFKVMVV MDTLANALSA IYNAEMRAKK EVVVWPASKL TLNVLKVLQR
          AIEEFKVMVM LDTLANAMAA IVNAEMRAKP EVIIMPASKL IANVLRVMQR
          AIEEFKVMVM LDTLANALAT IQNAEMRAKS EALIWPASKL IINVLRVMQR
          MQEEFGVMVM LDTLANALAT IQNAEMRVKS EALIWPASKL IVNVLRVMQR
          MMEEFGV--M LDTLANALST IMNNEVRGKK QCVIYPSSKL IVAVLDTLKR
          MMEEFGV-MQ NDPLSDALSR INNAAMAGRR DVIIKPASKL IGRVLKIMQD
          MMEEFGV-MQ NDPLSDALSR INNAAMAGRR EVIIRPASKL IGRVLKIMQD
          MMEEFGV-MQ SDTLNDAMCV IKNASLSGKA ECEIAPSSKL IGHVLKVLQD
          MMEEFGV-MQ SDPLNDAMST IKNAASVGKS ECTICPSSKL IGRVLKVMQE
          LMEEFGV-MQ SDPLNDAMCV MKNAASDGKS ECMIQPSSKL IGRVLKVMQD
          MQEEFGVMTR LDPLADAMST LTNGSMLGKR EVVINIASKL IGKVLKVLKE
          MQEEFGVMVL SDPLSDAMSI IKNAEDVGKG GCIIQPASKL IGNTLKVMAD
          LNKELGV--- -------MSV IKNAESVGKP ECIIHPASKV IGRALKVMAD
          LNQLFGV-ML LDPLADAMST IKNAENVGKP ECIIKPASKL IAMTLKVMAD
          LAKEFGVMVL MDPLANALSV IKNAETTGKT DCVIDPASKI IGNVLKVMQD
          LHELFGVMVM LDPLANALSV IKNAESTGKH EVTINPASKI IGNVLKVMQD
          LHKEFGVMVM LDPLANALSV IKNAEATGKH EVTINPASKI IGNVLKVMKD
          LHKEFGVMVL LDPLANALST IKNAENVGKE SCTIQPASKL IGNVLSVMKD
          LKNEFGVMVL LDPLADALSV IKNAESVGKQ ECTVKPASKL IGNVLKVMKE
          LKQLFGVMVL LDPLANALTT IKNAEAVGKS SCVVRPASKT IGNVLKVMQD
          LKQLFGVMVL LDPLANALSV IKNAEDVGKS ACVIRPASKT IGNVLKVMQD
          LNEEFDAMVL LDPLANALSV IKNAEDVGKS ACVIRPASKT IGNVLKVMQD
          IESEFTVMVL LDPLANALST IKNAEVIGKS SCIVRPASKN IGNVLKVMQD
          LETNFDVMVL LDPLANALST IKNAEAIGKS SCIVRPASKN IGNVLKVMQD
          LESNFDVMVL LDPLANALST IKNAEAIGKS SCIVRPASKN IGNVLKVMQD
          LESNFDVMVL LDPLANALST IKNAEAIGKS SCIVRPASKN IGNVLKVMQD
          LEANFDVMVL LDPLANALST IKNAEAIGKS SCIVRPASKN IGNVLKVMQD
          IESTFDVMVL LDPLANALST IKNAEAIGKS SCIVRPASKN IGNVLKVMQD
          IESTFDVMVL LDPLANALST IKNAEAIGKS SCIVRPASKN IGNVLKVMQD
          IESTYDVMVL LDPLANALST IKNAEAIGKS SCIVRPASKN IGNVLKVMQD
          IESTYDVMVL LDPLANALST IKNAEAIGKS SCIVRPASKN IGNVLKVMQD
          IESTYDVMVL LDPLANALST IKNAEAIGKS SCIVRPASKN IGNVLKVMQD
          VESTFDVMVL LDPLANALST IKNAEAIGKS SCIVRPASKN IGNVLKVMQD
          VESTFDVMVL LDPLANALST IKNAEAIGKS SCIVRPASKN IGNVLKVMQD
          VESTFDAMVL LDPLANALST IKNAEAIGKS SCIVRPASKN IGNVLKVMQD
          VESTYDVMVL LDPLANALST IKNAEAIGKS SCIVRPASKN IGNVLKVMQD
          LESNFDVMVL LDPLANALST IKNAEAIGKS SCVVRPASKN IGNVLKVMQD
          LEAAFDVMVL LDPLANALST IKNAEAIGKS TCIIRPASKN IGNVLKVMQD
          LESSFDVMVL LDPLANALST IKNAEAIGKS SCIIRPASKN IGNVLKVMQD
          LEANFDVMVL LDPLANALST IKNAEAIGKS SCIIRPASKN IGNVLKVMQD
          LESTFDVMVL LDPLANALST IKNAEAIGKS SCIIRPASKN IGNVLKVMQD
          LESTFDVMVL LDPLANALST IKNAEAIGKS SCIIRPASKN IGNVLKVMQD
          LEANFDVMVL LDPLANALST IKNAEVIGKS SCIIRPASKN IGNVLKVMQD
          LEANFDVMVL LDPLANALST IKNAEVIGKS SCIIRPASKN IGNVLKVMQD
          IRANFDVMVL LDPLADALSI IKNAEAVGKD SCTIRPASKL IGNVLKVMND
          LEANFDVMVL LDPLADALST IKNAEAVGKD SCTIRPASKL IGNVLKVMKD
          VTETFGIMVL LDPLANALST IKNAEDIGKQ SCTIKPASKL IGNVLKVMKD
          VQKRFGVMVL LDPLADALST IKNAEAIGKN SCTIQPASKL IGTVLKVMQS
          VKNKYGVMVL LDPLADALST IKNAEAIGKQ SCTLKPASKL IGTVLKVMQD
          IKKKFGV-MQ LDAVSNAMSA IKNAEVIGKS KVEIRPASKL VGKILAVMKD
          VSKNYGVMSL SDTLSNTMIA IKNAEKAGYD VCEVRPASKL VGNVLKVFKD
          LGNKYGVMSL SDTLSNAMSI IKNAESCGKS ECEIRPASKL VGNVLRVLKD
          LKAKYGV-MS VDTLSNAMIA IKNAEMVGEK KCEIKPASKL IGNVLKVMKD
          LNESYGV-MS VDTLSNAMIA IKNAEMVGEK KCEIKPASKL IGNVLKVMKD
          LNESYGV-ML HDTLSNAMSA IKNAEMVGKK KVEIKPASKL IGNVLRVMQE
          LNESYGV-MS VDTLSNAMSA IKNAERVGKS KCEIKPASKL IGNVLRVMKE
          LNESYGVMTL LDPLANALSH MTNSEKVGKG EVYIKPASKL IGEVLRVMQQ
          LNESYGVMTL LDPLANALSH ITNSEKVGKS EVYIKPASKL IGEVLRVMQE
          LNESYGVMTL LDPLANALSH ITNSERVGKK EVYIKPASKL IGEVLRVMQE
          LNESYGVMTL LDPLANALSH ITNSERVGKK EVYIKPASKL IGEVLRVMLE
          LNESYGVMTL LDPLANALSH ITNSERVGKE EVYLKPASKL MGEVLRVMQE
          LNESYGVMTL LDPLANALSH ITNSERVGKK EVYIKPASKL IGEVLRVMQE
          LNESYGVMTL LDPLANALSH ITNSEKVGKK EVYIKPASKL IGEVLRVMQE
          LNESYGVMTL LDPLANALSH ITNSERVGKK EVYIKPASKL IGEVLRVMQE
          LNESYGVMTL LDPLANALSH ITNSERVGKK EVYIKPASKL IGEVLRVMQE
          LNESYGVMTL LDPLANALSH MTNSERVGKK EVYIKPASKL IGEVLRVMQE
          LNESYGVMTL LDPLANALSH MTNSERVGKK EVYIKPASKL IGEVLRVMQE
          LNESYGVMTL LDPLANALSH ITNSERVGKR EIYIKPASKL IGEVLRVMQK
          FNESYGVMTL LDPLANALSH ITNSERVGKR EIYIKPASKL IGEVLRVMQK
          LSENYGVMTL LDPLANALSH ITNSERVGKK EVYIKPASKL IGEVLRVMQE
          LSENYGVMTL LDPLANALSH ITNSERVGKR EVYIKPASKL IGEVLRVMQK
          LNDSYGVMTL LDPLANALSH ITNSERVGKR EVYIKPASKL IGEVLRVMQK
          LNDSYGVMTL LDPLANALSH ITNSERVGKR EVYIKPASKL IGEVLRVMQK
          LNDSYGVMSL MDPLANALNH LSNCERVGKN VAYIKPASKL IGRVLKVMQD
          LNDSYGVMSL MDPLANALNH LSNCERVGKD VAYVQPASKL IGRVFKVMQD
          LNDSYGVMSL MDPLANALNH ISNCENVGKN TAYLKPASKL IGRVLKVMQD
          LNDSYGVMSL MDPLANALNH VSNCEGVGKN VAYLKPASKL IGRVLKVMQD
          LNESYGVMSL MDPLANALNH VSNCESVGKN VAYLKPASKL IGRVLNVMQD
          FKDKYSVMSL MDPLANALNH VSNCESVGKN VAYLKPASKL IGRVLNVMQD
          FKEKYAVMSL MDPLANALNH VSNCESVGKN VAYLKPASKL IGRVLNVMQD
          FKDKYGVMSL MDPLANALNH VSNCESVGKN VAYLKPASKL IGRVLNVMQD
          FKEIFFVMSL MDPLANALNH VSNCESVGKN VAYLKPASKL IGRVLNVMQD
          FKERYSVMSL MDPLANALNH LTNCERVGKK VVYIKPASKL IGRVLKVMQD
          FKDKYAVMSL MDPLANALNH ISNCERVGKK VVYIKPASKL IGRVLKVMQD
          FKENYGVMSL MDPLANALNH ISNCERVGKK VVYIKPASKL IGRVLKVMQD
          LKEAHRVMSL MDPLANALNH ISNCERVGKK VVYIKPASKL IGRVLKVMQD
          LKDRYNVMSL MDPLANALNH ISNCERVGKK VVYIKPASKL IGRVLKVMQD
          MCENYRVMSL MDPLANALNH ISNCERVGKK VVYIKPASKL IGRVLKVMQD
          MTEKYQVMTL MDPLADAMAT IKNNEMVGNK ECVIEPASKL IGRVLKVMQE
          VREQLSVMSL MDPLADALTN IRNNELQGND SCVIKPASKL IGHVLSTMQK
          LKEKYQAMTL NDPLANALTT IKNNEMRGNI RCKIAPASKL VGRVLRTMQK
          LKKEYSVMTL MDPLADALTN IRNNERQVND HCTISPASKL IGRVLSTMQK
          MKTQYNVMTL MDPLSDALTN IRNNELQVNS TCTISPASKL IGHVLSVMKK
          MKSKYSVMTL MDPLANALTN IRNNEIRGNV KCRITPASKL IGRVLRTMQK
          MKENYEIMTL MDPLANALTN IRNNEIRGNV KCRITPASKL IGRVLRTMQK
          MREKFNLMTL MDPLANALTN IRNNEIRGNV KCRITPASKL IGRVLRTMQK
          MRENFNLMTL MDPLANALTN MRNNEMQGNN KCTISPASKM IGQVLRTMQK
          LEKNFKVMTL MDPLANALTN MRNNEMQGNN KCTIAPASKM IGHVLRTMQK
          LEENFNAMTL MDPLADALTN MRNNEMQGNK RCTIKPASKM IGHVLRTMQK
          LQENFNVMTL MDPLANALTN MRNNEAQGNK RCKISPASKM IGHVLRTMQK

          RSKVHGFRSR MSSKNGRLVL ---------- ---------- ----------
          HSKVHGFRKR MSTKNGRKVL ---------- ---------- ----------
          ---------- --GRGAQ--- ----RCQRCG AVIQKYGL-- ---------Y
          EGYIKNYRLV DSSRGKIIEI ELSEYFNEAN AIKPRFPVEY SELEKYEKRY
          DGYIGEFEHI DDKRGGKFKI KLLAKITKCG AISPRFKVKT DEFNNWEQQY
          AGYIKEYTRI EDGRGGQFKV VMSGLINKCG CISPRYSVSL DEMEYWEQLY
          YGYITGFEKI DDGRGGQFQI ALSGGINKCG VITPRFSVKV EDLESWEIRY
          EGYIEGFELI DDGRGGQFKV SLNGNINKCG VISPRFAVKT DEIEKWENQY
          NGFISGFEFI DDGRGGQFRV QLSGTINKCG AISPRFPVAM ADMEYWESQY
          AGYIGSFDMI DDGRGGQFRV HLSGRINKCG AITPRYSVGL DELEYWETRY
          TGYINGFEYI EDGRGGQFRV HLNGRINRCG AITPRYSVRL DELEYWETQY
          AGYIGGFEFV EDGRGGQLKV TLNGRINRCG AITPRFSVQL DEMEYWEKQY
          AGYIAGFEFI EDGRGGQLKV HLTGKINKCG AICPRFSVQL DEMEYWEKQY
          YNYIKSFEVI DESRGGKFKI VLNTTINNCG VIKPRFPVKN ENLEKYESRY
          YNYIKSFEVI EEERGGKFSV VLSDTINNCG VIKPRLSVTR SSIGRYESRY
          YNYIKSFEVI EEERGGKFRV ELSDTINNCG VIKPRLSVKN SNIERYESRY
          RGYIDGFERV EDGKAGRFEV ELSGAINECG SVKPRYSVGA DEFEQWEKRF
          RGYIDGFERV EDGKAGRFEV ELSGAINECG SVKPRYSVGA DEFEQWEKRF
          RGYIDGFEFV DDGKAGRFEV ELKGAINECG PVNPRYSVGA EEFEQWEKRY
          RGYIDGFEFV EDGRAGTFEV ELKGAINECG SVKPRYSAGA DEFEQWEKRY
          RGYVDGFEYV DDGKAGKFEV ELKGAINECG AVKPRYSAGA DEFEKWEKRY
          RGYIEGFEHV DDGKAGRFEV ELNGAINDCG PVKPRYSAGA DEFEKWEKRF
          RGYIDGFDLV DDGKAGTFEV ELKGAINECG PVKPRYAVGA DEFEKWEKRF
          RGYVDGFEFV DDGKGGQFEV ELNGAINECG PVKPRYSAGA DEFEKWEKRF
          RGYIDGFEYV DDGKAGQFEV ELKGAINECG PIKPRYAVGS EDFEKWEKRY
          RGYIDGFEYV DDGKAGQFEV ELKGAINECG PIKPRYAVGA EDFEKWEKRY
          RGYIDGFEYV DDGKAGQFEV ELKGAINECG PVKPRYSAGA EDFEKWEKRF
          RGYIDGFEYV DDGKAGQFEV ELKGAINECG PVKPRYSAGA EDFEKWEKRY
          RGYIDGFEYV DDGKAGQFEV ELKGAINECG PVKPRYSAGA DEFEKWEKRF
          RGYIDGFEFV DDGKAGQFEV ELKGAINECG PVKPRYAAGA DEFEKWEKRY
          RGYIDGFEFV DDGKAGQFEV ELKGAINECG PVKPRYSAGA DEFEKWEKRF
          RGYIDGFSFV DDGKAGEFEV ELKGAINECG PVKPRYSAGA DEFEKWEKRF
          RGYIDGFSFV DDGKAGEFEV ELKGAINECG PVKPRYSAGA DEFEKWEKRF
          RGYIDGFSFV DDGKAGEFEV ELKGAINECG PVKPRYSAGA DEFEKWEKRF
          RGYIDGFQFV DDGKAGSFEI ELKGAINECG PVKPRYTAGA DEFEKWEKRF
          RGYIDGFEFV DDGKAGLFEV ELKGAINDCG AVKPRYSAGA DDFEKWEKRF
          RGYIDGFEFV DDGKAGLFEV ELKGAINDCG VVKPRYSAGA DDFEKWEKRF
          RGYVGGFQFV DDGKAGRFEV ELNGAINECG TVKPRYAAGA DDFEKWEKRF
          RGYVDGFQFV DDGKAGRFEV ELKGAINECG AVKPRYSAGA DEFEKWEKRF
          RGYIDGFEFV DDGKAGTFEV ELNGAINKCG VVKPRYSAGA DEFEKWEKRY
          RGYINGFEFV DDGKAGRFEV ELSGGINECG AVKPRYSAGA DEFERWEKRY
          YGYVGEIEYI DDGRGGKYVV QLLGKINDIG AIRPRFPVKY REIVEWEQKY
          YGYVGEIEYI DDGRGGKYVV QLLGKINDIG PIRPRYPVKY REIVQWEQKF
          YGYVGEIEYI DDGKGGKYIV QLLGKINDIG PIRPRYPVKY REIVQWEQKF
          YGYVGEIEYV DDGRGGKYIV QLLGKINDIG PIRPRYPVKY REIVQWEQKF
          YGYVGEIEYV DDGRGGKYIV QLLGKINDIG PIRPRYPVKY REIVQWEQKF
          GGYVGEIEYI DDGRGGKYIV KLLGKINDIG PIKPRYSVKW RDIPLWEQKF
          HGYVGEVEYI DDGRGGKYIV KLLGKINDIG PIKPRYAVKW REIPEWEQKY
          YGYVGEIEFI EDGRGGKFKV QLLGKINDVG AIKPRFSVKV SELMRWEEKY
          YGYVGEFEYV YDGRGGKYVV QLLGRINDIG AIKPRFHVKV DELQKWEEKY
          EGYIGDFEYI DDGRWGKFRV TLLGHINKIG TIRPRMPVTY RELPEHLRRY
          EGYIGEFEYI DDGRAGKIIV QLLGRINKCG PISPRYPLDY NGLPDYIRKY
          EGYIGEFEFI DDGRSGKIVV QLLGRINKCG PIAPRYPLKY KDLPDYVRRY
          EGYVGEFEYI DDGRWGKILV QLMGRINKCG AITPRYSLTY RELPDYIRRY
          EGYIGEFEYI DDGRWGKIVV QLLGRINKCG SITPRYSLTY RELPDYIRRY
          EGYIGEFEYI DDGRWGKVVV QLLGRINKCG PITPRYSLKY RDLPQHVRTY
          EGYVGEFEYI DDGRWGKITV QLLGRVNKCG PITPRYPLSY RQLPDYVRRY
          EGYVGEFEYI DDGRWGKITV QLLGRVNKCG PITPRYPLSY RQLPDYVRRY
          EGYVGEFEYI DDGRWGKITV QLLGRVNKCG PITPRYPLSY RQLPDYIRRY
          EGYVGEFEYI DDGRWGKITV QLLGRVNKCG PITPRYPLSY RQLPDYIRRY
          EGYVGEFEYI DDGRWGKITV QLLGRVNKCG PITPRYPLSY RQLPDYIRRY
          EGYVGEFEYI DDGRWGKITV QLLGRVNKCG PITPRYPLSY RQLPDYIRRY
          EGYVGEFEYI DDGRWGKITV QLLGRVNKCG PITPRYPLSY RQLPDYIRRY
          EGYVGEFEYI DDGRWGKITV QLLGRVNKCG PITPRYPLSY RQLPDYIRRY
          EGYVGEFEYI DDGRWGKITV QLLGRVNKCG PITPRYPLSY RQLPDYIRRY
          YGYIGEFEYV DDGRWGKIVV QLLGRINKAG AIKPRLPITY REFPHWVRRY
          EGYVGEFEYI DDGRWGKIRV RLLGRINKCG AIKPRVSVSY RDLPEHLRRF
          EGYVGEFEYI DDGRWGKIKV QLLGRINKIG VVKPRHPVSY REFPEWLKRY
          EGYIGEFEYI DDGRWGKIKI QLLGRINKIG VIKPRYPVKH REFPEWLKRY
          EGYIGEFEYI DDGRWGKIKI QLLGRINKVG VIKPRYPVKY SEFPEWLKRY
          EGYIGEFEYI DDGRWGKIRV RLLGRINKAG VIKPRFSVKY KDMPDWLRKY
          EGYIGEFEYI DDGRWGKIKV QLLGRINKTG VIKPRFPVKL RDMPHWLRKY
          EGYIGEFEYI DDGRWGKIKV QLLGRINKTG VIKPRFPVKL RDMPHWLRKY
          SGYIGDFELI DDGRGGKIVV NLLGRINKIG VIKPRYPVKK NEFEAWEREY
          HSYIEEFEYV EDGRGGLFKV HLGATINRCG AIKPRFAVKR DDLEKFESRY
          HAYIEEFEYI ENGRGGIFKV RLGPSINKCG AIKPRFSVKR DEMEKFESRY
          NGYISQFEYV DDGKAGKFRV QLKGAINDCG VIKPRYSVKA VDIEKYEARY
          YGYINQFEFI EDGKAGLFKI SLDGKINDCG VIKPRHSVQK NDLERFESRY
          HGYINQFEYI EDGKAGKFRV MMEGAINNCG VIKPRYSVKV HDIERFEARY
          HGYIDEFEYV DDGRFGKYVV RLNGRINKAG VIKPRFPVKV GEFSRWEKIY
          LGYIGDFEFV DDGKSGMFKV NLQGKINRCG VIKPRFSTQV ADLEKWEKRF
          RGYIGEFEFI DDGKSGMFRV KLLGRINRCG VIKPRFSTKA TEMEKWEKRF
          LGYIGEFEFI DDGKSGMFKV KLLGRINRCG VIKPRFAIKV AELEKWERRF
          QGYVGEFEFV DNGKAGQLKV KLIGKINKCG VVKPRFAVGK TEMEKWEKRY
          QGYVGEYEFI DNGKAGMLNV KLIGKINKCG IIKPRFAVGK AEFEKWEKRY
          QGYIGEYEFI DNGKAGMLNV KLIGKINRCG AIKPRFAVGK AEFEKWEKRY
          YGYIGEFELV EDGKAGIYNV KLAGRINNCG AIKPRYSVST ANFEGWEKQF
          SGYIGEFEFE DDGKAGLYKV ELAGRINKCG AIKPRHSVGA DNLEKWEKQF
          LGYIGEFEFV DDGKAGVYDV TLAGKINKCG AIKPRYSVGT DNFERWEKQF
          LGYIGEFEFI DDGKAGIYNV TLVGRINKCG AIKPRYSVGT GSFERWEKQF
          LGYIGEFEFI DDGKAGIYNV TLVGRINKCG AIKPRYSVGT GSFERWEKQF
          LGYIGEFEFI DDGKAGIYSV TLVGRINKCG AIKPRYSVGT ASFERWEKQF
          LGYIGDFEFI DDGKAGIYSI TLVGRINKCG AIKPRYSVGT GSFERWEKQF
          LGYIGDFEFI DDGKAGIYSV TLVGRINKCG AIKPRYSVGT GSFERWEKQF
          LGYIGDFEFI DDGKAGIYSV TLVGRINKCG AIKPRYSVGT GSFERWEKQF
          LGYIGDFEFI DDGKAGIYSV TLVGRINKCG AIKPRYSVGT GSFERWEKQF
          LGYIGDFEFI DDGKAGIYSV TLVGRINKCG AIKPRYSVGT GSFERWEKQF
          LGYIGDFEFI DDGKAGIYSV TLVGRINKCG AIKPRYSVGT GSFERWEKQF
          LGYIGDFEFI DDGKAGIYSV TLVGRINKCG AIKPRYSVGT GSFERWEKQF
          LGYIGDFEFI DDGKAGIYSV TLVGRINKCG AIKPRYSVGT GSFERWEKQF
          LGYIGDFEFI DDGKAGIYSI TLVGRINKCG AIKPRYSVGT VSFERWEKQF
          LGYIGDFEFI DDGKAGIYSI TLVGRINKCG AIKPRYSVGT VSFERWEKQF
          LGYIGDFEFI DDGKAGIYSI TLVGRINKCG AIKPRYSVGT VSFERWEKQF
          LGYIGDFEFI DDGKAGIYSV TLVGRINKCG AIKPRYSVGT ASFERWEKQF
          LGYIGDFEFI DDGKAGIYSV TLVGRINKCG AIKPRYSVGT ASFERWEKQF
          LGYIGDFEFI DDGKAGIYSV TLVGRINKCG AIKPRYSVGT ASFERWEKQF
          LGYVGEFELI DDGKAGIYSV TLVGRVNKCG AIKPRYSVGT DSFERWEKQF
          LGYIGEFEFI DDGKAGIYSV TLVGRVNKCG AIKPRYSVGT GSFERWEKQF
          LGYIGEFEFI DDGKAGIYSV TLVGRVNKCG AIKPRYSVGT GSFERWEKQF
          LGYIGEFEFI DDGKAGIYSV TLVGRVNKCG AIKPRYSVGT GSFERWEKQF
          LGYIGEFEFI DDGKAGIYSV TLVGRVNKCG AIKPRYSVGT GSFERWEKQF
          LGYIGEFEFI DDGKAGIYSV TLVGRVNKCG AIKPRYSVGT GSFERWEKQF
          LGYIGEFEFI DDGKAGIYSV TLVGRVNKCG AIKPRYSVGT GSFERWEKQF
          RGYIGDFEFV EDGKAGVYTV ELIGRINKCG AIKPRYSVGV TEFERWEKQF
          RGYIGEFEFV DDGKAGIYTV ELIGRINKCG AIKPRYSVGV TDFERWEKQF
          NGYIGEFEFI EDGKAGIYEV KLIGRINKCG AIKPRYSVQS EEFEKWEKQY
          RGYVGEFEFI EDGKAGIYKV ELVGRINKCG AIKPRYSVGA ADFERWEKQY
          SGYLGEFEFI EDGKAGIYEV KLIGKINKCG AIKPRYSVGS LDFERWEKQF
          YGYINGFEVK DDPKGGAIVV ELSGRINDCG AVRPRFSVKR TEYEKFEKRY
          YGYIKEFEYI DDHKGGAFRI TLTKRINDCG AIRPRMSAKK TEYEKFEKRF
          YGYIKSFEYR DDKRGGAFFV ELSGRINDCG AVRPRFSVKK TEYEKFEKRF
          YGYIKGFEYV ENHRGGKFIV ELSGNINDCG AIRPRFSSSV TEYEMYEKRY
          YGYIKGFEYV ENHRGGKFIV ELSGNINDCG AIRPRFSSSV TEYEMYEKRY
          HGYIGGFEYI DDHRGGKFIV TLLGKINDCG AIRPRYSVKR TEYEKFEKRY
          HGYIKGFEYI EDHKGGIYVV ELSGKINDCG AIRPRYSVKK TEYEKFEKRF
          NGYIGEFEFI DDGRAGIYRV QLKGKINKTG AIKPRFPVKA KEYEKWEKRF
          NGYIGEFEFI DDGRAGIYRV QLLGKVNKAG AIKPRFSVKA KEYEKWEKRF
          NGYIGEFEFI DDGRAGIYRV QLLGKINKAG AIKPRFSVKA KEYEKWEKRF
          NGYIGEFELI DDGRAGIYRV QLIGKINKAG AIKPRFPVKA RDYEKWEKRF
          NGYIGEFEFI DDGRAGIYRV QLIGKINKAG AIKPRFPVKA REYEAWEKRF
          NGYIGEFEFI DDGRAGIYRV QLIGKINKAG AIKPRFPVKA REYEAWEKRF
          NGYIGEFEFI DDGRAGIYRV QLIGKINKAG AIKPRFPVKA RDYEYWEKRF
          NGYIGEFEFI DDGRAGIYRV QLIGKINKAG AIKPRFPVKA RNYEYWEKRF
          NGYIGEFEFI DDGRAGIYRV QLIGKINKAG AIKPRFPVKA KNYEYWEKRF
          NGYIGEFEFI DDGRAGIYRV QLIGKINKAG AIKPRFPVKA RDYEYWEKRF
          NGYIGEFEFI DDGRAGIYRV QLIGKINKAG AIKPRFPVKA RDYEYWEKRF
          YGYIGEFEFI DDGRAGVYRV QLLGRINKAG AIKPRFPVKA DEYEKWEKRF
          YGYIGEFEFI DDGRAGVYRV QLLGRINKAG AIKPRFPVKA TEYEKWEKRF
          NGYIGEFEFI DDGRAGIYRV QLLGRINKAG AIKPRFPVKV TEFEKWEKRF
          YGYIGEFEFI DDGRAGVYRV QLLGRINKAG AIKPRFPVKV SEFEKWEKRF
          YGYIGEFEFI DDGRAGVYRV QLLGRINKAG AIKPRFPVKV SEFEKWEKRF
          YGYIGEFEFI DDGRAGVYRV QLLGRINRAG AIKPRFPVKV SEFEKWEKRF
          KGYIGNFEYI EDGKAGIYKV ELTGHINKCG AVKPRYAVKK HEFEKFEKRY
          KGYMGNFEYI EDGKAGIYKV ELTGHINKCG AVRPRYAVKK TEFEKFEKRY
          QGYIGNFEYI EDGKAGVYKV ALIGQINKCG AVKPRFAVKN QEFEKFEKRY
          QGYIGNFEYI EDGKAGVYKV DLIGQINKCG AVKPRYAVKY QEFEKFEKRY
          QGYIGNFEYI EDGKAGVYKV DLIGQINKCG AVKPRFAVKN HDFEKFEKRY
          QGYIGNFEYI EDGKAGVYKV DLIGQINKCG AVKPRYAVKN HDFEKFEKRY
          QGYIGNFEYI EDGKAGVYKV DLIGQINKCG AVKPRYAVKN HDFEKFEKRY
          QGYIGNFEYI EDGKAGVYKV DLIGQINKCG AVKPRYAVKN HDFEKFEKRY
          QGYIGNFEYI EDGKAGVYKV DLIGQINKCG AVKPRFAVKN HDFEKFEKRY
          HGYIGEFEFI EDGRAGIFKV ELIGKINKCG AIKPRYAVKK HEFEKFEKRY
          NGYIGEFEYI EDGRGGIYKV ELIGKINKCG AIKPRFPVKK LGYEKFEKRY
          NGYIGEFEFI EDGRAGIFKV ELVGKINKCG AIKPRFPVKK FGYEKFEKRY
          NGYIGEFEFI EDGRAGIFKV ELIGKINKCG AIKPRFPVKK FGYEKFEKRY
          NGYIGEFEFI EDGRAGIFKV ELIGKINKCG AIKPRFPVKK FGYEKFEKRY
          NGYIGEFEFI EDGRAGIFKV ELVGKINKCG AIKPRFPVKK FGYEKFEKRY
          YGYIGSFEFI DDGRSGKFLV KLVGRINDCG VIKPRHPVKK DEWEYWEQRY
          ENYIGNFELV DDGKAGIFNV ELVGNINKCG VIKPRHAVKN TEFEDYEKRY
          EGYIGEFEFV DDGKSGQFIV ELKGNINDCG VIKPRHSVKK DEFEKFEKRY
          ENYIGEFEFI DDNKAGKFEV ELEGNINQCG VIKPRHAVKK DEFEKFEKRY
          ENYISNFEYV DDNKAGKFEV ELDGNINQCG VIKPRHAVKK DEYEKFEKRY
          EGYIGEFEYV DDGRAGKFIV ELEGNINQCG VIKPRHAVKK DEFEKFEKRY
          EGYIGEFEYV DDGRAGKFIV ELEGNINQCG VIKPRHAVKK DEFEKFEKRY
          EGYIGEFEYV DDGRAGKFIV ELEGNINHCG VIKPRHAVKK DEFEKFEKRY
          EGYIGEFEYV DDDKAGMFTV ELEGNINKCG VIKPRHAVKK DEFEKFEKRY
          EGYIGEFEYV DDDKAGMFTV ELEGNINKCG VIKPRHAVKK DEFEKFEKRY
          EGYIGEFEFV DDDKAGQFIV ELEGNINKCG VIKPRHAVKK DEFEKFEKRY
          EGYIGEFEFV DDEKAGQFIV ELEGNINKCG VIKPRHAVKK DEFEKFEKRY

          ---------- ---------- --ARRRRKGR KVLSA----- ----------
          ---------- ---------- --ARRRRKGR KVLSA----- ----------
          LCRQCF---- ----REIAPT LGFRKNR--- -------IPK DVFGNKKLEK
          LPALNFGRLI LSTSKGLITN REAKEQKIGG VLIAYVYIPE GIGKLGEASR
          LPAYDRGMLL VTTNQGVMSH HEATQKGIGG FLIGYVYLPD DVGKLGEASR
          LPSKNIGMLM ISTSKGVMGH HDARRNGVGG ELLGYVYIPE GVGPLGKTHK
          LPGKGFGIII LTTSKGVMSH EQARKLGVGG ELLGYVFIPE NVGPKGEVER
          LPAKNFGLLI MTTSHGVISH ESARQKGIGG ELLAYVYIPQ NVGPLGEITK
          LPAKNFGILI VSTSKGVISH AEARNEGIGG QLLGYVYIPD GVGPLGELVK
          LPGKNFGLLI LSTSRGVLTH NQARQNGIGG ELLGFVYIPK GVGPLGEVTK
          LPGKNFGILI LSTSKGVITH EQARREHVGG ELLGYVYIPK GVGPLGELVK
          LPGKNFGLLM LSTSRGVMSH EQARKEGIGG ELLGYVYIPK GVGPLGELVK
          LPGKNFGLMI LSTSHGVMSH VQARREGIGG ELLGYVYVPQ GVGPLGSIER
          LPAEDFGILI LTTTKGVMSN IEARKLGIGG KLLAYVYVPQ GVGPLGALEK
          LPAQDFGIII LTTTKGVMSH LEARKFGIGG KLLAYVYVPE GVGPLGTLER
          LPAQDFGIII LTTTKGIMSH IEARKLGIGG KLLAYVYVPD GVGPLGSVAK
          LPARDYGTLV VTTSHGIMSH YEAREAGVGG QVIAYVYIPE NVGPNGSVTR
          LPARDYGTLV VTTSHGIMSH YEAREAGVGG QVIAYVYIPD EIGPEGSVTR
          LPARDYGSLV VTTSHGIMSH YDAREEGVGG QVIAYVYIPD EVGPNGSVTR
          LPARDYGTLV VTTSHGIMSH YEAREQGIGG QVIAYVYIPE DVGDNGSVSR
          LPARDYGTLI VTTSHGVMSH YEAREEGIGG QVIAYVYLPE DAGPEGSVTR
          LPARDYGALV VTTSHGIMSH YEAREAGVGG QVIAYVYLPE DAGPEGSVTR
          LPARDFGTLV VTTSSGIMSH YEAREKGIGG QVIAYVYIPD EAGPNGSVTR
          LPARDFGALV VTTSEGIMSH YEARERAIGG QVIAYVYIPE DVGDNGSVTR
          LPARDFGALV VTTSSGIMSH YEAREKGIGG QVIAYVYIPE DVGDNGSVTR
          LPARDFGALV VTTSSGIMSH YEAREQGIGG QVIAYVYIPE DVGDNGSVTR
          LPARDFGALV VTTSDGIMSH YEAREKGIGG QVIAYVYLPD DVGADGEVTR
          LPARDFGALV VTTSSGIMSH YEAREQGIGG QVIAYVYIPD DVGPEGTVSR
          LPARDFGALV VTTSSGIMSH YEAREQGIGG QVIAYVYIPD EVGPEGTITR
          LPARDFGALV VTTSSGIMSH YEAREQGIGG QVIAYVYIPD NVGPEGSVTR
          LPARDFGALV VTTSSGIMSH YEAREEGIGG QVIAYVYIPD SVGPEGSVTR
          LPARDYGTLV VTTSHGIMSH YEAREQGVGG QVIAYVYTPD NVGPEGSVTR
          LPARDYGTLV VTTSHGIMSH YEAREQGVGG QVIAYVYIPD NVGPEGSVTR
          LPARDYGTLV VTTSHGIMSH YEAREQGVGG QVIAYVYIPE NVGPEGAVTR
          LPARDYGTLV VTTSHGIMSH YEAREEGIGG QVIAYVYIPE NVGPEGTVSR
          LPARDYGALI VTTSHGVMSH YEAREQGIGG QIIAYVYIPE NVGPEGAVTR
          LPARDYGALI VTTSHGVMSH YEAREKGIGG QIIAYVYIPD DVGPNGSVTK
          LPARDYGTLI VTTSHGVMSH YEAREEGVGG QVIAYVFIPD EVGPNGSVTK
          LPARDYGTLI VTTSHGVMSH YEAREQGIGG QVIAYVYIPD EVGPNGSVTK
          LPARDYGTLI VTTSHGVMSH YDAREQGIGG QVIAYVYIPD DVGPEGSVSR
          LPARDYGALI VTTSHGVMSH YEARETGIGG QVIAYVYIPD DVGPNGSVTR
          LPARQIGILV ISTSQGVMSH LEAKEKKIGG VLLAYVYIPD GVGPKGELSR
          LPARQIGILV ISTSQGVMSH IEAKERKIGG VLLAYVYIPG GVGPKGELSR
          LPARQIGILI ISTSQGVMSH IEAKERKIGG VLLAYVYIPE GVGPKGTLER
          LPARQIGILV ISTSQGVMSH IEAKERKIGG VLLAYVYIPK GVGSKGELTR
          LPARQIGILV ISTSQGVVSH IEAKEKKIGG VLLAYVYLPK GVGPKGKLER
          LPARQIGLLV ISTPHGVMSH VEAKEKRTGG VLLAYVYIPE GVGKKGTLER
          LPARQIGILI LSTPHGVMSH VEAKEKRTGG VLLAYVYIPS GVGPKGNLQR
          LPARNVGILI LSTSKGVLSH LEARQMNVGG VLIAYVYIPK GVGPRGQLER
          LPARQVGILI LTTSKGVVSH LEARENRVGG ILVAYVYIPE GVGPKGTLQR
          LASRDLGYLI ISTSQGVMTH KDAMQKHLGG ILIAYVYIPP GVGPKGTLVR
          LPSKEIGIII ISTPKGVMSH RDGIREKIGG VTLGYVYIPG GVGPKGQLAR
          LPSKEIGVLI ISTNKGVMTH KDAIRERIGG VALGYVYIPD GVGPKGALVR
          LPSKEIGVII VSTPKGVMTH KEAARQRTGG IVLGYVYIPD GVGPKGELSR
          LPSKEIGVII LSTPKGVMTH KEAARQRTGG VVLGYVYIPE GVGPKGELSR
          LPSKEIGVIL VSTSKGVMTH KEAARQRLGG VALGYVYIPE GVGPLGTVSR
          LPSKEIGIII VSTSKGVMSH KEAARLRIGG VALGYVYVPQ GVGQKGQVSR
          LPSKEIGIII VSTSKGVMSH KEAARLRIGG VALGYVYVPQ GVGQKGQVSR
          LPSKEIGIII VSTSKGVMSH KEAARMRLGG VALGYVYVPQ GVGQKGQISR
          LPSKEIGIII VSTSKGVMSH KEAARMRLGG VALGYVYIPE DIGPKGTNKK
          LPSKEIGIII VSTSKGVMSH KEAARMRLGG VALGYVYIPE GVGPKGSVER
          LPSKEIGIII VSTSKGVMSH KEAARMRLGG VALGYVYVPE GVGPRGTVER
          LPSKEIGIII VSTSKGVMSH KEAARMRLGG VALGYVYVPE GVGPRGTVER
          LPSKEIGIII VSTSKGVMSH KEAARMRLGG VALGYVYVPE GVGPRGTVER
          LPSKEIGIII VSTSKGVMSH KEAARMRLGG VALGYVYIPE GVGPKGTVER
          LPSRDIGLLI LTTPQGVMSH REAIEKNIGG ILIAYVYIPE GVGPKGTVER
          LPSKDVGILI ISTSQGLMTH KEAIQKRVGG IAIAYVYIPE GVGPKGTVER
          LPAYNIGILI VSTPQGVMSH KEAVEKKTGG VLLAYCYIPE GVGPKGTVER
          LPAYNIGVII VSTPYGVLSH KEAVEKQTGG VLLAYCYIPE GVGPKGTVER
          LPAYNIGVVI VSTPHGVLSH KEAVAKHTGG VLLAYCYIPE GVGPKGTVER
          LPSRDIGILI ISTSQGVMSH REAIQRRIGG VLLAYVYIPE GVGPKGTVER
          LPAYNIGILI LSTPHGVLSH KEAIAKKTGG VLLAYVYIPE GVGPKGTVER
          LPAYNIGILI LSTPHGVLSH KEAIAKKTGG VLLAYVYIPE GVGPKGTVER
          LPSRDVGLLI VSTPKGVMTH REAKEKGLGG VLLAYVYIPE GVGPKGTVER
          LPAQDFGILI ITTNKGVMTH SEAKKMGVGG KLLAYVYIPE GVGPKGTVER
          LPAQDFGILI VTTNKGVMTH TDAKKMGVGG KLLAYVYIPE GVGPKGTVER
          LPAQDFGVLI FTTTDGVVSQ FKAKELGIGG KLLAYVYIPE GIGPLGTVER
          LPAQDFGVLI LTTTAGVVSH TKAKEMGVGG KLLAYVYIPE GIGPLGTVER
          LPAQDFGVLI LTTTAGVITH DHAKELGIGG KLLAYIYIPE GIGPMGTVER
          LPAENVGLII VSTNQGVMTH REAKERGIGG VLIAYCYIPE GIGPLGTVER
          LPSRNFGVLI MSTSQGVISH VDARERGIGG QLLAYVYIPE GIGPLGTVER
          LPAKNFGVLI LSTNKGVMAH SDARAQSLGG QLLAYVYIPE GIGPLGTVER
          LPARNFGVLI LSTSQGVMPH TDARARGIGG HLLAYVYIPE GIGPLGTVER
          LPARNFGTLI LTTSKGVMSH YDAAKMGIGG EILAYVYIPE GIGPLGTVER
          LPARNFGMLI LTTSQGVMSH YDAATKGIGG ELLAYVYIPE GIGPLGTVER
          LPARNFGMLI LTTSQGVMSH YDAVSRGIGG ELLAYVYIPE GVGEKGTNTK
          LPGKNFGTLI LTTSMGVKSQ YEARDENVGG QLLAYVYIPD DVGEKGSNER
          LPARNFGTLI LTTPAGVISQ YQAREQNVGG QLLSFVYIPS GVGPKGSNQR
          LPAKNFGALI VTTSNGVMSQ HDAREKNIGG QLLAYVYIPE GVGPKGTNTR
          LPAKNFGALI VTTSSGVMSQ YEAREKKIGG QLLAYVYIPE GVGPKGTNTR
          LPAKNFGALI VTTSSGVMSQ YEAREKKIGG QLLAYVYIPE GVGPKGKNER
          LPAKNFGALI VTTSNGVMSQ YEARDKKIGG QLLAYVYIPE GVGPLGKVEK
          LPAKNFGALI LTTSSGVMSQ YDARDKKIGG QLLAYVYIKD DVGPKGEVTK
          LPAKNFGALI LTTSSGVMSQ YEARDKKIGG QLLAYVYIPE GVGPKGELVR
          LPAKNFGALI LTTSSGVMSQ YEARDKKIGG QLLAYVYVPE GVGPLGEMTR
          LPAKNFGALI LTTSSGVMSQ YEARDKKIGG QLLAYVYIPE GVGPLGENER
          LPAKNFGALI LTTSSGVMSQ YEARDKKIGG QLLAYVYVPE NVGPKGSNER
          LPAKNFGALI LTTSSGVMSQ YEARDKKIGG QLLAYVYVPD GVGPKGENSR
          LPAKNFGALI LTTSSGVMSQ YEARDKKIGG QLLAYVYIPE GVGQKGENSR
          LPAKNFGALI LTTSSGVMSQ YEARDKKIGG QLLAYVYVPE DVGPKGENTR
          LPAKNFGALI VTTSSGVMSQ YEARDKKIGG QLLAYVYVPE DVGPKGENTR
          LPAKNFGALI VTTSSGVMSQ YEARDKKIGG QLLAYVYIPE GVGPLGENSR
          LPAKNFGALI VTTSSGVMSQ YEARDKKIGG QLLAYVYIPE DVGNGGEIKR
          LPAKNFGALI VTTSSGVMSQ YEARDKKIGG QLLAYVYIPD EVGPKGELSR
          LPAKNFGALI VTTSSGVMSQ YEARDKKIGG QLLAYVYIPE GIGSKGTLTR
          LPAKNFGALI VTTSSGVMSQ YEARDKKIGG QLLAYVYVPE GVGPKGELSR
          LPAKNFGALI ITTSSGVMSQ YEAREKKIGG QLLAYVYVPE GVGPKGELTR
          LPAKNFGALI ITTSSGVMSQ YEAREKKIGG QLLAYVYIPE GIGSKGQLSR
          LPAKNFGALI ITTSSGVMSQ YEAREKKIGG QLLAYVYIPD GVGPKWELSR
          LPAKNFGALI ITTSSGVMSQ YEAREKKIGG QLLAYVYIPE DVGPKGELSR
          LPAKNFGALI ITTSSGVMSQ YEAREKKIGG QLLAYVYIPE DVGPKGELSR
          LPAKNFGALI ITTSSGVMSQ YEAREKKIGG QLLAYVYIPE GVGPQGELNR
          LPAKNFGALI ITTSSGVMSQ YEAREKKIGG QLLAYVYIPE GVGPNGEISR
          LPAKNFGVLI LTTPKGVISQ YEARENNVGG QLLSFVYIPS GIGKKGELSR
          LPAKNFGVLI LTTSQGVVSQ YEARENNTGG QLLSFVYIPS GVGKKGELHR
          LPARNFGALI LTTSEGVLSQ IEARESNIGG QLLAYVYIPE NVGPKGEVEK
          LPAKNFGALI LTTSIGVISQ YEARENNVGG QLLAYVYIPQ GIGPKGEIEK
          LPAKNFGTLI LTTSHGVMSQ YDAREKNIGG QLLAYVYIPD KVGPKGEVIK
          LPARDFGILI VSTTEGVMSQ KDAIERGLGG VLLAYVYIPK NVGPKGEVVK
          LPGKDFGILV VSTVKGVMSQ REAREKGLGG VLLAYVYIPK NVGPKGEVVK
          LPARDFGILV VSTVKGVMSQ KEARERGLGG VLLAYVYIPS NVGPKGEVVK
          LPARDFGILI VSTTKGVMSQ KDARKQRLGG VLLAYVYIPS NVGPKGEVVK
          LPARDFGILI VSTTKGVMSQ KDARKQRLGG VLLAYVYIPS NVGPKGEVVK
          LPARDFGILI VSTTQGVMSQ KEAIERGLGG VLLAYVYIPS NVGPKGEVVK
          LPARDFGILI VSTTQGVMSQ KEAIEKGLGG VLLAYVYIPS NVGPKGEVVK
          LPAFDFGILI VSTSQGIMTH KEAREKGIGG RLIAYVYIPS NVGPKGEVVK
          LPAFEFGILV VSTSQGVMTH KEALEKGIGG RLIAYVYIPS NVGPKGEVVK
          LPAFEFGILI VSTSQGVMTH KEALEKGIGG RLIAYVYIPE GVGPKGSLQR
          LPAFEFGILI VSTSQGVMTH KEALEKGIGG RLIAYVYIPE GVGPKGELER
          LPAFEFGILI VSTSQGVMTH KEAIEKGIGG RLIAYVYIPE GIGPKGEIDR
          LPAFEFGILI VSTSQGVMTH KEAIEKGIGG RLIAYVYIPE GVGPKGELKR
          LPAFEFGILI VSTSQGVMTH KEARDRGIGG RLIAYVYIPE GVGPKGELER
          LPAFEFGILI VSTSQGVMTH KEARERGIGG RLIAYVYIPE GVGPKGEVEK
          LPAFEFGILI VSTSQGVMTH KEAREKGIGG RLIAYVYIPE GVGPKGELER
          LPAFEFGILI VSTSQGVMTH KEAREKGIGG RLIAYVYIPE GVGPKGELER
          LPAYEFGILI VSTSQGVMTH KEAIEKGIGG RLIAYVYIPE GVGPKGEVER
          LPAFDFGILI VSTSQGVMSH KEAREKGIGG RLIAYVYIPE GVGPKGEVER
          LPAFEFGILI VSTSQGVMSH KEARDRGIGG RLIAYVYIPE GVGPKGELKR
          LPAFEFGILI VSTSQGVMSH KEAREKGIGG RLIAYVYIPE GVGPKGELQR
          LPAFEFGILI VSTSQGVMSH KEAIEKGIGG RLIAYVYIPE GVGPKGELER
          LPAFEFGILI VSTSQGVMSH KEAIEKGIGG RLIAYVYIPE GVGPKGELER
          LPAFEFGILI VSTSQGVMSH KEAIEKGIGG RLIAYVYIPE GVGPKGELER
          LPAKGFGLLI VSTPKGLMTH DEAKEQGLGG RLISYIFIPE GVGPKGELQR
          LPAKGFGLLI VSTPKGLMTH DEAKSNGLGG RLISYIYIPE GVGPKGELER
          LPAKGFGLLI VSTPKGLMTH DEAKDAGIGG RLISYIYIPE GVGPKGELER
          LPAKGFGLLI VSTPKGLMTH DEARTAGVGG RLISYVYIPE NVSGGKQLEK
          LPAKGFGLLI VSTPKGLMTH DEARSAGVGG RLISYIYIPG NVSGAKVLKR
          LPAKGFGLLI VSTPKGLMTH DEARNAGVGG RLISYIYIPE NVSGAKELKR
          LPAKGFGLLI VSTPKGLMTH DEARNAGVGG RLISYIYIPE NVSGAKELKR
          LPAKGFGLLI VSTPKGLMTH DEARNAGVGG RLISYIYIPE NVSGAKELRR
          LPAKGFGLLI VSTPKGLMTH DEARNAGVGG RLISYIYIPA NVSGAKELKR
          LPARDFGLLI VSTSQGIMTH YEAKEKGIGG RLISYVYIPE NVSGAKELKR
          LPARDFGILI VSTTEGVMSH EEAKKRGLGG RLLAYVFIPD NVSGGKELKR
          LPARDFGLLI VSTTQGVMSH EDAKKKGLGG RLLAYVYIPE SVAGGKELRR
          LPARDFGILI VSTTQGVMSH EEAKKRGLGG RLLAYVYIPE NVSGNKELRR
          LPARDFGILI VSTTQGVMSH EEAKKRGLGG RLLAYVYIPE NVSGNKELRR
          LPARDFGILI VSTTQGVMSH EEAKKRGLGG RLLAYVYIPE NVSGGNELRR
          LPARDFGLLI VTTPEGVMSH YEAKERGIGG RLLAYVYIPE NVSGGKELRR
          LPAKNFGILI VTTPQGVMTH HEAKEAGIGG RLLVYVYIPE NVSEGKELRR
          LPARDFGILI VTTPEGVMTH REAKKRGIGG ILLAYVYIPE NVSGGKELRR
          LPAKNFGILI VTTPEGIMTH REAKERGIGG RLLAYMYIPE NVGPKGSIER
          LPAKNFGILI VTTPEGIMTH KEAKAKGIGG RLLAYMYIPE NVGPKGSIEK
          LPAKNFGIII VSTPEGIMTH KEAKDRGIGG RLLAYVYIPE NVGPKGELTR
          LPAKNFGIII VSTPEGIMTH KEAKDRGIGG RLLAYVYIPE NVGPKGIITR
          LPAKNFGIII VSTPEGIMTH KEAKDRGIGG RLLAYVYVPE GVGPKGTVSR
          LPSKNFGIMI VTTPEGIMTH HEAKERGIGG RLLVYVYVPE GVGPKGELER
          LPSKNFGIMI ITTPEGIMTH NEAKERGIGG RLLVYVYVPQ GVGPKGEVQK
          LPSKNFGTIV ITTPEGIMTH REAKEKGIGG RLLVYVYVPE GVGPKGEVER
          LPSKNFGIMI VTTPEGVMTH REAKEKGIGG RLLVYVYVPE GVGPKGELTR

          ---RTFQPNN RKRSKVHGFR SRMSSK---- ---------- ----------
          MVKRTYQPNK RKHSKVHGFR KRMSTK---- ---------- ----------
          IKIVKSKNNS RERGIVGTWA SEISNMVKGL KEGFQYEMKI DYSHFPMRVS
          IIIAVSKENK FTNGIIGTWY SELKLVFHGV SNGFKYEMKI DFTHFPMRVS
          VKIATSKNNK YTKGIVGTWY SETKLLIEGV TKGFEYHMKI DFTHFPMRVS
          VNLKTIGERK RDYAILHTAR SIIRNICEGL VEGYTIKMKV VFAHFPITVK
          IILETYFATR REKRLINTWR SHIKNMLEGV QNPFVYRLKV CYTHFPMRVK
          VVLEVFNARK KEYAILGAYK GILRNMFLGV TKGWRYKLKV IYTHFPMLVK
          VVLEVLNAKK REYALLGTYK GILKNMFLGV TKGWRYKLKV IYTHFPMLVK
          IVMEVFKARK REYAILGTYK GILKNMFLGV TRGWRYKLKV IYTHFPMLVK
          VVLEVFNARK KEYAILGTYK GILKNMFLGV TKGWRYKLKI IYTHFPVLAK
          ILLEVFNVRK KEYAILGTYK GILKNMFLGV TKGWRYKLKI IYTHFPVLAK
          IVLEVFGARK REYAILGTIK GELKNAFLGV TRGWRYKLKI IYTHFPMLVK
          IILEVHGARK REYAIMGAIK GELKNMFLGV TRGWRYKLKI IYTHFPMLVK
          IIIESYFAGR SEKAVVGTVA GHIRNMILGV TRGWRYKLKI VFSHFPMNAK
          VVVEGFALDR KAKSTVFTVA GHIRNMIIGV TKGWRYKLKV VYAHFPISVK
          VVIETDETDA KTSATVGTFE SHVSNMIHGV TDGWSYEMEV YYAHFPMQVS
          IAIVSGAEDA KTNSTVGTFE SHVTNMIHGV TEGWEYDMEV FYSHFPMQVS
          VVIETDDDNA KTRSTVGTFE SHVTNMFHGV TEGWEYSMEV FYSHFPMQVS
          VVIESDADDA KTMSTLGTFE SHVSNMFHGV SDGWTYEMEV FYNHFPMQVS
          VVIESDEGDA KTMSTIGTFE SHVRNMFHGV TEGWEYEMEV FYSHFPMQVR
          VVIESAEDDA KTMSTIGTFE SHVQNMFHGV TEGWEYEMEV FYSHFPMQVR
          VVIASEESDA KTRSTIGTFE SHVENMFHGV TEGWEYEMEV FYSHFPMQVE
          VVIESDEDNA KTMSTIGTFQ SHIENMFHGV TEGWEYGMEV FYSHFPMQVN
          VTIESDEDNA KTMSTIGTFQ SHIENMFHGV TEGWEYGMEV FYSHFPMQVD
          VVIESDEDNA KTMSTIGTFQ SHIENMFHGV TEGWEYGMEV FYSHFPMQVD
          VVIESETDDA KTNATIGTFE SHVRNMVQGV TEGWEYRMEV LYSHFPMQVN
          VVIESDADDA KTTATVGTFE SHVRNAFHGV TDNWEYEMEV FYSHFPMQVD
          VVIESENEDA KTNATVGTFE SHIENAFHGV TAGWEYKMEV FYSHFPMQVR
          VVIESDAEDA KTNATVGTFE SHIQNAFHGV TTGWEYKMEV FYSHFPMQVR
          VVIESDAEDA KTNATVGTFE SHVENAFHGV TEGWEYEMEV FYSHFPMQVR
          VVIESESEDA KTNATVGTFE SHLTNAFHGV TEGWEYKMEV FYSHFPMQVR
          VVIESESEDA KTNATVGTFE SHITNAFHGV TEGWEYEMEV FYSHFPMQVR
          VVIESAAEDA KTNATVGTFE SHLKNAFHGV TEGWEYKMEV FYSHFPMQVR
          VVIESGAEDA KTNSTVGTFE SHITNAFHGV TEGWEYEMEV FYSHFPMQVR
          VVIESGAEDA KTNSTVGTFE SHITNAIHGV TEGWEYEMEV FYSHFPMQVR
          VVIESEETNA KTNATIGTFE SHVENMLYGV TEGWEYKMEV YYAHFPMQVN
          IAIESDVENA KTNATIGTFE SHVNNMLHGA TEGWEYQMEV HYAHFPMQVS
          VVIESDVENA KTNATIGTFE SHVNNMLHGA TEGWEYKMEV HYAHFPMQVS
          VVIASDAEDA KTMSTVGTFE SHVENMLHGV TEGWEYRLQV HYSHFPMQVE
          VAIASENEDA KTNATVGTFE SHVANMIHGV TDGWEYTMEV YYAHFPMQVT
          VSVSCEYPRI KDKAMVGTFR AHVRNMFHGV TEGYTYTLKI VFSHFPMKVA
          VSVSCEYPRT KDKAMVGTFA AHLRNMFKGV TDGYTYTLKI VFSHFPMKVA
          VKVRTYGKRK FNRAYLGTVT AHIRNMMKGV TEGFRKEMVV VYAHFPIKVE
          VTLVSTSARR SVYALLGTYK AHLGVMSKGV SEGYEYHMKI VYNHFPIQVK
          IVVSCKFPKV KDKAMVGTFA SHIRNMIEGV TLGFEYEMKI VYSHFPMKTS
          LIISTESQRK KIYAMLGTYA SHAKNMFRGV NEEYEYGMKV VYSHFPIQLK
          VRFTTESQKK AVTSMVGTLA SHCSNMCTGV TKGYLYSMKV VYSHFPIQIK
          LVISTTADRK RTIAMVGTIQ AHVQNMVRGV TEGFEYRMKV VYSHFPIQLK
          IVVRTDASRK QIVAMVGTLA AHIRNMCKGV TEGFEYSMKV VFAHFPIQLK
          VVVSTASEKK RILAMTGTLE AHAKNMIRGV ADGYEYRMKV VYSHFPIQLK
          VTISTESRRK EITSMVGTLE AHTKNMIHGV TEGFEYRMKV VYSHFPIQLK
          ITIATESGRK EITAMVGTFE AHAKNMCRGV TDGFEYRMKV VYSHFPIQLK
          ILIRSVARKK QHLAMVGTIA AHIKNMIRGV TDGFEYRMRV VYSHFPIQVK
          VIVNSRVDRK RHRAMVGTLA SHINNMVTGV TKGYEYRMKV VYSHFPIQLK
          LVVDAEITRK RHRSMAGTIA AHLKNMIKGV NEGFEYRMKA VYSHFPIQLK
          ITVEASKVDK QTKATVGTFA SHIRNMIKGV TEGYEYNMKI VYSHFPIQVK
          VIVDASRLDR QTKATVGTFA SHIRNMITGV TEGFEYSMKI VYSHFPIQLK
          VIVETGKDDK QTKATVGTYA SHIKNMMTGV SEGYEYHMKI VYAHFPIQVK
          VTIEALSTRR DKKAIIGTFA AHLRNMMTGV TEGFEYKMKV VYSHFPMQLK
          LLVDAVSPRR KERAMVGTFS SHIRNMIKGV TEGFEYRMTI VYSHFPMQVK
          VVVDAEYARK EQKAMVGTFA SHIRNLVKGV NEGFECKMSI VYAHFPMQVK
          VVVDAEYARK EQKAMVGTFA SHIRNLVKGV NEGFECKMSI VYAHFPMQVK
          VVVDAEYARK EQKAMVGTFA SHIRNLVKGV NEGFECKMSI VYAHFPMQVK
          VVVDAEYARK EQKAMVGTFA SHIRNLVKGV NEGFECKMSI VYAHFPMQVK
          ILVDAESSRK EQKAMVGTFS SHIKNLIIGV SEGFECKMTI VYAHFPMQVK
          VLVDAEFSRK EQKAMVGTFA SHIRNLMKGV NEGFECKMNI VYAHFPMQVK
          VLVDAEFSRK EQKAMVGTFA SHIRNLMKGV NEGFECKMNI VYAHFPMQVK
          VVVDAESSRK EQKAMVGTFA SHIKNLIIGV SEGFECKMTI VYAHFPMQVK
          VVVDAESSRK EQKAMVGTFA SHLKNLIIGV SEGFECKMNI VYAHFPMQVK
          VVVDAESSRK EQKAMVGTFA SHLKNLIIGV SEGFECKMNI VYAHFPMQVK
          VVVDAESSRK EQKAMVGTFA SHLKNLIIGV SEGFECKMNI VYAHFPMQVK
          VVVDAESSRK EQKAMVGTFA SHLKNLIIGV SEGFECKMNI VYAHFPMQVK
          VVVDAESSRK EQKAMVGTFA SHLKNLIIGV SEGFECKMNI VYAHFPMQVK
          VVVDAESSRK EQKAMVGTFA SHLKNLIIGV SEGFECKMNI VYAHFPMQVK
          VVVDAESSRK EQKAMVGTFA SHLKNLIIGV SEGFECKMNI VYAHFPMQVK
          VVVDAVSSRK EQKAMVGTFT SHIKNMIKGV NEGFECKMSI VYSHFPMQVK
          VVVDAVSSRK EQKAMVGTFT SHIKNMIKGV NEGFECKMSI VYSHFPMQVK
          VVVDAHSSRK EQKAMVGTFT SHIKNLMKGV NEGFECKMTI LYAHFPMQVK
          VEVDAESSRK EQKAMVGTFT SHIKNLVKGV NEGFECKMTI LYAHFPMQVK
          VEVDAESSRK EQKAMVGTFT SHIKNLIKGV NEGFECKMTI LYAHFPMQVK
          VEVDAESSRK EQKAMVGTFT SHIKNLMKGV NEGFECKMTI LYAHFPMQVK
          VEVDAESSRK EQKAMVGTFT SHIKNLMKGV NEGFECKMTI LYAHFPMQVK
          VEVDAESSRK EQKAMVGTFT SHIKNLMKGV NEGFECKMTI LYAHFPMQVK
          VEVDAESSRK EQKAMVGTFT SHIKNLMKGV NEGFECKMTI LYAHFPMQVK
          VTVDCQSVRK RQKAMVGTFA SHISNLMDGV VNGFEYKMKV VYSHFPMQLK
          IIVDAVSNKK TQKAMVGTIA SHMRNMIKGV TEGFEYKMKV VYSHFPMQLK
          IVIDTDVKKK TQRAMVGTFS SHITNLITGV TEGFEYRMKI VYAHFPMQVK
          IIVDSASSRK KQKAMVGTYT SHITNMMKGV VDGFEYHMKV VYSHFPMQIK
          VTVDSASSRK KQKAMVGTLA SHINNMMNGV VNGFEYRMKV VYSHFPMQLK
          ITVDSTSTKK SHKAMIGTFS SHINNMMKGV TQGFEYRMKV VYSHFPMQLK
          VVVETFHATK KDYALVGTIA SIINNMIIGV TKGYRYKLKI VYAHFPMSLK
          VVIAATRSNR RQKAILGMIK AYIENMQKGV TEGHEYKLKL VYSHFPPEVK
          IIVYCPLPKK KEYALAGTWK AHVLNMIKGV TEGFEYHLKI LYAHFPMKVT
          VVVYCPLPKK KEYAMAGTWK AHVQNMIKGV TEGFEYHLKI LYAHFPMKVT
          VRVFTNNKRK KLKAMVGTFA THIENLVRGV KEGFEYKLKI VYSHFPMKVR
          VRVYTEDRKS KVKAMVGTFA AHINNLIRGV TEGFEYRLRI LYSHFPMKVR
          IRVYTESKKT KQKAMVGTFA AHVNNLIKGV TEGFQYKLRV VYSHFPIKVR
          VRVYTEDGKI KQKAMVGTFA AHIRNLIKGV TEGFEYKLRV VYAHFPVKLR
          VRVYTTSPKK KHKAMVGTFA GHIENLITGV KEGFEYHLKV VYAHFPIKVR
          VRVYTTSPKK KHKAMVGTFA GHIENLITGV KEGFEYHLKV VYAHFPIKVR
          VRVYANEDRR RFKAMVGTFA AHIRNLIKGV KDGYEYKLKV VYAHFPIKLR
          VTVKVAFPNK KDKAMVGTIR SHISNMIYGV DHGFTYKMKI VYAHFPMTVK
          IILESRFPRK KDKAMLGTIK AHIKNMIKGV TKGFKYTMKI VYAHFPMSVK
          VVVEARFPKK KEKAMLGTIR SHINNMIIGL TDGFSYKMKI VYAHFPMTVK
          VILETRFPKK KDKAMLGTIK SHITNMIIGL TEGFTYKMKI VYAHFPMTVK
          VVLETRFPKK KDKAMLGTIK SHITNMIIGL TEGFTYRMKI VYAHFPMTVK
          VVLEVKFPKK KDKAMLGTIK SHITNMIVGL TEGFTYHMKI VYAHFPMTVK
          VVLEVKFPKK KDKAMIGTVR AHISNMITGV TEGFRYRMKI VYAHFPMSVK
          VVLEVKFPKK KDKAMIGTVK AHINNMIRGV TEGFTYRMKI VYAHFPMSVK
          VVLEVKFPKK KDKAMIGTVK AHINNMIRGV TEGFTYRMKI VYAHFPMSVK
          VILVTDFPRN KDKSMLGTIK AHISNMIIGV TDGFTYHMKI VFAHFPMTVK
          LVLETAFPKK KDKSMIGTTR AHLNNMIKGV TEGFTYHMKI VYAHFPMTVK
          IILEGSFLGR REKATAYSIV KHIKNMFTGV QNGYRYYLKI IFTHFPITVK
          IILEATFLNR KEKATLYSIR RHIENMIVGV QNGYRYYLKI IFTHFPITVK
          LIVEATFANK RTKSLVYTLL RHVQNMITGV TKGYRYYLKI IFTHFPMSVK
          IVVETTFADR RKKAQFYSII AHIENMFTGV TKGYRYYLKI IYTHFPVTVK
          IILETTFADR RKKALLYSII AHIKNMITGT INGYRYYLKV ISTHFPISVK
          IVLETTFANR RKKAVFYSIV SHIKNMITGV TKGYRYYLKI IYTHFPTSVK
          IVLETTFANR RKKAVFYSIV SHIKNMITGV TKGYRYYLKI IYTHFPTSVK
          IVLETTFANR RKKAAFYSIV SHIKNMITGV TKGYRYYLKI IYTHFPTSVK
          IVLETTFANR RKKAAFYSIV SHIKNMITGV TKGYRYYLKI IYTHFPTSVK
          IVLETTFANR RKKAAFYSIV SHIKNMITGV TKGYRYYLKI IYTHFPTSVK
          IVLETTFANR RKKAAFYSIV SHIKNMITGV TKGYRYYLKI IYTHFPTSVK
          IVLETTFANR RKKAAFYSIV SHIKNMITGV TKGYRYYLKI IYTHFPTSVK
          IVLETTFANR RKKAAFYSIV SHIKNMITGV TKGYRYYLKI IYTHFPTSVK
          IVLETTFANR RKKAAFYSIV SHIKNMITGV TKGYRYYLKI IYTHFPTSVK
          VILETFFADR EKKALLYTIA SHIKNMITGV TKGWRYKLKI VTSHFPVNAK
          LIVYKEFPRR KDIAIARTYK AHLNNMIKGV TEGFTYKLKV VYSHFPMTVK
          VVIYKGFPRR NDIAIARTFR AHIANMIKGV TDGFTYRLKV VYSHFPITVK
          VVIYKEFPRR KDVAVVGTFR AHITNMIKGV TEGFVYKLKV VYSHFPITVK
          VVIYKDFPRR KDVAIVRTFK AHINNMIKGV TEGFTYKLKV VYSHFPITVK
          VVIYKDFPRR KDVAIVRTFK AHINNMIKGV TEGFTYKLKV VYSHFPITVK
          VVIYKDFPRR KDVAIARTFA AHIRNMIKGV TEGFTYKLKV VYSHFPISVK
          VVIYKDFPRR KDVAIARTFA AHIRNMIKGV TEGFTYKLKV VYSHFPISVK
          VVIYKDFPRR KDVAIARTFK AHIKNMIKGV TEGFTYKLKV VYSHFPITVK
          VVVYKDFPRR KDIAIARTFK AHIANMIKGV TEGFTYKLKV VYSHFPITVK
          VVVFKEFPRK RDIAIARTFK AHIANMLRGV TEGFTYKLKV VYSHFPMTVK
          VVIYKEFPRK KDVAIVRTFK AHINNMIKGV TEGFKYRLKV VYSHFPMTVK
          VVIYKEFPRK KDIAIARTFK AHIANMIKGV TEGFTYKLKV VYSHFPMTVK
          VVIYKDFPRR KDIAIARTFK AHINNMIKGV TEGFTYKLKV VYSHFPVTVK
          VVIYKEFPRR KDVAIARTFK AHISNMIKGV TEGFTYKLKV VYSHFPVTVK
          VVIYKEFPRK KDIAIARTFK AHIANMIKGV TEGFTYKLKV VYSHFPVTVK
          VVVYKEFPKK KDIAIARTFK AHIANMIKGV TEGFTYKLKV VYSHFPVTVK
          VVVYKEFPRK KDIAIARTFK AHINNMIKGV TEGFTYKLKV VYSHFPVTVK
          LVIQCSFPNK KQTAMVGTYK AHALNMIKGV TEGFDYKLAI KYAHFPMKVS
          VVVESTFPKK NQTAMVGTYR SHIQNMIKGV SEGFEYKLVI RYAHFPMKVT
          VVIECAFPRK AQTAIVGTYR SHIQNMITGV TDGFEYKLVI RYAHFPMKVS
          VVIECAFPRK AQTAIVGTYR SHIQNMITGV TDGFEYKLVI RYAHFPMKVS
          VVIECTFPRK VQTAIVGTYR SHIQNMITGV TDGFEYKLVI RYAHFPMKVS
          VVIECTFPRK AQTAIVGTYR SHIQNMIKGV TDGFEYKLVI RYAHFPMKVS
          VVIECTFPRK AQTAIVGTYR SHIQNMITGV TDGFEYKLVI RYAHFPMKVS
          IVIESLYPRK KQAAIIGTFA SHINNMIKGV VDGFEYKLKI RYAHFPMKIS
          VVVESLYPRK KQAAIIGTFA SHIKNIITGV SEGFEYKMKI RYAHFPMKIS
          VVIECEFPRK KQAAVIGTFK AHIKNMIKGV TEGFTYRLKI RYAHFPMKVT
          IVIYCHYPKK KDKAMIGTIR AHINNMIKGV TEGFTYKLKI RYAHFPMKVY
          VIIFCEYPRR KDKAMIGTIR AHINNMIKGV TEGFTYKLKI RYAHFPMKVS
          IVIFCEYPRR KDKAMVGTIR AHINNMIKGV TEGFTYKLKI RYAHFPMKVS
          VVIFCEYPRR KDKAMVGTIR AHINNMIKGV TEGFTYKLKI RYAHFPMKVS
          IVIFCEYPRR KDKAMVGTIR AHINNMIKGV TEGFTYKLKI RYAHFPMKVS
          IIVETFFADR RKKALVGTIA SHIENMIKGV LKGYRYKLKI IYSHFPITVE
          VIVEAFFANR RKKALVGTIA SHIENMIKGV IKGYRYKLKI IYSHFPITVE
          VVVETFLADR RRKALTGTIA AHIRNMITGV TKGYRYKLKI ISSHFPMTVV
          VIVETFVADR KQKALVGTIA AHIRNMITGV VRGYRYKLKI IFSHFPITVS
          VIVETYVADR ERKALVGSVA AHIRNMITGV TKGYRYKLKI IFSHFPISVV
          VLVETFFANR KRKALVNTVA AHIKNMITGV TKGWRYKMKI VFSHFPISVK
          VIVEARLADT RTKALVGTVA AHIKNMITGV SKGFRYKLKI ISTHFPITVK
          VVVESFFAKA RQRALVGAIA GHIRNMIKGV QGGFRYKLKI MYSHFPINVK
          VVVEAYFANR RVKALVGTIA AHIENMITGV TKGFRYKLKI VYSHFPVTVK

          ------ARRR RKGRKV---- ---------- ---------- ----------
          ------ARRR RKGRKV---- ---------- ---------- ----------
          VIENFFGERS PRTAEIQVSV LNGPSKKDVG ETAANIERAT DPRFQDGIYL
          VVENFLGGKA PRIAKIKVSV IEGIDKRDMG DTAANIERAT DARFQDGIYL
          VVENFLGEKS PRSAKIKVSV INGIDKRKIG ETAANIERAT DARFQDGIFL
          VIENFQGERA PRSTHIKVIP LTGEVWTDIT QTAANIELTT DHRFLDGIYV
          LVENFLGEKA PIIKELKVKI VESPDKEKAG IVASMIEQST DRRFTDGIWL
          VIENFLGRKS KIVLTIKVEV VEGVDKDLVS QFAATIQSAV ERPIVDGIYV
          VIENFLGRKS KIVLEIKVEV VEGIDRELVS QFAAAIQAAT EKPVVDGIYV
          VIENFLGRKS KITLNIKVEV IEGIDRELVS TFAAAVQAAT ERPVVDGIYV
          VIENFLGRKS KITLDIKVEV VEGIDRELVG TFAASIQAAT ERPVVDGIYV
          VIENFLGRKS KITLDIKVEV VEGIDRELVG TFASSIQAAT ERPVVDGIYV
          VIENFLGRKS KIVLEIKVQL VEGIDRDVVS QFAANIQRAT EKPVVDGIYV
          IIENFLGRKS KVVLEIKVQL VEGVDKELVG QFAANLQRAV EKPVVDGIYV
          VIENFMGRRS KIILNIKVST VEGIDKEVVS QFAANIELAT ERIVLDGIYV
          VIENFLGRRS KIILQIKVQV VEGIDKELVS QFAANIELAT NRPILDGIYV
          VIENFLGEKD SRRTPINVQI LTGPSKEDVG QTAADIEQLT DTRFQDGVYI
          VIENFLGEKA PRRTPVEVSV IRGPNIEDVG QTAADIEQLT DTRFQDGVYI
          VIENFLGEKA PRKTPVSVEV VSGPSIEDVG QTAADIEQLT DTRFQDGVYI
          VIENFLGERA PRRAPIQVQV VSGPDKEAVG QTAADIEQLT DVRFQDGVYI
          AIENFLGERA PRTTPIEVEI LRGPSIEDVG QTAADIEQLT DVRFQDGVYI
          AIENFLGERA PRTTPVEVEI LRGPSIEDVG QTAADIEQLT DVRFQDGVYI
          VIENFLGERA PRRAPIDVSV LSGPDIEAVG QTAADIEQLT DVRFQDGVYI
          VIENFLGEKA PRRTTIDVEI VSGPDIEAVG QTAADIEQLT DVRFQDGVYI
          VIENFLGEKA PRRTTIDVEI ISGPDIEAVG QTAADIEQLT DVRFQDGVYI
          VIENFLGEKA PRRTTIDVEI ISGPDIEAVG QTAADIEQLT DVRFQDGVYI
          VIENFLGERA PRRTTIRVEV LSGPDKEDVG QTAANIEQLT DTRFQDGVYI
          VIENFLGEKA PRRTTIQVNV LSGPNKEHVG QTAADIEQLT DTRFQDGVYI
          AIENFLGEKA ERRTTIDVSV LVGPNKEDVG QTAADIEQLT DTRFQDGVYI
          AIENFLGEKA ARRTTINVSV LSGPNKEDVG QTAADIEQLT DTRFQDGVYI
          AIENFLGEKA PRRTTIEVTV LSGPDKEDVG QTAADIEQLT DTRFQDGVYI
          VIENFLGEKA ARRTTIEVSV LSGPNKEDVG QTAADIEQLT DTRFQDGVYI
          VIENFLGEKA PRRTTIEVTV LSGPDKEDVG QTAADIEQLT DTRFQDGVYI
          VIENFLGEKA PRRTTIDVSV LSGPNKEDVG QTAADIEQLT DTRFQDGVYI
          VIENFLGEKA PRRTTIEVTV LSGPSKEDVG QTAADIEQLT DTRFQDGVYI
          VIENFLGEKA PRRTTIEVSV LSGPSKEDVG QTAADIEQLT DTRFQDGVYI
          VIENFLGEKS PRHAKVDVQV LTGPDKEDVG QTAADIEQLT DTRFQDGVYI
          VIKNFLGEKS PRRAAIDVQV LTGPDKEDVG QTAADIEQLT DTRFTDGVYI
          VIKNFLGEKS PRRAQIDVQV LTGSNKEDVG QTAADIEQLT DTRFTDGVYI
          AIQNFLGEKA PRRAPIQVSV LNGPSIEDVG QTAADIEQLT DSRFQDGVYI
          VIENFLGERA QRRTPIDVQI LSGSDKEAVG QTAADIEQLT DTRFQDGVYI
          VVNNYMGGRA PRYAVIKVKI VTGISIEDVG QTAANMEKCT DKRFEDGIYI
          VINNYLGGHD PRYADIKVKI VEGIDIEACG QTAANLEKAT DKRFQDGIYI
          VISNFLGEKL PRYASIEVRV IEGISKEDVG QTAANIRLAT DPRFMDGIYV
          VIGNFLGEKQ ARYANIKVKV LNGINRETIG NTAANVEQAC DPRFQDGIYI
          IIENFIGERS PRSAKIKVQV VTGIELEAVS QTAANIERAT DPRFQDGIYI
          EIVNFLGEKE PRYADIKMKI LTGIDKELVG TTASRIEKAT DTRFQDGIYI
          VIVNFLGEKY PRSARITVKV VTGIDKEVVG STAANIERAT DPRFQDGIYI
          LINNFLGEKK PRYAQITAKV LTGIDREKLG ITSANIEHAT DPRFQDGIYR
          LIENFLGEKQ SRKARITAKV LTGINKESVG NSAAHIEHAT DPRFQDGIYI
          QITNFLGEKQ PRIAKITVKI ITGIDKEKVG NTAANIEHAT DPRFQDGIYI
          VIANFLGEKK ARYARITAKV LTGIDRELVG NSAANIEHAT DPRFQDGIYM
          LIANFLGEKK ARYADIIAKV LTGIDREKVG NTAANIEHAT DPRFQDGIYM
          VISNFLGERK PRFATINVEV IRGMDKEAVG QTMANIEQAT DVRFQDGIYL
          AINNFLGERK SRSARVKVEI ITGMDKENVG QTMANIEQAT DVRFQDGIYL
          AISNFLGERK PRSAKIQVEI VTGIDKELVG QTMANIEQAT DIRFQDGIYL
          VIGNFLGERK PRYASIKVNV VTGNNKEHVG QTAANIEQAC DPRFQDGVYI
          VIGNFLGERK PRYATIKVSV ITGINKEHVG QTAANIEQAC DPRFQDGVYI
          VIGNFLGERK ARTANIKVTV LTGINKEDLG QTAANIEQAC DPRFQDGIYI
          VISNFLGEKK PRVADISVEI ITGINKEDVG QTAANIEQTT DPRFQDGIYI
          VVGNFLGEKK PRTSRVKVKV VSGISKEDVG QTAANIEQVT DPRFQDGIYI
          VIGNFLGEKK PRVAKIKVKV ITGINKEDVG QTAANIEQKT DPRFQDGIYI
          VIGNFLGEKK PRVAKIKVKV ITGINKEDVG QTAANIEQKT DPRFQDGIYI
          VIGNFLGEKK PRVAKIKVKV ITGINKEDVG QTAANIEQKT DPRFQDGIYI
          VIGNFLGEKK PRFAKIKVKV ITGINKEDVG QTAANIEQKT DPRFQDGIYI
          VIGNFLGEKK PRVAKIKVKV ITGINKEDVG QTAANIEQKT DPRFQDGIYI
          VIGNFLGEKK PRVAKIKVKV VTGINKEDVG QTAANIEQKT DPRFQDGIYI
          VIGNFLGEKK PRVAKIKVKV VTGINKEDVG QTAANIEQKT DPRFQDGIYI
          VIGNFLGEKK PRVAKIKVKV VSGINKEDVG QTAANIEQKT DPRFQDGIYI
          VIGNFLGEKK PRIAKIKVKV VSGINKEDVG QTAANIEQKT DPRFQDGIYI
          VIGNFLGEKK PRIAKIKVKV VSGINKEDVG QTAANIEQKT DPRFQDGIYI
          VIGNFLGEKK PRIAKIKVKV VSGINKEDVG QTAANIEQKT DPRFQDGIYI
          VIGNFLGEKK PRIAKIKVKV VSGINKEDVG QTAANIEQKT DPRFQDGIYI
          VIGNFLGEKK PRIAKIKVKV VSGINKEDVG QTAANIEQKT DPRFQDGIYI
          VIGNFLGEKK PRIAKIKVKV VSGINKEDVG QTAANIEQKT DPRFQDGIYI
          VIGNFLGEKK PRIAKIKVKV VSGINKEDVG QTAANIEQKT DPRFQDGIYI
          VIGNFLGEKK PRVAKIKVKV ITGINKEDVG QTAANIEQKT DPRFQDGIYI
          VIGNFLGEKK PRVAKIKVKV ITGINKEDVG QTAANIEQKT DPRFQDGIYI
          VIGNFLGEKK PRVAKIKVKV VSGINKEDVG QTAANIEQKT DPRFLDGIYI
          VIGNFLGEKK PRVAKIKVKV VSGINKEDVG QTAANIEQKT DPRFQDGIYI
          VIGNFLGEKK PRVAKIKVKV VSGINKEDVG QTAANIEQKT DPRFQDGIYI
          VIGNFLGEKK PRIAKIKVKV VSGINKEDVG QTAANIEQKT DPRFQDGIYI
          VIGNFLGEKK PRIAKIKVKV VSGINKEDVG QTAANIEQKT DPRFQDGIYI
          VIGNFLGEKK PRIAKIKVKV VSGINKEDVG QTAANIEQKT DPRFQDGIYI
          VIGNFLGEKK PRIAKIKVKV VSGINKEDVG QTAANIEQKT DPRFQDGIYI
          VINNFLGEKR ARVSRIKVKT ITGINREDVG QTASNMEQIT DPRFQDGLYL
          VVNNFLGEKK PRSARITVKT IEGINKEDVG QTAANIEQLT DPRFQDGIYL
          VIGNFLGEKK ARSAKVKIKT VTGINKEDVG QTAANIEQAT DPRFQDGIYI
          VINNFLGEKK PRVSNISVKA VSGINKEDVG QTAANIEQKT DPRFQDGIYI
          VISNFLGEKK SRVSKITVKA VSGINKEDVG QTAANIEQKT DPRFQDGIYI
          VIGNFLGEKK ARSANIKVKA ITGINKEDVG QTAANIEQAT DPRFQDGIYI
          VIENFLGERG KRIAGIKVKI VEGIDLDAVA QTAANIHLAT GPGL-DGIYL
          VIENFMGENV PRVAEIEVIV VRGIDKEAVG QTAANLEQAT DPRFQDGIYI
          VIENFMGERS PRYADIKVEI VKSINKEHAG QTAANIERAT DPRFQDGIYI
          VIENFLGERA PRYADIKVEV VKSINKEHAG QTAANIERAT DPRFQDGIYI
          VIENFLGEKH PRRAKIKVTV VSGIDIEECG QTAANIEQAT DVRFQDGIYI
          VIENFLGEKH PRRARIEVKV VTGVDKEECG QTAANIEQAT DIRFQDGIYI
          VIENFLGEKY PRKSKITVKI VEGIDKEECG QTAANLEQTT DVRFQDGIYI
          VIENFLGEKH PRRSKIEVKI VTGIDKEECG QTAANLEQTT DQRFQDGIYI
          VIENFIGEKH PRRAKIQVEI VRGIDIEECG QTAANLEQAT DPRFQDGIYI
          VIENFIGEKH PRRAKIQVEI VRGIDIEECG QTAANLEQAT DPRFQDGIYI
          VIENFLGEKH PRRAKIQVEI VKGIDKEECG QTAANLEQAT DPRFQDGIYI
          VIDNFLGERS PRKAKIKVSV ITGINKEHVG QTMANIEQAT DPRFQDGIYL
          VIENFLGERH PRVAKIKVEV ITGINKEHVG QTMANIEQAT DPRFQDGIYL
          KIENFLGERH PRSAKIDVKI VSGINKEHVG QTMANMEQAT DPRFQDGIYL
          AIENFLGERH PRTAKIQVKI VTGVNKEDVG QTMANLEQAT DPRFQDGIYL
          VIENFLGERH PRNAKIQVKV VTGVNKEDVG QTMANLEQAT DPRFQDGIYL
          AIENFLGERH PRSAKIKVQV VTGISKEDVG QTMANLEQAT DPRFQDGIYL
          VIENFLGERH PRTARFKVQV ITGINKEHVG QTMANIEQAT DPRFQDGIYL
          VIENFLGERH PRTARIKVQV VTGINKEHVG QTMANLEQAT DPRFQDGIYL
          VIENFLGERH PRTAKIKVQV VTGINKEHVG QTMANLEQAT DPRFQDGIYL
          VIDNFVGEQH PRTSKIKVTV ITGINKEHVG QTMANLEQAT DPRFQDGIYL
          VIDNFIGERH PRSSKINVQV ITGVNKEDVG QTMANLEQAT DPRFQDGIYL
          VITNLIGEKN VRVAKIKVTV VEGIDLEKVS QTAANIETVT DRRFSDGIYI
          VITNLIGEKN IRTARIKVTV VEGTDIEKVS QTAANIELAS DRRFSDGIYI
          VITNLIGEKN IRRAKIKVTV VEGIDLEKVA QTAANIERAS DRRFGDGIYI
          VIQNLIGEKN IRRAKIKVNV VEGQDIEKVG QTAANIELAS DRRFADGIYI
          VVSNLIGEKN IRRAKIKVTV VEGSDIYNVA QTAANIESST DRRFSDGIYI
          VITNLIGEKN TRRAQIKVTV VEGPNLEAVA QTAANIESAS DRRFSDGIFI
          VITNLIGEKN TRRAQIKVTV VEGPNLEAVA QTAANIESAS DRRFSDGIFI
          VITNLIGEKN IRRAPIKVTV VEGPNLDAVA QTAANIEAAS DRRFSDGIFI
          VITNLIGEKN IRRAPIKVTV VEGPNLDAVA QTAANIEAAS DRRFSDGIFI
          VITNLIGEKN IRRAPIKVTV VEGPNLDAVA QTAANIEAAS DRRFSDGIFI
          VITNLIGEKN IRRAPIKVTV VEGPNLDAVA QTAANIEAAS DRRFSDGIFI
          VITNLIGEKN IRRAPIKVTV VEGPNLDAVA QTAANIEAAS DRRFSDGIFI
          VITNLIGEKN IRRAPIKVTV VEGPNLDAVA QTAANIEAAS DRRFSDGIFI
          VITNLIGEKN IRRAPIKVTV VEGPNLDAVA QTAANIEAAS DRRFSDGIFI
          VIENFLGERA PRRAKIKVRI VEGIDLEAVA QTAANIEMAT DRRFVDGVYI
          VIENFLGEKA PRKAKITVKV VESIDKEKAG QTAANIEQAT DRRFQDGIYI
          VIENFLGEKA PRIAEITVKV VEGIDKEKVG QTAANIEQAT DRRFQDGIYI
          VIENFLGEKA PRKAKITVKV VEGIDKEAVG QTAANIEQAT DRRFQDGIYI
          VIENFLGEKA PRKAKITVKV VEGIDKEAVG QTAANIEQAT DRRFQDGIYI
          VIENFLGEKA PRRAKITVKV VEGIDKEATG QTAANIEQAT DRRFQDGIYI
          VIENFLGEKA PRKAKITVKV VEGIDKEAVG QTAANIEQAT DRRFQDGIYI
          VIENFLGEKA PRKAKITVKV VEGIDKEAVG QTAANIEQAT DRRFQDGIYI
          VIENFLGEKA PRKAKITVKV VEGIDKEAVG QTAANIEQAT DRRFQDGIYI
          VIENFLGEKA PRVAEITVKV VEGIDKEKVG QTAANIEQAT DRRFQDGIYI
          VIENFLGEKN PRRAKITVRV VEGIDREAVG QTAANIEQAT DRRFQDGIYI
          VIENFLGEKN PRRAKITVKV VEGIDKEAVG QTAANIEQAT DRRFQDGIYI
          VIENFLGEKN PRRAKITVKV VEGIDKEAVG QTAANIEQAT DRRFQDGIYI
          VIENFLGEKA PRIAQIKVKV VEGIDKEKVG QTAANIEQAT DRRFQDGIYI
          VIENFLGEKN PRRAKITVKV VEGIDKEAVG QTAANIEQAT DRRFQDGIYI
          VIENFLGEKA PRRAKITVKV VEGIDKEAVG QTAANIEQAT DRRFQDGIYI
          VIENFLGEKN PRRAKITVKV VEGIDKEKVG QTAANIEQAT DRRFQDGIYI
          VIENFLGEKN PRRAKITVKV VEGIDKEKVG QTAANIEQAT DRRFQDGIYI
          VIDNFLGEKH PRNAKVTVKV VSGINKEFVG QTAANIEQAT DTRFQDGIYI
          FIDNFLGEKY PRTAKVTVKV VSGTNKEFVG QTAANIEQAT DTRFQDGIYI
          AIDNFLGEKY TRTAKITVKV VSGANKEFVG QTAANIEQAT DTRFQDGIYI
          AIDNFLGEKY TRTAKITVKV VSGANKEFVG QTAANIEQAT DTRFQDGIYI
          AIDNFLGEKY TRTAKITVKV VSGANKEFVG QTAANIEQAT DTRFQDGIYI
          AIDNFLGEKY TRTAKITVKV VSGANKEFVG QTAANIEQAT DTRFQDGIYI
          AIDNFLGEKY TRTAKITVKV VSGANKEFVG QTAANIEQAT DTRFQDGIYI
          VIDNFLGEKH PRKARINVKV VSGIDKEKTG QTAANIEQAT DTRFQDGIYI
          VIDNFLGEKH PRKATIKVKV VTGIDKEKTG QTAANIEQAT DTRFQDGIYI
          VIDNFLGEKH PRRAKITVKV VTGIDKEKVG QTAANIEQAT DPRFQDGIYI
          VIENFLGEKH PRKAKITVKV VTGIDKEKVG QTAANIEQAT DPRFQDGIYI
          VIENFLGEKH PRRAKIKVKV VSGIDKEKVG QTAANIEQAT DPRFQDGIYI
          VIENFLGEKH PRRARITVKI VTGIDKEKVG QTAANIEQAT DPRFQDGIYI
          VIENFLGEKH PRRARITVKI VTGIDKEKVG QTAANIEQAT DPRFQDGIYI
          VIENFLGEKH PRRARITVKI VTGIDKEKVG QTAANIEQAT DPRFQDGIYI
          VIKNFLGEKS DRIAKIKVTV VEGIDIEHVG QTAANIELAT DRRFADGIYI
          VIKNFLGEKA DRKAKIKVTV VEGINIEHVG QTAANIELAT DRRFADGIYI
          VIKNFIGEKA DRIAKIKVKV VEGLDIEGVG LTAASIERAT DRRFSDGIFI
          VIRNFMGEKS DRIAKIKVKV IEGVDIEEVG LTAASIERAT DRRFMDGIYI
          VIRNFMGEKS DRIAKIKVKV VEGVDIEEVG LTAASIERAT DRRFMDGIYI
          VIHNFIGEKA PRVAKVTVKV IEGTDIEKVA QTAANIEQAT DRRFMDGIYI
          VISNFLGEKA PRYATITVKV VEGSDVEAVG QTAANIERAT DRRFMDGIFI
          VISNFLGEKG LRIARIKVQV VEGIDVEKVA QTAANIELAT DRRFMDGIYI
          VIENFLGEKA PRIAKITVKV VEGIDIEAVG QTAANIEQAT DRRFIDGIYI

          ---------- ---------- ---------- ---------- --PNNR----
          ---MVKRTYQ ---------- ---------- ---------- --PNKR----
          ISKWVPKTIL GQKVASGEIS SLEEIIELGL RIQEAGIIKK LLPDLKEVVD
          LKGWVPKTWV GRLVAEGKIK SLEEILRRGI PIQEPEIVDI LVPGIKEVVE
          LKGWQPKTKL GRLVKEGKIT NIDEILSNKY VIREPEIVDV LLPNLEEFMK
          YEKWQPKTKL GMLVKEGQIT DIHEIFRRGY QIKEPEIIDV LLPEVNEVLD
          YYKWEPRTKL GMLVKEGQIT DIHEIFRKGY QIKEPEIIDV LLPEVNEILD
          VGYWQPRTKL GMLVKEGQIT DIHEIFRRGY QIKEPEIIDV LLPEVNEIID
          VGYWEPKTKL GMMVKEGQIT DIHEIFRRGY QIKEPEIIDV LLPEVNEVLD
          VGYWEPKTKL GMMVKEGQIT DIHEIFRRGY QIKEPEIIDV LLPEVNEVLD
          VGVWQPKTKL GMMVKEGHIT DIHEIFRRGY QIKEPEIIDV LLPEVNEIID
          VGVWEPRTKL GRLVKEGQIT DIHEIFRKGY QIKEPEIVDV LLPEVNEVLD
          YGVWQPRTKL GMLVKEGQIT DIHEIFRRGY QIKEPEIVDV LLPEVNEVLD
          YGVWEPKTKL GRLVKEGQIT DIHEIFRKGY QIKEPEIVDV LLPEVNEVLD
          YAVWEPRTKL GRLVKEGQIT DIHEIFRKGY QIKEPEIVDV LLPEVNEVLD
          YASWEPKTKL GKLVKEGQIT DIHEIFRKGY QIKEPEIVDV LLPETNEVLD
          TQKWEPRTKL GRLVKEGQIT DIHEIFRKGY QIKEPEIVDV LLPEVNEVLD
          TGMWEPKTKL GRLVKEGQIT DIHEIFRKGY QIKEPEIVDV LLPEVNEVLD
          TETWQPRTKL GMLVKEGQIT DIHEVFRKGY QIKEPEIVDV LLPEVNQVLD
          TQKWQPKTKL GMLVKEGQIT DISEVFRKGY QIKEPEIVDV LLPEVNEVLD
          TEKWQPKTKL GMLVKEGQIT DIHEIFRKGY QIKEPEIVDV LLPEVNEVLD
          TEKWQPKTKL GMLVKEGQIT DIHEIFRKGY QIKEPEIVDV LLPEVNEVID
          TNKWQPRTLL GRLVVEGKIK SIDEVFARNM PIREVEIIDT LLPGLKEVLS
          TRKWQPRTWV GRLVKEGKVK SIDDLFRLNL PIKEPEIIDF FLPNLKEVVS
          TRKWKPRTEI GRLVKEGKIK SIDDIFIANA RIQEPEIVDA LLTNLKEVLS
          TRKWEPKTAL GRMVKEGKIR TIDEIFANNL LIKEPEIVDI LLPGLKELLN
          TEKWEPRTEL GRLVKEGKIR TIDEIFANNY IIKEPEIVDI LLPGLKEILN
          TAKWEPRTEL GRMVKEGKIR TIDEVFANNY IIKEPEIVDI LVPGLKELLN
          TEKWEPRTEL GRMVKEGKIR TIDEVFANNY IIKEPEIVDI LVPGLKELLN
          TEKWEPRTEL GRMVKEGKIR TIDEIFANNY IIKEPEIVDI LLPGLKELLN
          TAKWEPRTRL GQLVKEGKIR TIDEVFAANM LIKEPEIVDA LLPNLKELLS
          TEKWEPRTRL GQLVKEGKIR TIDEIFAANQ VIKEPEIVDA LLPNLKELLS
          TNKWKPRTKV GQLIKEGKIN SMKELFERNL PIVEPEIVDV LLPKLRDIVD
          TEKWKPRTKI GQLVKEGKIT SIKELYARNM SIAEPEIIDV LLPNMKEVID
          TNKWKPRTKV GQLVKEGKIS SISELYARNL SIVEPEIVDV LLPNMKEVID
          TTKWKPRTKV GQLVKEGKIT SMKEIFEKNY PITEPEIVDV LLPKLKEVMD
          TQKWKPRTKL GQLVKEGKIT SIKEIFEKNL VITEPEIIDA LLPNLKEVID
          TQKWKPRTSI GSLVKEGKIS SIKELFDRNL PITEPEIVDV LLPKLKEVVD
          TQKWKPRTSI GSLVKEGKIS SIKELFDRNL PITEPEIVDV LLPKLKEVVD
          VEKWKPRTSI GNLVKNGKIS SIKELFDRNL PITEPEIVDV LLPKLKEVVD
          VEKWKPRTSI GNLVKNGKIS SIKELFDRNL PITEPEIVDV LLPKLKEVVD
          THKWKPRTSI GNLVKNGKIS SIKELFDRNL PITEPEIVDV LLPKLKEVVD
          THKWKPRTSI GNLVKNGKIS SIKELFDRNL PITEPEIVDV LLPKLKEVVD
          VR-WKPRTSI GNLVKNGKIS SIKELFDRNL PITEPEIVDV LLPKLKEVVD
          TSRWKPRTSI GNLVKNGKIS SIKELFDRNL PITEPEIVDV LLPKLKEVVD
          TAKWKPRTSI GNLVKNGKIS SIKELFDRNL PITEPEIVDV LLPKLKEVVD
          VSKWVPKTKI GWMVKEGKIT SIDQIFAMNA VIMEPEIVDV LLPGLKEILD
          VSRWVPRTRV GKMVVEGKIT SLKEIFDRNL PLLEPEIVDY LLPDLKERLD
          VQRWVPRTRV GKMVVEGKIT SLKEIFDRNL PLLEPEIVDY LLPDLKERLD
          VGKWVPRTRV GRMVVEGKIT SLKEIFDRNL PLLEPEIVDY LLPDLKERID
          TERWVPRTRV GKMVLEGKIT SLKEVFDRNL PLLEPEIVDY LLPDLKERID
          VQRWVPRTRV GRMVLEGKLT SLKEVFDKNL PILEPEIIDY LLPNLKERID
          VQR------- --MVKEGKIT SIYELFEKNL PILEPEIVDY LVPDLKEVLD
          VEKWQPRTYV GRLVKEGRIR SLSEIFEKNL PILEPEIVDY LIPELKETVD
          IDKWVPKTKV GQLVKEGKIA SIDEIFRRNL PILEPEIVDV LLPNLQEVLD
          VDKWQPRTRV GRLVKEGKIK SIDEIFRRNL PILETEIVDY LLPGLDEVID
          INKWTPRTQL GKLVASGQIK TISEALKTKL PLKEYEIVDY LLPNIKEVID
          TKKWIPKTEL GRLVANNEIQ SIGDALHTKL PLQEYQIVDY LIPDLQEVIN
          TSKWTPRTEL GRLVANGEIK TISEALHSKL PLKEYQIVDY LIPDLKEVIN
          VEKWEPKTKL GRMVKEGEIK TIDEVFAQGW KILEPEIVDW LLPDLEEVLD
          VDKWEPKTKV GKMVKEGAIT DIDYILDNNL PLLEPEIVDV LLPDLEQVLD
          VQKWEPKTAV GRMVKEGEIT DIDYILDNNL PILEPEIVDA LLPDLEKVLD
          VQKWEPKTTV GRMVKEGQIT DIDYILDNNL PILEPEIVDA LLPDLEKVLD
          VQKWEPKTTV GKMVKEGQIT DIDYILDNNL PILEPEIVDA LLPDLEKVLD
          VQKWEPKTTI GRMVKEGQIT DIDYILDNNL PILEPEIVDA LLPDLEKVLD
          VQKWEPKTTI GRMVKEGQIT DIDYILDNNL PILEPEIVDA LLPDLEKVLD
          VQKWEPKTQV GKMVKEGTIT DMDYILDNGL PLLEPEIVDA LLPDITQVLD
          VQKWEPKTQV GKKVKEGTIT DIDYIIDNGL PLLEPEIVDA LLPDLEQVLD
          VQKWEPKTQV GRLVKEGQIT SIDEIIDKGT PILEPEIVDV LLPELEQVLD
          VQKWEPKTQV GRMVKEGTIS DISYIMDKGL PLLEPEIVDV LLPDLEQVLD
          VQKWEPKTQI GRMVKEGTIS DISYIMDKGL PLLEPEIVDA LLPDLEQVLD
          VQKWEPKTQI GRMVKEGTIS DISYIMDKGL PLLEPEIVDA LLPDLEQVLD
          VQKWEPKTQI GRMVKEGTIS DISYIMDKGL PLLEPEIVDA LLPDLEQVLD
          VQKWEPKTQI GRMVKEGTIS DINYIMDKGL PLLEPEIVDA LLPDLEQVLD
          VQKWEPKTQI GRMVKEGTIS DINYIMDKGL PLLEPEIVDA LLPDLEQVLD
          VQKWEPKTKV GRMVKEGVIT DIDEILKKGL PIMEHEIVDI LLPDLEEVLD
          VQKWEPKTNL GKEVKAGNIT DIDEIFEKGL PIMELEIIDA LLPDLEEVMD
          VQKWEPKTNV GKMVKDGTIT DIDEIFEKGL SIMELEIVDA LLPDLEEVMD
          VQKWEPKTEL GRKVKDGEIT DIDQILDKGL PIMELEIVDA LLPDLEEVMD
          VQKWEPRTNL GRLVKEGVIT SIDEIFEEGH PIMELEIIDA LLPDLEEVID
          VQKWEPRTNL GRLVKEGVIT SIDEIFEEGH PIMELEIIDA LLPDLEEVID
          VQKWEPRTQL GRLVKEGVIT SIDEIFEEGH PIMELEIIDA LLPDLEEVID
          VQKWEPKTNL GRMVKDGQIT SIDEIFDRGL PIMELEIVDS LLPDLEEVMD
          VQKWEPKTNL GRMVKEGQIT SIDEIFDRGL PIMELEIVDS LLPDLEEVMD
          VQKFVPKTQL GHMVKEGKIT DIDEIFDKGL PIMELGIIDT LLPDLEEVMD
          IEKWEPKTEL GHMVKEGKIT DIDEIFDKGL PIMELGIVNT LLPDLEEVMD
          TEKWEPVTRL GRLVRDGDIE TMDEALNSGL PLKEVEVVDQ LLPGLEDVLD
          VEKWEPVTRL GRQVQEGEID TMEDALNSGL PLKEPEVTDR LLPGLEEVLD
          VDKWEPKTRL GRLVQDGEIE DMSAALNSGL PLKEPEIVDN LIPGLDEVLD
          VEKWEPRTRL GRQVADGEID SMGDALNAGL PLKEPEIVDQ LVPGLEEVLD
          VEKWEPRTRL GRQVADGEID SMSDALNAGL PLKEPEIVDQ LVPGLEEVLD
          YAIWEPRTRL GKQVVEGEID SMQEALNSGL PLKESEVVDQ LVPDLEEVLD
          VEKWEPRTRL GKQVVEGEID SMQEALNSGL PLKESEVVDQ LVPDLEEVLD
          VKKWEPRTRL GKQVVEGEID SMQEALNSGL PLKESEVVDQ LVPDLEEVLD
          VKKWNPRTRL GKQVANGEID SMQEALNSGL PLKEPEIVDQ LVPDLEEVLD
          VKKWEPVTRL GRKVQEGEID TMSAALDSGL PLKEPELVDQ LLPGLDEVLD
          VEKWQPVTRL GRKVQEGEIE TMEDALNTGL PLKEPEIVDQ LLPGLDEVLD
          VEKWQPVTRL GRKVQEGEID TMEAALNSGL PLKEPELVDQ LLPGLDEVLD
          VEKWEPVTRL GRMVQEGEID TMEDALNSGL PLKEPEIVDQ LLPGLDEVLD
          VKKWEPVTRL GRMVQEGDID TMDDALASGL PLKEPEIVDQ LLPGLDEVLD
          VKKWEPVTRL GRMVQEGDIE TMEDALNSGL PLKEPELVDQ LLPGLEEVLD
          VEKWQPVTRL GRKVQEGDIE TMEDALNSGL PLKEPELVDQ LLPGLEEVLD
          VDKWEPVTRL GRMVQEGEID TMEAALNSGL PLKEPELVDQ LLPGLDEVLD
          VSKWEPVTRL GRMVQEGEID TMEDALNSGL PLKEPEIVDQ LLPGLDEVLD
          VSKWEPRTRL GRKVADGEIT SMRDALQSGL PLKEPQIVDQ LLPGLEEVLD
          VAKWEPRTRL GRKVADGEIT SMQDALQSGL PLKEPELVDQ LLPGLEEVLD
          VAKWEPRTRL GRKVQNGDIS SMEQALDSGL PLKEAEIVDQ LLPGLEEVLD
          VGKWTPRTRL GRMVQDGDVT SMEQALNSGL PLKEPELVDQ LLPGLDEVLD
          VSKWEPRTRL GRMVQNGDVT SMDQALETGL PLKEPQIVDQ LLPGMDEVLD
          VSKWEPRTRL GRMVQNGDVT SMDQALETGL PLKEPQLVDQ LLPGLDEVLD
          VSKWEPRTRL GRMVQEGDVT SMEQALETGL PLKEAEIVDQ LLPGLEEVLD
          VSKWIPKTRL GKMVAEGKIT TMEEAFETGL PIKEYQIVDA LLPDLVEVLD
          TSRWVPKTRL GKMVSSGQIK TIEEAFDTGL PIKEPEIIDA LIPDLVEVLD
          YKKWVPKTRL GKMVSSGQIK TIEEAFETGL PIKEPEIVDA LIPDLVEVLD
          YKKWVPKTRL GKLVVEGQVA SMEEAIRSGL PIREPQIIDM LLPNLEEVLD
          YKKWVPKTRL GKLVVEGQVT SMDEAIKSGL PIREPQIIDM LLPDLEEVLD
          YKKWVPKTRL GKLVVEGQVA SMDEAIKSGL PIREPQIIDM LLPDLEEVLD
          YKKWVPKTRL GKLVVEGQVA SMDEAINSGL PIREPQIIDM LLPDLEEVLD
          YKKWVPKTRL GKLVVEGQVA SMDEAINSGL PIREPQIIDM LLPDLEEVLD
          YKKWVPKTRL GKLVVEGQVA SMDEAINSGL PIREPQIIDM LLPDLEEVLD
          YKKWVPKTRL GKLVVEGQVA SMDEAIKSGL PIREPQIIDM LLPDLEEVLD
          YKKWVPKTRL GKLVVEGQVA SMDEAIKSGL PIREPQIIDM LLPDLEEVLD
          YKKWVPKTRL GKLVVEGQVA SMDEAIKSGL PIREPQIIDM LLPDLEEVLD
          YKKWVPKTRL GKLVVEGQVA SMDEAIKSGL PIREPQIIDM LLPDLEEVLD
          YKKWVPKTRL GKLVVEGQVA SMDEAIKSGL PIREPQIIDM LLPDLEEVLD
          YKKWVPKTRL GKLVVEGQVA SMDEAIKSGL PIREPQIIDM LLPDLEEVLD
          YKKWVPKTRL GKLVVEGQVA SMDEAIKSGL PIREPQIIDM LLPDLEEVLD
          YEKWVPKTRL GKLVVEGQVA SMDEAIKSGL PIREPQIIDM LLPDLEEVLD
          VDKWVPKTRL GKLVVEGQVA SMDEAIKSGL PIREPQIIDM LLPDLEEVLD
          VEKWVPKTRL GKLVVEGQVA SMDEAIKSGL PIREPQIIDM LLPDLEEVLD
          VEKWVPKTRL GKLVVEGQVA SMEEAIKSGL PIREPQIIDM LLPDLEEVLD
          VEKWVPKTRL GKLVVEGQVA SMEEAIKSGL PIREPQIIDM LLPDLEEVLD
          VEKWVPKTRL GKLVMEGQVA SMEEAIKSGL PIREPQIIDM LLPDLEEVLD
          VEKWVPKTRL GKLVMEGQVA SMEEAIKSGL PIREPQIIDM LLPDLEEVLD
          VEKWVPKTRL GKLVMEGQVA SMEEAIRSGL PIREPQIIDM LLPDLEEVLD
          VEKWIPKTRL GKLVMEGQVA SMEEAIKSGL PIREPQIIDM LLPDLEEVLD
          VEKWIPKTRL GKLVMEGQVA SMEEAIKSGL PIREPQIIDM LLPDLEEVLD
          VEKWVPKTRL GKLVMEGQVA SMEEAIKSGL PIREPQIIDM LLPDLEEVLD
          VEKWVPKTRL GKLVMEGQVA SMEEAIKSGL PIREPQIIDM LLPDLEEVLD
          VEKWVPQTKL GKMVQDGQIS TMDEAIDSGL PIREAKIVDT LLTDLDEVLD
          VEKWIPQTRL GKLVQEGQIT SMDEAIDSGL PLRESRIVDI LLPNLEEVLD
          VEKWVPLTRL GSLVAEGQIT SMDEAIESGL PIRESNIVDI LLPGLEEVLD
          VEKWVPKTML GRLVQEGQIT SIDEAIDSGL PIRESKIIDT LLPDLEEVLD
          VEKWVPQTRL GILVHEGQIT SMDEAIDSGL PIRESKIVDI LLPELEEVLD
          VEKWVPQTRL GKLVFDGQVT SMDEAMDSGL PIRESKIVDL LLPELEEVLD
          VEKWVPKTRL GTLVSEGQVT SMDEAMDSGL PIRESKIVDI LLPDLEEVLD
          VEKWVPKTKL GRLVYEGQIT TFDEALKSRL PIKEAGIVDA LLPGLEEVLD
          VEKWIPKTRL GRLVYEGQVT TFEEAVRSGL PIKEHQIIDL LLPGLEEVLD
          VEKWVPKTRL GKLVYEGQVT TFDEAIASGL PIKEAGLIDA LIPGLEEVLD
          VEKWTPKTRL GKMVFSGEVT TMSQALATKL PLREPEIVDA LIPDLKEVLD
          VEKWVPKTRL GHMVLNGEVT TMSEALATKL PLREPEIVDI LLPDLQEVID
          VEKWIPKTRL GQMVLNGEIT TMSAALESRL PLREAEIVDI LLPDLQEVID
          VEKWVPVTGL GKKVMAGEFA SFDEILASGQ PIKEAGIVDA MLPDLVEVLC
          VEKWIPLTGL GKQVAAGEIS GLDEVLESGR PIKEPQIVDY FLPDLEDVLD
          VEKWIPLTGL GRMVAAGEIT SIDEVLASGR PIKEPQIVDL LLPDLEEVLD
          VEKWVPLTGL GRQVISGELT SIDQIFDSGK PIKEPQIVDA FLPDLVEVLD
          VEKWVPLTGL GRMVQAGEIK SIDEILSSGK PIKEPEIVDA FLPDLVEVLD
          VEKWQPVTGL GKLVAAGEIK SIDQVLESGR PIKEPQIVDY FLPDLEQVLD
          VEKWRPVTGL GKQVASGEIK SIDQVLESGR PIKEPEIVDM FLPDLEEVLD
          VEKWVPLTGL GKKVAAGEFS SIDQVLESGR PIKEPEIVDL FLPDLEEVLD
          YDWWEPKTRL GKLVYEGKIT NMSQALRSNL PLREPEIVDV LLPNLKEVID
          YDWWEPKTRL GKLVYEGKIT NMSQALRSNL PLREPEIVDV LLPDLKEVID
          YEKWVPKTRL GKLVAEEKIR TIDDAIASGL PIKEPEIVDI LLPNLEEVLE
          YEKWVPKTKL GRLVADGKIK TMDEALASNL PLKEPEIVDI LLPDLEDVLE
          YEKWVPKTKL GRLVADGKIK TMDEALASNL PLKEPEIVDI LLPDLEDVLE
          YARWKPRTRL GRLVAEGKIK TIDEAIASGL PLKEPEIVDV LLPDLEEVLE
          YSRWVPRTRL GKLVADGKIK TIDEAIASGL PLKEPEIVDV LLPELEEVLE
          YERWTPRTKL GKLVAEGKIK TLEEALASGL PLKEVEIVDT LLPDLEEILE
          YEKWTPKTRL GKLVYEGKIK TMDEALASGL PLKEPEIVDA LLPDLQEVLE

          ----KRSKVH GFRSR----- -MSSKNGRLV LARRR----- ----------
          ----KHSKVH GFRKR----- -MSTKNGRKV LARRR----- ----------
          VGIIQKMTSN GQSTRFKAIV ATGNENGYLG IGQGKSKQMR IAIEKATNAA
          VIRVQRQTDA GELTQLRVVA AVGDGMNYVG VGKGKGKEFN IALADAVRNA
          WRIIQKKTAE GNKTRYEVIA IVGDKDGHVG VGLGRSSDLL IAREKAINRA
          ITLTVRMTDS GRRVRFRVLA AVGNRDGYVG LGIGHGREVG IAIRKAINYA
          ITLTVRMTDS GRRVRFRVLA AVGNRDGYVG LGIGHGREVG IAIRKAINYA
          IALTVRMTDS GRRVRFRVLA AVGNRDGYVG LGIGHGREVG IAIRKAINYA
          IALTVRMTDS GRRVRFRVLA AVGNRDGYVG LGIGHGKEVG IAIRKAINYA
          IALTVRMTDS GRRVRFRVLA AVGNRDGYVG LGIGHGKEVG IAIRKAINYA
          IALTVRMTDS GRRVRFRVLA AVGNRDGYVG LGIGHGREVG VAIRKAINYA
          IALTVRMTDS GRRIRFRVLA AVGNRDGYVG LGIGHGKEVG IAIRKAINYA
          IALTVRMTDS GRRIRFRVLA AVGNRDGYVG LGIGHGKEVG IAIRKAINYA
          IALTVRMTDS GRRIRFRVLA AVGNRDGYVG LGIGHGREVG IAIRKAINYA
          IALTVRMTDS GRRIRFRVLA AVGNRDGYVG LGIGHGREVG IAIRKAISYA
          IALTVRMTDS GRRIRFRVLA AVGNRDGYVG LGIGHGREVG IAIRKAISYA
          IALTVRMTDS GRRIRFRVLA AVGNRDGYVG LGIGHGREVG TAIRKAINYA
          IALTVRMTDS GRRIRFRVLA AVGNRDGYVG LGIGHGREVG IAIRKAISYA
          IALTVRMTDS GRRVRFRVLA AVGNRDGYVG LGIGHGKEVG IAIRKAINYA
          IALTVRMTDS GRRIRFRVLA AVGNRDGYVG LGIGHGKEVG IAIRKAINYA
          IALTVRMTDS GRRVRFRVLA AVGNRDGYVG LGIGHGKEVG IAIRKAINYA
          IALTVRMTDS GRRVRFRVLA VVGNRDGYVG LGIGHGKEVG IAIRKAINYA
          VGFVQRQTDS GEVSQYQVTV AVGNEDGYVG VGMGKSRQIG IAIEKATRRA
          INIVQRQTDA GEVSQFQVAV VIGNEDGYVG VGMGKGRQVN QAIEKAIREA
          INIVQRQTDA GEVSQFQVAV ALGNEDGYVG IGVGKARQIG PAMEKAIREA
          LNLVQRQTHA GERNQFQAVV AVGNEDGYVG VGIGKSRQVR QAIEKATREA
          INVVQRQTHA GERSQFQVVV AVGNEDGYVG VGIGKAKQVR QAIEKAVREA
          VNIVQRQTHA GERSLFQAVV AVGNEDGYVG VGIGKARQVR QAIEKAVREA
          VNIVQRQTHA GERSLFQAVV AVGNEDGYVG VGIGKARQVR QAIEKAVREA
          VNLVQRQTHA GERNQFQAVV AVGNEDGYVG VGIGKARQVR QAIEKATREA
          INIVQRQTDA GEVSQFQAVV ALGNEDGYVG IGIGKARQVR QAIEKAVREA
          LNIVQRQTDA GEVSQFQAVV ALGNEDGYVG LGIGKARQVR QAIEKAVREA
          IGIVQKQTDA GELSRYKVLI VMGNMDGYIS YGTGKAKQLR VAIQKAIRDA
          IGMVQKQTDA GELSRYKVLV VMGNYDGYVS IGVGKSKQLR VAIQKAIRDA
          IGMVQKQTDA GELSRYKVLV VMGNYDGYVS IGVGKSKQLR VAIQKAIRDA
          IKIVQKQTDA GEISKYKVLI VMGNMDGYVS YGTGKAKQLR VAIQKAIKNA
          IKMVQKQTDA GELSRYKVLV IMGNFDGYVG IGMGKAKQLR VAIQKAIRDA
          IKVVQKQTDA GEISRYKVLV IMGNMDGYVS IGTGKAKQLR VAIQKAIRDA
          IKVVQKQTDA GEISRYKVLV IMGNMDGYVS IGTGKAKQLR VAIQKAIRDA
          IKVVQKQTDA GEISRYKVLV IMGNMDGYVS IGTGKAKQLR VAIQKAIRDA
          IKVVQKQTDA GEISRYKVLV IMGNMDGYVS IGTGKAKQLR VAIQKAIRDA
          IKVVQKQTDA GEISRYKVLV IMGNMDGYVS IGTGKAKQLR VAIQKAIRDA
          IKVVQKQTDA GEISRYKVLV IMGNMDGYVS IGTGKAKQLR VAIQKAIRDA
          IKVVQKQTDA GEISRYKVLV IMGNMDGYVS IGTGKAKQLR VAIQKAIRDA
          IKVVQKQTDA GEISRYKVLV IMGNMDGYVS IGTGKAKQLR VAIQKAIRDA
          IKVVQKQTDA GEISRYKVLV IMGNMDGYVS IGTGKAKQLR VAIQKAIRDA
          VVLVQKMTDA GRISRFRVVV AIGNEDGYVG LGIGKAKQLR TAIEKAVIDA
          VGIVQKVTDA GRRSRFRVVV VVGNEDGFVG VGSGKARQYL VALRKALRNA
          VGIVQKVTDA GRRSRFRVVV VVGNEDGFVG VGSGKARQYL VALRKALRNA
          AGIVQKMTDA GRRTKFRVVV VIGNGNGFVG VGSGKAKQYT DALAKAIRNA
          TKIVQKMTDA GRRTRFLVVV VIGNENGFVG IGTGKAKQYV DALAKAIRNA
          TKIVQKMTDA GRRTKFLVVV VVGNEDGFVG VGTGKAKQYV DALAKALRNA
          VSLVQKVTDA GRVTRLRVLV VIGNEDGLVG LGMGKAKQMR FAIQKALANA
          VRLVQKMTDA GRINRFRVVV VIGNENGFVG VGQGKARQLA VAIEKAIRNA
          ISHVQKMTDA GRVTRFRVVV VVGNRDGYVG IGKGKARQLR EALDKAVRNA
          VSIVQKMTDA GRITRFRAVV VVGNKDGYVG LGKGKARQFR FAIEKAIRNA
          IKRAQRMTDS GRRMTYSITV VVGNEDGYIG LGIGRSKEAA PAIRKALINA
          IERAQRMTDS GRRMNYSITA VVGNGNGYVG IGRGKAKEAA PAIRKAINNA
          IERAQRMTDS GRRMNYSITA VVGNGNGYVG VGRGKAKEAA PAIKKAIDNA
          VNMVQKMHKS GRRVRFRVTV VVGNKDGFVG VGQGKAREVG PAIRAAIDRA
          VKLVQRMHKS GRRARFRATV VVGNRNGYVG VGMGKAKEVG PAIRKAIAQA
          VKLVQRMHKS GRRARFRATV VVGNRNGYVG VGKGKAKEVG PAIRKAIAQA
          VKLVQRMHKS GRRARFRATV VVGNKNGYVG VGKGKAKEVG PAIRKAIAQA
          VKLVQRMHKS GRRARFRATV VVGNRNGYVG VGKGKAKEVG PAIRKAIAQA
          VKLVQRMHKS GRRARFRATV VVGNRNGYVG VGKGKAKEVG PAIRKAIAQA
          VKLVQRMHKS GRRARFRATV VVGNRNGYVG VGKGKAKEVG PAIRKAIAQA
          VSLVQRMHKS GRRARFRATV AVGNKNGYVG VGMGKAKEVG PAIRKAIAHA
          VSLVQRMHKS GRRARFRATA VVGNRNGFVG VGMGKSKEVG PAIRKAIAHA
          VKLVQRMHKS GRRARYRATA VVGNKNGYVG VGMGKAKEVG PAIRKAIAHA
          VKLVQRMHKS GRRARYRATV VVGNKNGYVG VGMGKSKEVG PAIRKAIAQA
          VKLVQRMHKS GRRARYRATV AVGNKNGYVG VGMGKSKEVG PAIRKAIAHA
          VKLVQRMHKS GRRARYRATV VVGNKNGYVG VGMGKSKEVG PAIRKAIAHA
          VKLVQRMHKS GRRARYRATV VVGNKNGYVG VGMGKSKEVG PAIRKAIAHA
          VKLVQRMHKS GRRARYRATV VVGNKNGYVG VGMGKSKEVG PAIRKAIAHA
          VKLVQRMHKS GRRARYRATV VVGNKNGYVG VGMGKSKEVG PAIRKAIAHA
          VNLVQRMHKS GRKVRFRVTV AVGNKDGYVG VGVGKAKEVG PAIRKAIDNA
          VNLVQRMHKS GRKVNFRVIV AVGNRNGYVG LGQGKAREVG PAIRKAVDNA
          VNLVQRMHKS GRKVNFRVIV AVGNKDGYVG LGQGKSREVG PAIRKAVDNA
          VNLVQRMHKS GRKVNFRVIV AVGNRNGYVG LGQGKSQEVG PAIRKAVDAA
          VNLVQRMHKS GRKVNFRVIV AVGNKDGYVG LGQGKAREVG PAIRKAVDDA
          VNLVQRMHKS GRKVNFRVIV AVGNKDGYVG LGQGKAREVG PAIRKAVDDA
          VNLVQRMHKS GRKVNFRVIV AVGNKDGYVG LGQGKAREVG PAIRKAVDDA
          VNLVQRMHKS GRKVNFRVIV AVGNKNGYVG LGQGKAKEVG PAIRKAVDNA
          VNLVQRMHKS GRKVNFRVIV AVGNKDGYVG LGQGKAKEVG PAIRKAVDNA
          VNLVQRMHKS GRKVNFRVIV AVGNKNGYIG LGQGKAKEVG PAIRKAVDNA
          VNLVQRMHKS GRKVNFRVIV AVGNKNGYVG LGQGKAKEVG PAIRKAVDNA
          INMVQRMTDS GRRVKFRCVV AVGNRDGYVG YAEGRDDQVG GAIQKAIGIA
          INMVQRMTDS GRRVKFRCVV AIGNRDGYVG YAEGRDDQVG AAIQKAIEIA
          INMVQRMTDS GRRVKFRCVV VIGNRDGFVG YAEGRDDQVG GAIQKAIEVA
          INMVQRMTDS GRRVKFRCVV VVGNRDGLVG YAEGRDDQVG GAIQKAIEVA
          INMVQRMTDS GRRVKFRCVV VVGNRDGLVG YAEGRDDQVG GAIQKAIEVA
          INMVQRMTDS GRRVKFRCVV AVGNRDGLIG YAEGRDDQVG GAIQKAIDIA
          INMVQRMTDS GRRVKFRCVV AVGNRDGLIG YAEGRDDQVG GAIQKAIDIA
          INMVQRMTDS GRRVKFRCVV AVGNRDGLIG YAEGRDDQVG GAIQKAIDIA
          INMVQRMTDS GRRVKFRCVV VVGNRDGLVG YAEGRDDQVG GAIQKAIEIG
          INMVQRMTDS GRRVKFRCVV TVGDRNGFVG YAEGRDDQVG SAIQKAIEIA
          INMVQRMTDS GRRVKFRCVC VVGNRDGFIG YAEGRDDQVG SAIQKAIGIA
          INMVQRMTDS GRRVKFRCVV AVGNRDGYVG YAEGRDDQVG SAIQKAIGIA
          INMVQRMTDS GRRVKFRCVV AVGNRDGYVG YAEGRDDQVG SAIQKAIGIA
          INMVQRMTDS GRRVKFRCVV VVGNRDGYVG YAEGRDDQVG SAIQKAIGIA
          INMVQRMTDS GRRVKFRCVV AVGNRDGFIG YAEGRDDQVG SAIQKAIGIA
          INMVQRMTDS GRRVKFRCVV AVGNRDGFIG YAEGRDDQVG SAIQKAIGIA
          INMVQRMTDS GRRVKFRCVV AVGNRDGYVG YAEGRDDQVG SAIQKAIGIA
          INMVQRMTDS GRRVKFRCVV VVGDRNGYVG YAEGRDDQVG AAIQKAIGIA
          INMVQRMTDS GRRVKFRCVV VVGNRDGYVG YAQGRDDQVG GAIQKAIEVA
          INMVQRMTDS GRRVKFRCVV VIGNRDGYVG YAQGRDDQVG GAIQKAIDVA
          INMVQRMTDS GRRVKFRCVV AVGNRDGYLG YAQARDDQVG GAIQKAIDVA
          INMVQRMTDS GRRVKFRCVV AIGNRNGFLG YAEGRDDQVG SAIQKAIDVA
          INMVQRMTDS GRRVKFRCVV AVGNRDGYLG YAEARDDQVG GAIQKAIEVA
          INMVQRMTDS GRRVKFRCVV AVGNRDGYLG YAEARDDQVG GAIQKAIEVA
          INMVQRMTDS GRRVKFRCVV AIGNRDGFLG YAEARDDQVG SAIQKAIDVA
          ISMVQRMTDS GRRVKFRTTV VVGNGNGYVG LAQGKGVQVG PAIRKAIENA
          ISMVQRMTDS GRRVKFRTTV VVGNGNGYVG IAEGKDVQVG PAIRKAIEMA
          ISMVQRMTDS GRRVKFRTTV VVGNGNGYVG IAEGKDVQVG PAIRKAIEMA
          INMVQRMTDS GRRVKFRATV IVGNGDGYVG LGQAKDVQVG PAIRKAIDAA
          INMVQRMTDS GRRVKFRATV IVGNRNGYVG LGQAKDVQVG PAIRKAIDAA
          INMVQRMTDS GRRVKFRATV IVGNRNGYVG LGQAKDVQVG PAIRKAIDAA
          INMVQRMTDS GRRVKFRATV IVGNRNGYVG LGQAKDVQVG PAIRKAIDAA
          INMVQRMTDS GRRVKFRATV IVGNRNGYVG LGQAKDVQVG PAIRKAIDAA
          INMVQRMTDS GRRVKFRATV IVGNRNGYVG LGQAKDVQVG PAIRKAIDAA
          INMVQRMTDS GRRVKFRATV IVGNRNGYVG LGQAKDVQVG PAIRKAIDAA
          INMVQRMTDS GRRVKFRATV IVGNRNGYVG LGQAKDVQVG PAIRKAIDAA
          INMVQRMTDS GRRVKFRATV IVGNRNGYVG LGQAKDVQVG PAIRKAIDAA
          INMVQRMTDS GRRVKFRATV IVGNRNGYVG LGQAKDVQVG PAIRKAIDAA
          INMVQRMTDS GRRVKFRATV IVGNRNGYVG LGQAKDVQVG PAIRKAIDAA
          INMVQRMTDS GRRVKFRATV IVGNRNGYVG LGQAKDVQVG PAIRKAIDAA
          INMVQRMTDS GRRVKFRATV IVGNRNGYVG LGQAKDVQVG PAIRKAIDAA
          INMVQRMTDS GRRVKFRATV IVGNRNGYVG LGQAKDVQVG PAIRKAIDAA
          INMVQRMTDS GRRVKFRATV IVGNRNGYVG LGQAKDVQVG PAIRKAIDAA
          INMVQRMTDS GRRVKFRATV IVGNRNGYVG LGQAKDVQVG PAIRKAIDAA
          INMVQRMTDS GRRVKFRATV IVGNRNGYVG LGQAKDVQVG PAIRKAIDAA
          INMVQRMTDS GRRVKFRATV IVGNRNGYVG LGQAKDVQVG PAIRKAIDAA
          INMVQRMTDS GRRVKFRATV IVGNRNGYVG LGQAKDVQVG PAIRKAIDAA
          INMVQRMTDS GRRVKFRATV IVGNRNGYVG LGQAKDVQVG PAIRKAIDAA
          INMVQRMTDS GRRVKFRATV IVGNRNGYVG LGQAKDVQVG PAIRKAIDAA
          INMVQRMTDS GRRVKFRATV IVGNRNGYVG LGQAKDVQVG PAIRKAIDAA
          INMVQRMTDS GRRVKFRATV IVGNRNGYVG LGQAKDVQVG PAIRKAIDAA
          INMVQRMTDS GRRVKFRATV IVGNRNGYVG LGQAKDVQVG PAIRKAIDAA
          INMVQRMTDS GRRVKFRATV IVGNRNGYVG LGQAKDVQVG PAIRKAIDAA
          INMVQRMTDS GRRVKFRATV IVGNGNGYVG FGQAKDGQVG PAIRKAIDTA
          INMVQRMTDS GRRVKFRATV IVGNGDGFVG LGQAKDNQVG PAIRKAIENA
          INMVQRMTDS GRRVKFRATV IVGNGDGYVG LGQAKDGQVG PAIRKAIRNA
          INMVQRMTDS GRRVKFRATV IVGNGDGFVG LGQAKDAQVG PAIRKAIDNA
          INMVQRMTDS GRRVKFRATV IVGNGNGFVG LGQGKDVQVG PAIRKAIDNA
          INMVQRMTDS GRRVKFRATV IVGNGDGFVG LGQAKDVQVG PAIRKAIDNA
          INMVQRMTDS GRRVKFRATV IVGNGDGFVG LGQAKDVQVG PAIRKAIDNA
          INMVQRMTDS GRRVKFRATV IVGNKDGYVG IGQGRDNQVG PAIRKGIDVA
          ITMVQRMTDS GRRVKFRTTV IVGNRDGYIG IGHGKDVQVG GAIKKGIENA
          INMVQRMTDS GRRVKFRTTV IVGNRDGYIG LGEGKDVQVG KAIKKGIDNA
          LNMVQRMTDS GRRVKFAVTC VVGNGDGFVG IGRAKGKEVG PTIRKAIDNA
          LNMVQRMTDS GRRVRFAVTC IVGNGDGFIG VGRAKGKEVG PSIKKAIDNA
          LNMVQRMTDS GRRVRFAVTC IVGNGDGYIG IGRAKGKEVG PSIKKAIDNA
          IDMMQRMTDS GRRIKFRAVV VIGNKNGYVG FGQGRDVQVG TAIKKAITNA
          INMVQRMTDS GRRVKFRCVV VVGNRNGYIG FGQGKDVQVG NAIKKAIDNA
          INMVQRMTDS GRRVKFRTVV VVGNRNGYVG FGQGKDVQVG NAIQKAIVNA
          IEMVQRMTDS GRRVKFRAVV VVGNRDGYIG FGQGKDVQVG NAIKKAIDNA
          INMVQRMTDS GRRVKFRAVV VVGNRDGYIG FGQGKDAQVG DAIKKAIVSA
          ISMMQRMTDS GRRVQFRAVV IVGNRNGYIG FGQGKDVQVG DAIKKAIVKA
          IAMMQRMTDS GRRVQFRAVV IVGNRNGYIG FGQGKDVQVG DAIKKAITKA
          ITMVQRMTDS GRRVKFRAVV VVGNRNGYIG FGQGKDSQVG DAIKKAIVDA
          VRMVQRMTDS GRRTKFSVMV AVGNGDGFVG IGKAKAKEVG AAIRKAIEVA
          VRMVQRMTDS GRRTKFSVMV AVGNGDGFVG IGKAKAKEVG AAIRKAIEVA
          INLVQRMTDS GRRTSFRVTA IVGNRDGYIG IGSGKASQVA PAIQKAIKDA
          ISMVQRMTDS GRRTKFRVTA VVGNRNGYVG IGTGKASQVA PAIQKAINNA
          ISMVQRMTDS GRRTKFRVTA VVGNRNGYVG IGTGKASQVA PAIQKAINNA
          INLVQRMTDS GRRLKFRVTA VVGNKNGYVG IGVGKASQVA PAIQKAIRNA
          IAMVQRMTDS GRRTKFRVTA VVGNKNGYVG VGVGKASQVA PAIQKAINNA
          ISMVQRMTDS GRRTKFRVTA VVGNRNGFVG VGVGKAAQVA QAIQKAIKDA
          ISMVQRMTDS GRRTKFRVTV VVGNRDGFVG VGVGKASQVA PAIQKAINDA

          -------RKG ---------- ---------- ---------- ----------
          -------RKG ---------- ---------- ---------- ----------
          YLNVNPIKMG CGSWECRCDQ KHSVPFKVKG KGGSVTIEII PAPRGLGLVA
          KLNLIKVRKG CGSWECGCGR PHSIAAAVTG ASGSVRVTLL PAPRKLGIVG
          KLNIIKVARG CGSWECACGA PHSIPYQVEG KSGSVRVILK PAPKGVGIVA
          KLNIIEIKRG CGSWECRCRR PHSVPFTVEG KEGSVRVKLI PGPRGLGLVI
          KLNIIEIKRG CGSWECRCRR PHSVPFTVEG KEGSVRVKLI PGPRGLGLVI
          KLNIIEIKRG CGSWECRCRR PHSVPFAVEG KEGSVRVRLI PGPRGLGLVI
          KLNIIEIKRG CGSWECRCRR PHSVPFAVEG KEGSVRVRLI PGPRGLGLVI
          KLNIIEIKRG CGSWECRCRR PHSVPFAVEG KEGSVRVRLI PGPRGLGLVI
          KLNIIEIKRG CGSWECRCRR PHSVPFTVEG KEGSVRVRLI PGPRGLGLVI
          KMNIIEIKRG CGSWECRCRR PHSIPFAVEG KEGSVRVKLM PGPRGLGLVI
          KMNIIEIKRG CGSWECRCRR PHSIPFAVEG KEGSVRVKLM PGPRGLGLVI
          KMNIIEIKRG CGSWECRCRR PHSIPFAVEG KEGSVRVKLM PGPRGLGLVI
          KMNIIEIKRG CGSWECRCRR PHSIPFAVEG KEGSVRVKLM PGPRGLGLVI
          KMNIIEIKRG CGSWECRCRR PHSIPFAVEG KEGSVRVKLM PGPRGLGLVI
          KMNIIEIKRG CGSWECRCRR PHSIPFAVEG KEGSVRVKLM PGPRGLGLVI
          KMNIIEIKRG CGSWECRCRR PHSIPFAVEG KEGSVRVKLM PGPRGLGLVI
          KMNIIEIKRG CGSWECRCKR PHSVPFAVEG KEGSVRVKLM PGPRGLGLVI
          KMNIIEIKRG CGSWECRCRR PHSIPFAVEG KAGSVKVKLM PGPRGLGLVI
          KMNIIEIKRG CGSWECRCRR PHSIPFAVEG KSGSVKVKLM PGPRGLGLVI
          KMNIIEIKRG CGSWECRCRR PHSIPFAVEG KSSSVKVKLM PGPRGLGLVI
          KLNIVPVRRG CGSWECLCGE PHSIPFKVEG KAGSVKIELI PAPKGVGLVA
          KLNIIPVRRG CGSWHCSCDE PHSVPFKVVG KSGSVRVILI PAPKGVGLVA
          KVNIIPVRRG CGSWYCSCDE PHSVPFVVRG RSGSVFVELI PAPKGVGLVA
          KLNITPVRRG CGSWKCSCDE PHSVPFVVSG KSGSVEVTLI PAPKGVGLVA
          KLNLTPVRRG CGSWKCSCDE PHSVPFVVRG KSGSVEVTLI PAPKGVGLVA
          KLNLIPVRRG CGSWKCSCDE PHSVPFVVKG KSGSVEVTLI PAPKGVGLVA
          KLNLIPVRRG CGSWKCSCDE PHSVPFVVKG KSGSVEVTLI PAPKGVGLVA
          KLNLVPVRRG CGSWKCSCDE PHSVPFVVRG KSGSVEITLI PAPKGVGLVA
          KLNITPVRRG CGSWRCSCDE PHSVPFVVEG KSGSVVVRLI PAPKGVGLVA
          KLNIIPVRRG CGSWRCSCDE PHSVPYVVEG KSGSVTIRLI PAPKGVGLVA
          KMRIIPVRRG CGSWECTCGE SHSLPFIVSG KAGSVEVTLL PAPKGTGLVV
          KMHVIPVRRG CGSWECTCGE SHSLPFLVSG KSGSAEVVLR PAPKGTGLVA
          KMHVIPVRRG CGSWECTCGE SHSLPFLVSG KAGSTEVVLR PAPKGTGLVA
          KMNIIPVRRG CGSWECTCGE AHSLPFKVYG KAGSVEVLLM PAPKGTGLVV
          KMNIIPVRRG CGSWECTCGE PHSLPFTVTG KAGSVEVTLK PAPKGTGLVV
          KMNIIPVRRG CGSWQCTCGE PHSLPFKVVG KAGSVEVDLL PAPKGTGLVV
          KMNIIPVRRG CGSWQCTCGE PHSLPFKVVG KAGSVEVDLL PAPKGTGLVV
          KMNILPVRRG CGSWQCTCGE PHSLPFKVVG KAGSVEVNLL PAPKGTGLVV
          KMNIIPVRRG CGSWQCTCGE PHSLPFKVVG KAGSVEVNLL PAPKGTGLVV
          KMNIIPVRRG CGSWQCTCGE PHSLPFKVVG KAGSVEVNLL PAPKGTGLVV
          KMNIIPVRRG CGSWQCTCGE PHSLPFKVVG KAGSVEVNLL PAPKGTGLVV
          KMNIIPVRRG CGSWQCTCGE PHSLPFKVVG KAGSVEVNLL PAPKGTGLVV
          KMNIIPVRRG CGSWQCTCGE PHSLPFKVVG KAGSVEVNLL PAPKGTGLVV
          KMNIIPVRRG CGSWQCTCGE PHSLPFKVVG KAGSVEVNLL PAPKGTGLVV
          KLNIIPVRRG CGSWECSCRE KHSLPFRVVG KSGSVEIELL PAPLGTGLVV
          KLNITPVRRG CGSWECRCGE PHSIPFTVQG KSGSVVVVLK PAPKGTGLVA
          KLNITPVRRG CGSWECRCGE PHSIPFTVKG KSGSVVVVLK PAPKGTGLVA
          KLNITPVRRG CGSWECRCGE PHSVPFTVTG KSGSVEIIIK PAPKGTGLVA
          KLNITPVRRG CGSWECRCGE PHSVPFTVRG KSGSVEVVLK PAPRGTGLVA
          KLNITPVRRG CGSWECRCGE PHSVPFTVRG KSGSVEVVLK PAPRGTGLVA
          KLNITPVRRG CGSWECTCGE PHSVPFTVRG KSGSVEVILK PAPRGTGLVA
          KLNIIPVRRG CGSWECLCSE PHSVPFTVRG KSGSVEVILK PAPRGTGLVA
          KLNITPVRRG CGSWECTCGE PHSVPFTVEG KSGSVKVILK PAPKGTGLVA
          KLNIIPVRRG CGSWECTCGE AHSVPFTVRG KSGSVEVILK PAPKGTGLVA
          KLNIMEIRRG CGSWECGCGR AHTLPFLVEG KSGSVRITLK PAPRGVGLAV
          KTNIIEIKRG CGSWECGCGR PHSLPFEIIG KSGSVVVKLK SAPQGVGLAV
          KLNIIEIKRG CGSWECGCGK PHTLPFLVNG KSGSVSVTLK PAPQGVGLAV
          KLNIIKVRRG CGSWECGCGR PHSIPFEITG KCGSVRITLK PAPRGTGLVA
          KLSIIKIRRG CGSWECGCGL AHSVPFKSRG KCGSVEVELM PAPRGVGLVA
          KKNIIRVRRG CGSWECGCGT PHSVPYKGYG KCGSTAIILL PAPRGVGLVA
          KKNIIRVKRG CGSWECGCGT PHSIPYKGYG KCGSTAIEIL PAPKGVGLVA
          KKNIIKVRRG CGSWECGCGT PHSIPYKGYG KCGSTAIEIL PAPKGVGLVA
          KKNIIRVKRG CGSWECGCGT PHSIPYKGYG KCGSTAIEIL PAPKGVGLVA
          KKNIIRVKRG CGSWECGCGT PHSIPYKGYG KCGSTAIEIL PAPKGVGLVA
          KLSLIRIRLG CGSWECGCGA PHSIPFTAKG SCASVKIELL PAPRGVGLVA
          KLSLIKVRTG CGSWECGCGT AHSIPFAAKG SCGSVKVELL PAPRGVGLVA
          KLSLIRVRVG CGSWECGCGG PHSIPFTADG NCGSVKVQII PAPRGVGLVA
          KLSLIKVRVG CGSWECGCGS PHSIPFTAKG TCGSVKVELL PAPRGVGLVA
          KLSLIKVRVG CGSWECGCGS PHSIPFAAKG ACGSVKVELL PAPRGVGLVA
          KLSLIKVRVG CGSWECGCGS PHSIPFTAKG ACGSVKVELL PAPRGVGLVA
          KLSLIKVRVG CGSWECGCGS PHSIPFTAKG ACGSVKVELL PAPRGVGLVA
          KLSLIKVRVG CGSWECGCGS PHSIPFTAKG ACGSVKVELL PAPRGVGLVA
          KLSLIKVRIG CGSWECGCGY PHSIPFTAKG ACGSVKVELL PAPRGVGLVA
          KYNIIKVRRG CGDWGCICGE KHSIPFKVTG KCGSVRVTLL PAPRGVGLAI
          KYNVIKVRRG CGDWGCVCGR QHTVPFKVTG KASSVKVTLR PAPAGVGLAI
          KYNIIKVRRG CGDWGCVCGR QHTVPFKVTG KASSVNVTLM PAPAGVGLAI
          KYNLIKVRRG CGDWGCGCGR RHTVPFKIEG KMSSVSATLI PAPAGVGLAI
          KFNLIKVRRG CGDWGCVCGR EHTVPFKVSG KSGSVRVTLI PAPGGVGLAI
          KFNLIKVRRG CGDWGCVCGR EHTVPFKVSG KSGSVRVTLI PAPGGVGLAI
          KFNIIKVRRG CGDWGCVCGR EHTVPFKVSG KSGSVRVTLI PAPGGVGLAI
          KYNIIKVRRG CGDWGCVCGR EHTVPFKVEG KKGSVRVTLI PAPGGVGLAI
          KYNIIKVRRG CGDWGCVCGR EHTVPFKVEG KSGSVRVTLI PAPGGVGLAV
          KFNIIKVRRG CGDWGCVCGR EHTVPFKVEG KKGSVRVTLI PAPGGVGLAI
          KYNIIKVRRG CGDWGCVCGR EHTVPFKVEG KIGSVRVTLI PAPGGVGLAI
          KLNIIDVSRG CGSWECGCGR PHTVSLRTTG KAGSVEVELL PAPRGLGLAG
          KLNIIDVSRG CGSWECGCGR PHTVALRTEG KAGSVTVELQ PAPRGLGLAG
          KLNIIDVSRG CGSWECGCGR PHTVALRTTG KAGSVEVELI PAPRGLGLAG
          KLNMIDISRG CGSWECGCGR PHTVALRTTG KAGSVEVELQ PAPRGLGLAG
          KLNMIDVSRG CGSWECGCGR PHTVALRTTG KAGSVEVELQ PAPRGLGLAG
          KLNIIDVSRG CGSWECGCGR PHTVALRTEG KAGSVEVELQ PAPRGLGLAG
          KLNIIDVSRG CGSWECGCGR PHTVALRTEG KAGSVEVELQ PAPRGLGLAG
          KLNIIDVSRG CGSWECGCGR PHTVALRTEG KAGSVEVELQ PAPRGLGLAG
          KLNLIDISRG CGSWECGCGR PHTVALRTTG KAGSVEVELQ PAPRGLGLAG
          KLNIIEVPRG SGSWEDRSDR PHSLTHRTSG KAGSVEVDVI PAPEGLGLAA
          KLNMIKVPRG SGSWEDRSDR PHSLTHQTTG KAGSVEVELI PAPEGLGLAA
          KLNMITVPRG SGSWEDRSDR PHSLTRRTTG KAGSVEVEVI PAPEGLGLAA
          KLNMIEVPRG SGSWEDRSDR PHSLTRRTTG KAGSVEVEVI PAPEGLGLAA
          KLNMIKVPRG SGSWEDRSDR PHSLTRRTTG KAGSVEVEVI PAPEGLGLAA
          KLNMIQVPRG SGSWEDRSDR PHSLTRRTTG KAGSVEVELI PAPEGLGLAA
          KLNMIQVPRG SGSWEDRSDR PHSLTRRTTG KAGSVEVEVI PAPEGLGLAA
          KLNIIKVPRG SGSWEDRSDR PHSLTRQTTG KAGSVEVEVI PAPEGLGLAA
          KLNIIKVPRG SGSWEDRSDR PHSLTRQTTG KAGSVEVELV PAPEGLGLAA
          KMNIIDVPLG SGSWEDRPGG RNSLMRRTTG KAGSVEVELE PAPRGLGLAA
          KLNIIDVPLG SGSWEDRPGG RNSLMRRTTG KAGSVEVELK PAPRGLGLAA
          KLNIIEVDRG SGSWEDQPGG TNSLTRKAEG KAGSVTVEIQ PAPQGLGLAA
          KLNLISVDRG SGSWEDSAGG VNSLTRNAEG KAGSVTVEVM PAPQGLGLAA
          KLNIIKVDRG SGSWEDRAGG LNSLSRKAEG KAGSVTVRII PAPQGLGLAA
          KLNIIKVDRG SGSWEDRAGG LNSLSRKAEG KAGSVTVRII PAPQGLGLAA
          KLNIIKVDRG SGSWEDSAGG LNSLTRKAEG KAGSVTVEIM PAPQGLGLAA
          KLNIIKVARG CGSWECGCGL THTVPSQVEG RAGSLKVVLM PAPRGLGLAA
          KMNIVKIKRG CGSWECGCGL EHTVPCKVEG KAGSVTIVLM PGPRGMGIAA
          KMNIVKIKRG CGSWECGCGL EHTVPCQVKG KAGSISIVLM PAPRGLGIAA
          KLNITYIRRG CGSWECACGL PHTVPYEVSG KAGSVTVTLI PAPRGLGIAA
          KLNITYIRRG CGSWECACGL QHTVPYEVTG KAGSVSVTLI PAPRGLGIAA
          KLNITYIRRG CGSWECACGL PHTVPYEVTG KAGSVSVTLI PAPRGLGIAA
          KLNITYIRRG CGSWECACGL PHTVPYEVTG KAGSVSVTLI PAPRGLGIAA
          KLNITYIRRG CGSWECACGL PHTVPYEVTG KAGSVSVTLI PAPRGLGIAA
          KLNITYIRRG CGSWECACGL PHTVPYEVTG KAGSVSVTLI PAPRGLGIAA
          KLNITYIRRG CGSWECACGL PHTVPYEVTG KAGSVSVTLI PAPRGLGIAA
          KLNITYIRRG CGSWECACGL PHTVPYEVTG KAGSVSVTLI PAPRGLGIAA
          KLNITYIRRG CGSWECACGL PHTVPYEVTG KAGSVSVTLI PAPRGLGIAA
          KLNITYIRRG CGSWECACGL PHTVPYEVTG KAGSVSVTLI PAPRGLGIAA
          KLNITYIRRG CGSWECACGL PHTVPYEVTG KAGSVSVTLI PAPRGLGIAA
          KLNITYIRRG CGSWECACGL PHTVPYEVTG KAGSVSVTLI PAPRGLGIAA
          KLNITYIRRG CGSWECACGL PHTVPYEVTG KAGSVSVTLI PAPRGLGIAA
          KLNITYIRRG CGSWECACGL PHTVPYEVTG KAGSVSVTLI PAPRGLGIAA
          KLNITYIRRG CGSWECACGL PHTVPYEVTG KAGSVSVTLI PAPRGLGIAA
          KLNITYIRRG CGSWECACGL PHTVPYEVTG KAGSVSVTLI PAPRGLGIAA
          KLNITYIRRG CGSWECACGL PHTVPYEVTG KSGSVSVTLI PAPRGLGIAA
          KLNITYIRRG CGSWECACGL PHTVPYEVTG KSGSVSVTLI PAPRGLGIAA
          KLEISYIRRG CGSWECACGL PHTVPYEVTG KAGSVSVTLI PAPRGLGIAA
          KLEISYIRRG CGSWECACGL PHTVPYEVTG KAGSVSVTLI PAPRGLGIAA
          KLDITYIRRG CGSWECACGL PHTVPYEVTG KAGSVSVTLI PAPRGLGIAA
          KLDITYIHRG CGSWECACGL PHTVPYEVTG KAGSVSVTLI PAPRGLGIAA
          KLDITYIHRG CGSWECACGL PHTVPYEVTG KAGSVSVTLI PAPRGLGIAA
          KLDITYIRRG CGSWECACGL PHTVPYEVTG KAGSVSVTLI PAPRGLGIAA
          KLDITYIRRG CGSWECACGL PHTVPYEVTG KAGSVSVTLI PAPRGLGIAA
          KINVTRINRG CGSWECGCGL SHTVPTEVEG KAGSVKVVLK PAPRGLGLAA
          KINLVRVKRG CGSWECACGL NHTVPSEVMG KAGSVIVVLM PAPRGLGLAA
          KMNITRVKRG CGSWECGCGL PHTVPSEVRG KAGSVNVELK PAPRGLGLAA
          KLNIIRIKRG CGSWECGCGL NHTVPSEVRG KAGSVIVELK PAPRGLGLAA
          KINIIRVKRG CGSWECTCGR EHTVPSEVKG KAGSVIVALK PAPRGLGLAA
          KINITRIKRG CGSWECGCGL PHTVPSEVNG KAGSVTVVLK PAPRGLGLAA
          KINITRINRG CGSWECGCGL PHTVPSEVNG KAGSVTVVLK PAPRGLGLAA
          KLNIIKVNRG CGSWECGCGA GHTVPFEVVG KAGSVSITLI PAPRGLGIAA
          KLNVVRINRG CGSWECGCGQ AHTVPYKVSG SSGSVRIYLM PAPRGLGLAA
          KRNIMKVNRG CGSWECGCGQ PHTVPYQVVG ESGSVRVVLI PAPRGLGIAA
          KLNVIEIKRG CGSWECACGS AHSLPFTVSG KSGSVEVTFK PAPRGIGLAV
          KLNIIEIKRG CGSWECGCGT VHSFPFEVIG RCGSVTVYLR PAPRGIGLAV
          KLNIIEVKRG CGSWECGCGQ PHTLPFEVIG RTGSVTVYLK PAPRGISLAV
          KLNIVKVRRG CGSWECGCGM KHSVPMEVTG KAGSVAVTLK PAPKGIGLVT
          KINIIKVKRG CGSWECGCGE GHSLPFRVIG KAGSVKVTLM PAPQGIGLVT
          KLNLIKVSRG CGSWECGCET AHSIPIEVTG KAGSVKVTLK PAPQGIGLVT
          KVNIIKVRRG CGSWECGCEL KHSIPMQVQG KAGSVKVTLK PAPQGIGLVT
          KINLVKVRRG CGSWECGCSN PHSIPMLVTG DAGSVRVTLR PAPQGIGLVT
          KMNLVKVRRG CGSWECGCNA THSIPMQVTG VAGSVKVTLK PAPQGIGLVT
          KMNLVKVRRG CGSWECGCAV LHSIPMQVEG TAGSVRVTLK PAPQGIGLVT
          KINLIKVRRG CGSWECGCNT AHSIPMVVEG AAGSVRVTLK PAPQGIGLVT
          KLNIIEIKRG CGSWECGCGM PHSLPFKVTG KCGSVRVTLK PAPKGVGLAV
          KLNIIEIKRG CGSWECGCGM PHSIPFKVTG KCGSVRVTLK PAPKGVGLAV
          KLNIFKVNRG CGSWECGCGG DHSIPFKVTG SAGSVRVTLI PGPKGLGIVA
          KLNIFKVQRG CGSWECGCGG DHSLPFKVTG TSGSVRVTLI PGPKGLGIVA
          KLNIFKVQRG CGSWECGCGG DHSLPFKVTG TSGSVRVTLI PGPKGLGIVA
          KINLFRVQLG CGSWECGCGG EHSVPAKVRG TAGSVEVTLI PGPKGLGLVA
          KINIFKVQRG CGSWECGCGM EHSIPCKVTG SAGSVRVTLI PGPKGLGLVA
          KLNIFKVEMG CGSWECGCGG KHSIPAKVTG SAGSVRVTLI PGPKGLGLVA
          KLNIFKVQRG CGSWECGCGE PHSIPCKVTG SCGSVRITLM PGPKGLGIVA

          ----RKVLSA ---------- ---------- ---------- ----------
          ----RKVLSA ---------- ---------- ---------- ----------
          GGKIKRLLEL AGLKDAWTTA GSTPTMNSTS KAILDCLVHI ADVDLDGHKP
          NETAKIVLGL GGLQDVRVFS GHTRNRMNYA FALHDALVRL LNTTLDGTKP
          DDEIKKIFRL AGIKDVWVRS GKTKTKMNHV FAVFDALVRI LNTDVDGNKN
          GDVGKKILRL AGIQDVWSQT GETRTTVNFA KAVFDALVRM ANTDIDGQKH
          GDVGKKILRL AGIQDVWSQT GETRTTVNFA KAVFNALVRI ANSDIDGQKR
          GDVGKKILRL AGIQDVWSQT GETRTTVNFA KAVFNALVRI VGNDIPGERK
          GDVGKKILRL AGVQDVWSQT GETRTTVNFA KAVFNALVRV AGVDLPGDKA
          GDVGKKILRL AGVQDVWSQT GETRTTVNFA KAVFNALVRI ANTDIPGEDT
          GDVGKKILRL AGINDVWSQT GETRTTVNFA KAVFNALVHI GDTDLDGSKA
          GDVGKKILSL AGVQDVWSQT GETRTTVNFA KAVFNALVRI GDTDLDGFKP
          GDVGKKILSL AGVQDVWSQT GETRTTVNFA KAVFNALVRI GDTDLDGNKQ
          GDVGKKILTL AGVQDVWSQT GETRTTVNFA KAVFNALVRV GDTDLEGNKQ
          GDVGKKILSL AGVQDVWSQT GETRTTVNFA KAVFNALVRI GDTDLEGNKQ
          GDVGKKILSL AGVQDVWSQT GETRTTVNFA KAVFNALVRI GDTDLDGNKT
          GDVGKKILTL AGVQDVWSQT GETRTTVNFA KAVFNALVRI GDTDLDGNKQ
          GDVGKKILTL AGVQDVWSQT GETRTTVNFA KAVFNALVRV GDTDLEGAKA
          GDVGKKILTL AGVKDVWSQS GETRTTVNFA KAVFDALVRV GDTDLDGGKA
          GDVGKKILTL AGVKDVWSQT GETRTTVNFA HAVFDALVRL FGQDVDGTMK
          GDVGKKILSL AGVKDVWSQT GETRTTVNFA KAVFEALVRL FGQDVDGTMK
          GDVGKKILTL AGVKDAWSQT GETRTTVNFA KAVFEALVRL FGQDVDGTMK
          SDVAKTVLRL AGIKDVWSRS GETRTTHNMA KAVYEALVRL FGQDVDGTMK
          ADAAKVVLRL AGIRDVWSYT GETRTTHNLV KATYDALVRL FGQDVDGTMK
          GDTIKPILRL AGIKDVWSRA GETRTTLNFA MATWNALVRI FGQDVDGTMK
          GDVAKVVLRL AGIKDVWTKT GDTRTTLNFA LAVFNALVRI FGQDVDGTMK
          GDVAKVVLRL AGIKDVWTQT GDTRTTLNFA MAVYNALVRI FGQDVDGTMK
          GDVAKAVLRL AGVKDVWTHT GDTRTTLNFA LAVYNALVRI FGQDVDGTMK
          GDVAKAVLRL AGVKDVWTHT GDTRTTLNFA LAVYNALVRI FGQDVDGTMK
          GDVAKAVLRL AGIKDVWTKT GDTRTTLNFA MAVYNALVRI FGQDVDGTMK
          GDVAKAILRL AGIKDVWTKT GDTRTTLNFA LATYNALVRI FGQDVDGTMK
          GEVAKTILRL AGIKDVWTKT GDTRTTLNFA LATYNALVRI FGQDVDGTMK
          GSVLKTFLSL AGLKDVWSRT GSTYTHENFI KAAYIALVRI FGQDVDGTMK
          GGVLKTLLTY AGIKDVWSFS GETRTTDNFI MAGYRALVRI AGVDIDGDLK
          GGVLKSLLTY AGIKDVWSFS GETRTTDNFI FAGYKALVRI GDTDIDGSLP
          GPALKTLLTY AGIKDAWSLT GSTYTTENFI KAGYNALVRV AETDIAGELS
          GSVLKILLSY AGIKDVWSSS GETRTTENFI KAGYNALIRV LETDIDGSLP
          GSVLKTLLTY AGIKDAWSTT GETRTTENFV RAGYSALVRM LETDVDGELP
          GSVLKTLLTY AGIKDAWSTT GETRTTENFV RAGYSALVRI LETDVDGELP
          GSVLKTLLTY AGIRDAWSTT GETRTTENFV RAGYSALVRI LGTDIPGDLK
          GSVLKTLLTY AGIRDAWSTT GETRTTENFV RAGYSALVRI AGTDIDGSLK
          GSVLKTLLTY AGIRDAWSTT GETRTTENFV RAGYSALVRI AGTDIDGSLK
          GSVLKTLLTY AGIRDAWSTT GETRTTENFV RAGYSALVRI ANKDIRGERR
          GSVLKTLLTY AGIRDAWSTT GETRTTENFV RAGYSALVRI ANKDLNGERP
          GSVLKTLLTY AGIRDAWSTT GETRTTENFV RAGYSALVRI ANKDLNGERP
          GSVLKTLLTY AGIRDAWSTT GETRTTENFV RAGYSALVRI GQTDLDGTKT
          GDIPKVILRL AGIRDVWSFT GETRTTINFA KAVFEALVRI GGADLDGTKT
          GDTAKAVLRM AGIKDVWTET GKTKTTLNFA KAVVNALVRI GTTDLDGTKA
          GDTAKAVLRM AGIKDVWTET GKTKTTLNFA KAVINALVRI GQTDLDGTKT
          GDIGKVVLRM AGIRDAWTES GETRTSLNFA KATLNALIRI GQTDLDGTKT
          GDVAKVVLRL AGLRDVWTES GETRTTLNFA KAVVNALIRI GQTDLDGTKT
          GDVAKVVLRL AGIRDAWTES GETRTTLNFA KAVANALVRI GQTDLDGTKT
          GDVAKAVLRY AGIKDVWTHT GETRTTHNFA KATFNALVRI GQTDLDGTKS
          GDAAKVVLRL AGIRDVWSFT GDTRTTINFV KATYNALVRI GQTDLDGTKS
          GNIAKVVLSM AGIRDVWSQT GETRTTYNFA RAVYMALVRI GQTDLDGTKS
          GDVAKVVLRL AGISDVWTFT GETRTSYNFA RATYLALVRI GQADLDGTKS
          GNVAKIILRM AGIEDAWGFA GHTKTTVNYA LAVYNALVRI GQTDLDGTKT
          GDVVKIILKM AGIEDAWGFA GHTKTTVNYA LATFDALVRI GQTDLDGTKS
          GDVVKVILRM AGIDDAWGFA GHTKTTVNYA LATFDALVRI GQTDLDGTKS
          GETAQKVLEM AGIEDVWTKT GETRTTINFA KATFDALVRI GQTDLDGTKS
          GNVAKAVLGL AGVKDVWTKT GDTRTTYNFA MATFEALVRI GQTDLDGTKS
          GDVAKAVLGL AGVKDVWTKT GETRTTYNFA MATFEALVRI GQTDLDGTKS
          GDVAKAVLSL AGIKDVWTKT GETRTTYNFA MATFEALVRI GQTDLDGTKS
          GDVAKAVLGL AGIKDVWTKT GETRTTYNFA MATFEALVRI GQTDLDGTKS
          GDVAKAVLGL AGIKDVWTKT GETRTTYNFA MATFEALVRI GQTDLDGTKS
          GDVAKAVLGL AGIKDVWTKT GETRTTYNFA MATFEALVRI GQTDLDGTKS
          GDVAKAVLGL AGIKDIWTKT GDTRTTYNFA MATFDALVRI GQTDLDGTKS
          GNVAKAVLGL AGIKDIWTKT GDTRTTYNFA IATFDSLVRI GQTDLDGTKS
          GNVAKSVLGL AGVKDVWTKT GDTRTTYNFA LAVFDSLVRI GQTDLDGTKS
          GNVAKAVLGL AGVKDAWTTT GDTRTTYNFA EATFDALVRI GQTDLDGTKS
          GNVAKAVLGL AGVKDAWTKT GDTRTTFNFA EATFDALVRI MNTDLNGHQP
          GNVAKAVLGL AGVKDAWTKT GDTRTTYNFA EATFDALVRI YNTDLDGKKQ
          GNVAKAVLGL AGVKDAWTKT GDTRTTYNFA EATFDALVRI LNTDLAGKRQ
          GNVAKAVLGL AGIKDAWTKT GDTRTTYNFA EATFDALVRV MNTDLPGDQP
          GNVAKAVLGL AGIKDAWTKT GDTRTTYNFA EATFDALVRI MNTDLQGKQK
          GDVGKAVLRL AGIEDVWSRT GKTQTTINFA KATFDALVRI MNTDLQGDQP
          GDVGKTILSL AGYKDVWSQA GQTQTTVNFA NAVFNALVRI MNTDLQGSRP
          GDVGKTIMSL AGIEDVWSQT GQTQTTINFA NAVFDALVRI MNTDLQGAKP
          GNVGKTILSL AGIADVWSMC GQTQTTINFA GAVFDALVRI MNTDLQGAKP
          GDVGKTIMRL AGIDDVWSHT GQTQTTVNFA RATFDALVRI MNTDLQGAKP
          GDVGKTIMRL AGIDDVWSHT GQTQTTVNFA RATFDALVRI MNTDLQGAKP
          GDVGKTIMRL AGIDDVWSHT GQTQTTVNFA RATFDALVRI MNTDLQGAKP
          GNVGKTILGL AGIDDVWSQT GQTQTTINFA GAVFDALVRI MNTDLQGAKP
          GDVGKTILGL AGIDDVWSQT GQTQTTINFA NAVFDALVRI MNTDLQGAKP
          GNVGKTILGL AGIDDVWSQT GQTQTTINFA GAVFEALVRI MNTDLKGAKP
          GNVGKTILGL AGIDDVWSQT GQTQTTINFA GAVFEALVRI MNTDLKGAKP
          GDTVRSVLEL AGIEDAWTRS GQTRTTVNFA KATFNALVRI MNTDLQGAKP
          GETPRKVLEL AGIEDAWTEA GNTRTTVNFA KATFNALVRI MNTDLQGAKP
          GETVRHVLEL AGIDDIWTRS GKTRTTVNFA KATFNALVRI MNTDLQGAKP
          GETVRHVLEL AGIEDIWTRS GNTRTTVNFA KATFNALVRI MNTDLQGAKP
          GETVRHVLEL AGIEDIWTRS GNTRTTVNFA KATFNALVRI MNTDLQGAKP
          GETVRKVLEL AGIEDIWTRS GNTRTTVNFA KATFNALVRI MNTDLKGAKP
          GETVRKVLEL AGIEDIWTRS GNTRTTVNFA KATFNALVRI MNTDLKGAKP
          GETVRKVLEL AGIEDIWTRS GNTRTTVNFA KATFNALVRI MNTDLQGAKP
          GETVRKVLEL AGIEDIWTRS GNTRTTVNFA KATFNALVRI MNTDLKGAKP
          SDTVRAVLEL AGIENAWTQS GNTRTTVNLA KATFNALVRI MNTDLKGAKP
          SDTVNAVLEL AGIENAWTKS GNTRTTVNLA KATYNALVRI MNTDLKGAKP
          SDTVHAVLDL AGIENAWTKS GNTRTTVNLA KATFNALVRI MNTDLKGAKP
          SDTVHAVLDL AGIENAWTKS GNTRTTVNLA KATFNALVRI MNTDLKGAKP
          SDTVRHVLEL AGIENAWTKS GNTRTTVNLA KATFNALVRI MNTDLKGAKP
          SDTVRHVLEL AGIENAWTKS GNTRTTVNLA KATYNALVRI MNTDLKGAKP
          SDTVRHVLEL AGIENAWTKS GNTRTTVNLA KATYNALVRI MNTDLKGSRS
          SDTVHAVLDL AGIENAWTKS GNTRTTVNLA KATFNALVRI MNTDLKGGMP
          SDTVRAVLEL AGIENAWTKS GNTRTTVNLA KATFNALVRI MNTDLQGKKP
          APTVRHVLEL AGVEDAWTNS GNTRTTLNLA KATYNALVRI MNTDLQGSQR
          APTVRHVLEL AGVEDAWTKC GNTRTTLNLA KATYNALVRI INTDLDGTQP
          AETVRNILEL AGVEDAWTNS GNTRTTVNLA KATFNALVRI ANTDLDGTQT
          AETVSNILEL AGVEDAWTRS GNTRTTVNLA KATYNALVRI QNTDLDGTSK
          AETVRNILEL AGIQDAWTKS GNTRTTVNLA KATYNALVRI ANTDLDGTST
          AETVRNILEL AGVQDAWTKS GNTRTTVNLA KATYNALVRV ENTDLDGTKS
          AETVRNILEL AGVQDAWTRS GNTRTTVNLA KGTYNALVRV RNTDLDGTKA
          GGPAKKVLEM AGYKDVWSRT GETRTTINFA LATYKALVRV HNTDLDGTKP
          GGPAKKVMEM AGIKDVWTRT GTTRSTLNFA LATYNALVRI SNTDLDGTKP
          GGPAKKVMEM AGIKDVWTRT GETRSTINFA LATYNALVRV SNTDLDGTKS
          GNTATKVLEK AGIKDVWTKT GTTRTTLNFA KATFDALVRV GTTDLDGTKS
          GSTATKVLEK AGIKDVWTKT GTTRTTLNFA KATYNALVRI GTTDLDGTKS
          GNTATKVLEK AGIKDVWTKT GTTRSTLNFA KATYEALVRI AGTDLDGNKQ
          GNTATKVLEK AGIKDVWTKT GTTRTTLNFA KATYDALVRV ANVDIDGHKQ
          GNTATKVLEK AGIKDVWTKT GTTRTTLNFA KATYDALVRV AGVDLDGNKQ
          GNTATKVLEK AGIKDVWTKT GTTRTTLNFA KATYDALVRV AGVDLDGNKQ
          GNTATKVLEK AGIKDVWTKT GTTRTTLNFA KATYDALVRV AGVDIDGHKQ
          GNTATKVLEK AGIKDVWTKT GTTRTTLNFA KATYDALVRV AGVDLDGHKQ
          GNTATKVLEK AGIKDVWTKT GTTRSTLNFA KATYDALVRV AGVDLDGHKQ
          GNTATKVLEK AGIKDVWTKT GTTRSTLNFA KATYDALVRV AGVDLDGHKQ
          GNTATKVLEK AGIKDVWTKT GTTRSTLNFA KATYDALVRV AGVDLDGHKQ
          GNTATKVLEK AGIKDVWTKT GTTRSTLNFA KATYDALVRV ANVDIDGHKQ
          GNTATKVLEK AGIKDVWTKT GTTRSTLNFA KATYDALVRV AGVDLDGNKQ
          GNTATKVLEK AGIKDVWTKT GTTRSTLNFA KATYDALVRV AGVDLDGNKQ
          GNTATKVLEK AGIKDVWTKT GTTRSTLNFA KATYDALVRV AGVDLDGNKQ
          GNTATKVLEK AGIKDVWTKT GTTRSTLNFA KATYDALVRV AGVDLDGHKQ
          GNTATKVLEK AGIKDVWTKT GTTRTTLNFA KATFDALVRV AGVDLDGHKQ
          GNTATKVLEK AGIKDVWTKT GTTRTTLNFA KATFDALVRV AGVDLDGNKQ
          GNTATKVLEK AGIKDVWTKT GTTRSTLNFA KATFDALVRV AGVDLDGNKQ
          GNTATKVLEK AGIKDVWTKT GTTRSTLNFA KATFDALIRI SRTDVDGKKP
          GNTATKVLEK AGIKDVWTKT GTTRSTLNFA KATFDALIRI SRTDIDGNKK
          GNTATKVLEK AGIKDVWTKT GTTRSTLNFA KATFDALIRV SRTDLDGNKK
          GNTATKVLEK AGIKDVWTKT GTTRSTLNFA KATFDALVRV SRTDIDGNKK
          GNTATKVLEK AGIKDVWTKT GTTRSTLNFA KATFDALIRV SRTDLDGNKK
          GNTATKVLEK AGIKDVWTKT GTTRSTLNFA KATFDALIRV SRTDLDGNKK
          GDTAVKVLEK AGIKDVWTRT GKTRTTLNFA KATYNALIRI SKTDLKGESP
          GGTAKKVLEK AGIKDVWTRT GTTRTTLNFA KATFNALIRI SKTDLEGKNP
          GDTARKVLEK AGIKDVWTRT GQTRTTLNFA KATYNALIRI SKTDLEGKNP
          GSTAKKVLEK AGIKDVWTRT GTTRTTLNFA KATYVALIRI SKTDLEGKNP
          GDTARKVLEK AGVKDVWTRT GTTRSTLNFA KATFNALIRI SKTDLEGKNP
          GGTARKVLEK AGVKDVWTRT GQTRTTLNFA KATYNALIRI SKTDLEGKNP
          GGTAKKVLEK AGVKDVWTRT GQTRTTLNFA KATYNALIRI SKTDLEGKNP
          GGTAKKVMEM AGIRDVWTKS GNTRTTLNFA KATYNALIRI SKTDITGEFP
          GDVAKKVMEM AGIKDVWTRT GSTRTTLNFA KATYNALIRV SRTDITGEFP
          GDTSKKVMDM AGIKDVWTRT GSTRTTINFA KATYNALVRI ADVDLDGHKK
          GDVAKSILHL AGVKDSWGFA GHTKTTVNYA LAVFDALVRL ARRDLDGNKN
          GDVAKSLLTL AGVHDAWGFA GNTKTKVNYC MATFDALVRI TRKDVDGNST
          GDVAKKLLTL AGVQDAWGFA GNTKTKVNYA MATFEALVRI ARKDIDGNKT
          GDVGKKVLTL AGIQDVWVNT GNTRTTLNFA KATYNALVRI ARKDIDGNKT
          GDIGKKVLEL AGVKDIWSSA GQTRTTINYA KATFNALVRI ARKDIDGNKT
          GDIPKKVLML AGIKDVWAFN GQTRTTINYA KATFEALVRI SRKDVDGKKT
          GDISKKVLEL AGIKDVWTFS GQTRTTINFA KATFNALVRI ARRDVNGNKT
          GDIGKKVLEL AGIRDVWAQT GQTRTTINYA KATFNALVRI ARKDVDGNKT
          GDISKKVLEL AGIKDAWTFA GQTRTTINFA KATFNALVRI ARRDVDGNKT
          GDISKKVLEL AGIKDAWTFA GQTRTTINFA KATFNALVRI SRKDVDGNKT
          GEISKKVLEL AGIRDVWTFA GQTRTTINFA KATFNALVRI SRKDVDGNKT
          GDVAKTILQL AGVKDVWGFT GHTKTTVNYA VATYDALVRI ADTDLDGNRP
          GDVAKTILTL AGVKDVWGFT GHTKTTVNYA VATFDALVRI ADTDLDGNRP
          GDMARKVLEL AGVSDVWTFT GNTRTTINFA KATYEALVRI ADTDLDGNKP
          GDVAKRVIEL AGVKDVWSFT GQTKTTVNFA KATYEALIRI ADTDIDGKKK
          GDVAKRVIEL AGVKDVWSFT GQTKTTVNFA KATYEALVRI ADTDLDGNKP
          GDVAKKVLEL AGVKDVWTFT GQTKTTINFA KATFEALVRI ADTDLDGNKP
          GDVAKKVLEL AGVKDVWTFT GSTKTTINFA RATYEALVRI ADTDLDGNKS
          GDVAKKVLEL AGVKDVWSFT GQTKTTINFA KATFEALVRI ADTDLDGNKS
          GEVAKKVLEL AGVKDVWTFT GQTKTTINFA QATFDALVRI ADTDLDGSKS

          ---------- ---------- ---------- ---------- MKRTFQPNNR
          ---------- ---------- ---------- ---------M VKRTYQPNKR
          IYVELRKVVG VNWMFAHAVC AALGIDKWRK IGSLPSWLYN RRRDPETGKD
          VIVALTGVRG ISHTLALTIL RKAGIHPNRL LGELPWWLMN RQKDYRNNES
          IILGLQSVKG VGSRVARIVA KRTGIPTDEI FGNLPAWAIN RQCDIETGED
          VVIGLQSIKG VGKRVAQIVA KKAGVDPAAK IGSLPVWAIN RQNDYESGED
          TVIGLQSIKG VGKRVAQIVV KKANVNPTAK IGTLPHWAVN RQMDYETGAD
          MLVGLTQIKG IGYNFATAIL DTLNIDSNSN IGHLPTWFLN RRKDIETGND
          LVYALADIKG IGVSTAQAVA KKLGLDPYRL LGTLPPWMLN RRKDPFLGVD
          VIYGLSRIKG IGYATALAIA RKLGIDPTAR IGYLPSWLYN RRKDYESGQD
          VAYALARIKG IGVSTAVAIC RNLGINPLVK LGELPAWFVN RPKDPETGRN
          VAYALTKIRG IGISTAYAIC RYLGINPSIR LGQLPGWFVN RPKDPETGRN
          VAYSLTKIRG IGIATAYAIC RKLGIDPHAI LGALPAWFLN RRKDPETGKD
          VAYALAKIRG IGIASAYAIC WKLGIDPHAV LGALPAWFLN RRKDPETGRD
          VAYALAKIRG IGIASAYAIC WKLGIDPHAV LGALPAWFLN RRKDPETGRD
          VAYALAKIRG IGIATAYAIC RKLGIDPHAT LGLLPAWFLN RRKDPETGRD
          VAYALAKIRG IGIASAYAIC WKLGIDPHAI LGALPAWFLN RRKDPETGRD
          VAFALARIKG IGISSAFAIC RRLGVDPYAP LGSLPAWFLN RRRDPVSGRD
          TAYALTKIKG IGIASALAIC RRLGIDPYAP LGSLPPWFLN RRKDPVSGRD
          APYGLAMVKG IGYNTARVIL MKLNIDKDKR LGELPAWIFN RRKDIESGQD
          VPYGLAMIKG IGYNTARVIL MKLNIDKDRR LGELPSWMYN RRKDLETGLD
          LPYALAMIKG IGYNTAMIII RKLNLDKDKR LGEIPNWIYN RQKDYESGAD
          VPYALAMVKG IGYNTARAIV FKLGLDKDRR LGELPNWMYN RRKDYESGID
          VPYALAMVKG IGYNTARAIV RQLGIDKDRR LGELPTWMLN RRKDYESGLD
          LPYALAMVKG IGYNTAKAII RKLGMDPNAR LGELPSWLYN RRKDYESGLD
          LPYALAMVKG IGYNTAKAII RKLGMDPNAR LGELPSWLYN RRKDYESGLD
          LPYALAMVKG IGYNTAKAMI LKLGMDPNAR LGELPSWLYN RRKDYESGLD
          LPYALAMVKG IGYNTAKAMI LKLGMDPNAR LGELPSWLYN RRKDYESGLD
          LPYALAMVKG IGYNTAKAMI LKLGMDPNAR LGELPSWLYN RRKDYESGLD
          LPYALAMVKG IGYNTAKAMI LKLGMDPNAR LGELPSWLYN RRKDYESGLD
          LPYALAMVKG IGYNTAKAMI LKLGMDPNAR LGELPSWLYN RRKDYESGLD
          LPYALAMVKG IGYNTAKAMI LKLGMDPNAR LGELPSWLYN RRKDYESGLD
          LPYALAMVKG IGYNTAKAMI LKLGMDPNAR LGELPSWLYN RRKDYESGLD
          LPYGLASIKG IGYTTAMAVI RMLGLDPEKK VGFLPKWLYN RRKDYETGKD
          AVYGLAKIKG IGYTTALAIL RKLGIDPHMR LGYLPSWLYN RRKDYTTGKD
          LSWGLSRVKG IGYNMAIAIC RILGLDPSMP IGFIPVWFLN RRKDYETGND
          LIYGLAEVKG LGYTFSLAIT RILGLDPNTR IGYLPSWMFN RRKDYASGKD
          LVYGLSEVKG LGYTFSLAIC RILGLNPEQR VGFLPSWIYN RQKDYTTGQN
          LVYGLSEVKG LGYAFSLAVC RVLGLDPRQR TGFLPAWIYN RRKDYATGQD
          VPYGLALVKG IGVNLAYALC RLLGIDPNKR IGFLPVWMLN RRKDYETGKD
          TVYGLAEIKG VGVNLAYGIC RRLGIDPEMR IGYLPSWMLN RRKDYVTGKD
          TVYGLAEIKG VGVNLAYGIC RRLGIDPEMR IGYLPSWMLN RRKDYVTGKD
          MDLGLADING VGERLANILI KKLNLDRNRQ IGDLPVWLLN HRKDVATGKN
          IPLALSDLKG IGLRLGYAIA ERLNLQPTKK IGELPDWLLN HRREPVTGKN
          LKLALADLKG IGLRLSETIA KKLDLDPDQR IGELPYWMYN HRRDITTGKD
          VERALAELDG VGRRVARVIA DDSGVNRSAT IGRLPEWLAN RRNDFYSGET
          VERSLSELDG IGTRTARLVA EKADVDRNAT FGLLPSWMTN RQNDFYSGET
          VERSLTDMKG IGKRTARIIT DVASVDRHAT FGLLPGWMTN RREDFFSGDT
          VERSLSDMKG IGKRTARIVA DAAGVDRTET FGLLPEWMIN RRDDFYTGET
          VERSLTDMKG IGKRAARIIA DAAEVDRTAL FGKLPEWMAN RQKDFFSGET
          VERSLTDMKG IGKRTARIIA DAAEVDRTAL FGKLPEWMAN RRKDFFSGDT
          VERSLSEMNG IGRRAARIIA QNAGISRTAT FGRLPEWLAN HQG-YYDGEI
          VERSLTEMNG IGRRTARIIA EEAGVDRRAT FGALPEWMVN RPSDYYTGEA
          VERSLTDMNG IGKRAARIIA EKAGVDRQAL FGALPEWLTN HQNDFYSGET
          VERALTGLDG IGRRTARLVA SEAAVDRTAT FGALPDWLNN RPGDFYTGET
          VERSLSELNG VGRRTARIIA DEAEVDRTAT FGRLPEWLTN RQRDFYTGET
          VERSLSELNG VGRRTARLIA DEADVDRTAT FGRLPDWLNN RQSDFYTGET
          VERSLSEMNG IGRRTARLIA EKAGVDRTAT FGRLPDWLNN RQHDFYTGET
          VERSLSEMNG IGRRTARLIA EKAGVDRTAT FGRLPDWLNN RQNDFYSGET
          VERSLTEMNG IGHRTARLIA EEAGVDRTDT FGRLPDWLNN RQDDFYSGET
          VERSLSEMNG IGRRTARLIA EEAGVDRTAT FGRLPNWLNN RQDDFYSGET
          VERSLSEMTG IGRRTARIIA DEAGIDRTAT FGRLPDWLNN RQSDFYTGET
          VERSLTEMNG IGHRTARIIA QEAGVDRTAT FGRLPDWLNN RPEDFYTGET
          VERALTDMNG VGRRAARIIA DKADVDRRDV IGALPEWLTN HQRDFFSGET
          VERALTDMNG IGRRVARIIA EKAEVDRRDV LGALPEWLTN HQKDFFTGET
          VERALTELNG IGHRAARIIT QKADVDRRAV FGKLPEWMAN HQKDYFTGET
          VERALTELNG IGHRAARIIT QKADVDRRAV FGKLPEWMAN HQKDYFTGET
          VERALTELNG IGHRAARIIA QKADVDRRAV FGKLPEWMTN HQKDYFTGET
          VERALTDMNG IGQRAARIIA NDVDIDRRET FGRLPEWLAN HRNDFFDGET
          VERALTDMNG IGQRAARIIA NDADIDRRET FGRLPEWLAN HRNDFFDGET
          VQMALTGITG MGRRNARLLA QKAEIEPTET LGKLPVWMKN RRKDLLTGED
          VQMALTGIKG VGRRLARVFA VKAGVDPCAT LGKLPAWMMN RRKDIITGVD
          VHMALTGIKG VGRRCAKIFT ERAGVDPNAT LGLLPVWMVN RRGDIETGKD
          VRLALTGIKG IGRRTANIVV EGSGIDPDTK IGYLPSWMLN RQNDPYSGEN
          VLYALTGIKG IGRRTARLIA ESAEVDPSET IGYLPVWMLN RQKDLLTGEN
          VQYALTGIRG IGRRTARILT ECAGVDPTVM IGYLPPWMLN RQKDPVTGDD
          VQYALTGLPG IGRRTAKLIA KGAEVDPDAV LGYLPAWMLN RRNDPTSGED
          VQYALTGLPG IGRRTAILIA KGAGVNPAAT LGYLPTWMLN RQNDLATGED
          VEYALTGIPG IGRRTARLIA KGAGVDPTAT LGYLPSWMLN RRKDLATGQD
          VEYALTGIPG IGRRTARLIA KGAGVDPTAT LGYLPSWMLN RRKDLATGQD
          VQYALTGLPG VGRRTAKLIA KGAGVDPSAI LGYLPSWMLN RQKDLATGQD
          VQYALTGLPG VGRRTAKLIA KGAGVDPSAT LGYLPTWMLN RQKDLITGQD
          VQYALTGLPG VGRRTAKLIA KGAGVDPSAI LGYLPSWMLN RQKDLITGQD
          VQYALTGLPG VGRRTAKLIA KGAGVDPSAI LGYLPTWMLN RQKDLITGQD
          VEYALTGLPG IGRRTAILIA KGAGVDPTAT LGYLPSWMLN RQKDLATGQD
          VEYALTGLPG IGRRTAILIA KGAGVDPTAT LGYLPSWMLN RQKDLATGQD
          VEYALTGLPG IGRRTAILIA KGAGVDPTAT LGYLPSWMLN RQKDLATGQD
          VEYALTGLPG IGRRTAILIA KGAGVDPTAT LGYLPSWMLN RQKDLATGQD
          VEYALTGLPG IGRRTAILIA KGAGVDPTAT LGYLPSWMLN RQKDLATGQD
          VEYALTGLPG IGRRTAILIA KGAGVDPTAT LGYLPSWMLN RQKDLATGQD
          VEYALTGLPG IGRRTAILIA KGAGVDPTAT LGYLPSWMLN RQKDLATGQD
          VQYALTGLPG IGRRTAILIA KGAGVDPTAT LGYLPTWMLN RQKDLTTGQD
          VQYALTGLPG IGRRTAILIA KGAGVDPTAT LGYLPTWMLN RQKDLTTGQD
          VEYALTGLPG IGRRTAILIA KGAGVDPTAT LGYLPTWMLN RQKDLATGQD
          VEYALTGLPG IGRRTAILIA KGAGVDPTAT LGYLPSWMLN RQKDLTTGQD
          VEYALTGLPG IGRRTAILIA KGAGVDPTAT LGYLPSWMLN RQKDLTTGQD
          VEYALTGLPG IGRRTAILIA KGAGVDPTAT LGYLPSWMLN RQKDLTTGQD
          VEYALTGLPG IGRRTAILIA KGAGVDPTAT LGYLPSWMLN RQKDLTTGQD
          VEYALTGLPG IGRRTAILIA KGAGVDPTAT LGYLPSWMLN RQKDLTTGQD
          VEYALTGLPG IGRRTAILIA KGAGVDPTAT LGYLPSWMLN RQKDLTTGQD
          VEYALTGLPG IGRRTAILIA KGAGVDPTAT LGYLPSWMLN RQKDLTTGQD
          VMYALTGIRG IGLRTARIIV DGTGIDPKGV IGYLPTWMLN RRLDPLSGED
          VEYALTGIPG IGRRTSRILV ESTGIDPLAI IGYLPIWMLN RQRDLVTGED
          VKYALTGIRG IGLRTSRVIV DSTGIDPNAV IGYLPKWMLN RQFDPLTGEN
          VKYALTGIRG IGLRTSRVIV DSTGVDPDAV IGYLPVWMIN RQRDPISGEN
          VQLALTGIKG IGLHAALIIA RRAGVDTRAT MGLLPKWMVN RPVDVYSGEP
          VEFALTGIKG IGNRISKIIA RQAQVDPHAT MGYLPVWMLN RRRDIYTGED
          VLYALTGIKG IGIRVSKMLA RKAEVDPNAI MGYLPVWMLN RRNDTYTGEN
          VQYALTGIKG IGLRVSKVIA RKAGVDPNAI MGYLPAWMLN RRSDIYTGEN
          VQVALTGLAG IGMHTSVSIA QMAGVDPRAT LGLLPAWMLN RQKDVYTGEA
          VHIALTGIKG IGPHTSRTIT ALAAVDPHAI LGKLPDWMVN RQKDVYTGEV
          VLISLTGIKG VGRHTAKFIA ETAGVEKNVL MGKLPVWMSN RPKDVYTGVK
          VTTALTGIKG VGRHTALVIA QMAGVNPREL MGKLPAWMVN RPKDIYTGEP
          VRVALTGIPG VGRHTSGIIT RRAAVNEHEL LGRLPAWMRN RIKDVYTGES
          VRVALTGIKG VGRHTATVIT RMAKVDEYAQ LGRMPTWMAN RPKDIYTGEQ
          VRVALTGIKG IGRHTSTVIS RMAKVDEYAK LGLLPMWMAN RPKDLYTGEN
          IRWALTGIKG IGINFATMVC RAAGIDPFQK LGYMPEWAVN RPKDYETGRN
          LRLALTGIRG IGVNFATVIC RIAGLDPKMK AGYLPSWILN RPKDYEQGRD
          LRWALTGIRG IGINFATMVL RVAGIDPYMK TGYLPAWAVN RQKDYETGKD
          LRWALTGIKG IGINFATMVL RVAGIDPYMK TGYLPTWAVN RPKDYETGKD
          VRWALTGIKG IGINFATMVL RVAGIDPFMK AGYLPAWAVN RPKDYETGKD
          LRWALTGIKG IGINFATMVL RVAGIDPYMK TGYLPAWAVN RPKDYETGKD
          LRWALTGIKG IGINFATMVL RVAGLDPYMK AGYLPAWAVN RPKDYETGKD
          LRWALTGIKG IGINFATMVL RVAGLDPYMK AGYLPAWAVN RPKDYETGKD
          LRWALTGIKG IGINFATMVL RVAGLDPYMK AGYLPAWAVN RPKDYETGKD
          LRWALTGIRG IGINFATMVC RVAGLDPKMK AGYLPAWAVN RPKDYETGRD
          LRWALTGIKG IGINFATMVC RVAGLDPFQK AGYLPPWAVN RPKDYETGRD
          LRWALTAIKG IGINFATMVC RVAGLDPFMK AGYLPRWAVN RPKDYETGRD
          LRWALTAIKG IGINFATMVC RVAGLDPFMK AGYLPRWAVN RPKDYETGRD
          LRWALTGIKG VGINFATMVC RVAGLDPFMK AGYLPRWAVN RPKDYETGRD
          LRWALTAIKG VGINFATMVC RVAGLDPFMK AGYLPRWAVN RPKDYETGKD
          LRWALTAIKG VGINFATMVC RVAGLDPFMK AGYLPRWAVN RPKDYETGKD
          LRWALTAIKG VGINFATMVC RVAGLDPFMK AGYLPRWAVN RPKDYETGKD
          LVRALQEIYG IGEAMAKAIV RVAKLDEKKL AGYLPSWMFN RRKDYHTGED
          VIMALQDIYG IGEAMARAIV RVTNIDPNKL AGYLPSWMFN RRKDYVTGED
          LIMALQDIYG VGEAMARAIV RVAKLDPDKL AGYLPSWMFN RRKDYVTGED
          LIMALQDIYG VGEAMARAIV RVAKLDPDKL AGYLPSWMFN RRKDYITGED
          LIMALQDIYG VGEAMARAVI RVTKLDPNKL AGYLPSWMFN RRKDYVTGED
          LIMALQDIYG VGEAMARAIV RVAKLDPNKL AGYLPSWMFN RRKDYVTGED
          LEYALQEIKG IGRAMARAII RLTELDPKVQ AGYIPSWMFN RKKDVYSGLD
          LEYALQEVKG IGRAMAKALI RVTELDPKQQ AGYLPSWMFN RKKDVYTGLD
          LEYALQEMKG IGRAMARAVI RVTELDPKQQ AGYLPSWMFN RKKDVYSGLD
          LEYALQEMKG IGRAMARAVI RVTELDPKQQ AGYLPSWMFN RKKDVYSGLD
          LEYALQEMKG IGRAMARAVI RVTELDPKQQ AGYLPSWMFN RKKDVYSGLD
          LEYALQDMKG IGRAMARAVI RVTELDPKQQ AGYLPSWMFN RKKDVYSGLD
          LEYALQDMKG IGRAMARAVI RVTELDPKQQ AGYLPSWMFN RKKDVYSGLD
          LEYALQDIKG IGKAMAKAIL RITKLDGKQQ AGYLPSWMFN RKKDTYTGED
          LEYALQDIKG IGKAMAKAIL RITKLDGKQQ AGLMPSWMFN RKNDVYSGLN
          VPYALTGIKG IGIRMAYAIC RELGLDEEKK LGELPSWMYN RQKDYETGED
          VEEAITGIKG IGKALGKAIA RVTGFEGK-K IGYLPSWMFN RKKDYRTGEN
          IATALTEIRG IGKAFAIAIC KVLDLDQDAQ IGYIPEWFLN RRNDYETGET
          MENALTSIKG VGKALSRAII MSAGYDLNQR IGYLPSWMIN RRNDYETGED
          MENALTSIKG VGKALSRAII MSAGYDLNQR IGYLPSWMIN RRNDYETGED
          MENALTSIKG VGKALSRAII MSAGYDLNQR IGYLPSWMIN RRNDYETGED
          IENALADIKG IGRALSRALC QVAGFDATMQ IGYLPEWMLN RRNDYETGET
          IINALTDIKG LGKALSGAIC TTMEFDPHQK IGTLPEWMLN RRNDYETGET
          IINALTDIKG MGKALSGAIC TTMEFDPHQK IGTLPEWMLN RRNDYETGET
          IENALADIKG VGRALSMAIC KTAGFDAEQK IGFLPEWMLN RRNDYETGET
          IEQALTQIKG VGLSLSRSIC LTLGLNTTDK IGYIPDWMLN RRKDYATGDD
          FEYALTDIKG IGLSLSRTIG LTLGFDLNAK IGYIPYWMLN RRNDYTTGET
          VIYAIQGIKG IGYRVAEGIV KDLNMDPKKK IGELPSWMMN HRKDYFTGED
          IIYAIQGIKG IGYRVAEGIV KDLSMNPRQK IGELPGWMMN HRKDYFTGED
          LVHALTGIKG IGLRMARAIT NHLGLNAREK LGNLPSWMLN RRKDLYTGKD
          VVFALTQIKG IGCRVAKSIT NYLGIDPNAK LGELPDWMMN RRKDRYSGRD
          VMIALTGIKG IGLRMAKAIT SALGLNPRAK LGELPSWMFN RRKDPYSGKD
          VIHALTGIKG IGLRLSRSIV NQLGVDGMVK LGELPTWMLN RRKDYHTGKD
          LMFALTGIKG IGLRAARCIV NELGVDGRAK LGELPSWLLN RRKDPYSGQD
          LMFALTGIKG IGLRAARCIV NELGVDGRAK LGELPSWLLN RRKDPYSGQD
          VMFALTGIKG IGLRMAKSIV SALGIDGRQK LGEMPSWLLN RRKDPHTGKD

          KR-------- ---------- ---------- ---SKVHGFR SRMSSKNGRL
          KH-------- ---------- ---------- ---SKVHGFR KRMSTKNGRK
          LHLVGNDYKI TMEFDIKREM QINSWRGYRH REGLPVRGQR TRSHHRKGRT
          RILIGDDVNW YMTQDINLMK KIGSWKGIRH ELGLKVRGQR TKTTGRVGKT
          MHLYGQNLEL TNKDDINRLK MIKCYRGRRH EQGQKVRGQR TRSNGRTGLT
          MHLFGQDVDI IQGDDINRMQ MIRCYRGIRH ETHHKVRGQR TRSNGRKGLA
          MHLIGNDLDI IQKDDINRMK MIRCYRGIRH ETKHKVRGQR TRSNGRKGLT
          LHLLTSDIPF TLRNDIERER VTASWRGYRH LSGLKVRGQR TRTSGRKGGA
          RHLITSDLLI TVRNDIEFMK KIKSYKGVRH MLGLKVRGQR TRTTGRTGLT
          KHLVGAELIF VARRDIDREI KIGSWRGVRH KLGYKVRGQK THTTGRTGMT
          IHLIGADLIL TARNDIERER RILSWRGIRH NLGLKVRGQR TRTTGRLGPV
          IHLLGADLVL AAKKDIDLMK KLRSWKGIRH NLGLKVRGQR TRTTGRLGLT
          LHLIGAELVL AAKRDVDLMK KLKSWKGVRH SLGLKVRGQR TVTTGRLGPV
          MHLIGSELVL AAKRDVDLMK KLKSWKGIRH SLGLKVRGQR TVTTGRLGAV
          LHLIGSELVL AAKRDVDLMK KLKSWKGIRH SLGLKVRGQR TVTTGRFGAV
          LHLIGSELVL AAKRDVDLMK KLKSWKGIRH SLGLKVRGQR TVTTGRFGAT
          LHLIGSELVL AAKRDVDLMK KLKSWKGVRH SLGLKVRGQR TVTTGRFGAT
          VHLIGSELIL AAKSDIDLMK KLRSWKGMRH AAGLKVRGQR TVTTGRFGPT
          LHLIGSELIL AAKNDIDLMK KLRSWKGMRH AAGLKVRGQR TVTTGRFGPT
          LHYVTSDLVF VVRNDIEREK KLKSWRGVRH SLGLKVRGQR TRTTGRTGTT
          MHYVTSDLVF VVRNDIEREK KIKSWRGIRH SLGLKVRGQR TRTTGRTGTT
          MHLVTSDLIF YVRNDIERER RSRSWRGVRH SLGLKVRGQR TRTTGRTGAT
          MHLVTSDLIF YVRNDIEREK KIKSWRGVRH SLGLKVRGQR TRTTGRTGVT
          LHLVTSELIF YARNDIEREK KIKSWRGVRH SLGLKVRGQR TRTTGRTGTT
          LHLVTSDLIF YVRNDIEREK KSRSWRGVRH SLGLKVRGQR TRTTGRTGMT
          LHLVTSDLIF YVRNDIEREK KSRSWRGVRH SLGLKVRGQR TRTTGRTGMT
          LHLVTSDLIF YVRNDIEREK KSRSWRGVRH SLGLKVRGQR TRTTGRTGMT
          LHLVTSDLIF YVRNDIEREK KSRSWRGVRH SLGLKVRGQR TRTTGRTGMT
          LHLVTSDLIF YVRNDIEREK KSRSWRGVRH SLGLKVRGQR TRTTGRTGMT
          LHLVTSDLIF YVRNDIEREK KSRSWRGVRH SLGLKVRGQR TRTTGRTGMT
          LHLVTSDLIF YVRNDIEREK KSRSWRGVRH SLGLKVRGQR TRTTGRTGMT
          LHLVTSDLIF YVRNDIEREK KSRSWRGVRH SLGLKVRGQR TRTTGRTGMT
          LHLVTSDLIF YVRNDIEREK KSRSWRGVRH SLGLKVRGQR TRTTGRTGMT
          LHLIGSELIF YARRDIEREM KIGSWRGIRH KYGLKVRGQR TRTTGRLGMT
          LHLIGADLVF YARQDIEREK RIKSWRGLRH SLGLKVRGQR TATTGRLGMT
          MHLVSSELIY YARQDIDREI RIRSWRGIRH AMGYKVRGQR THTTGRIGPV
          LHLVGAELIY YVKEDIEREK RVRSWRGVRH ALGLKVRGQR TRTTGRLGVT
          LHLTGANLVY YVKEDIEREK RVKSWRGIRH ALGLKVRGQR TRTTGRTGVT
          LHLTSANLIY YVKEDIEREK RIKSWRGIRH ALGLKVRGQR TRTTGRTGVT
          LHLVGADLIY YVKRDIEREK RIRSWRGIRH ALGLKVRGQR TATTGRIGMT
          MHLIGAELIF YVKQDIEREK KIKSWRGIRH ALGLKVRGQR TRTTGRLGLT
          MHLIGAELIF YVKQDIEREK KIKSWRGIRH ALGLKVRGQR TRTTGRLGLT
          FNLLSNDLIL KINDDINLMK KMRSYRGLRH EQGHKVRGQR TRSNGRHGLS
          LNLVTTDLDV QVQEDINLMK KIRSYKGIRH EKGKKVRGQR TRSNGRRGLS
          FNLVSNDLDL QINDDINLMK KMRSYKGIRH ERGLKVRGQR MRSNGRKGLA
          RHITGNDLGL TRDQDINRMR MIRSYKGIRH ERGQKVRGQR TKSTGRTEGT
          THLVGTDVSE KRRHDINRMK IIESYKGVRH KRGQKVRGQR TKSTGRSEGT
          DHKTGADLEE KRRHDVNRMK MIDSYKGVRH KRGQKVRGQR TKSTGRTEGT
          THKTGSDLEQ KRRHDINRMK MINSYKGVRH KRGQKVRGQR TKSTGRTEGT
          NHITGSDLEE KRRHDINRMK MISSYKGVRH QRGQKVRGQR TKSTGRTEGT
          DHITGSDLEE KRRHDINRMK MISSYKGVRH QRGQKVRGQR TKSTGRTEGT
          THETGNDLEL TRRQDINRLQ MISAYRGVRH QRGQKVRGQR TRSTGRSEGT
          THETGNDLSM TRQHDINRMK KIDSYKGVRH RGGHKVRGQR TKSTGRTEGT
          THEIGNDLQM QRRADVNRMQ MIDSYKGVRH KRGQKVRGQR TKSTGRTEGT
          KHIVGNDLGL TRQQDINRMK MIDSYKGARH KRGQKVRGQR TKSTGRTEGT
          THEIGNDLQL TRQQDINRMK MIDSYKGARH KRGQKVRGQR TKSTGRTEGT
          THEIGNDLQL TRQHDINRMK MIDSYKGTRH KRGQKVRGQR TKSTGRTEGT
          THEIGNDLQL TRQHDINRMK MIDSYKGVRH KRGQKVRGQR TKSTGRTEGT
          THEIGNDLQL SRQHDINRMK MIDSYKGVRH KRGQKVRGQR TKSTGRTEGT
          THEIGNDLQL TRQHDINRMK MIDSYKGTRH KRGQKVRGQR TKSTGRTEGT
          THEIGNDLQL TRQHDINRMK MIDSYKGTRH KRGQKVRGQR TKSTGRTEGT
          THEIGNDLEL TRQHDINRMK MIDSYKGVRH KRGQKVRGQR TKSTGRTEGT
          THEIGNDLEL TRQHDINRMK MIDSYKGVRH KRGQKVRGQR TKSTGRTEGT
          THEVGNDLDM SRRQDINRMK MVDTYRGVRH KRGQKVRGQR TKSTGRTEGT
          THEIGNDLQM SRRQDINRMK KIDAYRGVRH KRGQKVRGQR TKSTGRTEGT
          THETGNDLQL TRRQDINRMK MIDSYRGVRH KRGQKVRGQR TKSTGRTEGT
          THETGNDLQL TRRQDINRMK MIDSYRGVRH KRGQKVRGQR TKSTGRTEGT
          THETGNDLQL TRRQDINRMK MIDSYRGVRH KRGQKVRGQR TKSTGRTEGT
          THEIGTDLSL TRRQDINRMK MINAYKGVRH KRGQKVRGQR TKSTGRTEGT
          THEIGNDLNL TRRQDINRMK MVNAYKGVRH KRGQKVRGQR TKSTGRTEGT
          RHVMGTDLVM ALREEMDIIR KTRSYRGIRH ERGLRVRGQK TRSTGRRGAT
          KHVMGAEVLT TLREDLDIMK KTRSYKGIRH ELGLRVRGQR TRSTGRSGAT
          IHIMGMDLNM TLREDLDLMK KMRSYKGLRH ERGLRVRGQK TRSTGRTGAI
          KHLLGQDIFM SLREDVNTLK KTRAYRGVRH ERGLKVRGQR TKSTGRGGST
          KHILGQDIDL TIREDLNDLK KIRAYRGIRH ERGLKVRGQR TKSAGRGGST
          KHLLGQDIIL TVREDINTLK KVRAYRGIRH ERGLKVRGQR TKSTGRGSTT
          KHLLGTDIVM TFREDINNLK KVRAYRGLRH ERGLKVRGQR TKSTGRRGST
          KHLLGTDILL TFREDINNLK KVRAYRGLRH ERGLKVRGQR TKSTGRRGST
          KHLLGTDILL TFREDINILK KIRAYRGLRH ERGLKVRGQR TKSTGRRGAT
          KHLLGTDILL TFREDINILK KIRAYRGLRH ERGLKVRGQR TKSTGRRGAT
          KHLLGTDILL TFREDINNLK KVRAYRGLRH ERGLKVRGQR TKSTGRRGST
          KHLLGTDILL TFREDINNLK KVRAYRGLRH ERGLKVRGQR TKSTGRRGST
          KHLLGTDILL TFREDINNLK KVRAYRGLRH ERGLKVRGQR TKSTGRRGST
          KHLLGTDILL TFREDINNLK KVRAYRGLRH ERGLKVRGQR TKSTGRRGST
          KHLLGTDILL TFREDINNLK KVRAYRGLRH ERGLKVRGQR TKSTGRRGST
          KHLLGTDILL TFREDINNLK KVRAYRGLRH ERGLKVRGQR TKSTGRRGST
          KHLLGTDILL TFREDINNLK KVRAYRGLRH ERGLKVRGQR TKSTGRRGST
          KHLLGTDILL TFREDINNLK KVRAYRGLRH ERGLKVRGQR TKSTGRRGST
          KHLLGTDILL TFREDINNLK KVRAYRGLRH ERGLKVRGQR TKSTGRRGST
          KHLLGTDILL TFREDINNLK KVRAYRGLRH ERGLKVRGQR TKSTGRRGST
          KHLLGTDILL TFREDINNLK KVRAYRGLRH ERGLKVRGQR TKSTGRRGST
          KHLLGTDILL TFREDINNLK KVRAYRGLRH ERGLKVRGQR TKSTGRRGST
          KHLLGTDILL TFREDINNLK KVRAYRGLRH ERGLKVRGQR TKSTGRRGST
          KHLLGTDIVL TFREDINNLK KVRAYRGLRH ERGLKVRGQR TKSTGRRGST
          KHLLGTDILL TFREDINNLK KVRAYRGLRH ERGLKVRGQR TKSTGRRGST
          KHLLGTDILL TFREDINNLK KVRAYRGLRH ERGLKVRGQR TKSTGRRGST
          KHLLGTDILL TFREDINNLK KVRAYRGLRH ERGLKVRGQR TKSTGRRGST
          KHLLGTDILL TFREDINNLK KVRAYRGLRH ERGLKVRGQR TKSTGRRGST
          KHLLGTDILL TFREDINNLK KVRAYRGLRH ERGLKVRGQR TKSTGRRGST
          KHLLGTDILL TFREDINNLK KVRAYRGLRH ERGLKVRGQR TKSTGRRGST
          KHLLGTDIPL TFREDINNLK KVRAYRGLRH ERGLKVRGQR TKSTGRRGST
          KHLLGQDILL TFREDINNLK KVRAYRGLRH ERGLKVRGQR TKSTGRRGST
          KHLLGQDILL TLREDLNTLK KIRCYRGIRH ERGLKVRGQR TKSTGRRGST
          KHLLGQDIIL TLKEDLNDLK KSRAYRGLRH ERGLKVRGQR TKSTGRRGST
          KHLLGQDIIM TLKEDLNDLK KSRAYRGLRH ERGLKVRGQR TKSTGRRGST
          KHLYGSDLSL AKEDDINLMK KMRCYRGIRH ENGLKVRGQR TKATGRFGKI
          KHLYGVDLTM AVKEDINIMK KIRSYKGIRH ERGQKVRGQR TKSTGRTGAT
          RHLTGTDLIL SNKEDINLMK KIRSYKGIRH ERGQKVRGQR TRSTGRTGAT
          RHLLGTDLIL GVKEDINLMK KIRCYKGIRH ERGQKVRGQR TRSTGRTGAT
          KQLLGTDLRM AVDDDVNRMR KIRCYRGIRH ETHQKVRGQR TKSTGRHGAT
          RHLLGTDLTM MNDDDVNRMR KMRSYRGIRH ETGQKVRGQR TKSTGRTGTT
          RHLLGADVTM TVDDDINLLK KIRAYRGIRH ETGQKVRGQR TKSTGRTGLI
          RHLFGTEVVT TLDEDINLMR KIRSYKGIRH ETGQKVRGQR TKSTGRTGAT
          KHILGSDLAM TNDEDVNLLR KIRCYRGIRH ETGQKVRGQR TKSTGRTGTT
          KHLFGADVNL TKDEDVNLMR KIRCYRGIRH ETGQKVRGQR TKSTGRTGST
          KHLIGGDVAL ARDEDINMMR KIRCYKGIRH ETGQKVRGQR TKSTGRTGTT
          LHLIGAKLAM YWREDFNRLR RLRSYRGIRH ELGLPVRGQR TKAHFRHGAT
          MHLIGAKLVM AWREDVNRLR KIRAYRGIRH ELGLPLRGQR TRSNFRRGLT
          MHLITAKLVM AWREDVNRLR RIRAYRGIRH ELGLPLRGQR TRSNFRHGST
          MHLITAKLVM AWREDINRLR RIRAYRGIRH ELGLPLRGQR TRSNFRHGTT
          MHLITAKLVM AWREDVNRLR RIRAYRGIRH ELGLPVRGQR TRSNFRHGTT
          MHLITAKLVM AWREDVNRLR RIRAYRGIRH ELGLPLRGQR TRSNFRHGTT
          MHLITAKLVM AWREDINRLR RIRAYRGIRH ELGLPLRGQR TRSNFRHGTT
          MHLITAKLVM AWREDINRLR RIRAYRGIRH ELGLPLRGQR TRSNFRHGTT
          MHLITAKLVM AWREDVNRLR RIRAYRGIRH ELGLPVRGQR TRSNFRHGTT
          LHLTGAKLVM AWREDVNRLR RIRAYRGIRH ELGLPLRGQR TRSNFRRGTT
          MHLIGAKLVM AWREDINRLR RIRAYRGIRH ELGLPLRGQR TRSNFRRGTT
          LHLITAKLDM AIREDIMRLR RIRAYRGIRH ELGLPVRGQR TRSNFRRGQT
          LHLITAKLDM AIREDIMRLR RIRAYRGIRH ELGLPVRGQR TRSNFRRGQT
          LHLITAKLDM AIREDIMRLR RIRAYRGIRH ELGLPVRGQR TRSNFRRGQT
          LHLITAKLDM AIREDIMRLR RIRAYRGIRH ELGLPVRGQR TRSNFRRGQT
          LHLITAKLEM AIREDIMRLR RIRAYRGIRH ELGLPVRGQR TRSNFRRGQT
          LHLITAKLDM AIREDIMRLR RIRAYRGIRH ELGLPVRGQR TRSNFRRGQT
          KHVIEADLTI AIQEDINRLK KIRCYRGIRH ELGLPCRGQR TRSTFRRGQT
          KHVIEGDLIV VKQEDINRLK RIKCYRGIRH ELGLPCRGQR TKSTFRRGPT
          KHVIESDLMV VKQEDINRLK RVRCYRGIRH ELGLPCRGQR TKSTFRRGQT
          KHVIESDLMI IKQEDINRLK RIRCYRGIRH ELGLPCRGQR TKSTFRRGPT
          KHVIESDLMI IKQEDINRLK RIRCYRGIRH ELGLPCRGQR TRSTFRRGQT
          KHVIESDLMI IKQEDINRLK RIRCYRGIRH ELGLPCRGQR TKSTFRRGPT
          KHLIETDLTM TVQEDITTMK KLRCYRGIRH ELRLPCRGQR TRGSFRKGSS
          KHLIETDLVL AVQEDIGNMK KIRCYRGIRH ELRLPCRGQR TRGSFRKGST
          KHLIETDLVL TVQEDITNMK KIRCYRGVRH ELRLPCRGQR TRGSFRKGTS
          KHLIETDLVL TVQEDITNMK KIRCYRGVRH ELRLPCRGQR TRGSFRKGTS
          KHLIETDLVL TVQEDITNMK KIRCYKGVRH ELRLPCRGQR TRGSFRKGTS
          KHLIETDLVL TVQEDITNMK KIRCYKGIRH ELRLPCRGQR TRGSFRKGTS
          KHLIETDLVL TVQEDITNMK KIRCYKGIRH ELRLPCRGQR TRGSFRKGTS
          KHLIETDLML TVQEDITTMK KIRCYRGIRH ELGLPCRGQR TRGSFRRGSI
          KHLIESDLTM AVQEDIATMK KIRCYRGIRH ELGLPCRGQR TRGSFRKGSL
          MHLVGAELEM TVKQDIDRLK KIRAYRGIRH ELGLPVRGQR TKSSFRRGRT
          KHLIEADLEM TIREDINRLK RIRSYRGIRH ELGLPVRGQR TKSTFRKGQT
          KHLIESDLNM TLRDDLNRMK MIRSYKGKRH EVGLPVRGQR TKSTFRHGSS
          KHLIESDLDM CLREDLNRMR KTRSYKGRRH ELGLPVRGQR TKSTFRKGSS
          KHLIESDLEM CLREDLNRMR KTRSYKGRRH ELGLPVRGQR TKSTFRKGSS
          KHLIESDLDM CLREDLNRMR KTRSYKGRRH ELGLPVRGQR TKSTFRKGSS
          VHLIESDLTM RLRDDLNRMK KTRSYKGRRH EVGLPVRGQR TKSTFRKGKS
          THLIESDLVM RLRDDLNRMK KTRSYKGRRH EVGLPVRGQR TKSTFRKGSS
          THLIESDLVM RLRDDLNRMK KTRSYKGRRH EVGLPVRGQR TKSTFRKGGS
          VHLIESDLVM SLRDDLNRMK KIRSYKGKRH EVGLPVRGQR TKSTFRKGSS
          LHLIESDLDM TLRDDLNRMK KTRSYKGRRH EVGLPVRGQR TKSTFRHSST
          THLIESDLDM TLRDDLNRMK KTRSYKGRRH ELGLPVRGQR TKATFRHGSS
          RHILSTELDL QKQDDINRLK RIKCYRGVRH EKGLRVRGQR TRSNGRSGLT
          RHVLSTELDL QKQDDINRLK RIKCYRGVRH ERGLPVRGQR TRSNGRSGLT
          LHLLGKDVDL AKKLDIERLI KIRAYRGIRH AKGYKVRGQR TRSTGRTGQT
          LHLLSKDVDF ARMVDIEMMM RMKCYRGIRH AKGKKVRGQR TRSTGRSGRT
          LHLLSKDVDF AKMLDIEKMI KIKCYRGVRH AKGYKVRGQR TRSTGRKGMT
          LHLLNKDIDF ARMLDIERMI RAKAYRGVRH ARGHKVRGQR TRSTGRKGAT
          LHLLSKDVDF ARMLDIERLI KMKAYRGVRH ARGKKVRGQR TRSTGRKGRT
          LHLLSKDVDF ARMLDIERLI KMKAYRGVRH ARGKKVRGQR TRSTGRKGRT
          LHLLSKDVDF AKMVDIETMI RMKCYRGIRH ARGKKVRGQR TRSTGRSGRT

          VLA-----MK RTFQ------ ---------- ---------- ----------
          VLA----MVK RTYQ------ ---------- ---------- ----------
          VGVIGVAHIY SSFNDTIVHI TDITGAETLA RYSGGMFVDA DRLEGSPYAA
          VGY------- ---------M TDLTGGETVS ISSGGIHVNA DRYESSPFAA
          MGVIGIAHIY ASQNNTIILI TDQTGSETIA KSTGGMVVKN DREESSPYAA
          VGVTGIAHIY ASQNNTIIHV TDPTGAETIA MVSGGMVVKN DRDQASPYAA
          IGVTGIAHIY ASQNNTIILV TDPTGAETIA KSSGGMVVKN DRDEASPYAA
          VGVVSVVHIF SSHNDTIITA TDITGAETFA KASGGMVVKA DREEASPYAA
          VGVVSVVHIY SSHNDTIITA TDITGAETFA KASGGMVVKA DREEASPYAA
          VGVWGIAHIH ASFNNTIMTV TDETGAETLA KSSGGSVVKQ NRDEASPYAA
          AGVWGIAHVY ASFNNTLITV TDETGAETIA KSSGGTVVKQ NRDEASPYAA
          VGVWGIAHVH ASFNNTLITI TDQTGAETIA KSSGGAVVKQ NRDEASPYAA
          AGVWGVAHVH ASFNNTLITV TDLTGAETIV KSSGGAVVKQ NRDEASPYAA
          AGVWGIAHVH ASFNNTLITV TDITGAETIV KSSGGSVVKQ NRDEASPYAA
          AGVWGIAHVH ASFNNTLITV TDITGAETIV KSSGGSVVKQ NRDEASPYAA
          AGVWGIAHVH ASFNNTILTV TDLTGAETIA KSSGGAVVKQ NRDEASPYAA
          AGVWGVAHVH ASFNNTIMTV TDLTGAETIA KSSGGTAVKQ NRDEASPYAA
          AGVWGVAHVH ASFNNTIMTV TDLTGAETIA KSSGGTAVKQ NRDEASPYAA
          AGVWGIAHVH ASFNNTVMTV TDLTGAETIA KSSGGTAVKQ NRDEASPYAA
          IGVWGVAHVH ASFNNTVMTV TDLTGAETIA KSSGGTAVKQ NRDEASPYAA
          IGVWGIAHVH ASFNNTIMTV TDLTGAETIA KSSGGTAVKQ NRDEASPYAA
          IGVWGIAHVH ASFNNTVMTV TDLTGAETIA KSSGGTAVKQ NRDEASPYAA
          VGVWGIAHVH ASFNNTVMTV TDLTGAETIA KSSGGTAVKQ NRDEASPYAA
          VGVWGVAHVH ASFNNTIMTV TDLTGSETIA KSSGGTAVKQ NRDEASPYAA
          IGVWGVAHVH ASFNNTIMTV TDLTGSETIT KSSGGTAVKQ NRDEASPYAA
          IGVWGIAHVY ASFNNTIITV TDLTGAETIV KSSGGTVVKQ NRDEASPYAA
          IGVWGIANVY ASFNNTIITV TDMTGAETIV KSSGGTVVKQ NRDEASPYAA
          IGVWGVAHVH ASFNNTVITI TDQTGAETIA KSSGGTVVKQ NRDEASPYAA
          IGVWGIAHVH ASFNNTVITI TDQTGAETLA KSSGGTVVKQ NRDEASPYAA
          IGVWGIAHVH ASFNNTVITI TDQTGAETLA KSSGGTVVKQ NRDEASPYAA
          IGVWGIAHVH ASFNNTIITI TDQTGAETLA KSSGGTVVKQ NRDEASPYAA
          IGVWGIAHVH ASFNNTIITI TDQTGAETLA KSSGGTVVKQ NRDEASPYAA
          IGVWGIAHVH ASFNNTIITI TDQTGAETLA KSSGGTVVKQ NRDEASPYAA
          IGVWGIAHVY ASFNNTIITI TDQTGAETLA KSSGGTVVKQ NRDEASPYAA
          VGVWGIVHIY SSYNNTIIHA TDITGAETIA RVSGGMVTRN QRDEGSPYAA
          VGVWGIVHIY SSYNNTIIHA TDITGAETIA RVSGGRVTRN QRDEGSPYAA
          VGVWGIVHIY SSYNNTIIHA TDITGAETIA RVSGGMVTRN QRDEGSPYAA
          VGVWGIVHIY SSYNNTIIHA TDITGAETIA RISGGMVTRN QRDEGSPYAA
          VGVWGIIHIY SSYNNTIIHA TDITGAETIA RISGGMVTRN QRDEGSPYAA
          IGVWGVVHIY ASYNNTIIHV TDITGAETIA RISGGMIVKN QRDEASPYAA
          VGVWGVIHIY ASYNNTIIHV TDITGAETIA KISGGMIVKN QKDESSPYAA
          VGVWGVIHIY ASYNNTIIHV TDITGAETIA KISGGMIVKN QKDESSPYAA
          MGVWGLVHIY ASYNNTILHV TDLTGAETIA KVSGGMIVRN QRDESSPYAA
          IGVWGLVHIY ASYNNTILHV TDLTGAETIA KVSGGMIVRN QRDESSPYAA
          IGVWGLVHIY ASYNNTILHV TDLTGAETIA KVSGGMIVRN QRDESSPYAA
          IGVWGLVHIY ASYNNTILHV TDLTGAETIA KVSGGMIVRN QRDESSPYAA
          IGVWGLVHIY ASYNNTILHV TDLTGAETIA KVSGGMIVRN QRDESSPYAA
          IGVWGLVHIY ASYNNTILHV TDVTGAETIA KVSGGMIVRN QRDESSPYAA
          IGVWGVVHIY ASYNNTILHV TDVTGSETIA KVSGGMIVRN QRDESSPYAA
          IGV--MAWIY ASYNNTIIHI TDLSGAETIA FASGGMVAKA DRDKPSPWAA
          IGVWGVAHIY SSENNTIIHI TDITGAETIA VGSGGMVVNA DRLEGSPTAA
          IGVWGIAWIY SSSNNTIITI TDLTGAETVA RVSGGQVVRA DKDKPSPWAA
          IGVWGIAWIY SSSNNTIITI TDLTGAETVA RVSGGQVVRA DKDKPSPWAA
          IGVWGIAWIY SSSNNTIITI TDLTGAETVA RVSGGQVVRA DKDKPSPWAA
          IGVWGIAWIY SSSNNTIITI TDLTGAETVA RVSGGMVVRA DKDKPSPWAA
          IGVWGIAWIY SSSNNTIITI TDLTGAETVA RVSGGMVVRA DKDKPSPWAA
          IGVWGIAWIY SSSNNTIITI TDLTGAETVA RVSGGQVVKA DKDKPSPWAA
          IGVWGIAWIY SSSNNTMITI TDLTGAETVA RVSGGQVVKA DKDKPSPWAA
          IGVWGVAYVY SSYNNTIIII TDLTGAETVA RVSGGQVVKA DRDKPSPYAA
          IGVWGIAYIY ASSNNTMIII TDLTGSETVA RVSGGQVVKA DRDKPSPYAA
          IGVWGIAHVF ASYNNIIITL TDVTGAETIT KASGGMVVKA AKDESSPYAA
          IGVMGIANIY ASYNNIMITL TDITGAETLG KVTGGMIVKQ AKDESSPYAA
          IGVWGIANVF ASYNNIMITL TDITGAETLG KVTGGMVVKQ AKDESSPYAA
          IGVWGVAHVF ASFNNTIITV TDMTGAETVT KSSGGMVVKQ DRNESSPYAA
          IGVWGIAHIF ASFNNTIITV TDLSGAETIC KSSGGMVVKQ ARNESSPYAA
          IGVWGVAHIY ASFNNTIITV TDLTGAETIT KSSGGMVVKQ DRNESSPYAA
          IGVWGIAHIF ASFNNTIITV TDLSGAETVT KSSGGMVVKQ DRNESSPYAA
          IGVWGIAHIF ASFNNTVITI TDLSGAETVT KSSGGMVVKQ ARNESSPYAA
          IGVWGIAHIF ASFNNTIITI TDLSGAETVC KSSGGMVVKQ DRNESSPYAA
          IGVWGIAHIF ASFNNTIITI TDLSGAETVT KSSGGMVVKQ DRNESSPYAA
          VGVWGIAHIF ASFNNTIITV TDLSGAETVT KSSGGMVVKQ DRNESSPYAA
          VGVWGIANIY SSFNNTILTV TDITGAETIC QWSGGRVVRA DRQQSSPFAA
          VGVWGIANIY SSFNNTIITV TDITGAETIT QWSGGKVVRS DRQEASPFAA
          IGVWGIAHIY SSFNNTIITI TDITGAETIT QWSGGRVVRA DRQEGTPFAA
          IGVWGVAHVY SSFNNTIITV TDITGAETIT QWSGGKVVRS DRQESSPFAA
          VGVWGIANIY SSFNNTIITI TDITGAETIT QWSGGKVVRA DRQESSPFAA
          VGVWGIANIY SSFNNTIITI TDITGAETIT QWSGGKVVRA DRQESSPFAA
          VGVWGIANIY SSFNNTIITI TDITGAETIT QWSGGKVVRA DRQESSPFAA
          VGVWGVANVY SSFNNTIITV TDITGAETIT QWSGGKVVRA DRQESSPFAA
          VGVWGVANVY SSFNNTIITV TDITGAETIT QWSGGKVVRA DRQESSPFAA
          VGVWGVANVF SSFNNTIITI TDVTGAETIS QWSGGKVVRA DRQESSPFAA
          VGVWGVANVY SSFNNTIITI TDVTGAETIS QWSGGKVVRA DRQESSPFAA
          VGVWGVAHIK SSFNNTIITV TDLTGAETLA KSSGGMVTKA ARDESSPYTA
          VGVWGIAHIK CSFNNTIITV TDITGAETLA KSSGGMVVKA ARDESSPYTA
          VGVWGVAHIN SSFNNTIITV TDLTGAETIA KASGGMLVKA ARDESSPYTA
          VGVWAVAHIK SSFNNTIITV TDITGAETIA KSSGGMIVKA ARDESSPYTA
          VGVWAVAHIK SSFNNTIITV TDITGAETIA KSSGGMIVKA ARDESSPYTA
          VGVWAVAHIK SSFNNTIITV TDITGAETIA KSSGGMVVKA ARDESSPYTA
          VGVWAVAHIK SSFNNTIITV TDITGAETIA KSSGGMVVKA ARDESSPYTA
          VGVWAVAHIK SSFNNTIITV TDITGAETIA KSSGGMVVKA ARDESSPYTA
          VGVWAVAHIK SSFNNTIITV TDITGAETIA KSSGGMVVKA ARDESSPYTA
          VGVWAVAHIK SSFNNTIITV TDITGAETIA KSSGGMVVKA ARDESSPYTA
          VGVWAVAHIK SSFNNTIITV TDITGAETIA KSSGGMVVKA ARDESSPYTA
          VGVWAVAHIK SSFNNTIITV TDITGAETIA KSSGGMVVKA ARDESSPYTA
          VGVWAVAHIK SSFNNTIITV TDITGAETIA KSSGGMVVKA ARDESSPYTA
          VGVWAVAHIK SSFNNTIITV TDITGAETIA KSSGGMVVKA ARDESSPYTA
          VGVWAVAHIK SSFNNTHITV TDITGAETIA KSSGGMVVKA ARDESSPYTA
          VGVWAVAHIK SSFNNTIITV TDITGAETIA KSSGGMVVKA ARDESSPYTA
          VGVWAVAHIK SSFNNTIITV TDITGAETIA KSSGGMVVKA ARDESSPYTA
          VGVWAVAHIK SSFNNTIITV TDITGAETIA KSSGGMVVKA ARDESSPYTA
          VGVWAVAHIK SSFNNTIITV TDITGAETIA KSSGGMVVKA ARDESSPYTA
          IGVWAVAHIK SSFNNTIITV TDITGAETIA KSSGGMVVKA ARDESSPYTA
          IGVWAVAHIK SSFNNTIITV TDITGAETIA KSSGGMVVKA ARDESSPYTA
          IGVWAVAHIK SSFNNTIITV TDITGAETIA KSSGGMVVKA ARDESSPYTA
          IGVWAVAHIK SSFNNTIITV TDITGAETIA KSSGGMVVKA ARDESSPYTA
          VGVWAVAHIK SSFNNTIITV TDITGAETIA KSSGGMVVKA ARDESSPYTA
          VGVWAVAHIK SSFNNTIITV TDITGAETIA KSSGGMVVKA ARDESSPYTA
          VGVWAVAHIK SSFNNTIITV TDITGAETIA KSSGGMVVKA ARDESSPYTA
          VGVWAVAHIK SSFNNTIITV TDITGAETIA KSSGGMVVKA ARDESSPYTA
          VGVWAVAHIK SSFNNTIITV TDITGAETIA KSSGGMVVKA ARDESSPYTA
          VGVWAVAHIK CSFNNTIITV TDITGAETIA KSSGGMVVKA ARDESSPYTA
          VGVWGVAHIK SSFNNTIITI TDMTGAETIA KSSGGMVVKA ARDESSPYTA
          VGVWGVAHIK CSFNNTIITV TDLTGAETIA KSSGGMVVKA ARDESSPYTA
          VGVWGVAHIK CSFNNTIITV TDLTGAETIA KSSGGMVVKA ARDESSPYTA
          VGVWAIAHIF SSFNNTIITV TDLTGAETLA KTSGGMVVKQ DRNESSPYAA
          VGVWAVAHIF SSFNNTIITV TDLTGAETLA KTSGGMVVKQ ARNESSPYAA
          LGVWAVAHIF SSFNNTIITI TDLTGAETLA KTSGGMVVKQ ARNESSPYAA
          LGVWGVAHIY ASFNNTIITI TDLTGAETIA KVSGGMVVKA ARDESSPYTA
          LGVWGIAHIF SSFNNTIITI TDQTGAETLA KISGGMVVKA ARDESSPYTA
          VGVWAIAHIY SSFNNTLITI TDLTGAETIA KISGGMVVKA ARDESSPYTA
          VGVWGVAHIY SSYNNTIIHI TDLTGAETIA KCSGGMVVKA DRDEPSPYAA
          VGVWGVAHIY SSYNNTIIHI TDITGAETVS RWSGGMVVKA DRDEPSPYAA
          VGVWGVAHIY SSYNNTIIHI TDITGAETVS RWSGGMVVKA DRDEPSPYAA
          VGVWGVAHIY SSYNNTIIHI TDITGAETVS RWSGGMVVKA DRDEPSPYAA
          VGVWGVAHIY SSYNNTIIHI TDLTGAETVS RWSGGMVVKA DRDEPSPYAA
          VGVWGVAHIY SSYNNTIIHI TDLTGAETVS RWSGGMVVKA DRDEPSPYAA
          VGVWGVAHIY SSYNNTIIHI TDLTGAETVS RWSGGMVVKA DRDEPSPYAA
          VGVWGVAHIY SSYNNTIIHI TDLTGAETIS RWSGGMVVKA DRDEPSPYAA
          VGVWGVAHIY ASYNNTIIHI TDLTGAETIS KWSGGMVVKA DRDESSPYAA
          VGVWGVAHIY ASYNNTIIHI TDLTGAETIS RWSGGMVVKA DRDESSPYAA
          VGVWGVAHIY SSYNNTIIHI TDLTGAETIS RWSGGMVVKA DRDEPSPYAA
          VGVWGIAHIY SSYNNTIIHI TDITGAETIS RWSGGMVVKA DRDEPSPYAA
          VGVWGIAHIY SSFNNTIIHI TDITGAETIS RWSGGMVVKA DRDEPSPYAA
          VGVWGIAHIY SSFNNTIIHI TDITGAETIS RWSGGMVVKA DRDEPSPYAA
          VGVWGIAHIY SSYNNTIIHI TDITGAETIS RWSGGMVVKA DRDEPSPYAA
          VGVWGIAHIY SSYNNTIIHI TDITGAETIS RWSGGMVVKA DRDEPSPYAA
          VGVWGIAHIY SSYNNTIIHI TDITGAETIS RWSGGMVVKA DRDEPSPYAA
          VGVWGIAHIF SSYNNTIITI TDITGSETIV RISGGMIVKA SRDEGNPYTA
          VGVWGIAHIF SSYNNTIITI TDITGSETIA RISGGMVVKA GRDEANPYTA
          MGVWGIAHIY SSYNNTIITI TDITGAEIIA RVSGGMIVKA DRDEGNPYTA
          MGVWGIAHIY SSYNNTIITI TDITGAEIIA RVSGGMIVKA DRDEGNPYTA
          MGVWGIAHIF SSYNNTIITI TDITGSETIA RVSGGMIVKA DRDEGNPYTA
          MGVWGIAHIF SSYNNTIITI TDITGSETIA RVSGGMIVKA DRDEGNPYTA
          MGVWGIAHIF SSYNNTIITI TDITGSETIA RISGGMIVKA DRDEGNPYTA
          MGVWGIAHIY ASFNNTIITI TDLTGAETFA RWSGGMVVDA DREESSPYAA
          MGVWGIAHIY ASQNNTIISI TDITGAEMIA KASGGMVVKA DREKPSPYAA
          VGVWGLARIY ASQNNTIITI TDITGAEVIS KASGGMMVKA DREKPSPYAA
          VGVWGLARIY ASQNNTIITI TDITGAEVVS KASGGMMVKA DREKPSPYAA
          VGVWGIAHIY ASQNNTLITI SDLTGAEIIS RASGGMVVKA DREKSSPYAA
          VGVWGIAHIY ASQNNTLITI SDLTGAEIIS RASGGMVVKA DREKSSPYAA
          VGVWGIAHIY ASQNNTLITI SDLTGAEIIS RASGGMVVKA DREKSSPYAA
          VGVWGIAHIY ASQNNTLITI SDLTGAEIIS RASGGMVVKA DREKSSPYAA
          VGVWGIAHIY ASQNNTLITI SDLTGAEIIS RASGGMVVKA DREKSSPYAA
          VGVWGIAHIY ASQNNTLITI SDLTGAEIIS RASGGMVVKA DREKSSPYAA
          VGVWGIAHIY ASQNNTLITI SDLTGAEIIS RASGGMVVKA DREKSSPYAA
          VGVWGIAHIY ASQNNTLLTI SDLTGAEIIS RASGGMVVKA DREKSSPYAA
          VGVWGIAHIY ASQNNTLLTI SDLTGAEIIS RASGGMVVKA DREKSSPYAA
          VGVWGIARVY ASQNNTLITI TDITGAEIIS RASGGMVVKA DREKPSPYAA
          VGVWGNARIY ASQNNTIITI TDITGAEIIS KASGGMVVKA DREKPSPYAA
          VGVWGVAHIF SSPNNTFVHI TDITGSETAS RVTGGMVVKA DHEKPSPYAA
          VGVWGIAHIY ASFNNTIIHI TDLSGAETVA RGSGGMVVRA DREKPSPYAA
          VGVWGVAHIY SSFNNTIIHI TDMSGAETAA RISGGMVVKA DREKPSPYAA
          VGVWGVAHIY SSFNNTHVHI TDLTGAETVA RVTGGMVVKA DREKPSPYAA
          VGVWGVAHIY SSYNNTIIHI TDLTGAETVA RTSGGMVVKA DREKPSPYAA
          VGVWGVAHIY SSLNNTIIHI TDLTGAETVS RWSGGMVVKA DREKPSPYAA
          VGVWGVAHIY SSLNNTIIHI TDLTGAETVS RWSGGMVVKA DREKPSPYAA
          VGVWGVAHIY SSLNNTIIHI TDLSGAETVS RFSGGMVVKA DREKPSPYAA
          VGVWGVAHIY SSPNNTIIHI TDISGAETVS RISGGMVVKA DREKPSPYAA
          VGVWGIAHIY SSPNNTIIHI TDVTGAETVS RWSGGMVVKA DREKPSPYAA

          -------PNN RKRSKVHGFR SRMSSKNG-- ---------- -RLVLAR---
          -------PNK RKHSKVHGFR KRMSTKNG-- ---------- -RKVLAR---
          LKAAMAAAKE AQRKGITHLI VKVRAPGGIK SRIPGPGATA AIRGLSRSQL
          MKAANQVVES AKTKGFTGFH IRVRAVGGVG SRVPGPGAQA AIRALARGGF
          MKASDIITEK LREKEITDLI IRVRAPGGSR SRIPGPGAQS AIRTLSRAGF
          MKAADMVSET LKEHEITDLI IKVRAPGGNK SKIPGPGAQA AIRALSRAGL
          MRAADMVSEK LREREITDLI IRVRAPGGSK SKIPGPGAQS AIRALSRAGF
          MKAAEMVAEQ LKEKEIEEII VKVRAPGGNR SMSPGPGAQA AIRALARAGM
          MKAAEMVAEQ LKEKEIEEII VKVRAPGGNR SMSPGPGAQA AIRALARAGM
          MQMAEQLAEN VLDQGIEKVH VRVRGPGGNL QRSPGPGAQA AIRAMARAGL
          MQMAEVVAER VKDAGLEGVH VRVRGPGGNL NKSTGPGAQA TIRALSRAGV
          MQMAEKVAEE VKAAGIEGLH VRVRGPGGNL NKSPGPGAQA TIRALARAGL
          MQMAESVAED IKAAGIDGLH VRVRGPGGNG NKSPGPGAQA TIRALARAGL
          MQMAESVADQ IKAAGISGLH VRVRGPGGNQ NKSPGPGAQA TIRALARAGL
          MQMAESVADQ IKAAGIAGLH VRVRGPGGNG NKSPGPGAQA TIRALARAGL
          MQMAEEIGEE VQEAGFEGVH VRVRGPGGNL QKSPGPGAQA TIRALARAGL
          MQMAEAVAEE VKAAGITGLH VRVRGPGGNL QKSPGPGAQA TIRALARSGI
          MQMAEGVAEE VKAAGITGLH VRVRGPGGNL QKSPGPGAQA TIRALARSGI
          MQMAESVAEE VKAAGITGLH VHVRGPGGNL QKSPGPGAQA TIRALARSGI
          MQMAESVAEE VKAAGITGLH VRVRGPGGNL QKSPGPGAQA TIRALARSGI
          MQMAESVAEE VKAAGITGLH VRVRGPGGNL QKSPGPGAQA TIRALARSGI
          MQMAESVAEE VKAAGITGLH VRVRGPGGNL QKSPGPGAQA TIRALARSGI
          MQMAESVAEE VKAAGITGLH VRVRGPGGNL QKSPGPGAQA TIRALARSGI
          MQMAESIAEE IKAAGITGLH VRVRGPGGNL QKSPGPGAQA TIRALARSGI
          MQMAESVAEE VKAAGITGLH VRVRGPGGNL QKSPGPGAQA TIRALARSGI
          MQMAEVVAED VQEAGIDGVH VRVRGPGGNL QKNPGPGAQA TIRALARAGL
          MQMAEVVAED VKDAGIDGVH VRVRGPGGNQ QQNPGPGAQA TIRALARAGL
          MQMAETVAQE VLDAGIEGVH VRVRGPGGNR QQNPGPGAQA TIRALARAGL
          MQMAETVAED VLQQGVEGVH VRVRGPGGNQ QQNPGPGAQA TIRALARAGL
          MQMAETVAED VLQQGVEGVH VRVRGPGGNQ QQNPGPGAQA TIRALARAGL
          MQMAEVVAEK ALDRGVEGVD VRVRGPGGNL QTSPGPGAQA TIRALARAGL
          MQMAEVVAEK ALDRGVEGVD VRVRGPGGNL QTSPGPGAQA TIRALARAGL
          MQMAEVVAEK ALDRGVEGVD VRVRGPGGNL QTSPGPGAQA TIRALARAGL
          MQMAEVVAEK AKAQNIEGVH VNVRGPGGNQ QKSPGPGAQA TIRALARAGL
          MQAAFKLAEI LKERGVTNIH IKVRAPGGSG QKNPGPGAQA AIRALARAGL
          MQAAFKLAEV LKERGIENIH IKVRAPGGSG QKNPGPGAQA AIRALARAGL
          MQAAFKLAEI LKERGIENIH IKVRAPGGSG QKNPGPGAQA AIRALARAGL
          MQAAFKLAEM LKERGIENIH IKVRAPGGSG QKNPGPGAQA AIRALARAGL
          MQAAFKLAEV LKERGIENIH IKVRAPGGSG QKNPGPGAQA AIRALARAGL
          MQAAFKIAEI LKERGIEAVH VKVRAPGGHK SRTPGPGAQA AIRALARAGI
          MQGAFKIADM IREKGIDKVH IKVRATGGSK SKNPGPGAQA AIRALARAGI
          MQGAFKIADM IREKGIEKVH VKVRAQGGNK SKNPGPGAQA AIRALARAGI
          MQAAFKIADL MRDKGIDQVH VKVRATGGQK SKNPGPGAQA AIRALSRAGI
          MQAAFKIADL MRDKGIDQVH VKVRATGGQK SKNPGPGAQA AIRALSRAGI
          MQAAFKIADL MRDKGIDQVH VKVRATGGQK SKNPGPGAQA AIRALSRAGI
          MQAAFKIADL MRDKGIDQVH VKVRATGGQK SKNPGPGAQA AIRALSRAGI
          MQAAFKIADL MRDKGIDQVH VKVRATGGQK SKNPGPGAQA AIRALSRAGI
          MQAAFKIAEL MRDKGIDQVH VKVRAAGGQK SKNPGPGAQA AIRALSRAGI
          MQAAFKIADL IRDKGIDHVH VKVRGAGGQK SKNPGPGAQA AIRALSRAGI
          MQAAARAAKI ALDKGIRVVH VKIKAPGGYG PKTPGPGAGP AIRALVRAGL
          ILAAKRAAAL AKERGITGLH IKVRAPGGNG PWIPGPGASA AIKTLAREGL
          MQAAYKAAQL AMARGINAVH IKVRGPGGYG MKVPGPGASA AIRALARSGL
          MQAAYKAAQL ALARGINAVH IKVRGPGGYG MKVPGPGASA AIRALARSGL
          MQAAYKAAQL ALARGINAVH IKVRGPGGYG MKVPGPGASA AIRALARSGL
          MQAAYKAAQL ALARGINAVH IKVRGPGGYG MKVPGPGASA AIRALARSGL
          MQAAYKAAQL ALARGINAVH IKVRGPGGYG MKVPGPGASA AIRALARSGL
          MQAAYKAAQL ALARGINAVH IKVRGPGGYG MKVPGPGASA AIRALARAGL
          MQAAYRAAQL AMARGINAVH IKVRGPGGYG MKVPGPGASA AIRALARAGL
          MMAAYKAAQI AMSRGINAVH IKVKAPGGYG PKTPGPGAAA AIRALARAGL
          MMAAYKAAQI AMARGINAVH VKVRGPGGYG LKVPGPGAVA AIRALARAGM
          MRAAERVADI AKEKGIEGIH VKVRAPGGNK ATSPGPGAQA AIRALARAGL
          QRAAERIAEI AAEKEITGIH VRVRAPGGNK STSPGPGAQA AIRALARAGL
          QKAAEKIAEV AREKDIVGIH VKVRAPGGNK SASPGPGAQA AIRALARAGL
          MKMAGDVAQA AMDKGFVGLH IKVRAPGRGK QRSPGAGAQA AIRALARAGM
          MQMAINIAQA SKDKGITGLH IRVRAPGNGR QRSPGPGAQA AIRALSRAGM
          MQMAGNVAQA AREKGIVGLH VKVRAPGRGK QRSPGPGAQA AIRALARAGM
          MQMAIQVAQN ARDKGITGVH VKVRAPGRGK QRSPGPGAQA AIRALARAGM
          MQMATNVAQA AKDKGIVGVH VRVRAPGRGK QRSPGPGAQA AIRALARAGM
          MQMATNVAQA AMEKGIIGVH VKVRAPGRGK QRSPGPGAQA AIRALARAGM
          MQMASNVAQT AREKGIVGVH VKVRAPGQGK QRSPGPGAQA AIRALARAGM
          MQMAANVAAI AREKGIVGVH VKVRAPGQGK QRSPGPGAQA AIRALARAGM
          MEAANRAAED AKEKGFVGLH IRVRAPGGNG PRSPGPGAQA TIRALARAGI
          MEAATRVAED IKEKGFVGLH IKVRAPGGNG PRSPGPGAQA TIRALARAGI
          MEAATRAAED AKEKGIVGVH IKVRAPGGNG PRTPGPGAQA SIRALARAGL
          MEAANRVADD IKEKGIAGLH IKVRASGGNG PRTPGPGAQA TIRALARAGI
          MEAATRAADD AKEKGIVGLH IKVRAPGGNG PRTPGPGAQA AIRALARAGM
          MEAATRAADD AKEKGIVGLH IKVRAPGGNG PRTPGPGAQA AIRALARAGM
          MEAATRAADD AKEKGIVGLH IKVRAPGGNG PRTPGPGAQA AIRALARAGM
          MEAATRAAED VKEKGIIGLH IKVRAPGGNG PRTPGPGAQA TIRAFARAGI
          MEAATRAAED VKEKGIIGLH IKVRAPGGNG PRTPGPGAQA TIRALARAGI
          MEAATRAADD VKEKGIVGLH IKVRAPGGNG PRSPGPGAQA TIRALARAGI
          MEAATRAAED IKEKGIVGLH IKVRAPGGNG PRSPGPGAQA TIRALARAGI
          MQMARQVADM LKDKGVQGVH IKVRAPGGNK HRSPGPGAQA AIRAFARAGI
          MQMASQLADM LRDKGIEGIH IKVRAPGGNK QRSPGPGAQA AIRSFARAGI
          MQMASQIADI LKDKGIEGVH IKVRAPGGNK QRSPGPGAQA AIRSFARAGI
          MQMASQLADQ LRDKGINGIH IKVRAPGGNK QRSPGPGAQA AIRAFARAGI
          MQMASQLADQ LRDKGINGIH IKVRAPGGNK QRSPGPGAQA AIRAFARAGI
          MQMAGQLADQ LRDKGIHGIH IRVRAPGGNK QRSPGPGAQA AIRAFARAGI
          MQMAGQLADQ LRDKGIHGIH IRVRAPGGNK QRSPGPGAQA AIRAFARAGI
          MQMAGQLADQ LRDKGIHGIH IRVRAPGGNK QRSPGPGAQA AIRAFARAGI
          MQMAGQLADQ LRDKGIHGIH IRVRAPGGNK QRSPGPGAQA AIRAFARAGI
          MQMAGQLADQ LRDKGIHGIH IRVRAPGGNK QRSPGPGAQA AIRAFARAGI
          MQMAGQLADQ LRDKGIHGIH IRVRAPGGNK QRSPGPGAQA AIRAFARAGI
          MQMAGQLADQ LRDKGIHGIH IRVRAPGGNK QRSPGPGAQA AIRAFARAGI
          MQMSGQLADQ LRDKGINGIH IRVRAPGGNK QRSPGPGAQA AIRAFARAGI
          MQMAGQLADQ LKDKGINGIH IRVRAPGGNK QRSPGPGAQA AIRAFARAGI
          MQMAGQLADQ LRDKGINGIH IRVRAPGGNK QRSPGPGAQA AIRAFARAGI
          MQMAGQLADQ LRDKGINGIH IRVRAPGGNK QRSPGPGAQA AIRAFARAGI
          MQMAGQLADQ LRDKGINGIH IRVRAPGGNK QRSPGPGAQA AIRAFARAGI
          MQMAGQLADQ LRDKGINGIH IRVRAPGGNK QRSPGPGAQA AIRAFARAGI
          MQMAGQLADQ LRDKGINGIH IRVRAPGGNK QRSPGPGAQA AIRAFARAGI
          MQMAGQLADQ LRDKGINGIH IRVRAPGGNK QRSPGPGAQA AIRAFARAGI
          MQMAGQLADQ LRDKGINGIH IRVRAPGGNK QRSPGPGAQA AIRAFARAGI
          MQMAGQLADQ LRDKGINGIH IRVRAPGGNK QRSPGPGAQA AIRAFARAGI
          MQMAGQLADQ LRDKGINGIH IRVRAPGGNK QRSPGPGAQA AIRAFARAGI
          MQMAGQLADQ LRDKGINGIH IRVRAPGGNK QRSPGPGAQA AIRAFARAGI
          MQMAGQLADQ LRDKGINGIH IRVRAPGGNK QRSPGPGAQA AIRAFARAGI
          MQMAGQLADQ LRDKGINGIH IRVRAPGGNK QRSPGPGAQA AIRAFARAGI
          MQMAGQLADQ LRDKGINGIH IRVRAPGGNK QRSPGPGAQA AIRAFARAGI
          MQMAGQLADQ LRDKGINGIH IRVRAPGGNK QRSPGPGAQA AIRAFARAGI
          MQMAGQLADT LRDKGVEGVH IRVRAPGGNK QRSPGPGAQA AIRAFARAGI
          MQMASQLADT LKDKNIEGVH IKVRAPGGNK QRSPGPGAQA AIRAFARAGI
          MQMASQLADT LKDKGIEGVH IKVRAPGGNK QRSPGPGAQA AIRAFARAGV
          MQMATQLADI LRDKGLEGVH IKVRAPGGNK QRSPGPGAQA AIRAFARAGV
          MQMAMNVAEQ IKAKGIQGVH IRVRAPGGNH QRSPGPGAQA AIRSLARAGL
          MQMAANVAEQ IKAKGIMGVH IKVRAPGGNR QRSPGPGAQA AIRSLARAGL
          MQMAANVAEQ IKAKGIQGVH IKVRAPGGNR QRSPGPGAQA AIRSLARAGL
          MQMAGQIAEQ AMTNGIIGVH VRVRAPGGNR QRSPGPGAQA AIRALARAGL
          MQMAMQVADA VKDKGIVGVH VKVRAPGGNQ QRSPGPGAQA AIRALARAGL
          MQMAMQVAEQ AKAKGIVGVH VKVRAPGGNK QRSPGPGAQA AIRALARAGL
          MVAAKRVAEE ALEKGITGVH IKVRAPGGSK SKTPGPGAQA AIRALARAGL
          MIAARRAAEE AMEKGFVGVH IKVRAPGGSK SKSPGPGAQA AIRALARAGL
          MIAARRAAEE AMEKGFVGVH IKVRAPGGSK SKSPGPGAQA AIRALARAGL
          MIAARRAAEE AMEKGFVGVH IKVRAPGGSK SKSPGPGAQA AIRALARAGL
          MIAAKRAAEE AMEKGFVGVH IKVRAPGGSK SKTPGPGAQA AIRALARAGL
          MIAAKRAAEE AMEKGFVGVH IKVRAPGGSK SKTPGPGAQA AIRALARAGL
          MIAARRAAEE AMEKGFTGVH IKVRAPGGSR SKSPGPGAQA AIRALSRAGL
          MIAARRAAEE AMEKGITGVH IKVRAPGGSK SKSPGPGAQA AIRALSRAGL
          MIAARRAAEE AMEKGINGVH IKVRAPGGSK SKNPGPGAQA AIRALARAGL
          MIAAKRAAEE ALEKGIVGVH IKVRAPGGSK SKNPGPGAQA AIRALARAGL
          MIAAKRAAEE ALEKGIVGVH IKVRAPGGSK SKTPGPGAQA AIRALARAGL
          MIAAKRAAEE ALEKGIIGVH IRIRAPGGSK SKTPGPGAQA AIRALARAGL
          MLAARRAAEE ALEKGIVGVH IRVRAPGGSK SKTPGPGAQA AIRALARAGL
          MLAARRAAEE ALEKGIVGVH IRVRAPGGSK SKTPGPGAQA AIRALARAGL
          MLAARRAAEE ALEKGIVGVH IRVRAPGGSK SKTPGPGAQA AIRALARAGL
          MLAAKRAAEE ALEKGIVGVH IRVRAPGGSK SKTPGPGAQA AIRALARAGL
          MIAAKRAAEE ALEKGIVGVH IRVRAPGGSK SKTPGPGAQA AIRALARAGL
          MQAAIRAAEK AMEKGIEGVH IKVRAPGGNK HTNPGPGAQA AIRALARAGL
          MQAALRVAEV AKDKGIEGVH IKVRAPGGNK HTTPGPGAQA AIRALARAGL
          MQAALRAAAI AKEKGIDGVH IKVRAPGGNK HTTPGPGAQA AIRALARAGL
          MQAALRAAAI AKEKGIDGVH IKVRAPGGNK HTTPGPGAQA AIRALARAGL
          MQAALRAAEI AKEKGIEGVH IKVRAPGGNK HITPGPGAQA AIRALARAGL
          MQAALRAAEM AKEKGIVGVH IKVRAPGGNK HTTPGPGAQA AIRALARAGL
          MQAALRVAEM AKEKGIEGVH IKVRAPGGNK HTTPGPGAQA AIRALARAGL
          MKAARRAAEE AMEKGITAVH VKVRAPGGHG PKTPGPGAQA AIRALARAGL
          MLAANKAAGE ALDKGIMAIH IKVRAPGGSG PKTPGPGAQP AIRSLARSGF
          MLAANKAASD ALDKGLMAIH IKVRAPGGAG PKTPGPGAQP AIRSLARSGF
          MLAANKAAAE ALDKGLMAIH IKVRAPGGAG PKTPGPGAQP AIRSLARSGF
          MLAANKAASD ALEKGIMALH IKVRAPGGYG SKTPGPGAQP AIRALARAGF
          MLAANKAASD ALEKGIMALH IKVRAPGGYG SKTPGPGAQP AIRALARAGF
          MLAANKAASD ALEKGIMALH IKVRAPGGYG SKTPGPGAQP AIRALARAGF
          MLAANKAASD ALEKGIMALH IKVRAPGGYG SKTPGPGAQP AIRALARAGF
          MLAANKAASD ALEKGIMALH IKVRAPGGYG SKTPGPGAQP AIRALARAGF
          MLAANKAASD ALEKGIMALH IKVRAPGGYG SKTPGPGAQP AIRALARAGF
          MLAANKAASD ALEKGIMALH IKVRAPGGYG SKTPGPGAQP AIRALARAGF
          MLAANKAASD ALEKGIMALH IKVRAPGGYG SKTPGPGAQP AIRALARAGF
          MLAANKAASD ALEKGIMALH IKVRAPGGYG SKTPGPGAQP AIRALARAGF
          MLAANKAATE AFDKGISAIH IKVRAQGGYG SKTPGPGAQP AIRALARAGF
          MLAANKAAND AFDKGISAIH IKVRAQGGYG SKTPGPGAQP AIRALARAGF
          MIAAARAAQQ AMERGITAIH IKVRAPGGYG PKTPGPGAQA AIRALARSGF
          MMVAYRVAQE SMEKGVTAIH IKVRAPGGHG PKIPGPGAQA AIRALARAGF
          MLGAARAAQT AMDRGITAIH IKVRAPGGHG PKTPGPGAQA AIRALARAGF
          MIAASRAAQK AMERGIAAIH IKVRAPGGHG PKTPGPGAQA AIRALARAGF
          MLAASRAAQQ AMDRGIMALH IKVRAPGGHG PKTPGPGAQA AIRALARAGF
          MIAASRAAAE AMDKGITALH IKVRAPGGHG PKTPGPGAQA AIRALARAGF
          MIAASRAAAE AMDKGITALH IKVRAPGGHG PKTPGPGAQA AIRALARAGF
          MIAASKAAYE AMDKGVTAIH IKVRAPGGHG SKTPGPGAQA AIRALARAGF
          MMAAARAATQ AMDKGITALH IKVRAPGGHG PKTPGPGAQA AIRALARAGF
          MMAASRAANE AMDKGITALH IKVRAPGGHG PKTPGPGAQA AIRALARSGF

          ---------- ------RRRK GRKVLS---- --------ML PPVRCFTCGR
          ---------- ------RRRK GRKVLS-MKR T--------- ----------
          TLIRVEDVTP IPHDGCRRPH GRRGRRMVKR T--------- ----------
          KIGRIDDVTP IPHDTTRKKG GKRGRRATRK TSSAHVYITK GQGKVRINNV
          KILRIEEVTP TPHDGTKKKG GKRGRRAKRK TSIARAYFRE GNGIIRINGF
          KIVRIEEVTP IPHDGTKKKG GKRGRRARRK TARAMAVIRK GSGRLYINGL
          KILRIEEVTP IPHDGTKKKG GRRGRRARRK TARARVILRD GRGRVFVNGT
          KILRIEDVTP IPHDSTRKPG GKRGRRGKRK TAVARAITRK GNGKVFINGK
          KILRIEDVTP IPHDSTRKPG GKRGRRGKRK TAIARAIIRK GSGKFLINGY
          EIGRIEDVTP VPHDGTRPPK -NSGY-GKRK TAVARAVVKK GKGIITINGT
          EIGRIEDVTP IPHDGTKAPK ---NKRGKRK EAVARASVKS GSGKVRVNNV
          EIGRIEDVTP IPHDGTRAPK ---NSRGKRK TAIARAVVKE GTGKVTVNKT
          EIGRIEDVTP IPHDGTRAPK ---NSRGKRK TAIARATVKE GTGKVTINKT
          EIGRIEDVTP IPHDGTRAPK ---NSRGKRK TAIARAVVKE GKGRIRINHV
          EIGRIEDVTP IPHDGTRAPK ---NSRGKRK TAIARAVVRE GKGRIRVNHV
          EIGRIEDVTP IPHDGSRPPK GKSGF-GKRK TAVAKAVVRD GVGRVRINKI
          EIGRIEDVTP IPHDGSRAPK GKGGY-GKRK SAVARATIRP GKGRVRINKI
          EIGRIEDVTP IPHDGSRAPK GKGGF-GKRK TAVARATVRD GKGRVRINKI
          EIGRIEDVTP IPHDGSRAPK GKGGY-GKRK TATARAVIKP GKGRVRINSV
          EIGRIEDVTP IPHDGSRAPK GKGGY-GKRK TATARAVIKP GKGRVRINSV
          EIGRIEDVTP IPHDGSRAPK GKGGY-GKRK TAVARATARP GRGRIRVNKV
          EIGRIEDVTP IPHDGSRAPK GKGGY-GKRK TAVARATIKP GKGRVRINKI
          EIGRIEDVTP IPHDGSRAPK GKGGY-GKRK TAIARATARP GKGRIRINKV
          EIGRIEDVTP IPHDGSRAPK GKGGY-GKRK RAIARAVARE GKGRIRVNKI
          EIGRIEDVTP IPHDGSRAPK GKGGY-GKRK RAIARAVARE GKGRIRINKI
          EIGRIEDVTP TPHDGTRAPK -NAGF-GKRK RAIARAVARE GKGRIRINKI
          EIGRIEDVTP IPHDGTRGPK -NAGF-GKRK RAIARAVARE GKGRIRINKI
          EIGRIEDVTP IPHDGCRAPK -NSGF-GKRK RAIARAVARE GKGRIRINKI
          EIGRIEDVTP IPHDGTRSPK -SSGF-GKRK TAIARATAKE GKGRIRINKK
          EIGRIEDVTP IPHDGTRSPK -SSGF-GKRK TAIARATAKE GKGRIRINKK
          EIGRIEDVTP TPHDGTRAPK -NSGF-GKRR TAVARATAKE GNGRIRINKK
          EIGRIEDVTP TPHDGTRAPK -NSGF-GKRR TAIARATATE GSGKIRINKK
          EIGRIEDVTP TPHDGTRAPK -NSGF-GKRR TAIARATAKE GSGKIRINKK
          EIGRIEDVTP IPHDGTRGPK -NAGF-GKRR TAIARATAKE GSGKIRINKK
          RIGRIEDVTP IPHDGTTPKK ---RFKGKRR TAIARATAKE GSGKIRINKK
          RIGRIEDVTP VPHDGTTPKK ---RFKGKRR TAIARATAKE GSGKIRINKK
          RIGRIEDVTP VPHDGTTPKK ---RFKGKRR TAIARATAKE GSGKIRINKK
          RIGRIEDVTP VPHDGTTPKK ---AFKGKRK SAIARATIRE GKGRVRINGK
          RIGRIEDVTP VPHDGTTPKK ---RFKGKRK SAVARATIKE GNGRVRVNYK
          RIGRIEDVTP IPHDGTTP-- -KKSRRGKRK TAIARAVIRE GKGRVRINGK
          KIGRIEDATP IPHDGTTP-- -KKGNRGKRK TAIARAVIRE GRGRVRINGK
          RIGRIEDATP IPHDGTTP-- -KKRNRGKRK TAIARAVIRE GKGRVRINGK
          RIGRIEDATP IPHDGTTP-- -KRKNRGKRK TAIARAVIRE GKGRVRINGK
          RIGRIEDATP IPHDGTTP-- -KRKNRGKRK TAIARAVIRE GKGRVRINGK
          RIGRIEDATP IPHDGTTP-- -KRKNRGKRK TAIARAVIRE GKGRVRINGK
          RIGRIEDATP IPHDGTTP-- -KRKNRGKRK TAIARATIRE GKGRVRINHK
          RIGRIEDATP IPHDGTTP-- -KRKNRGKRK TAIARATIRE GKGRIRINNK
          KIGRIEDATP IPHDGTTP-- -KRKNRGKRK TAIARATIRE GKGRVRINSK
          RIGRIEDATP IPHDGTTP-- -KRKNRGKRK TAVARATIRE GKGRVRINHK
          MVDRIEDVTP LPTDSIRKPG GRRGRRGKRK TAVARATIRE GKGRVRINHK
          KIGIIEDVTP TPHDGCRRKG GKRGRRGKRK TAIARATIRE GKGRVRINHK
          VIGRIEDVTP IPHDIIRPPS GRKGRRGKRK TAIARATIRE GKGRVRINHK
          VIGRIEDVTP IPHDIIRPPS GRKGRRGKRK TAIARATIRE GKGRVRINHK
          VIGRIEDVTP IPHDIIRPPS GRKGRRGKRK TAIARATIRE GKGRVRINHK
          VIGRIEDVTP IPHDTIRPPS GRKGRRGKRK TAIARAVIRE GEGRVRVNKR
          IIGRIEDVTP IPHDTIRPPS GRKGRRGKRK TAIARGTIRK GKGRVRINKR
          VIGRIEDVTP IPHDTIRPPH GRKGRRGKRK TAIARGTIRE GKGRVRINKV
          IIGRIEDVTP IPHDTIRPPH GRKGRRGKRK TAIARGTISE GKGRVRINKV
          IIGRIEDVTP IPTDTIRPPG GRRGRRGKRK TAIARGTISE GKGRVRINKV
          IIGRIEDVTP IPHDTIRPPG GRRGRRGKRK SAIARGKIKE GKGRVRINRS
          KIGRIEDVTP IPHDGTKKKG GRRGRRGKRK TAIARGKFRA GKGRVRINKF
          RIGRIEDVTP VPHDGTKPKG GRRGRRGKRK TAIARGKFRE GKGRIRVNKK
          KIGRIEDVTP IPHDGTKKKG GRRGRRGKRK TAIARGKFRE GKGRIRINKR
          RIGRIEDVTP VPHDSIRAKG GRRGRRGKRK TAIARGTVKE GTGRVKVNRK
          RIGRIEDVTP VPHDSIRAKG GRRGRRGKRK TAIARGTIRE GTGKVRINKV
          RIGLIEDVTP VPHDSIRPKG GRRGRRGKRK TAIARGTVKE GTGRVRINKQ
          RIGRIEDVTP VPHDSIRGKG GRRGRRGKRK TAVARATFRP GKGVVRINSL
          RIGRIEDVTP VPHDSIRAKG GRRGRRGKRK TAIARATVRA GKGIIRINSV
          RIGRIEDVTP VPHDSIRPKG GRRGRRGKKK TAVARATVKE GKGRIRINSV
          RIGRIEDVTP IPHDSCRPKG GRRGRRGKRK TAIARATLRE GKGRVRINSV
          RIGRIEDVTP VPHDSCRPKG GRRGRRGKRK TAIARATLKP GSGRVRINSV
          KIGKIEDITP IPHDGTGRPG GKRGRRGKRK TAIARATLKA GKGVIRINSV
          KIGKIEDITP IPHDGTGRPG GKRGRRGKRK TAIARATLKA GKGVIRVNSV
          KIGRIEDVTP IPHDGTTRPG GRKGRRGKRK TAIARATIKA GKGVIRVNSV
          KIGKIEDVTP IPHDGTGRPG GKRGRRGKRK TAIARATVRK GTGVIRINKV
          KIGKIEDVTP IPHDGTGRPG GKRGRRGKRK TAIARATVRK GTGIIRINKV
          KIGKIEDVTP IPHDGTGRPG GKRGRRGKRK TAIARATVRK GTGIVRINKV
          RIGKIEDVTP IPHDGTGRPG GKRGRRGKKK TAIARATVRE GEGRVRINSE
          RIGKIEDVTP IPHDGTGRPG GKRGRRGKKK TAVARATVRE GEGRVRIDSQ
          RIGKIEDVTP IPHDGTGRPG GKRGRRGKKK TAVARATVRE GEGRVRIDSQ
          KIGKIEDVTP IPHDGTGRPG GKRGRRGKKK TAVARATVRE GEGRVRIDSQ
          KIGKIEDVTP IPHDGTGRPG GKRGRRGKKK TAVARATVRE GEGRVRIDSQ
          RIGRIEDVTP VPHDGTRPEG ---GRRGKKK TAVARATVSD GGGRIRIDSR
          KIGRIQDVTP VPHDGTRPKG ---GRRGKKK TAVARATVSD GDGRIRIDSR
          RIGRIEDVTP VPHDGTRPKG ---GRRGKKK TAVARATVSD GKGRVRINST
          RIGRIEDVTP VPHDGTRPKG ---GRRGKKK TAVARATVSG GNGRVRINSK
          RIGRIEDVTP VPHDGTRPKG ---GRRGKKK TAVARATVSD GSGRVRINAE
          RIGRIEDVTP VPHDGTRPKG ---GRRGKKK TAIARATVSD GEGRVRINSQ
          RIGRIEDVTP VPHDGTRPKG ---GRRGKKK TAVARATVRD GEGRVRINSQ
          RIGRIEDVTP VPHDGTRPKG ---GRRGKKK TAIARATVRE GEGRVRINSQ
          RIGRIEDVTP VPHDGTRPKG ---GRRGKKK TAIARATVRE GEGRVRINSQ
          RIGRIEDVTP VPHDGTRPKG ---GRRGKKK TAIARATVRE GKGRVRIDSQ
          RIGRIEDVTP VPHDGTRPKG ---GRRGKKK TAIARATVRE GEGRVRINSR
          RIGRIEDVTP VPHDGTRPKG ---GRRGKKK TAVARATVSD GEGRVRVNAQ
          RIGRIEDVTP VPHDGTRPKG ---GRRGKKK TAVARATVQD GEGRVRINSQ
          RIGRIEDVTP VPHDGTRPKG ---GRRGKKK TAVARATVRE GEGRVRINSK
          RIGRIEDVTP VPHDGTRPKG ---GRRGKKK TAVARATVSE GEGRVRINSK
          RIGRIEDVTP VPHDGTRPKG ---GRRGKKK TAVARATVRE GEGRVRINSK
          RIGRIEDVTP VPHDGTRPKG ---GRRGKKK TAVARATVRD GEGRVRINSK
          RIGRIEDVTP VPHDGTRPKG ---GRRGKKK TAVARATVRE GEGRVRINSQ
          RIGRIEDVTP VPHDGTRPKG ---GRRGKKK TAVARATVRD GEGRVRINSQ
          RIGRIEDVTP VPHDGTRPKG ---GRRGKKK TAVARATVRE GEGRVRINSQ
          RIGRIEDVTP VPHDGTRPKG ---GRRGKNK AAIARATISK GTGKVRVNKV
          RIGRIEDVTP VPHDGTRPKG ---GRRGKHK TATARATVKK GTGKIRINKV
          RIGRIEDVTP VPHDGTRPKG ---GRRGKHK TATARATVMK GTGKVRINKI
          RIGRIEDVTP VPHDGTRPKG ---GRRGKHK TATARATVMK GTGKVRINKI
          RIGRIEDVTP VPHDGTRPKG ---GRRGKHK TATARATVTK GTGKVRINKI
          RIGRIEDVTP VPHDGTRPKG ---GRRGKHK TATARATVTK GTGKVRINKI
          RIGRIEDVTP VPHDGTRPKG ---GRRGKHK TATARATVTK GTGKVRINKV
          RIGRIEDVTP VPHDGTRPKG ---GRRGKHK TATARATVTK GTGKIRINKI
          RIGRIEDVTP VPHDGTRPIG ---GRRGKHK TATARATVTK GTGKIRINKI
          KIGRIEDVTP VPHDGTRPKG ---GRRGKHK NATARATVTK GTGKVRINKI
          RIGRIEDVTP VPHDGTRPKG ---GRRGKHK NATARATVTK GTGKVRINKI
          RIGRIEDVTP VPHDGTRPKG ---GRRGKHK TATARATVTK GTGKVRINKI
          RIGRIEDVTP IPHDGTRAPG GKRGRRGKHK TATARATVTK GTGKVRINKI
          RIGRIEDVTP IPHDGTRAPG GKRGRRGKHK TATARATVMK GTGKVRINKI
          RIGRIEDVTP IPHDGTRAPG GKRGRRGKHK TATARATVMK GTGKVRINKI
          KIGRIEDVTP IPHDGTKPSG GRRGRRGKHK TATARATVMK GTGKVRINKI
          RIGRIEDATP IPHDGTKPRG GKRGRRGKHK TATARATVMK GTGKVRINKI
          RIGRIEDVTP IPHDGTKPKG GKRGRRGKHK TATARATVMK GTGKVRINKI
          RIGRVEDATP IPHDGTRPKG GRRGRRGKHK TATARATVMK GTGKVRINKI
          RIGRVEDVTP IPHDGTRPKG GRRGRRGKHK TATARATVMK GTGKVRINKI
          RIGRVEDVTP IPHDGTRPKG GRRGRRGKHK TATARATVMK GTGKVRINKI
          KIGRVEDVTP IPHDGTRPKG GRRGRRGKHK TATARATVMK GTGKVRINKV
          RIGRVEDVTP IPHDGTRPKG GRRGRRGKHK TATARATVMK GTGKVRINKI
          KIGRVEDVTP IPHDGTRPKG GRRGRRGKHK TATARATVMK GTGKVRINKI
          RIGRVEDATP IPHDGTRPKG GRRGRRGKHK TATARATVMK GTGKVRINKI
          RIGRVEDVTP IPHDGTRPKG GRRGRRGKHK TATARATVMK GTGKVRINKI
          RIGRVEDVTP IPHDGTRPKG GRRGRRGKKK TAIARATVKK GTGRVRINKK
          RIGRVEDVTP IPHDGTRPKG GRRGRRGKKK TAIARATVRK GVGKTRINKK
          KIGRVEDVTP IPHDGTRPKG GRRGRRGKNK TAIARATVTK GSGKARINKI
          KIGRVEDVTP IPHDGTRPKG GRRGRRGKNK TAIARATIKK GAGRTRINKK
          KIGRVEDVTP IPHDGTRPKG GRRGRRGKNK TAIARATVSV GTGKARINKK
          KIGRVEDVTP IPHDGTRPKG GRRGRRGKNK TAIARATVSA GTGKARINKK
          KIGRVEDVTP IPHDGTRPKG GRRGRRGKKK TAIARATFKE GKGRIRINNV
          KIGRVEDVTP IPHDGTRPKG GRRGRRGKNR TAIARATLTE GKGRVRINSK
          KIGRVEDVTP IPHDGTRPKG GRRGRRGKKK AATARATLKE GKGIVRINKV
          KIGRIEDVTP IPHDGTRPPG GKRGRRSRRK MARAKCYLFP GKGRIFVNDV
          KIGRIEDVTP IPHDGTRPKG GKRGRRARRK MARARCYLYP GKGKIFVNGM
          KIGRIEDVTP IPHDGTRPPG GKRGRRARRK SARASCYIKP GNGKVFVNDI
          KIGRIEDVTP IPHDGTRPPG GKRGRRARRK MARARCYITP GKGRVFVNDI
          KIGRIEDVTP IPHDGTRPPG GKRGRRARRK MARAQCQLTE GKGRVFVNGV
          KIGRIEDVTP IPHDGTRPPG GKRGRRARRK TARATCYIYA GKGRVFVNNV
          KIGRIEDVTP IPHDGTRPPG GKRGRRARRK TARATCYIYA GKGRVFVNNV
          KIGRIEDVTP IPHDGTRRPG GKRGRRARRK TARATCYILP GKGRVFVNNI
          IIGRIEDVTP IPHDSIRRPG GRRGRRARRK TARATCYIFP GKGRVFVNNI
          IIGRIEDVTP IPHDTIRRPG GRRGRRARRK TARATCYIFP GKGRVFVNNI
          IIGRIEDVTP IPHDTIRRPG GRRGRRARRK TARATCYIFP GKGRVFVNNI
          IIGRIEDVTP IPHDTIRRPG GRRGRRARRK TARATCYIFP GKGRVFVNNI
          IIGRIEDVTP IPHDTIRRPG GRRGRRARRK TARATCYIFP GKGRVFVNNI
          IIGRIEDVTP IPHDTIRRPG GRRGRRARRK TARATCYIFP GKGRVFVNNI
          IIGRIEDVTP IPHDTIRRPG GRRGRRGKKK TAVARAIIKP GMGRVRINGY
          IIGRIEDVTP IPHDTIRRPG GRRGRRGKKK TAVARAVIRP GIGRVRVNGY
          IIGRIEDVTP IPHDTIRRPG GRRGRRGKKK TAVARAVIRP GIGRVRVNGY
          IIGRIEDVTP IPHDTIRRPG GRRGRRGKKK TAVARAIIKP GIGRVRINGY
          IIGRIEDVTP IPHDTIRRPG GRRGRRGKKK TAVARAIIKP GIGRVRINGY
          IIGRIEDVTP IPHDTIRRPG GRRGRRGRKK TAIARAVIRP GIGRVRINGY
          IIGRIEDVTP IPHDSIRRPG GRRGRRGKKK TAIARALIKP GVGRVRINGY
          IIGRIEDVTP LPHDTIRRPG GRRGRRGKRK TAVARAVIRP GSGVVKVNGV
          IIGRIEDVTP LPHDTIRRPG GRRGRRGKKK TAIAKAVIRP GIGRVKVNGV
          IIGRIEDVTP IPHDTTRRPG GRRGRRGKRK RAIARAIIYP GKGRVWINGV
          VVGRIEDVTP IPHDTTRRPG GRRGRRGKRK TAIARAYIRP GQGRVKVNGV
          IIGRIEDVTP IPHDTTRRPG GRRGRRGKRK TSIARAVIKP GIGRYRVNGI
          IIGRIEDVTP LPHDTTRRPG GRRGRRGKRK TSIARAVVKP GKGRVWVNGV
          IIGRIEDVTP IPHDTTRRPG GRRGRRGKRK TSIARAVIKP GIGRVWINNV
          IIGRIEDVTP IPHDTTRRPG GRRGRRGKRK TSIARAVIKP GAGRVWINNT
          IIGRIEDVTP IPHDTTRRPG GRRGRRGKRK TSIAKAVVKP GIGRVWINGI
          IIGRIEDVTP IPHDTTRRPG GRRGRRGKRK TSIARAVIKP GEGRVWINGV
          IIGRIEDVTP IPHDTTRRPG GRRGRRGKRK TSIARAIIKP GEGRVWINNV

          PHLWPR---- ---FRELVAS GVD------- --------RY CCRRTL-YRV
          ---FQP---- ---------- ---------- ---------- -------FRS
          ---YQP---- ---------- ---------- ---------- -------FRK
          PEMIPQETAR EVILAPLEIT DISVRVRGGG FMGQASAVAT AISRALTYDK
          LEVWQNPLAR ARVKEPLIIA DINVNVFGGG WHSQTEAVRQ AIARGLVYDN
          PEVFAPEFVR MKILEPLWLA DIFARVKGGG FMAQADALRM AIGRALVYDR
          PEILEPEVIR LKIMEPLRLA DIYAEAEGGG IVSQASAIRT AIARALVYDR
          PELYPIELLR NKVMEPLKIL DIEIKVTGGG NTGQTDAART AMAKGIVYDR
          PELYPIEILR EKMLEPIRIL DIDVNVHGGG NTGQADATRT AMAKAIIYDR
          PELYPVEVLR NKILEPVKLA DVTVKVKGGG VTGQADASRT AIARGIVYDR
          PEIYTPELAR FKMMEPLLLA DINVNVQGGG FMGQAEAVRT SIAKGLVYDR
          PDIFTPELAR LKIKEPLELV DISVTVSGGG VMGQAAAVRT AIARGLVYDR
          PEIYSPELAK LKILEPLGLV DISVLVNGGG VMGQAAAART AIARGLVYDR
          PEIYQPELAR LTVMEPLALI DVEVKVKGGG VMGQAEASRT AVARALMYDR
          PEIYEPELAR LTIMEPVALI DVDIRVKGGG VMGQAEASRT AVARAILYDR
          PEIFQPELAR LTIMEPLIIA DIDVTVNGGG VMGQAEAART AIARGLVYDR
          PELITPEMAR NIIMEPLIMA DIDVNTNGGG FMGQAEAART AIARALVYDR
          PEIIQPEMAR MILMEPLIMA DIDVVVNGGG FMAQAEAART AIARGLVYDR
          PEIHQPELAR MKIMEPLIIA DIEVKLGGGG FMAQAEAART AIARALLYDR
          PEIHQPELAR MKIMEPLIIA DIEVKTWGGG FMAQAEAART AIARALLYDR
          PEIVQPEMVR LKILEPVIIA DIDVKVEGGG MMGQAEAART AIARALFYDR
          PEIYQPEMAR MKIMEPLLIA DIDVKVEGGG FMGQAEAART AIARALLYDR
          PELIEPKYKR MKLMEPIILA DIDVVVKGGG VMGQMDAART AIGKAIVYDR
          PELIEPKYKR MKLMEPIFLA DIDVTVKGGG IMGQMDAVRT AIGKAIVYDR
          PELIEPKYKR MKLMEPILLA DIDVTVKGGG VMGQMDAART AIGKAIVYDR
          PELIEPKYKR MKLMEPILLA DIDVTVKGGG VMGQMDAART AIGKAIVYDR
          PELIEPKYKR MKLMEPILLA DIDVTVKGGG VMGQMDAART AIGKAIVYDR
          PELIEPKYKR MKLMEPILLA DIDVTVKGGG VMGQMDAART AIGKAIVYDR
          PEIIEPKYVN AKLMEPVILA DIDITVKGGG IAGQMDAART ALGKAIVYDR
          PEIVEPKYIN AKLMEPIILA DIDITVNGGG IVGQMDAART ALGKAIVYDR
          PELIDSKYLK MKLMEPVILA NIDIDVKGGG AVGQAEAVRT ALGKAIVYDR
          PELMEPKYIK MKLMEPVILA DVDVDVKGGG TVSQMDAART ALGKAIIYDR
          PELMEPKYIK MKLMEPVILA DVDIDVKGGG IVSQMDATRT ALGKAIVYDR
          PELMEPKYIK MKLMEPVILA DVDIDVKGGG IVSQMDATRT ALGKAIVYDR
          PELMEPKYIK MKLMEPVILA DVDIDVKGGG IVSQMDATRT ALGKAIVYDR
          PELMEPKYIK MKLMEPVILA DVDIDVKGGG IVSQMDATRT ALGKAIVYDR
          PELMEPKYIK MKLMEPVILA DVDIDVKGGG IVSQMDATRT ALGKAIVYDR
          PEIIEPEMIR FVIIEPLVLA DIDVKVQGGG IVGQAEAARV AIARALVYDR
          PEILEPEIAR FTIMEPLVIA DVDVKVEGGG FMGQAEAARI AIARALVYDR
          PELVEPEIAR FTILEPLILA DIDVRVQGGG FMGQAEAARI AIARALVYDR
          PEIIEPEIAR FTILEPLILA DIDVKVQGGG FMGQAEAARI AIARALVYDR
          PEIIEPEIAR FTILEPLILA DIDVKVEGGG FMGQAEAARM AIARALVYDR
          PEIIEPEIAR FTILEPLILA DIDVKVEGGG FMGQAEAARM AIARALVYDR
          PEIIEPEIAR FTILEPLILA DIDVKVQGGG FMGQAEAARI AIARALVYDR
          PEIIEPEIAR FTILEPLILA DIDVKVQGGG FMGQAEAARI AIARALVYDR
          PEIIEPEIAR FTIMEPLVIA DIDVKVEGGG FMGQAEAARV AIARALVYDR
          PEIIEPEIAR FTILEPLILA DIDVKVQGGG FMGQAEAARV AIARALVYDR
          PEIIEPEIAR FTIMEPLVLA DIDVKVEGGG FMGQAEAARV AIARALVYDR
          PEIIEPEIAR FTIMEPLVLA DIDVKVEGGG FMGQAEAARV AIARALVYDR
          PEIIEPEIAR FTIMEPLILA DIDVKVEGGG FMGQAEAARV AIARALVYDR
          PEIIEPEIAR FTIMEPLILA DIDVKVEGGG FMGQAEAARV AIARALVYDR
          PEIIEPEIAR FTIMEPLILA DIDVKVEGGG FMGQAEAARV AIARALVYDR
          PEIIEPEIAR FTIMEPLILA DIDVKVEGGG FMGQAEAARV AIARALVYDR
          PEIIEPEIAR FTIMEPLILA DIDVKVEGGG FMGQAEAARV AIARALVYDR
          PNIIEPEMAR MKIMEPLIIA DIDVKVQGGG WMSQAEAARI AIARGLVYDR
          PELYTPELAR LKIMEPLVLA DIDIKVQGGG VMGQAEAARM AIARGLVYDR
          PELYTPELAR LKIMEPLKLA DINVRVVGGG IVGQAEAARM VIARGLVYDR
          PELYTPELAR LKIMEPLQLA DINIRVVGGG IVGQAEAARM VIARGLVYDR
          PELYTPELAR LKIMEPLQLA DINIKVVGGG IVGQAEAARM VIARGLVYDR
          PELYNPELAR LKIEEPLKLA DIDVKVIGGG IMGQAEAARM VIAKGLVYDR
          PELYDPELAK LKIKEPLTLA DIDVRVIGGG VMGQAEAARM VIAKGLVYDR
          PELYDPELAR LKINEPLTLA DIDVKVIGGG VMGQAEAARM VIAKGLVYDR
          PELYDPELAR LKINEPITLA DIDVKVIGGG VMGQAEAARM VIAKGLVYDR
          PELYEPELAR LKIFEPLELA DINVRVVGGG IMGQAEAARM VIAKGLVYDR
          PELYSPELAR LKLTEPLELA DISIRVNGGG VMGQAEAARM VIAKGLVYDR
          PELYSPELAR LKLQEPLDIA DITVRVRGGG VMGQAEAARM VIAKGLVYDR
          LDVFSTELAR MKISEPLQLL DVSIKVAGGG IMGQAEAART ALARGIVYDR
          PDLYPNEMVR LKVSEPVLLA DVSIDVRGGG IMGQAEAIRT ALARGLLYDR
          PEIYGTELSR LKISEPLLLL DISVEVQGGG YMGQADAIRT AIGRGILYDR
          PEVYGNEIIR MKISEALALA DVDIDVSGGG VMGQAEAIRT ALGRGILYDR
          PEIYGTELLR LKIAEPLLLV DAAIDVSGGG TMGQAEAVRT ALARGIVYDR
          PEVYGTEVVR MKISEPILLN DVIIDVKGGG VMGQAEAVRT ALARAIVYDR
          PEAYGSITTR MKISEPLLLV DVTIDVAGGG VMGQAEAVRT ALARGIIYDR
          PEQYGTETTR MKIAEPLLLV DVTIDVSGGG VMGQAEAVRT ALARAILYDR
          PDALENELVR LKISEPLIIA DINVEIRGGG YMGQAEAARC AIARGLVHDR
          PPLVQPDIIR LKITEPLTMA DIDVDIRGGG VMGQAEAARC AIARGIVHDR
          PALVQPEIIR LKISEPLILA DIDVDIRGGG IMGQAEAARC AIARGLVHDR
          PELLEPETAR LKVLEPFRVV DIEVDVEGGG VIGQADAART AIARGIVFDR
          PELVDPELAQ LKMLEPFRIA DVEVSVEGGG VMGQADAART AIARGLVFDR
          PELVDPELAQ LKMLEPFRIA DVEVSVEGGG VMGQADAART AIARGLVFDR
          PELVDPELAQ LKMLEPFRIA DVEVSVEGGG VMGQADAART AIARGLVFDR
          PELVDPELAQ LKMLEPFRIA DVEVSVEGGG VMGQADAART AIARGLVFDR
          PELIDPELAK LKMLEPFRIA DIDVTVEGGG VMGQADAIRT AIARGLVFDR
          PELVDPELAK LKMLEPFRIA DIEVRLEGGG VMGQADAART AIARGLVFDR
          PELVEPEMSR FKMLEPFRIA DVDIDVSGGG FAGQADAVRT AIARGLVFDR
          PELVEPEQAR LKMLEPFRIA DIDVTVSGGG FAGQADAIRT AVARGLVFDR
          PELVEPEQAR LKMLEPFRIA DIEVTVSGGG FAGQADAVRT AIARGLVFDR
          PELVEPEISR LKMLEPFRIV DIDVNVQGGG YNGQADAVRT AIARGLVFDR
          PELVEPEQAR LKMLEPFRIA DIEVNVEGGG FSGQADATRT AIARGLVFDR
          PELVEPEMAR LKMLEPFRIA DIDVSVNGGG VAGQADAVRT ALARGLVFDR
          PELVEPEMAR LKMLEPFRIA DIDVRVNGGG VAGQADAVRT ALARGLVFDR
          PELVEPEMSR LKMLEPFRIA DIDVSVSGGG FAGQADATRT AIARGLVFDR
          PELTEPEMAR LKMLEPFRIA DIDVSVSGGG FAGQADAVRT AIARGLVFDR
          PELVEPEMSR LKMLEPFRIA DIDVRVEGGG ISGQADAVRT AIARGIVFDR
          PELVEPEMSQ LKMLEPFRIA DIDVRVEGGG ISGQADAVRT AIARGIVFDR
          PELVEPEMSR LKMLEPFRIA DIEVHVEGGG ISGQADAVRT AIARGIVFDR
          PELVEPEMSR LKMLEPFRIA DIDVRVEGGG ISGQADAVRT AIARGIVFDR
          PELVEPEMSR LKMLEPFRIA DIDIRVEGGG ISGQADAVRT AIARGIVFDR
          PELVEPEMSR LKMLEPFRIA DIDVRVEGGG ISGQADAVRT AIARGIVFDR
          PELVEPEMSR LKMLEPFRIV DIDVRVEGGG ISGQADAVRT AIARGIVFDR
          PELVEPETSR LKMLEPFRIV DIDVDVEGGG ISGQADAVRT AIARGIVFDR
          PELVEPEMSR LKMLEPFRIV DIDVDVEGGG ISGQADAVRT AIARGIVFDR
          PEIYEPKFGR LKMQEALKLA DIDVNVRGGG LMGQANAVRT AIARGIVYDR
          PELYTPELSK VKVSEPLMIA DINVYVQGGG IIGQANAVRT AVARGIVYDR
          PELYTPELAM IKISEPLMIA DINVDVRGGG IVGQANAVRT AVARGIVYDR
          PELYTPELAM IKISEPLMIA DINVDVRGGG IVGQANAVRT AVARGIVYDR
          PELYTPELAR IKISEPLLIA DIDVDVRGGG IIGQANAVRT AVARGIVYDR
          PELYTPELAR IKISEPLLIA DIDVDVRGGG IIGQANAVRT AVARGIVYDR
          PELYKPELVM MKISEPLLIA DINVDVRGGG IIGQANAVRT AVARGIVYDR
          PELYTPELVM MKISEPLLIA DINVDVRGGG IIGQANAVRT AVARGIVYDR
          PELYTPELVM MKISEPLLIA DINVDVRGGG IIGQANAVRT AVARGIVYDR
          PELYTPELVM MKISEPLLIA DINVDVRGGG IIGQANAVRT AVARGIVYDR
          PELYTPELVM MKISEPLLIA DINVDVRGGG IIGQANAVRT AVARGIVYDR
          PELYTPELVM MKISEPLLIA DINVDVRGGG IIGQANAVRT AVARGIVYDR
          PELYTPELVM MKISEPLLIA DINVDVRGGG IIGQANAVRT AVARGIVYDR
          PELYTPELAM MKVSEPLLIA DINVDVRGGG IIGQANAVRT AVARGIVYDR
          PELYTPELAM MKISEPLLIA DINVDVRGGG IVGQANAVRT AVARGIVYDR
          PELYTPELAM MKISEPLLIA DINVDVRGGG IVGQANAVRT AVARGIVYDR
          PELYTPELAM MKISEPLLIA DINVDVRGGG IVGQANAVRT AVARGIVYDR
          PELYTPELAM MKISEPLLIA DINVDVRGGG IVGQANAVRT AVARGIVYDR
          PELYTPELAM MKISEPLLIA DINVDVRGGG IVGQANAVRT AVARGIVYDR
          PELYTPELAM MKISEPLLIA DINVDVRGGG IVGQANAVRT AVARGIVYDR
          PELYTPELAM MKISEPLLIA DINVDVRGGG IVGQANAVRT AVARGIVYDR
          PELYKPELAM MKISEPLLIA DINVDVQGGG IIGQANAVRT AVARGIVYDR
          PELYTPELAM MKISEPLLIA DINVDVRGGG IIGQANAVRT AVARGIVYDR
          PELYTPELAM MKISEPLLIA DINVDVRGGG IIGQANAVRT AVARGIVYDR
          PELYTPELAM MKISEPLLIA DINVDVRGGG IIGQANAVRT AVARGIVYDR
          PELYTPELAM MKISEPLLIA DINVDVRGGG IIGQANAVRT AVARGIVYDR
          PEIYDPEFIK LKIDEAVLLA DIDVTVNGGG IMGQASAVRT AIARGIVYDR
          PEVLEPEFVK LKIMEPLMLA DIDVTVNGGG IIGQANAVRT AIARGIVYDR
          PEIYQPEYAK LKIMEPLILA DIEVDVRGGG IIGQANAIRT AISRGIVYDR
          PEIYEPEFAK MKIYESLMLA DIDVKVSGGG IVGQANAIRT AISRGIVYDR
          PDIYEPEFAK LKIIEPLMLA DIDVKVSGGG IMGQANAIRT AIARGIVYDR
          PEIYEPEFAK LKILEPLMLA DIDVKVSGGG IMGQANAIRT AIARGIVYDR
          PEIIEPALAR MKMMEPVIMA DVDVSVMGGG VMGQADAVRT ALARGILYDR
          PEIFEPELVR QKIMEPVMIA DIDVKVRGGG FMGQAAAVRT AIARGIVYDR
          PDIHEPRLAR LKIQEPVEIA NIDVVVSGGG IMGQTDAVRT AIAKGIVYDR
          PELIPVEVIR MKIMEPMLLA DVKIYTYGGG IMGQADAARM ALARALVYDR
          PELLPEEVLR MKIMEPMILA DAKIYMKGGG VMGQADAARM ALAKALVYDR
          PEIIPIEVVR YKIMEPLVLA EARIYTQGGG IMGQADAARM ALARALVYDR
          PEIIPMEVVR MKIMEPLLLA DAKIYVEGGG VMGQADAARM ALARALVYDR
          PELIPIEMIR LKIMEPLLLA DARIYTFGGG IMGQADAARM ALARALVYDR
          PELIPIEMVR LKIMEPLLLA DAKIITYGGG IMGQADAARM ALARALVYDR
          PELIPIEMVR LKIMEPLLLA DAKIITYGGG IMGQADAARM ALARALVYDR
          PELIPIEMVR LKVMEPLLLA DAKIVTYGGG IMGQTDAARM ALARALVYDR
          PELIPIEIVR LKVMEPLLLA DAKIVTYGGG IMGQADAARM ALARALVYDR
          PELIPIEMVR LKVMEPLLLA DAKIVTYGGG IMGQADAARM ALARALVYDR
          PELIPIEMVR LKVMEPLLLA DAKIVTYGGG IMGQADAARM ALARALVYDR
          PELIPIEMVR LKVMEPLLLA DAKIVTYGGG IMGQADAARM ALARALVYDR
          PELIPIEMVR LKVMEPLLLA DAKIVTYGGG IMGQADAARM ALARALVYDR
          PELIPIEMVR LKVMEPLLLA DAKIVTYGGG IMGQADAARM ALARALVYDR
          PELWPIEMAR VKMQEPLILA DIEVNVRGGG YMGQAIATRI AIARGLVYDP
          PESWPIEMAR VKMQEPLMLA DIDVNVSGGG FMGQAVAVRI AIARGLVYDP
          PESWPIEMAR VKMQEPLMLA DIDVNVSGGG FMGQAVAVRI AIARGLVYDP
          PELWPIEMAR IKMSEPLILA DIDVNVSGGG YMGQAVAVRI AMARGLVYDP
          PELWPIEMAR LKMSEPLILA DIEVNVSGGG FMGQATAVRI AIARGLVYDP
          PELWPIEMAR QKIVEPLLLA DIDVEVHGGG YMGQAVAARM AIARGLVYDP
          PELWPIEMAR QKMAEPLYLA DIEVEVRGGG FMGQATAVRM AIARGLVYDP
          PTIWPMEVAR LKMMEPLALA DIDVTVSGGG FMGQASAVRM AIARGLAYDS
          PEIWPIEMAR MRMMEPLLLA DIEVTVRGGG FMGQATAVRM AIARGLVYDP
          PEIVKPEIKR WRILEPLLLA DIKVFVKGGG FMAQAEAARM AIARGLVHDR
          PETWPVEVAR LKMMEPLIIA DIDVSVRGGG FMGQADAVRM AIARGLVYDR
          PEIWPIEIAR LKMLEPLMLL DIEVNVEGGG VISQAYAVRN AIARGLIYDR
          PELWPIEMAR WKMMEPLLLA DIKVSVYGGG VMSQADAVRM AIARGLVFDR
          PEFIQFELAK MKILEPLLLI DIRVNVHGGG YMSQAEAVRI AIARGLVYDR
          PEIIPFELAR MKILEPLLLI DVKVNVNGGG YMSQAEAARI AIARGLVYDR
          PEIFPVELAR VKMMEPLMLV DIKVEVRGGG VMSQAEAART AIARGLLYDR
          PEIWPIELAR LKMYEPLVIA DIYVNVRGGG VMSQADAVRM AIARGLLYDR
          PEIWPIELAR LKMYEPLVIA DIYVNVKGGG IMSQADAVRM AIARGLLYDR

          GIHVPPERLK M---G----- ---------- -----PNNR- ----------
          RMSSKNGRLV LARR-----R RKGRKVLS-- -----PNKR- ----------
          RMSTKNGRKV LARR-----R RKGRKVLSLG IESTAPADGG IHPREASRHS
          YLISGDARRK EPKKGGPGAR RRKQKSYRLG IECTA---GG IHPREAAELA
          WLLVNDPRRK EQNKLRSKPR AWRQTSYRLG IESTASESGG MRPHDIAEHG
          TILKGDPRQT EPKKGGRSAR ARFQKSYRLG IEGTAPESGG IDPRESADHA
          RLLVEDPRQA EPKKRGRSAR AKRQKSYRLG IEGTAPDSGG LHPREAAEHA
          TMLVNDIRRK MPKKMGSGAR AKRQKSYRLG IEGTAPDSGG IHPREAAEHA
          SMLVNDVRRK MPKKMGYGAR AKRQKSYRLG IEGTAPDSGG LHPREAAEHA
          TLIVNDVRIK LPKKGGRGAR AKKQKSYRLG IEGTAPESGG IHPREAAEHA
          SLLISDPRRK LPKKQGRGAR KKRQKSYRLG IEGTAPDSGG IHPREAAEHA
          TLMINDDRRK LPKKLGPGAR AKKQKSYRVG IEGTAPDSGG IHPREAAEHA
          TLIINDTRRK LPKNLGHGAR AKKQKSYRLG IEGTAPESGG IHPREAAEHA
          TLLVNDVRRK LPKLLGRGAR KRRQKSYRLG IEGTAPDSGG IHPREAAEHA
          TLLVNDVRRK LPKLLGRGAR KRRQKSYRLG IEGTAPESGG IHPREAAEHA
          YLLVNDVRRK EPKKGGRGAR KRRQTSYRLG IEGTAPDSGG IHPREAAEHA
          TLLVNDIRRK EPKKMGRGAR KRRQTSYRLG IEGTAPDSGG IHPREAAEHA
          SLLVNDTRRK EPKKGGRGAR KRRQTSYRLG IEGTAPDSGG IHPREAAEHA
          TLLVNDVRRK LPKIGGRGAR ARRQTSYRLG IEGTAPDSGG IHPREAAEHA
          TLLVNDVRRK LPKIGGRGAR ARRQTSYRLG IEGTAPDSGG IHPREAAEHA
          TLLVNDVRRK EPKKGGRGAR KRRQTSYRLG IEGTAPDSGG IHPREAAEHA
          TLLVNDTRRK EPKKGGRGAR KRRQTSYRLG IEGTAPDSGG IHPREAAEHA
          TLLVSDARRT EPHKSTKGPR AKRQKSYRLG IEGTAPDSGG IHPREAAEHA
          TLLVSDARRT EPHKSTKGPR AKRQKSYRLG IEGTAPDSGG IHPREAAEHA
          TLLVSDARRT EPHKSTKGPR AKRQKSYRLG IEGTAPESGG IHPREAAEHA
          TLLVSDARRT EPHKSTKGPR AKRQKSYRLG IEGTAPESGG IHPREAAEHA
          TLLVSDARRT EPHKSTKGPR AKRQKSYRLG IEGTAPDSGG IHPREAAEHA
          TLLVSDARRT EPHKSTKGPR AKRQKSYRLG IEGTAPDSGG IHPREAAEHA
          TILVSDARRT EPHKSTKGPR AKRQKSYRLG IEGTAPESGG IHPREAAEHA
          TILISDARRT EPHKSTKGPR AKRQKSYRLG IEGTAPESGG IHPREAAEHA
          TMLVSDARRT EPHKSSKGPR AKRQKSYRVG IESTAPPPGG ILPREAAEHA
          TLLVSDARRT EPHKSSKGPR ARRQKSYRLG LEGTAPKNGG IHPREAAIHA
          TLLVSDARRT EPHKSSKGPR AKRQKSYRLG LEGTAPEHGG IHPREAAVHA
          TLLVSDARRT EPHKSSKGPR AKRQKSYRLG LEGTAPKTGG IHPTQAAAHA
          TLLVSDARRT EPHKSSKGPR AKRQKSYRLG IEGTAPEVGG IHPREAANFS
          TLLVSDARRT EPHKSSKGPR AKRQKSYRLG LEGTAPPLQG INPREAADHS
          TLLVSDARRT EPHKSSKGPR AKRQKSYRIG LEGTAPKIQG IHPREAADHS
          TMLVGDSRRT EPHKSTKGPR AKRQKSYRIG FEGTAPPVQG IHPREAADHS
          TMLVGDSRRT EPHKSTKGPR AKRQKSYRIG FEGTAPPVQG IHPREAADHS
          TMLVGDPRRT EPHKSTKGPR AKRQKSYRIG FEGTAPPVQG IHPREAADHS
          TMLVGDPRRT EPHKSTKGPR AKRQKSYRIG FEGTAPPVQG IHPREAADHS
          TMLVGDPRRT EPHKSTKGPR AKRQKSYRIG FEGTAPPVQG IHPREAADHS
          TMLVGDPRRT EPHKSTKGPR AKRQKSYRIG LEGTAPPVQG INPREAADHA
          TMLVGDPRRT EPHKSTKGPR AKRQKSYRLG LEGTAPPVQG INPREAADHS
          TMLVGDPRRT EPHKSTKGPR AKRQKSYRLG LEGTAPPRQG INPREAADHS
          TMLVGDSRRT EMHKSTKGPR AKRQKSYRIG LEGTAPPKQG IHPREAADHA
          TMLVGDSRRT EPHKSTKGPR AKRQKSYRIG LEGTAPPKQG INPREAADHA
          TMLVGDSRRT EPHKSTKGPR AKRQKSYRLG LEGTAPPKQG INPREAADHA
          TMLVGDSRRT EPHKSTKGPR AKRQKSYRLG LEGTAPPKQG INPREAADHA
          TMLVGDSRRT EPHKSTKGPR AKRQKSYRLG LEGTAPPKQG INPREAADHA
          TMLVGDSRRT EPHKSTKGPR AKRQKSYRLG IEGTAPPEGG IHPREAANHS
          TMLVGDSRRT EPHKSTKGPR AKRQKSYRLG IEGTAPPEGG IHPREAANHA
          TMLVGDSRRT EPHKSTKGPR AKRQKSYRLG IEGTAAAQGG IHPREAANHC
          TMLVGDSRRT EPHKSTKGPR AKRQKSYRLG IEGTAPPQGG LHPREAANHS
          HMLKGDPRRK EPKKGGRGAR ARRQKSYRLG IEGTAPPEGG LHPREAANHS
          TMLVGDPRRS EPKKGGRGAR ARRQKSYRLG IEGTATEKGG IHPKEAAEHV
          TMLVGDPRRS EPKKGGRGAR ARRQKSYRLG IEGTATEKGG IHPKEAAEHA
          TMLVGDPRRS EPKKGGRGAR ARRQKSYRLG IEGTATEKGG IHPKEAAEHA
          TMLVGDPRRS EPKKGGRGAR ARRQKSYRLG LEGTATEKGG IHPKEAAEHA
          TMLVGDPRRT EPKKGGPGAR ARKQKSYRLG IEGTATEKGG IHPKEAAEHA
          TMLVGDPRRS EPKKGGPGAR ARKQKSYRLG IEGTATEKGG IHPKEAAEHA
          TMLVGDPRRS EPKKGGPGAR ARRQKSYRLG IEGTATEKGG IHPKEAAEHA
          TMLVGDPRRS EPKKGGPGAR ARKQKSYRLG IEGTATEKGG IHPKEAAEHA
          TMLVGDPRRS ESKKGGPGAR ARKQKSYRLG IEGTATEKGG IHPKEAAEHA
          TMLVGDPRRS EPKKGGPGAR ARKQKSYRLG IEGTATEKGG IHPKEAAEHA
          TMLVGDPRRS EPKKGGPGAR ARKQKSYRLG IEGTATEKGG IHPKEAAEHA
          SLLVNDSRQK EAKKHGRGAR KKFQKSYRLG IEGTATEKGG IHPKEAAEHA
          TLLVNDSRQK EPKKHGRGAR KKFQKSYRLG IEGTATERGG IHPKEAAEHA
          TLLVNDSRQK EAKKHGRGAR KKFQKSYRLG IEGTATEKGG IHPKEAAEHA
          TLLVNDSRQK EAKKHGRGAR ARFQKSYRLG IEGTATEKGG IHPKEAAEHA
          TLLVNDSRQK ESKKHGPGAR AKFQKSYRLG IEGTASEKGG IHPKEAAEHA
          TLLVNDSRQK EAKKHGKGAR AKVQKSYRLG IEGTATEKGG IHPKEAAEHA
          TLLVNDSRQK EAKKHGSGAR AKFQKSYRLG IESTAPKEGG IHPREAAQHS
          TLLVNDSRQK ETKKHGRGAR KKFQKSYRLG IEGTAPSSGG IHPREAAQHA
          NLLVNDVRQK LPKNGGSGAR AKFQKSYRLG IEGTAPKEGG IHPREAALHS
          TLLVNDIRAK ESKHGGSGAR AKFQKSYRLG IEGTAPKEGG IHPREASQHA
          TLLVNDIRAK EPKHGGTGAR AKFQKSYRLG IEGTAPKEGG IHPREASQHA
          TLLVNDVRRS EPKKGGPGAR ARYQKSYRLG IEGTAPKEGG IHPREASQHA
          SLLVNDVRQS EPKKGGPGAR ARYQKSYRLG IEGTAPKEGG IHPREASQHA
          SLLVNDVRQS EPKKGGPGAR ARYQKSYRLG IEGTAPETGG IHPMAAAQHA
          SLLVNDVRQS EPKKGGPGAR ARYQKSYRLG IEGTAPETGG IHPMVAAQHA
          SLLVNDVRQS EAKKGGPGAR ARYQKSYRLG IEGTAPETGG IHPMAAAQHA
          SLLVNDVRQS EPKKGGPGAR ARYQKSYRFG LEGTAPARGG IHPREASQHA
          SLLVNDVRQS EPKKGGPGAR ARYQKSYRLG LEGTAPAKGG IHPREAAQHA
          SLLVNDVRQS ESKKGGPGAR ARYQKSYRLG IEGTAPARGG IHPREAAQHA
          SLLVNDVRQS EPKKGGPGAR ARYQKSYRLG IEGTAPDTGG IHPREASQHA
          SLLVNDVRQS EPKKGGPGAR ARYQKSYRLG IEGTAPEKGG IHPREAAQHA
          SLLVNDVRQS EPKKGGPGAR ARYQKSYRLG IEGTAPETGG IHPREAAQHA
          TLLVNDVRQS EPKKGGPGAR ARYQKSYRLG IEGTAPEKGG IHPREAAQHA
          SLLVNDVRQS EPKKGGPGAR ARYQKSYRLG IEGTAPEKGG IHPREAAQHA
          SLLVNDVRQS EPKKGGPGAR ARYQKSYRLG IEGTAPEKGG IHPREAAQHA
          SLLVNDVRQS EPKKGGPGAR ARYQKSYRLG IEGTAPEKGG IHPREAAQHA
          SLLVNDVRQS ESKKGGPGAR ARYQKSYRLG IEGTAPEKGG IHPREAAQHA
          SLLVNDVRQS ESKKGGPGAR ARYQKSYRLG IEGTAPEKGG IHPREAAQHA
          SLLVNDVRQS EPKKGGPGAR ARYQKSYRLG IEGTAPEKGG IHPREAAQHA
          SLLVNDVRQS EPKKGGPGAR ARYQKSYRLG IEGTAPEKGG IHPREAAQHA
          SLLVNDVRQS EPKKGGPGAR ARYQKSYRLG IEGTAPEVGG IHPREAAQHA
          SLLVNDVRQS EPKKGGPGAR ARYQKSYRLG IEGTAPQVGG IHPREAAQHA
          SLLVNDVRQS EPKKGGPGAR ARYQKSYRLG IEGTAPQVGG IHPREAAQHA
          SLLVNDVRQS EPKKGGPGAR ARYQKSYRLG IEGTAPQVGG IHPREAAQHA
          SLLVNDVRQS EPKKGGPGAR ARYQKSYRLG IEGTAPEKGG IHPREAAQHA
          SLLVNDVRQS EPKKGGPGAR ARYQKSYRLG IEGTAPEKGG IHPREAAQHA
          NLIVNNSRQK ESKKGGPGAR AKYQKSYRLG IEGTAPEKGG IHPREAAQHA
          NLLVSDSRQK ESKNGGPGAR SKYQKSYRLG IEGTAPETGG IHPREAAQHA
          NLLVSDSRQK ESKNGGPGAR AKYQKSYRLG IEGTAPETGG IHPREAAQHA
          NLLVSDSRQK ESKNGGPGAR AKYQKSYRLG IEGTAPIAGG IHPREAAQHA
          NLLVNDSRQK ESKNGGPGAR AKYQKSYRLG IEGTAPTAGG IHPREAAQHA
          NLLVNDSRQK ESKNGGPGAR AKYQKSYRLG IEGTAPTVGG IHPREAAQHA
          NLLVSDSRQK ESKNGGPGAR AKYQKSYRLG IEGTAPTAGG IHPREAAQHA
          NLLVSDSRQK ESKNGGPGAR AKYQKSYRLG IEGTAPTAGG IHPREAAQHA
          NLLVSDSRQK ESKNGGPGAR AKYQKSYRLG IEGTAPTAGG IHPREAAQHA
          NLLVSDSRQK ESKNGGPGAR AKYQKSYRLG IEGTAPTAGG IHPREAAQHA
          NLLVSDSRQK ESKNGGPGAR AKYQKSYRLG IEGTAPATGG IHPREAAQHA
          NLLVSDSRQK ESKNGGPGAR AKYQKSYRLG IEGTAPPIGG IHPREAAQHA
          NLLVSDSRQK ESKNGGPGAR AKYQKSYRLG IEGTAPTTGG IHPREAAQHS
          SLLVSDSRQK ESKNGGPGAR AKYQKSYRLG IEGTAPKTGG IHPREAAQHA
          NLLVSDSRQK EAKNGGPGAR SKYQKSYRLG IEGTAPATGG IHPREAAQHA
          NLLVSDSRQK EAKNGGPGAR SKYQKSYRLG IEGTAPPTGG IHPREAAQHA
          NLLVSDSRQK EAKNGGPGAR SKYQKSYRLG IEGTAPVQGG IHPREAAQHA
          NLLVSDSRQK EAKNGGPGAR SKYQKSYRLG IEGTAPPTGG IHPREAAQHA
          NLLVSDSRQK EAKNGGPGAR SKYQKSYRLG IEGTAPVQGG IHPREAAQHA
          NLLVSDSRQK EAKNGGPGAR SKYQKSYRLG IEGTAPEHGG IHPREAAQHA
          NLLVSDSRQK EAKNGGPGAR SKYQKSYRLG IEGTAPPHGG IHPREAAQHA
          NLLVSDSRQK EAKNGGPGAR SKYQKSYRLG IEGTAPPQGG IHPREAAQHA
          NLLVSDSRQK ESKNGGPGAR AKYQKSYRLG LEGTAPPKGG IHPREAAQHA
          SLLVSDSRQK EAKNGGPGAR SKYQKSYRLG IEGTAPEVGG IHPREAAEHS
          SLLVSDSRQK EAKNGGPGAR SKYQKSYRLG IEGTAPEEGG IHPREAADHS
          SLLVSDSRQK EAKNGGPGAR SKYQKSYRIG LEGTAPEKGG IHPREAAQHA
          NLLVNDSRQK ETKKGGPGAR SRYQKSYRIG LEGTAPEKGG IHPREAAQHS
          SLLVNDFRQK ESKKGGPGAR ARYQKSYRIG IEGTAPEKGG IHPREAAEHA
          NLLVNDSRQK ETKKGGPGAR AKYQKSYRIG IEGTAPESGG IHPREAAEHA
          NLLVNDSRQK ETKKGGPGAR AKYQKSYRLG IEGTAPQAGG IHPREAAEHS
          NLLVNDSRQT ETKKGGPGAR AKYQKSYRLG IEGTAPERGG IHPREAAEHS
          NLLVNDSRQK ETKKGGPGAR AKYQKSYRLG IEGTAPEKGG IHPREAAEHS
          NLLVSDHRQK EKKKGGLGAR AKYQKSYRLG IEGTAPEKGG IHPREAAEHS
          SLLVNDHRQK ERKKGGPGAR AKYQKSYRLG IESTAPKQGG MKPSDLGRHA
          NLLVSDHRQK ERKKGGPGAR SKYQKSYRLG IESTAPPQGG MKPSELARHA
          TMMAGDPRQT EAEKMRYSAR RWRQKSYRLG IESTAPQTGG MKPSEAARHA
          TMLAGDPRQT ETEKMRYSAR RWRQKSYRLG IESTAPQSGG MKPSEAARHA
          TMLAGDPRQT ESEKMRYSAR RWRQKAYRLG IESTAPKSGG MKPGDLARHA
          TMLAGDPRQT ESEKMRYSAR RWRQKAYR-- ---------- ----------
          TMLAGDPRET ESEKMRYSAR RWRQKAYRLG IESTAPKEGG MKPGDLLKHA
          TMLAGDPRQT ESEKMRYSAR RWRQKSYRLG IESTAPKEGG MKPGDLLKHA
          TMLAGDPRQT ESEKMRYSAR RWRQKSYRLG IESTAPKEGG MKPGDLLKHA
          TMLAGDPRQT ESEKMRYSAR RWRQKSYRLG IESTAPKEGG MKPGDLLKHA
          TMLAGDPRQT ESEKMRYSAR RWRQKSYRLG IESTAPKEGG MKPGDLLKHA
          TMLAGDPRQT ESEKMRYSAR RWRQKSYRLG IESTAPKEGG MKPGDLLKHA
          TMLAGDPRQT ESEKMRYSAR RWRQKSYRLG IESTAPKEGG MKPGDLLKHA
          TMLAGDPRQT ESEKMRYSAR RWRQKSYRLG IESTAPKEGG MKPGDLLKHA
          TMLAGDPRQT ESEKMRYSAR RWRQKSYRLG VESTAPPSGG IHPREAAEHA
          TMLAGDPRQT ESEKMRYSAR RWRQKSYRLG IESTAPPSGG IHPREAAEHA
          YMLKGDPRRT EPKKGIKHAR SKRQKAYRIG VESTAPPAGG IHPREAAEHA
          YMLKGDPRRT EPKKGIKHAR SKRQKAYRLG IESTAPPSGG IHPREAAEHA
          YMLKGDPRRT EPKKGIKHAR SKRQKAYRLG VESTAPPSGG IHPREAADHA
          YMLKGDPRRT EHKKGIKHAR SKRQKAYRLG IESTAPPSGG IHPREAADHA
          YMLKGDPRRT EPKKGIKHAR SKRQKAYRLG VESTAPPSGG IHPREAADHA
          YMLKGDPRRT EPKKGLKHAR SKRQKAYRLG IESTAPPQGG IHPRVAADHA
          YMIKGDPRRT EPKKGLKHAR SKRQKAYRLG IESTAPPQGG IHPREAADHA
          TMIKGDERRT EPKKGLKHAR SKRQKAYRLG IESTSPEKGG IHPREASQHT
          SMIKGDPRRT EPKKGLKHAR SKRQKAYRLG VESTSPEKGG LHPREASLHA
          HMLSGDPRRT EPEKMRYSAR RRKQKSYRLG FESTSPLKGG LHPREAALHS
          TMLAGDQRRT EPEKMRYSAR RGWQTSYRLG IESTSPEKGG IHPREAALHA
          TMISGDPRST EPEKMRYSAR RFRQKSYRLG IESTSPEKGG IHPREAALHA
          SMIAGDPRQT EPEKMRRSAR RRWQKSYRLG IESTAPKHGG IHPREASRFA
          HMLSGDPRQT EPKKGRYSAR RRWQKSYRLG IESTAPRHGG IKPTEAAEHA
          YMLSGDPRQT EPKKGRYSAR RRWQKSYRLG IESTAPKEGG IHPREAARHA
          HMLSGDPRRT ESEKGRYSAR RRWQKSYRLG IESTAPPKGG IHPREAASHA
          YMLSGDPRRT EPEKGRYSAR RRWQKSYRLG IESTAPREGG ILPREVAEFA
          YMLSGDPRRT EPEKGRYSAR RRWQKSYRLG IESTAPKQGG ILPREVAQFA

          ---------- ---------- ---------- ---------- ----------
          ---------- ---------- ---------- ---------- ----------
          YAGGPGLGPC LRVGAVVARS LASFYKIPIY PVNHALGHIE LGKLLTATNP
          VSSGPGLLPT LKLGNYIAVY LGKKLNKPVI GVNHIVAHNE FARYLAAKDP
          FSRGPGIGQA LTVGAFIARS LSLKIERPLF GVNHPIAHIE IGRAVTSRDP
          FSRGPGLGPC LRIAGTAARA VAHTLDVPLV GVNHMVAHLE IGRHRSFDAP
          FSRGPGLGPC LRVVGTAART LTQALSVPLI GVNHMIAHLE IGRHQSFTTP
          FSRGPGLGPC LRIVGTAARS LAGTLDVPLV GVNHMVAHLE IGRHQSFENP
          FSRGPGLGPC LRIAATAARA LAGALGVPLV GVNHMLAHLE VGRHYAFSDP
          FSRGPGLGPC LRIAGTAARS LAGTLSCPLV GVNHMVAHLE IGRHRSFESP
          FSQGPGLGPC LRIVASAARA LAQRLDVPLV GVNHMVAHLE IGRHRSFANP
          FSRGPGLGPC LRIVGTAARS LAQTLDVPLV GVNHMVAHLE IGRYQSFDSP
          FSRGPGLGPC LRIVGTAARA VAQTLGVPLL GVNHMVAHLE IGRYQSFESP
          FSRGPGLGPC LRIVGTAARS VAQTLDVPLL GVNHMVAHLE IGRYQSFDSP
          FSRGPGLGPC LRIVGSAARA LAQTLDVPLV GVNHMVAHLE VGRHRSFDSP
          FSRGPGLGPC LRIVGTAARA VAQRFDVALV GVNHMVAHLE VGRYFSFSSP
          FARGPGLGPC LRIVATAARA VAQRFDVPLV GVNHMVAHLE VGRHRSFDSP
          FARGPGLGPC LRIVATAARA VAQRFDVPLV GVNHMVAHLE VGRHRSFDSP
          FARGPGLGPC LRIVATAARA VAQRFDVPLV GVNHMVAHLE VGRHRSFDSP
          FSRGPGLGPC LRIVATAARA LAQRLDVPLV GVNHMVAHLE IGRHRSFSAP
          FSRGPGLGPC LRIVATAARA LAQRLSVPLV GVNHMVAHLE IGRHRSFSAP
          FSRGPGLGPC LRIVATAARA LAGTLDVPLV GVNHMVAHLE IGRHTAFEDP
          FSRGPGLGPC LRTVGTAARA LAQSLDVPLI GVNHMVAHLE IGRHTAFDSP
          FSRGPGLGPC LRIVGTAARA LSQALEVPLV GVNHMVAHLE IGRHTSFDSP
          FSRGPGLGPC LRIVGTAARA LAQSLDVPLV GVNHMVAHLE IGRHTSFSSP
          FSQGPGLGPC LRTVGTAARA LSQALDVPLV GVNHMVAHLE IGRHTSFDSP
          FSRGPGLGPC LRIVGTAARA LSQALEVPLV GVNHMVAHLE IGRHTAFDSP
          FSRGPGLGPC LRTVGTAARA LSQSLEVPLV GVNHMVAHLE IGRHTAFDSP
          FSRGPGLGPC LRIVGTAARA LSQAMDVPLV GVNHMVAHLE IGRHTAFDAP
          FSRGPGLGPC LRVVGTAARA LSQALSVPLV GVNHMVAHLE IGRHTSFDAP
          YSQGPGLGPC LRVGATAART LALTLEVPLA PVNHCVAHVE IGKLAAFDEP
          FSMGPGLGPC LRVVATAARA FSIKYGIPLI GVNHPLGHVE IGRKLSAKDP
          FSMGPGLGPC LRVVSTAARA LSIKYSKPLL GVNHPLGHVE IGRKLSARDP
          FSMGPGLGPS LRVTSTAART LAVTLKRPII GVNHPLGHIE IGKRLSAQDP
          FAKGPGLGPA LRTVATAARS LSQNIGVPLI GVNHCIGHVE IGKLTTAKDP
          FSQGPGLGPS LRVSATAARA LALSLNKPII GVNHCVGHVE IGKLTTAKDP
          FSQGPGLGPS LRVTATTGRA LALSLKKPII GVNHCVSHVE IGKLKTALDP
          FSLGPGLGPS LRVTATTARA LSLSINKPII GVNHCIGHVE IGKLTTAVDP
          FSLGPGLGPS LRVTATTARA LSLSINKPII GVNHCIGHVE IGKLTTAVDP
          FSLGPGLGPS LRVTATTARA LSLSINKPII GVNHCISHVE IGKLKTAVDP
          FSLGPGLGPS LRVTATTARA LSLSINKPII GVNHCISHVE IGKLKTALDP
          FSLGPGLGPS LRVTATTARA LSLSINKPII GVNHCISHVE IGKLKTAVDP
          FSQGPGLGPS LRVSATAGRA LALSLKKPII GVNHCVGHVE IGKLTTAKDP
          FSQGPGLGPS LRVTATAARA LSLSLKKPII GVNHCIGHVE IGKLTTAKDP
          FSQGPGLGPS LRVTATVART LALTLNKPII GVNHCIAHIE IGKLKGLEDP
          FSQGPGLGPC LRVTATAART LSLALKKPII GVNHCVAHIE IGKLTTAEDP
          FSQGPGLGPS LRITATVART LSLTLKKPII GVNHCIAHIE IGKLTTAEDP
          FSQGPGLGPS LRVTATVART LALTLKKPII GVNHCIAHIE IGKLTTAEDP
          FSQGPGLGPS LRVTATVART LSLTLKKPII GVNHCIAHIE IGKLTTAEDP
          FSQGPGLGPS LRVTATVART LSLALKKPII GVNHCIAHIE IGKLTTAEDP
          FSQGPGLGPC LRTVATAARV LSVKLNIPIV GVNHCIAHLE IGRFSTAEDP
          FSQGPGLGPC LRTVATAARV MSLKLKVPIV GVNHCIAHLE IGRFTTAEDP
          FSQGPGLGPC LRTAATAARA LSVTLNKPII GVNHCISHLE IGVAKTARDP
          FSMGPGLGPC LRVAGTAARS LAFTLGVPIV GVNHCISHIE IGNATTCHDP
          FSMGPGLGPC LRVAATAARS LSSRLNIPIV GVNHCIAHIE IGNATTCHDP
          FSQGPGLGPA LRVVATAARA LALRYSKPIV GVNHCIAHVE VSKLYGVRDP
          FSQGPGLGPA LRVVATAARA LALRYNKPIV GVNHCIAHVE VTKMFGIKDP
          FSQGPGLGPC LRVVATAARA LAIKYGKPIV GVNHCIAHVE ITKMFGVKDP
          FSQGPGLGPC LRVVATAARA LAIKYRKPIV GVNHCIAHVE ITKMFGVRDP
          FSQGPGLGPS LRVVATAARA LAIKHNKPII GVNHCIAHVE IAKMFGVKDP
          FSQGPGLGPA LRVVATAARA LAIKYNKPIV GVNHCIAHVE ITKMFGVKDP
          FSQGPGLGPA LRVVATAARA LAIKYGKPIV GVNHCIAHVE ITKMFGVKDP
          FSQGPGLGPA LRVVATAARA LAIKYNKPIV GVNHCIAHVE ITKMFGVKDP
          FSQGPGLGPA LRVVATAARA LAIKYNKPIV GVNHCIAHVE ITKMFGVKDP
          FSQGPGLGPA LRVVATAARA LAIKYNKPIV GVNHCIAHVE ITKMFGVKDP
          FSQGPGLGPA LRVVATAARA LAIRYNKPIV GVNHCIAHVE ITKMFGVKDP
          FSQGPGLGPA LRVVATAARA LAIRYNKPIV GVNHCIAHVE ITKMFGIKDP
          FSQGPGLGPA LRVVATAARA LAIRYNKPIV GVNHCIAHVE ITKMFGVKDP
          FSQGPGLGPA LRVVATAARA LAIKYNKPIV GVNHCIAHVE ITKMFGVKDP
          FSQGPGLGPA LRVVATAARA LAIKYNKPIV GVNHCIAHVE ITKMFGVKDP
          FSQGPGLGPA LRVVATAARA LAIKYKKPIV GVNHCIAHVE ITKMFGVKDP
          FSQGPGLGPA LRVVATAARA LAIKYRKPIV GVNHCIAHVE ITKMFGVKDP
          FSQGPGMGPC LRIGATVARA LALRLEKPLV GVNHCLAHVE IGRWKTASDP
          FSQGPGLGPC LRIVATAART LALKLGKPLV GVNHCLAHVE VGKWTTAKNP
          FSQGPGMGPC LRIVATAARV LALRLKKPLV GVNHCLAHVE VGRWKTAEDP
          FSQGPGLGPC LRVVATVARF LALKFNKPLV GVNHCLAHVE VGRWKTAKNP
          FSQGPGMGPC LRVVATAARL LAIKLEKPLV GVNHCLAHVE VGRWQTARKP
          FSQGPGMGPC LRVVATAARL LAIKLEKPLV GVNHCLAHVE VGRWQTARKP
          FSQGPGMGPC LRVVATAART LALKLGKPLV GVNHCLAHVE VGRWKTAKEP
          FSRGPGLGPC LRTVATAARA LALAYDVPLM GVNHCVAHIE VGRWQTCHDP
          FSQGPGLGPC LRTVATAARA LSLAYDVPLI GVNHCVAHIE VGRWQTCRDP
          FSQGPGLGPC LRTVATAARA LALAYDVPLM GVNHCIAHIE VGRWQTCRDP
          FSQGPGLGPC LRTVATAARA LSLRFDIPLV GVNHCVAHIE VGKWQSARDP
          FSQGPGLGPC LRTVATAARA LALRFGVPLV GVNHCIAHIE VGKWKTAADP
          FSQGPGLGPC LRTVATAARV LALKLNVPLV GVNHCIAHIE IGKWKTARDP
          FSQGPGLGPC LRTVATAARM LSLTLDIPII GVNHCIAHIE VGKWKTAKDP
          FSQGPGLGQC LRTVATAARA LSISLNVPLI GVNHCIAHIE VGRWKTCEDP
          FSRGPGLGPC LRTVATAARM LSLSLGIPLI GVNHCIAHIE IGIWRTSKDP
          FSQGPGLGPC LRTVATAARM LSLSLGIPLV GVNHCIAHIE IGIWRTAKDP
          FSQGPGLGPC LRTVATAARM LGLSLGIPLI GVNHCIAHIE IGIWKTAKDP
          FSQGPGLGPC LRTVATAARM LGLSLGIPLI GVNHCIAHIE IGIWKTAKDP
          FSQGPGLGPC LRTVATAARM LGLSLGIPLI GVNHCIAHIE IGIWKTAKDP
          FSQGPGLGPC LRTVATAARM LGLSLGIPLI GVNHCIAHIE IGIWKTAKDP
          FSQGPGLGPC LRTVATAARM LGLSLGIPLI GVNHCIAHIE IGIWKTAKDP
          FSQGPGLGPC LRTVATAARM LGLSLGIPLI GVNHCIAHIE IGIWKTAKDP
          FSQGPGLGPC LRTVATAARM LGLSLGIPLI GVNHCIAHIE IGIWKTAKDP
          FSQGPGLGPC LRTIATAARM LSLSLDIPLI GVNHCIAHIE IGIWRTARDP
          FSQGPGLGPC LRTVATAARM LSLSLGIPLI GVNHCIAHIE IGIWRTAKDP
          FSQGPGLGPC LRTVATAARM LSLSLGIPLI GVNHCIAHIE IGIWRTAKDP
          FSQGPGLGPC LRTVATAARM LSLSLGIPLI GVNHCIAHIE IGIWRTAKDP
          FSQGPGLGPC LRTVATAARM LSLSLGIPLL GVNHCIAHIE IGVWRTATDP
          FSQGPGLGPC LRTVATAARM LSLSLGIPLL GVNHCIAHIE IGVWRTATDP
          FSQGPGLGPC LRTVATAARM LSLSLGIPLI GVNHCIAHIE IGIWRTAKDP
          FSQGPGLGPC LRTVATAARM LSISLGVPLI GVNHCIAHIE VGIWRTAKDP
          FSQGPGLGPC LRTVATAARM LSISLGVPLI GVNHCIAHIE VGIWRTAKDP
          FSQGPGLGPC LRTVATAARM LSISLGVPLI GVNHCIAHIE IGIWRTATDP
          FSQGPGLGPC LRTVATAARM LSISLGVPLI GVNHCIAHIE IGIWRTATDP
          FSQGPGLGPC LRTVATAARM LSISLGVPLI GVNHCIAHIE IGIWRTATDP
          FSQGPGLGPC LRTVATAARM LSISLGIPLI GVNHCIAHIE IGIWRTAMDP
          FSQGPGLGPC LRTVATAARM LSISLGIPLI GVNHCIAHIE IGIWRTAMDP
          FSQGPGLGPC LRTVATAARM LSISLGVPLI GVNHCIAHIE IGIWRTATDP
          FSQGPGLGPC LRTVATAARM LSISLGVPLI GVNHCIAHIE IGIWRTATDP
          FSQGPGLGAC LRTVATAARM LAIKFNVPLV GVNHCLAHIE VGRWKTAGDP
          FSQGPGLGAC LRTVATASRA LSLSLGLPLI GVNHCLAHIE VGRWKTARDP
          FSQGPGLGAC LRTVATAARA LSLSLEIPLV GVNHCVAHVE IGRWKTAKDP
          FSQGPGLGAC LRTVATSARA LALSLDIPLV GVNHCIGHVE IGRWKTAVDP
          FSQGPGLGAC LRTVATSARA LAMSLDVPMV GVNHCIAHIE IGRWKTATDP
          FSIGPGLGPS LRIAATTART LALKLGVPLI GVNHCVAHVE IGRWYTFADP
          FSQGPGLGPC LRIVGTAARA LALSFDVPLI GVNHCVAHVE IGRFASFDDP
          FSQGPGLGPC LRTVATAARA LAVARNLPLI GVNHCVAHVE IGRFTTCEDP
          FSQGPGLGPC LRTVATAARS LALALDVPLV GVNHCVAHVE IGCFATCKDP
          FSQGPGLGPC LRTVATAARS LALALEVPLI GVNHCVAHVE IGSWATCRDP
          FSQGPGLGPC LRTVGTAARS LALALDVPLI GVNHCVAHVE IGRWQCCDDP
          FSMGPGLGPC LRTVATAARA LALALDVPLV GVNHCVAHVE IGRFATARDP
          FSQGPGLGPS LRTVATAARA LSIALDVPLV GVNHCVAHVE IGRWATFSDP
          FSQGPGLGPA LRIVASSARS LALSLGIPIV GVNHCIGHVE IGKLDTAKNP
          FSRGPGLGPA LRIVATSART LALSINKPII GVNHCIGHIE IGKLTTATNP
          FARGPGLGPA LRTVATAARS LALSLDVPIV GVNHCIGHIE IGRLTTCQDP
          FARGPGLGPA LRTVATAARS LALSLDVPIM GVNHCIGHIE IGRLTTCQDP
          FSRGPGLGPA LRTVATAARS LSLMLKIPIV GVNHCIGHVE IGKLTTAVDP
          FSRGPGLGPA LRTVATAARS LALSLNIPIV GVNHCIGHVE IGRLTTAEDP
          FSKGPGLGPA LRSVATAART LALGLKVPIV GVNHCIAHIE IGRLTTAEDP
          FSRGPGLGPA LRTVATAART LAISLKIPIV GVNHCIGHIE IGRLTTASDP
          FSRGPGLGPA LRTVATAART LALSLDVPIV GVNHCIGHIE IGRLTTASDP
          FSRGPGLGPA LRTVATAART LALSLDVPIV GVNHCIGHIE IGRLTTASDP
          VSLGPGIGPA LRVGATIARA LSLKYDIKLV PVNHGIAHIE IGRFTTSKDP
          VALGPGIGPA LRVGATVARA LALSFNKKLI PVNHGIAHIE IGMYSTAKDP
          VALGPGMGPT LRVGAVVARA LSLRFNKKLV PVNHGIGHIE IGYLTTAKDP
          IALGPGMGPT LRVGAVVARA LALKFKKNLV PVNHGIGHIE IGYLTTARDP
          VALGPGMGPA LRIGAVVARA LALKYNRKLI PVNHGIGHIE IGYLTTAKDP
          ---------- MRVGATLARA IALKYNKKLV PVNHGIGHIE IGYLTTARDP
          VALGPGIGPA LRVGATLARA IALKYNKKLV PVNHGIGHIE IGYLTTARDP
          VALGPGIGPA LRVGATLARA LSLKYNKKLV PVNHSIGHIE IGYLTTAKDP
          VALGPGIGPA LRVGATLARA LSLKYNKKLV PVNHGIGHIE IGYLTTAKDP
          VALGPGIGPA LRVGATLARA LSLKYNKKLV PVNHGIGHIE IGYLTTAKDP
          VALGPGIGPA LRVGATLARA LSLKYNKKLV PVNHGIGHIE IGYLTTAKDP
          VALGPGIGPA LRVGATLARA LSLKYNKKLV PVNHGIGHIE IGYLTTAKDP
          VALGPGIGPA LRVGATLARA LSLKYNKKLV PVNHGIGHIE IGYLTTAKDP
          VALGPGIGPA LRVGATLARA LSLKYNKKLV PVNHGIGHIE IGYLTTAKDP
          YSAGPGLGPA LRIGAVLARA LSVKLGKPLV PVHHGVAHIE IARALTSCDP
          YSAGPGLGPA LRMGAVLARS LAVKYRRPLV PVHHGIAHIE IARYSTSCDP
          YSAGPGLGPA LRVGAVFARA LAIKLGVPLV PVHHGVAHVE IARYATSCDP
          YAAGPGLGPA LRIGAVLARA LAIKLGIPLV PVHHGVAHIE VARYTTACDP
          YAAGPGLGPA LRIGAVFARA LAIKLGVPLV PVHHGIAHIE VARYTTSCDP
          YAAGPGLGPA LRVGAVLARA IAIKLGVPIV PVHHGIAHIE IARYATSCDP
          YAAGPGLGPA LRVGAVLARA IAIKLGVPIV PVHHGIAHIE IARYATSCDP
          FSMGPGLGPA LRVGATLARA IAIKFGKPLV PVHHGVAHVE VARWSVFRDP
          FSQGPGLGPA LRVGATVARF IAIKYGKPLV PVHHGVAHIE IAKMTTAKDP
          VAVGPGIGPC LRVGATIARF LSKYFNIPLT PVNHAVAHIE IGKLFSFNDP
          VSIGPGIGPC LRVGVTLARF LSKYYGIPFV PVNHAVAHIE IGKLYSFNDP
          YSMGPGLGPC LRVSASVARF IASYYGKPLV PVNHAVAHIE VGRLFSLEDP
          VALGPGLGPC LRVGASLARF LSSYYNIPLI PVNHAVAHIE IGKFLFFKDP
          VALGPGLGPC LRVGASLARF LSSYYNKPLI PVNHAVAHIE IGKFLSFKDP
          IALGPGLGPC LRIGASVARA LSIYLGKPLV PVNHAVAHVE IGIKMTLRDP
          VALGPGMGPC LRVGATLARY LALKFGKPLV PVNHAIAHLE ISRLTTLEDP
          YSAGPGLGPC LRTGAVMARA LAAFYEKPLV PVNHSLAHIE IARAVTFSKP
          VALGPGLGPA LRVGATIARG LAAYYGKPLV PVNHAVAHIE IARLYTLGDP
          VALGPGMGPA LRVGATVARA LSAKYGKPLV PVNHAVAHVE AARFTTLRDP
          VALGPGMGPQ LRVGATVARA MAAALKVPLV PVNHAVAHLE VARYTTLRDP

          ---------R SKVHGFRSRM SSKN------ --------GR LVLARRR---
          ---------H SKVHGFRKRM STKN------ --------GR KVLARRR---
          LVLLVSGGHQ WRVFGETLDI TLGQLLDQFG RSIGFASPCG KNIEELALPY
          LFVYVSGANS WFLVGETLDM GVGNLIDKVA RDLGLEFPGG PKIEELALPY
          VILYVSGGNR YVVLGETLDI GLGNAQDRLG REVGLPFPPG PIMDKI-LPY
          VCLNASGANR YRVLGETMDT GVGNALDKVA RHAGLSHPGG PKLEELALPY
          VCLNASGANQ YQVLGETMDT GVGNAIDKFT RHLGWNHPGG PKVEAAALPY
          VCLNTSGANR YRVLGETMDA GVGNAIDKFT RHVGWDHPGG PKVEAAALPY
          VCLNASGANR YRVLGETMDT GIGNAIDKFT RHVGWSHPGG PKVEREALPH
          VCLNASGANR YRVLGETMDT GVGNAIDKFT RHVGWSHPGG PKVESHALPY
          VCLNASGANR YQVLGETMDT GVGNALDKFA RHLDWGHPGG PKIEAAALPY
          VCLNASGANR YRVLGETMDT GVGNAIDKFT RHVGWTHPGG PKVERAALPY
          VCLNASGANR YRVLGETMDT GVGNSIDKFT RHVGWTHPGG PKVEQAALPY
          VCLNASGANR YRVLGETMDT GVGNALDKFT RHVGWTHPGG PKVEAAALPY
          VCLNASGANR YRVLGETMDT GVGNALDKFT RHVGWTHPGG PKVEAHALPY
          ICLNASGANR YRVLGETMDT GVGNAIDKFT RHVGWSHPGG PKVEDHALPY
          VCLNASGANR YRVLGETMDT GVGNAIDKFT RHIGWSHPGG PKVEQHALPY
          VCLNASGANR YRVLGETMDT GVGNAIDKFT RHIGWSHPGG PKVEQHALPY
          VCLNASGANR YRVLGETMDT GVGNAIDKFT RHIGWSHPGG PKVEQHALPY
          VCLNASGANR YRVLGETMDT GVGNAIDKFT RHLGWSHPGG PKVEKRALPY
          VCLNASGANR YRVLGETMDT GVGNAIDKFT RHLGWSHPGG PKVEQRALPY
          VCLNASGANR YRVLGETMDT GVGNAIDKFT RHVGWSHPGG PKVEAAALPY
          VCLNASGANR YRVLGETMDT GVGNAIDKFT RHVGWSHPGG PKVEAAALPY
          VCLNASGANR YRVLGETMDT GVGNAIDKFT RHVGWSHPGG PKVEAAALPY
          VCLNASGANR YRVLGETMDT GVGNAIDKFT RHVGWSHPGG PKVEDAALPY
          VCLNASGANR YRVLGETMDT GVGNAIDKFT RHVGWSHPGG PKVEAAALPY
          VCLNASGANR YRVLGETMDT GVGNAIDKFT RHVGWSHPGG PKVEAAALPY
          VCLNASGANR YRVLGETMDT GVGNAIDKFT RHVGWSHPGG PKVEEAALPY
          VCLNASGANR YRVLGETMDT GVGNAIDKFT RHVGWSHPGG PKVEAAALPY
          VCLNASGANR YRVLGETMDT GVGNAIDKFT RHVGWSHPGG PKVEEAALPY
          VTLYVSGGNR YRVFGETLDL PVGNMLDTFA RKVGLPHPGG PEIERLALPY
          IMLYISGGNS YKVLGETMDI GLGNLLDKLA RDVGIPFPGG PKIEEFALPY
          IMLYISGGNR YRVLGETMDI GLGNMLDKFA RDLGIPFPGG PVIERMALPY
          VMLYVSGGNR YRVLGETLDI GIGNMIDKFA RYAGIPFPGG PEIEKLALPY
          LTLYTSGGNR YRIIGETLDI AIGNCLDQFS RDIGLGHPGG PIVEKHALPY
          LTLYVSGGNK YRVIGETHDI AIGNCLDQFA RSCGLPHPGG VYIEQMALPY
          LTLYVSGGNK YRVIGETLDI AIGNCLDQFA RYCNLSHPGG VFVEQYALPY
          LTLYVSGGNK YRVIGETLDI AIGNCLDQFA RHCNLPHPGG VYVEKFALPY
          LTLYVSGGNK YRVIGETLDI AIGNCLDQFA RHCNLPHPGG VYVEKFALPY
          LTLYVSGGNK YRVIGETLDI AIGNCLDQFA RHCNMPHPGG VYVEKYALPY
          LTLYVSGGNK YRVIGETLDI AIGNCLDQFA RHCNMPHPGG VYVEKYALPY
          LTLYVSGGNK YRVIGETLDI AIGNCLDQFA RHCNMPHPGG VYVEKYALPY
          LTLYVSGGNR YRVFGETLDI AIGNCLDQFA RNCGLPHPGG VFVEQKALPY
          LTLYVSGGNR YRVFGETLDI AIGNCLDQFA RNCALPHPGG VYVEKLALPY
          LTLYVSGGNK YRVFGETLDI AIGNCLDQFA RYCNLPHPGG PYIEELALPY
          LTLYVSGGNK YRVFGETLDI AIGNCLDQFA RFCNLPHPGG PYVEKLALPY
          LTLYVSGGNR YRVFGETLDI AVGNCLDQFA RYANLPHPGG PQIEELALPY
          LTLYVSGGNR YRVFGETLDI AVGNCLDQFA RYINLPHPGG PYIEELALPY
          LTLYVSGGNK YRVFGETLDI AVGNCLDQFA RYVNLPHPGG PYIEELALPY
          LTLYVSGGNK YRVFGETLDI AVGNCLDQFA RYIYLPHPGG PYIEELALPY
          VMLYVSGGNR YRVFGETLDI GVGNMLDKLA REMGIPFPGG PRIEKLALPY
          VMLYVSGGNR YRVFGETLDI GVGNMLDKLA REMGVPFPGG PRLEKLALPY
          VLLYASGGNK YRIFGETLDI GIGNMFDKLG RELGLGYYAG PKVEQLALPY
          CLLYASGGNR YRIFGETQDV GVGNMFDKLG RDLGLGFYAG PKIEELALPY
          AMLYASGGNR YRIFGETHDV GIGNMLDKLG RELGLGFYAG PTIEKLALPY
          VGLYVSGGNR YRVFGETLDI GIGNAIDTFA RELGIGFPGG PKIEKLALPY
          VGLYVSGGNR YRVFGETLDI GIGNAIDTFA REIGLGFPGG PKIEKLALPY
          VGLYVSGGNR YRVFGETLDI GIGNALDTFA REIGLGFPGG PKIEKLALPY
          VGLYVSGGNR YRVFGETLDI GIGNAIDTFA RELGIGFPGG PRIEKLALPY
          VGLYVSGGNR YRVFGETLDI GIGNAIDTFA REIGIGFPGG PKIEKLALPY
          VGLYVSGGNR YRVFGETLDI GIGNAIDTFA RELGIGFPGG PKIEKLALPY
          VGLYVSGGNR YRVFGETLDI GIGNAIDTFA RELGIGFPGG PKIEKLALPY
          VGLYVSGGNR YRVFGETLDI GIGNAIDTFA RELGIGFPGG PKIEKLALPY
          VGLYVSGGNR YRVFGETLDI GIGNAIDTFA RELGIGFPGG PKIEKLALPY
          VGLYVSGGNR YRVFGETLDI GIGNAIDTFA RELGIGFPGG PKIEKLALPS
          VGLYVSGGNR YRVFGETLDI GIGNAIDTFA RELGLGFPGG PKIEKLALPY
          VGLYVSGGNR YRVFGETLDI GIGNAIDVFA RELGLGFPGG PKLEKLALPY
          VGLYVSGGNR YRVFGETLDI GIGNALDVFA RELGLGFPGG PKIEKLALPY
          VGLYVSGGNR YRVFGETLDI GIGNALDVFA RELGLGFPGG PKIEKLALPY
          VGLYVSGGNR YRVFGETLDI GIGNALDVFA RELGLGFPGG PKIEKLALPY
          VGLYVSGGNR YRVFGETLDI GIGNAIDVFA RELGLGFPGG PKLEKLALPY
          VGLYVSGGNR YRVFGETLDI GIGNAIDVFA REIGLGFPGG PKLEKLALPY
          VTLYVSGGNR YRVFGETLDI GIGNAIDKFA RYIGLPHPGG PEIEKLAMPY
          VAVYVSGGNR YRVFGETLDI GLGNAIDKLA RYMGLPHPGG PKIEELALPY
          IALYVSGGNR YRVFGETLDI GLGNALDKLA RYMGLKHPGG PKIEELALPY
          VTLYVSGGNR YRVFGETLDI GIGNALDKLA RHMGLSHPGG PKIEELALPY
          VSLYVSGGNR YRVFGETLDI GIGNALDKLA RHMGLKHPGG PKIEELALPY
          VSLYVSGGNR YRVFGETLDI GIGNALDKLA RHMGLKHPGG PKIEELALPY
          VTLYVSGGNY YRVFGETLDI GIGNALDKLA RHMGLKHPGG PKIEKLALPY
          VVLYVSGANR YRVFGETLDI GIGNALDKFG RHLGLQHPGG PKIEALALPY
          VTLYVSGANR YRIFGETLDI GIGNALDKFG RFIGLQHPGG PKIEALAMPY
          VTLYVSGANR YRIFGETLDI GIGNALDKFG RFLGLQHPGG PKIEALALPY
          AVIYVSGANR YRIFGETLDI SVGNAIDKFA RSVGLAHPGG PKVEELALPY
          VVLYVSGGNR YRIFGETLDI SVGNALDKFA RQVGLPHPGG PKLEALALPY
          AVLYVSGGNR YRIFGETLDI SVGNMLDKFA RSVGLPHPGG PRIEELALPY
          VVLYVSGANK YRVFGETLDV GIGNALDKFA RSAGLNHPGG PRIEKHALPY
          VVLYVSGANR YRIFGETLDI GIGNALDKFA RNVNLSHPGG PKIEEYAMPY
          VVVYVSGANR YRVFGETLDI GLGNALDKFA RGAGLPHPGG PKIEMYALPY
          VVLYVSGANR YRVFGETLDI GLGNALDKFA RGAGLPHPGG PKIEACALPY
          VVLYVSGANR YRVFGETLDI GLGNALDKFA RGAGLPHPGG PKIEAYALPY
          VVLYVSGANR YRVFGETLDI GLGNALDKFA RGAGLPHPGG PKIEAYALPY
          VVLYVSGANR YRVFGETLDI GLGNALDKFA RGAGLPHPGG PKIEAYALPY
          VVLYVSGANR YRVFGETLDI GLGNALDKFA RGAGLPHPGG PKIEAYALPY
          VVLYVSGANR YRVFGETLDI GLGNALDKFA RGAGLPHPGG PKIEAYALPY
          VVLYVSGANR YRVFGETLDI GLGNALDKFA RGAGLPHPGG PKIEAYALPY
          VVLYVSGANR YRVFGETLDI GLGNALDKFA RGAGLPHPGG PKIEAYALPY
          VVLYVSGANR YRVFGETLDI GLGNALDKFA RRAGLPHPGG PKIEACALPY
          VVLYVSGANR YRVFGETLDI GLGNALDKFA RRAGLPHPGG PKIEACALPY
          VVLYVSGANR YRVFGETLDI GLGNALDKFA RRAGLPHPGG PKIEACALPY
          VVLYVSGANR YRVFGETLDI GLGNALDKFA RRAGLPHPGG PKIEACALPY
          VVLYVSGANR YRVFGETLDI GLGNALDKFA RGAGLPHPGG PKIEACALPY
          VVLYVSGANR YRVFGETLDI GLGNALDKFA RGAGLPHPGG PKIEACALPY
          VVLYVSGANR YRVFGETLDI GLGNALDKFA RGAGLSHPGG PKIEACALPY
          VVLYVSGANR YRVFGETLDI GLGNALDKFA RKAGLPHPGG PKIEAYALPY
          VVLYVSGANR YRVFGETLDI GLGNALDKFA RKAGLPHPGG PKIEAYALPY
          VVLYVSGANQ YRVFGETLDI GLGNALDKFA RGANLPHPGG PKIEAYALPY
          VVVYVSGANR YRVFGETLDI GLGNALDKFA RGANLPHPGG PKIEAYALPY
          VVVYVSGANR YRVFGETLDI GLGNALDKFA RGANLPHPGG PKIEAYALPY
          VVLYVSGANR YRVFGETLDI GLGNALDKFA RGANLPHPGG PKIEAYALPY
          VVLYVSGANR YRVFGETLDI GLGNALDKFA RGANLPHPGG PKIEAYALPY
          VVLYVSGANR YRVFGETLDI GLGNALDKFA RGANLPHPGG PKIEAYALPY
          VVLYVSGANR YRVFGETLDI GLGNALDKFA RGANLPHPGG PKIEAYALPY
          VTLYVSGANR YRVFGETLDI GLGNAFDKFA RNAGLSHPGG PKIEQFALPY
          VTLYVSGANK YRVFGETLDI GLGNALDKFA RSAGLTHPGG PKIEELAMPY
          VVLYASGANK YRVFGETLDI GVGNALDKFA RSAGLSHPGG PQIEMYALPY
          VVLYVSGGNK YRIFGETLDI GIGNALDKFA RGAGLTHPGG PKVEEYAMPY
          VVLYVSGGNK YRIFGETLDI GIGNALDKFA RGAGLSHPGG PKVEAYAMPY
          IVLYASGANK YRIFGETLDI GLGNALDKFA RSHNLPHPGG PIIEKMALPY
          VVLYASGANR YRIFGETLDI GIGNAIDKFA RSKGLPHPGG PEIERIALPY
          IVLYASGANR YRIFGETLDI GIGNALDKFA RSKNLPHPGG PLIEKFALPY
          IVLYASGANR YRIFGETLDV GIGNALDKFA RAKNFPHPGG PHIEAQALPY
          IVLYASGANR YRIFGETLDI GIGNALDKFA RAKDLPHPGG PLIEAQALPY
          IVLYASGANR YRIFGETLDI GIGNAIDKFA RSRDLPHPGG PLVEKLALPY
          IVLYASGANR YRIFGETLDI GLGNALDKFA RSRGLPHPGG PEVERLALPY
          IVLYASGANR YRIFGETLDI GLGNGLDKFA RSHDLPHPGG PAIERLALPY
          VTLYVSGGNR YRIFGETLDI AIGNCLDHFG RETGLGHPGG PVVEKLALPY
          VTLYVSGGNR YRIFGETLDI AVGNCLDHFG RETGLGHPGG PVIEKLALPY
          LTLYVSGGNR YQIFGETLDI AIGNCLDQFA RTVGLGHPGG PRVEELALPY
          LTLYVSGGNR YQIFGETLDI AIGNCLDQFA RTVGLGHPGG PRVEELALPY
          VTLYVSGGNR YRVFGETLDV AMGNCLDQFS RSVGLGHPGG PKVEKMALPY
          VTLYVSGGNR YRVFGETLDI AMGNCIDQFS RSVGLGHPGG PVVEKLALPY
          VSLYVSGGNR YRVLGETLDI AVGNLLDQFC REVGLGHPGG PIVEKLALPY
          LSLYVSGGNR YRVFGETLDI AVGNMLDQFA REAGLGHPGG PVIEGLALPY
          VSLYVSGGNR YRVFGETLDI AVGNMLDQFA RESGLGHPGG PVIEQLALPY
          VSLYVSGGNR YRVFGETLDI AVGNMLDQFA RESGLGHPGG PVIEQLALPY
          LILYLSGGNK YRIFGETLDI ALGNMLDTFV REVGLAPPGV HQIDLCALPY
          LILYLSGGNK YRVFGETLDI ALGNMIDVFV REAGLAPPGV HQIDICALPY
          LILYLSGGNR FRIFGETLDI ALGNMMDTFV REVGLAPPGK HKIDICALPY
          LILYLSGGNR FRIFGETLDI ALGNMMDTFV REIGLAPPGK HKIDICALPY
          LILYLSGGNK FRIFGETLDI ALGNMMDVFV REVNLAPPGK HVIDICALPY
          LILYLSGGNR FRVFGETLDI ALGNMMDVFV REVSLAPPGI HVIDICALPY
          LILYLSGGNR FRVFGETLDI ALGNMMDVFV REVSLAPPGI HVIDICALPY
          LILYLSGGNR FRIFGETLDI ALGNMMDVFV REVNLAPPGK HAIDICSLPY
          LILYLSGGNR FRIFGETLDI ALGNMMDVFV REVNLAPPGK HAIDICSLPY
          LILYLSGGNR FRIFGETLDI ALGNMMDVFV REVNLAPPGK HAIDICSLPY
          LILYLSGGNR FRIFGETLDI ALGNMMDVFV REVNLAPPGK HAIDICSLPY
          LILYLSGGNR FRIFGETLDI ALGNMMDVFV REVNLAPPGK HAIDICSLPY
          LILYLSGGNR FRIFGETLDI ALGNMMDVFV REVNLAPPGK HAIDICSLPY
          LILYLSGGNR FRIFGETLDI ALGNMMDVFV REVNLAPPGK HAIDICSLPY
          LVLLISGGHR YRVFGETLDM AVGNAIDKFA REVGLGYPGV PAVERCALPI
          LVLLISGGHR YRVFGETLDL AIGNAIDKFA REVGLGYPGV PAVEKCALPM
          LVLLISGGHR YRVFGETLDV AIGNAIDMFA REVGLGFPGV PAVEKCAFPM
          LVVLVSGGHR YRVFGETLDV AIGNAIDVFA REVGLGFPGV PAVEKCAFPM
          LVLLISGGHR YRIFGETLDV AIGNAIDMFA REVGLGFPGV PAVEKCAFPM
          LVVLISGGHR YRVFGETLDV AIGNAIDMFA REAGLGFPGV PAVERCGFPM
          LVVLISGGHR YRIFGETLDV AIGNAIDMFA REAGLGFPGV PAVERCGFPM
          LVLLVSGGHS YGVFGETIDM AVGNALDYFA RSVGLPNPGV PHLEECALPY
          LVLLVSGGHR YRVFGETMDI SVGNCLDMFA RFLGLPNPGV PHLEECALPY
          VIVYVSGGNQ YRVMGETLDI PLGNLFDTFT REIGIAPPGK HAIDVCALPY
          VIVYVSGGNR FRVMGETLDI PLGNLFDTFA REIGIAPPGR HAVDICALPY
          LVIYVSGGNG YRVLGETLDI PLGNLLDTFA REVGIAPPGK HAVDICALPY
          LIIYVSGGNR YRILGETLDI PIGNLLDTFA REIGLAPPGK HQVDICALPY
          LIIYVSGGNR YRILGETLDI PIGNLLDTFA REIGVAPPGK HQVDICALPY
          VVVYLSGGNR YRVFGETLDI ALGNLLDTFA REVNLGPPGI HVVDRCALPY
          VFVYVAGGNR YRVFGETLDI PLGNCLDTFA REVGLGFPGV PRVEELALPY
          VAIYVSGGSR YRVYGETLDI GLGNLLDTFA REVGIGPPGV HVVELCSLPY
          VVLYVSGGNR YRVFGETLDI ALGNLLDTFA RDAGIAPPGL HIVDRCALPY
          VALYVAGGNR YRTFGETLDI ALGNLLDTFA REAGIAPPGL HAVDRCAIPY
          VILYVSGGNR YRVFGETLDM ALGNLLDTFA REVKLGPPGN HVVDACAFPY

          ---------- ---------- ---------- ---------- ----------
          ---------- ---------- ---------- ---------- ----------
          SVKGNDVSFS GLLSATACYS LQETAFAMIA EAVERALSFT RKKELMIVGG
          TIKGLNLQLG GIYTYIIAYS LQEWVFALIL EIAERAMHML DKKELILTGG
          TVKGMDLSFS GLLTESIVWS FMEVAFSMTV EVAERALALT GKEELLLVGG
          VVKGMDFSFA GIVTAAVACS LQETIFAMLT EVAERALSLT GSDELVLGGG
          VVKGMDFSFS GIMSAAVCTG LQETIFAMLT EVAERALSLT GSNELVLGGG
          VVKGMDFSFS GISSAAICFS LQEHVFAMLT EVSERALSLT GADELVLGGG
          VVKGMDFSFS GITSAAVCCG LQETTFAMLT EVAERALSLA GGDELVLGGG
          VVKGMDFSFS GIMSAAVCCG LQETIFAMLA EVSERALSLT GADELVVGGG
          VVKGMDFSFS GIMSAAVCFS LQEHVFAMLT EVSERALSLT GSDELVLGGG
          VVKGMDFSFS GIMSAAVCCG LQETIFAMLT EVAERALSLT GTDELVLGGG
          VVKGMDFSFS GIMSAAICVG LQETIFAMLT EVAERALSLT GTDELVLGGG
          VVKGMDFSFS GIMSAAICAG LQETVFAMLT EVAERALSLT GTDELVLGGG
          VVKGMDFSFS GIMSAAVCRG LEEHVFAMLT EVAERALSLT GRDELVLGGG
          VVKGMDFSFS GIMSAAVCRG LEETIFAMLT EVAERALSLT DADELVLGGG
          VVKGMDFSFS GIMSAAVCRG MEETIFAMLT EVSERALSLT GADELVLGGG
          VVKGMDFSFS GIMSAAVCCG MEETIFAMLT EVSERALSLT GADELVLGGG
          VVKGMDFSFS GIMSAAVCRG MEETIFAMLT EVSERALSLT GADELVLGGG
          VVKGMDFSFS GIMSAAVCYS LQENIFAMLT EVAERALSLT DADELVLGGG
          VVKGMDFSFS GIMSAAVCYS LQENIFAMLT EVAERALSLT DADELVLGGG
          VVKGMDFSFS GIMSAAVCAG LQETIFAMLT EVAERALSLT GRDELVLGGG
          VVKGMDFSFS GIMSAAICYS LQETIFAMLT EVAERALSLT GSDELVLGGG
          VVKGMDFSFS GIMSAAICYS LQENIFAMLT EVAERALSLT GSDELVLGGG
          VVKGMDFSFS GIMSAAVCYS LQENIFGMLT EVSERALSLT GSDELVLGGG
          VVKGMDFSFS GIMSAAVCYS LQENIFGMLT EVSERALSLT GSDELVLGGG
          VVKGMDFSFS GIMSAAICFS LQENIFGMLT EVAERALSLT GSDELVLGGG
          VVKGMDFSFS GIMSAAICYS LQENVFGMLT EVAERALSLT GSDELVLGGG
          VVKGMDFSFS GIMSAAVCYS LQENIFGMLT EVSERALSLT GSDELVLGGG
          VVKGMDFSFS GIMSAAVCYS LQENIFGMLT EVSERALSLT GSDELVLGGG
          TVRGTDVSFS GLLTAAVCAG LQETAFAMLV EITERAAAQL GRDEILLTGG
          SVKGMDTSFS GIYTAAICYS VQETTFSMLV EVLERALYYT DKREILLAGG
          SVKGMDTSFS GIYTAAICYS LQETSFSMVV EVLERAMYYT NKNEILLAGG
          SVKGMDTSFS GILTSAISFS IQETAFSMLV EVLERALYVS GKDEVLMAGG
          VVKGMDLSFS GILTSAICNS FQQTCFAMLC EVTERAISYT GKNEVLLCGG
          TIKGMDLSLS GLLTAAVCYS LQETAFAMLT EITERALAHA NKSEVMLVGG
          TVKGMDISFS GLLTASVCYS LQETAFSMLT EITERALSHT NKPEIMLVGG
          TVKGMDLSLS GLLTSAVCYS LQETSFSMLT EITERALAHT NKAEVMLVGG
          TVKGMDLSLS GLLTSAVCYS LQETSFSMLT EITERALAHT NKAEVMLVGG
          TVKGMDISLS GLLTAAVCYS LQETSFSMLT EITERALAHT NKAEVMLVGG
          TVKGMDISLS GLLTAAVCYS LQENSFSMLT EITERALAHT NKAEVMLVGG
          TVKGMDISLS GLLTAAVCHS LQETSFSMLT EITERALAHT NKAEVMLVGG
          SVKGMDITFS GLLTSSVCYS LQETAFSMIT EITERALAHT NKPEVMLVGG
          SVKGMDVTFS GLLTSAVCYS IQETAFSMIT EITERALAHT NKPEVMLVGG
          TVKGMDIAFS GLLTAAICYS LQEYAFSMLT EITERALAHT NKGEVLLVGG
          TVKGMDISFS GLLTSAVCFS LQEIAFSMLT EITERALAHT NKPEVMLVGG
          TIKGMDIAFS GLLTACICYS LQEYAFSMLT EITERALAHT NKGEVMLVGG
          TVKGMDIAFS GLLTAAICYS LQEYAFSMLT EITERALAHT NKGEVMLVGG
          TVKGMDIAFS GLLTAAICYS LQEYAFSMLT EITERALAHT NKGEVMLVGG
          TVKGMDIAFS GLLTAAICYS LQEYAFSMLT EITERALAHT NKGEVMLVGG
          SIKGMDMAFS GILTAAIAYS VQETVFAMLV EATERALTHL RKDEVLLAGG
          SVKGMDMAFS GILTAAIAYS VQETVFAMLT EVTERALTHL RKDEILLAGG
          SVKGMDMSFS GIMTAAICFS VQETCFAMLS EVTERAMAHI EKDEVLLGGG
          SVKGMDISFS GILTAAICYS VQETAFSMLT EVTERAMAHV GKDEVLLGGG
          SVKGMDIAFS GIMTAAIAYS IQETAFAMLT EVTERAMAHI GKDEVLLGGG
          AVKGMDLSFS GILTEVLAYS FQETAFAALV EVTERALAHT GKDEVVLVGG
          TVKGMDLSFS GILTEAIAYS FQETAFAALI EVTERAVAHT GKEEVVLVGG
          AVKGMDLSFS GLLTEAIAYS FQETAFAALV EVTERAVAHT EKEEVVLVGG
          AVKGMDLSFS GILTEALAYS FQETAFSALV EVTERAVAHT GKDEVVLVGG
          AVKGMDLSFS GILTEALAYS FQETAFAALV EVTERAVAHT GKDEVVLVGG
          AVKGMDLSFS GILTEALAYS FQETAFAALV EVTERAVAHT GKDEVVLVGG
          AVKGMDLSFS GVLTEALAYS FQETAFSALV EVTERALAHT GKDEVVLVGG
          AVKGMDLSFS GVLTEALAYS FQETAFAALV EVTERAVAHT GKEEVVLVGG
          AVKGMDLSFS GVLTEALAYS FQETAFSALV EVTERALAHT GKDDVVLVGG
          AVKGMDLSFS GLLTEALAYS FQETAFSALV EVTERAVAHT GKNEVVLVGG
          AVKGMDLSFS GILTEALAYS FQETAFAALV EVTERAVAHT GKEEVVLVGG
          AVKGMDLSFS GLLTEALAYS FQETAFAALV EVTERALAHT EKKEVVLVGG
          AVKGMDLSFS GLLTEALAYS FQETAFAALV EVTERAVAHT EKEEVVLVGG
          AVKGMDLSFS GLLTEALAYS FQETAFAALV EVTERALAHT EKEEVVLVGG
          AVKGMDLSFS GLLTEALAYS FQETAFAALV EVTERALAHT EKEEVVLVGG
          AVKGMDLSFS GLLTEALAYS FQETAFAALV EVTERAVAHT EKEEVVLVGG
          AVKGMDLSFS GLLTEALAYS FQETAFAALV EVTERAVAHT EKEEVVLVGG
          SVKGMDFSFS GLVTQAVAYS FQETAFAMLV EVTERAMAYL EKDECLLVGG
          VVKGMDLSFS GVVTAAIAYS FQETTFSMVA EVSERAMAFL ELDELLLVGG
          VVKGMDFSFS GMVTSAIAFS FQETAFAMLA EVSERAMAYL DKDELLLVGG
          VVKGMDFSFS GLVTAAVAFS FQETAFAMLV EVTERALAYL DLNEVLLVGG
          VVKGMDFSFS GMVTAAVAFS FQETAFAMLT EVTERALAYL DLNEVLLVGG
          VVKGMDFSFS GMVTAAVAFS FQETAFAMLT EVTERALAYL DLNEVLLVGG
          VVKGMDFSFS GLVTAAVAFS FQETAFAMLT EVTERALAYL NLDEVLLVGG
          VVKGMDLSYS GMMSAAVCFS LQENAFAMLV EVTERALAHT GKNEVLIGGG
          VVKGMDLSFS GMMSAAVCFS LQENAFAMLV EVTERAMAHT GKDECLIAGG
          VVKGMDLSFS GLMSAAVCYS LQENAFAMLV EVTERAMAHT GKDECLIAGG
          TVKGMDLSFS GLSTAAVCYS LQETAFAMLV EVTERAMAHA EKREAMLVGG
          VVKGMDLSFS GLSTAAVCSS FQETAFAMLV EVTERALAHA EKKEVLLVGG
          TVKGMDFSFS GLATAAVCYS LQETAFAMLV EVTERAMAHA EKKEAMLVGG
          VVKGMDFSFS GLTTAAVCYS FQETAFAMMV EVTERALAHT GKNEVLLAGG
          VVKGMDFSFS GISTAAVCYS LQETAFAMLV EVSERALAHT GKNELLLAGG
          VVKGMDLSFS GLSTASVCYS YQETAFAMVV EVAERALAHT GKKEVLLAGG
          VIKGMDLSFS GLSTAAVCYS YQETAFAMVV EVAERALAHT GKKEVLLAGG
          VIKGMDLSFS GLSTAAVCYS YQETAFAMVV EVAERALAHT GKKEVLLAGG
          VIKGMDLSFS GLSTAAVCYS YQETAFAMVV EVAERALAHT GKKEVLLAGG
          VIKGMDLSFS GLSTAAVCYS YQETAFAMVV EVAERALAHT GKKEVLLAGG
          VIKGMDLSFS GLSTAAVCYS YQETAFAMVV EVAERALAHT GKKEVLLAGG
          VIKGMDLSFS GLSTAAVCYS YQETAFAMVV EVAERALAHT GKKEVLLAGG
          VIKGMDLSFS GLSTAAVCYS YQETAFAMVV EVAERALAHT GKKEVLLAGG
          VIKGMDLSFS GLSTAAVCYS YQETAFAMVV EVAERALAHT GKKEVLLAGG
          VIKGMDLSFS GLSTASVCYS YQETAFAMVV EVAERALAHT GKNEVLLAGG
          VIKGMDLSFS GLSTASVCYS YQETAFAMVV EVAERALSHT GKKEVLLAGG
          VIKGMDLSFS GLSTASVCYS YQETAFAMVV EVAERALAHT GKKEVLLAGG
          VIKGMDLSFS GLSTASVCYS YQETAFAMVV EVAERALAHT GKKEVLLAGG
          VIKGMDLSFS GLSTASVCYS YQETAFAMVV EVAERALAHT GKKEVLLAGG
          VIKGMDLSFS GLSTASVCYS YQETAFAMVV EVAERALAHT GKKEVLLAGG
          VIKGMDLSFS GLSTAAVCYS YQETAFAMVV EVAERALAHT GKKEVLLAGG
          VIKGMDLSFS GLSTAAVCYS YQETAFAMVV EVAERALAHT GKKEILLAGG
          VIKGMDLSFS GLSTAAVCYS YQETAFAMVV EVAERALAHT GKKEILLAGG
          VVKGMDLSFS GLSTAAVCFS YQETAFAMVV EVAERALAHT GKKEVLLAGG
          VVKGMDLSFS GLSTAAVCYS YQETAFAMVV EVAERALAHT GKKEVLLAGG
          VVKGMDLSFS GLSTAAVCYS YQETAFAMVV EVAERALAHT GKKEVLLAGG
          VIKGMDLSFS GLSTAAVCYS YQETAFAMVV EVAERALAHT GKKEVLLAGG
          VIKGMDLSFS GLSTAAVCYS YQETAFAMVV EVAERALAHT GKKEVLLAGG
          VVKGMDLSFS GLSTAAVCYS YQETAFAMVV EVAERALAHT GKKEVLLAGG
          VVKGMDLSFS GLSTAAVCYS YQETAFAMVV EVAERALAHT GKKEVLLAGG
          VVKGMDLSFS GLSTAAVCYS LQETAFAMIV EVTERAIAHT GKREVLLAGG
          VVKGMDLSFS GLSTAAVCYS FQETAFSMVV EVTERALAHT GKHEVLLAGG
          VVKGMDFSFS GLSTAAVCYS LQENAFAMLV EVTERALAHT GKNEVLLGGG
          VVKGMDFSFS GLSTAAVCYS FQENAFAMLV EVTERALAHT GKSEVLLAGG
          VVKGMDFSFS GLSTAAVCYS FQENAFAMLV EVTERALAHT GKNEVLLAGG
          TVKGMDLAFS GLMSAAVCFS FQETAFAMCV EVTERALAHT GKDEVILVGG
          TVKGMDLAFS GLVSAAVCYS LQETAFAMCT EVTERALSQT GKEQLILVGG
          TVKGMDLAFS GLVSAAVCFS LQETAFAMCV EVTERALAQT GKDEVLLVGG
          TVKGMDLAFS GLVSAAVCYS LQETAFAMCV EVTERALSLT GKNEVLLVGG
          TVKGMDLAFS GLVSAAVCCS LQETAFAMCV EVTERALSLT GKDEVLLVGG
          TVKGMDLAFS GLMSAAICAG FQETAFAMCV EVTERALAHA GKDEVLLVGG
          TVKGMDLAFS GLVSAAVCNS LQETAFAMCV EVTERALAHA GKDEVLLVGG
          TVKGMDLAFS GLVSAAVCFG LQETAFAMCV EVTERALAHA GKDEVLLVGG
          VVKGMDFSFS GLLSSAICFS LQETAFAMLV EVTERALAHT EKDEVLLCGG
          TVKGMDFSFS GLLSASVCYS LQETAFSMLV EVTERALSHT ERDEVLLCGG
          TVKGMDLSFS GLLTAAVCHS LQETAFAMLV EVTERALAHS KKSEVLLVGG
          TVKGMDLSFS GLLTAAVCYS LQETAFAMLV EVTERALAHS KKSEVLLVGG
          TVKGMDLSFS GLLTAAVCYS LQETAFSMLV EVTERAIAHA NKREVMLCGG
          TVKGMDLSFS GLLTAAVCYS LQETAFSMLV EVTERALAHS KKREVMLCGG
          TVKGMDLSFS GLLTATLCYS LQETAFSMLT EVTERALEHT KKDEVLLCGG
          SVKGMDISFS GLLTAALAYS LQETAFSMLV EVSERALAYT EKGEVLLCGG
          SVKGMDISFS GLLTAALAYS IQETAFSMLV EVTERALAYT EKNQVLLCGG
          SVKGMDISFS GLLTAALAYS IQETAFSMLV EVTERALAYT EKNQVLLCGG
          IVKGQDMSYS GLLTAAVCYS VREVAFDMLL EATERALALT GKKEILVVGG
          IVKGQDMSYS GLLTAAICYS VREIAFDMLL EATERAMALT GKNEILVVGG
          TVKGEDMSFS GLLTAAVCLS LREIAYGMLL EATERALALT EKGEIMIVGG
          VVKGEDMSYS GLLTAAVCFS LREIAFDMLL EATERAVALT EKSEIMIVGG
          VVKGQDMSFS GLLTAAICYS IRENAFDMLL EATERALALT EKKEIMVVGG
          VVKGQDMSFS GLLTAAICYS VREIAFDMLL EATERALALT SKKELMIVGG
          VVKGQDMSFS GLLTAAICYS VREIAFDMLL EATERALALT SKKELMIVGG
          VVKGQDMSFS GLLTAAICYS IREIAFDMLL EATERALALT SKKELMIVGG
          VVKGQDMSFS GLLTAAICYS IREIAFDMLL EATERALALT SKKELMIVGG
          VVKGQDMSFS GLLTAAICYS IREIAFDMLL EATERALALT SKKELMIVGG
          VVKGQDMSFS GLLTAAICYS IREIAFDMLL EATERALALT SKKELMIVGG
          VVKGQDMSFS GLLTAAICYS IREIAFDMLL EATERALALT SKKELMIVGG
          VVKGQDMSFS GLLTAAICYS IREIAFDMLL EATERALALT SKKELMIVGG
          VVKGQDMSFS GLLTAAICYS IREIAFDMLL EATERALALT SKKELMIVGG
          NIIGQDLAFS GLVTKALCKS LVETAYYMLA EVLERALAYT GKRELVVAGG
          NIIGQDLAFS GLVTQALCKS VIENSYYMLA EVVERALAYT MKRELVVAGG
          PIVGQDLSYA GLTTYAVCRS LVETAYYMLA EVTERALAFT KKRELVVAGG
          PIIGQDLSYA GLVTHAVCKS LIETAYYMLA EVVERALAYT KKKEVVVAGG
          TIIGQDLSYA GLTTYAVCKS LVEAAYYMLA EVTERALAFT KKRELVVAGG
          PIVGQDMSYA GLTTYAICKS LVEVAYYMLA EVTERALAFT RKSELVVAGG
          PIVGQDMSYA GLTTYAICKS LVEAAYYMLA EVTERALAFT RKSELVVAGG
          TVKGQDVSFS GLVEEAVCLS LVETAYSMLG EVVERGLALT GKRELLLAGG
          TVKGQDMSFA GLYTAAVCLS IVNTAYYMLA EVTERALALL GKREIVIAGG
          TIKGNDLSFS GLLTAAICNS LRETAFNMLI EVSERVLALT NKKQLLLVGG
          TVKGSDLSFS GLLTAAICNS LRETAFNMLI EVSERVLALT GKKQLLLVGG
          TVKGGDLSFS GLLTAAVCNS LRETAFNMLV EVAERSLLLT GKKSLLLVGG
          TVKGSDLSFS GLLTAAVCLS LRETAFNMLV EVAERSLVLA GKKEVLLVGG
          TVKGSDLSFS GLLTAAICLS LRETAFNMLV EVAERSLVLA GKKEVLLVGG
          VVKGQDVAFS GLLTAAICLT LREIAYNSIL EVAARCLVHT KKKELLVVGG
          TVKGQDVSYS GLLTHAVCYS LVETAYSMLV EVAERALAHT GKSQLVLTGG
          TVQGVDLSFS GLLTAAVCYG LWETAYDMVV EVGERALAHS KLKEVVLVGG
          VVKGMDVSFS GLLTAAVCLG LREVAYGSVV EVTERALAHT RKKSVMLTGG
          VVKGQDVSFS GILTAAVCYT LREVAFSSVV EVTERCLAHT GKRQATLTGG
          VVKGQDVSYS GLLTAAVCYT LREVAFSAAV EVTERCLAHT GKRDVVLTGG

          -------RKV LSA------- ---------- ---------- ----------
          -------RKV LSA------- ---------- ---------- ----------
          VAANKRLSEM LQDVCKRHGA KFFVVPLKYA GDCGSQICWT GLLESQIKKG
          VACNNRLNDM AEQMAKENNF KFYRLPCQYL TDNGAMIAYL GYYWYSQGIY
          VAASPRFREK VRKMCEERGA KLKVPPPDLA RDNGAMIAWT AFLCYKY-NI
          VANNARLREM LQGMCEERGA ACFMPESRFL GDNAAMIALT GSKMLAAGDT
          VGQNDRLREM LSTMCTARGA SFYAPESRFL RDNAGMIAVL GAAMYEAGQT
          VAQNDRLREM LASMCAARGA RFHAPDSRFL RDNAGMIAVL GAKMAQAGDT
          VGQNDRLREM LATMCEERGA SFYAPEPRFL RDNAGMIAIL GARMYEAGDT
          VAQNSRLQEM LTQMCENRGA AIYVPEPRFL RDNAGMIAVL GAKMYEAGDI
          VGQNARLREM LEAMCEARGA SFYAPEPRFL RDNAGMIAVL GATMAAAGDT
          VGQNARLREM LSEMCDQRGA DFYAPEPRFL RDNAGMIAVL GARMLAAGDV
          VGQNARLREM LAEMCEQRGA KFHAPEPRFL RDNAGMIAVL GARMLNSGDA
          VGQNARLREM LAEMCDQRGA KFHAPEPRFL RDNAGMIAAL GARMLAAGDT
          VGQNDRLRGM LASMCEQRGA EFFAPEPRFL RDNAGMIAVL GAKMAAAGDT
          VGQNERLRSM LAEMCTQRGA EFYAPEPRFL RDNAGMIAIL GARMYAAGDT
          VGQNARLQRM LGEMCEQREA EFYAPENRFL RDNAGMIAML GAKMYAAGDT
          VGQNDRLQRM LGEMCEQRGA TFYAPENRFL RDNAGMIAIL GAKMYAAGDT
          VGQNDRLQRM LGEMCEQRGA TFYAPEHRFL RDNAGMIAML GAKMYAAGDT
          VGQNERLREM LGKMCDQRGA DFYAPEPRFL RDNAGMIAVL GAKMYDAGDT
          VGQNDRLREM LGKMCDQRGA DFFAPEPRFL RDNAGMIAVL GAKMYDTGET
          VGQNERLRAM LRKMCEARGA TFHAPEPRFL RDNAGMIAVL GAKMYAAGET
          VGQNARLREM LADMCDQRGA DFHAPEPRFL RDNAGMIAVL GAKMYEAGET
          VGQNARLREM LAEMCDQRGA EFHAPDPRFL RDNAGMIAVL GAKMYEAGDT
          VGQNARLREM LAEMCDQRGA SFHAPEARFL RDNAGMIAVL GAKMYNAGDT
          VGQNARLREM LEAMCTQRGA AFHAPEPRFL RDNAGMIAVL GAKMYEAGDT
          VGQNERLREM LAEMCAQRGA EFHAPEPRFL RDNAGMIAVL GAKMYEAGDT
          VGQNARLREM LVEMCDQRGA EFHAPEPRFL RDNAGMIAVL GAKMYDAGDT
          VGQNARLREM LGEMCAQRGA KFHAPDPRFL RDNAGMIAVL GAKMYAAGDT
          VGQNDRLREM LGEMCAQRGA EFHAPEPRFL RDNAGMIAVL GAKMYDAGDT
          VAANRRLSEM MHEMAEDRGA EAYTVPPELA GDNGAMIAWT GILVHEHGLS
          VARNDRLRSM VSHMAKSSGY VAYLTDKKYC MDNGAMIAQA GMLMYLSGQR
          VARNDRLRSM VNDMARDSGY KAYLTDKEYC MDNGAMIAQA GMLMYMHGAR
          VALNNRLREM VSEMGREVDA TTYMTDKNYC MDNGAMIAQA GLLMYKSGIR
          VAANSKLRQM LQVMCEDHYV DFYMPPMKYC GDNGSMIARV GLLSYDE-NK
          VAANDRLKEM LQKMCEEQNV EFYVPEKQFC GDNGAMIGWL GILQYKNGKI
          VAANDRLKEM LEIMCNEQNV DFYVPEKQFC GDNGAMIAWL GILQYINGKR
          VAANNRLKEM LKVMCEEQNV DFYVPEKQFC GDNGAMIAWL GILQYLNGKR
          VAANNRLKEM LKVMCEEQNV DFYVPEKQFC GDNGAMIAWL GILQYLNGKR
          VAANNRLKEM LDVMCSEQNV DFYVPEREFC GDNGAMIAWL GILQYLNGKR
          VAANNRLKEM LDIMCIEQNV DFYVPEREFC GDNGAMIAWL GILQYLNGKR
          VAANNRLKEM LNVMCAEQNV DFYVPEREFC GDNGAMIAWL GILQYLNGKR
          VAANNRLREM LSIMCGEQNV EFHVPEPQFC GDNGAMIAWL GLLQYINGKR
          VAANNRLREM LNIMCKEQNV KFYVPEKQFC GDNGAMIAWL GLLMYINGKR
          VAANKRLREM VKTMAEEQGV SFYVPPMDLC GDNGVMIAWL GLLMYKSGVR
          VAANNRLREM LKIMSEEQNV DFYVPEKQFC GDNGAMIAWL GILQYMNGKR
          VAANTRLREM LKNMSEGQGV EFYVPPKEFC GDNGAMIAWL GLLMYLNGTK
          VAANNRLREM LKAMCKGQNV EFYVPPKEFC GDNGAMIAWL GLLMHKNGRW
          VAANNRLREM LKAMCEGQNV DFYVPPKEFC GDNGAMIAWL GLLMHKNGRW
          VAANNRLREM LKEMCEGQNV DFYVPPKEFC GDNGAMIAWL GLLMHKNGKW
          VARNKRLQEM LEIMAEERGA RFYVPPADLC VDNGAMIAYL GLLFLKNGKR
          VARNKRLQDM LRVMAEERDA RLYVPSGEFC TDNGAMIAYL GLLFLKHGVS
          VVRNKRIREM VEKMASERGA KMFVPEPKLC TDNGAMIAWT GMLMYQSGVE
          VAQNNRLRDM VGEMAKERGA KMFVPEKQFC RDNGAMIAWL GNIMYASGVR
          VAQNKRLQEM VSNMAEDRGA VMFVPDRRLC IDNGAMIAWL GNIMYNSGIR
          VAANNRLREM LKAMAEDRGA KFYVPPYDLC RDNGAMIAYT GLKMFKAGIR
          VAANNRLREM LKTMSEERSI KFFVPPYDLC RDNGAMIAYN GLRMFKAGIR
          VAANNRLREM LKIMTEDRGI KFFVPPYDLC RDNGAMIAYT GLLMYKAGVR
          VAANNRLREM LKVMTEDRGI DFFVPPYDLC RDNGAMIAYT GLRMYRGGVR
          VAANNRLREM LRIMTEDRGI KFFVPPYDLC RDNGAMIAYT GLRMYLGGVK
          VAANNRLREM LKIMAQDRGV KFFVPPYDLC RDNGAMIAYT GLRMFKAGIR
          VAANNRLREM LKIMAEDRGV EFFVPPYDLC RDNGAMIAYT GLRMFKAGIR
          VAANNRLREM LKIMAEDRGI KFFVPPYDLC RDNGAMIAYT GLRMYRGGVR
          VAANNRLREM LKIMAEDRGV EFFVPPYDLC RDNGAMIAYT GLRMYLGGVR
          VAANNRLREM LKIMAEDRGV EFFVPPYDLC RDNGAMIAYT GLRMYLGGVR
          VAANNRLREM LRIMCEDRGV KFFVPPYDLC RDNGAMIAYT GLRMFKAGIK
          VAANNRLREM LKIMAEDRGV KFFVPPYDLC RDNGAMIAYT GLRMYKAGIS
          VAANNRLREM LQIMAEDRGV DFFVPPYDLC RDNGAMIAYT GLRMFKAGVM
          VAANNRLREM LRIMAEDRGV KFFVPPYDLC RDNGAMIAYT GLRMYKAGIK
          VAANNRLREM LRIMAEDRGV KFFVPPYDLC RDNGAMIAYT GLRMYKAGIK
          VAANNRLREM LKIMTEDRGI KFFVPPYDLC RDNGAMIAYT GLRMYKAGIS
          VAANNRLREM LKIMTEDRGI KFFVPPYDLC RDNGAMIAYT GLRMYKAGIS
          VAANERLREM LSVMCEDRGA SFYTPPKKYA GDNGAMIAYT GLLMFAHGIT
          VGANKRLQEI LGIMCEDRGA KFYAPPKELM GDNGAMIAYT GLLMYKHGYE
          VGANSRLQEM LRVMCEDRNA SFYAPPKHLM GDNGAMIAHL GLLMYRSGYR
          VGANRRLQEM LKIMCEDRGA RFYAPPKELM GDNGAMIAYT GLLMYKHGYV
          VAANKRLQEM LRIMCEDRGA KFYVPPKELA GDNGAMIAYT GLLMYKHGHQ
          VAANKRLQEM LRIMCEDRGA KFYVPPKELA GDNGAMIAYT GLLMYKHGHQ
          VGANSRLQEM LRVMCEDRNA KFYVPPKELT GDNGAMIAYL GLLMYKHGYE
          VGANMRLQSM LDTMCRDRGA KFYAPPRKFF GDNGSMIAYT GLLQLKYDQT
          VGANSRLQQM LDTMCKARGA KFYAPPKKYF GDNGSMIAYT GLLQLKHGMT
          VGANMRLQQM LDEMCKARGA RFYAPPKKYF GDNGSMIAYT GLLQLKHGMV
          VGANARLGEM MRIMCHERGA EFFLPPRSFM GDNGSMIAYT GLLMLKSGIS
          VGANSRLREM LNIMCEERGA QFFVPEMRFM GDNGSMIAYT GLVMLKAGVT
          VGANRRLGEM LRLMCEERGA RFYLPERRFM GDNGSMIAYT GLVMLKSGVS
          VGANMRLRDM LDIMSNDRGA SFYVPEKRFM GDNGAMIAYL GLLMYRSGSI
          VGANMRLREM LNTMCEERGV KFYVPEKRFM GDNGAMIAYT GLLMLKSGIT
          VGANGRLREM LNDMCEARGA KFYVPEKRFM GDNGTMIAYT GLLMYKSGNL
          VGANTRLREM LDEMCEARGA KFYVPEKRFM GDNGTMIAYT GLLMYKSGNI
          VGANTRLREM LNEMCEARGA KFYVPEKRFM GDNGTMIAYT GLLMYKSGNT
          VGANTRLREM LNEMCEARGA KFYVPEKRFM GDNGTMIAYT GLLMYKSGNT
          VGANTRLREM LNEMCEARGA KFYVPEKRFM GDNGTMIAYT GLLMYKSGNT
          VGANTRLREM LNEMCEARGA KFYVPEKRFM GDNGTMIAYT GLLMYKSGNT
          VGANTRLREM LNEMCEARGA KFYVPEKRFM GDNGTMIAYT GLLMYKSGNT
          VGANTRLREM LNEMCEARGA KFYVPEKRFM GDNGTMIAYT GLLMYKSGNT
          VGANTRLREM LNEMCEARGA KFYVPEKRFM GDNGTMIAYT GLLMYKSGNT
          VGANTRLREM LNEMCEARGA KFYVPEKRFM GDNGTMIAYT GLLMYKSGNT
          VGANTRLREM LNEMCEARGA KFYVPEKRFM GDNGTMIAYT GLLMYKSGNT
          VGANTRLREM LNEMCEARGA KFYVPEKRFM GDNGTMIAYT GLLMYKSGNT
          VGANTRLREM LNEMCEARGA KFYVPEKRFM GDNGTMIAYT GLLMYKSGNT
          VGANTRLREM LNEMCEARGA KFYVPEKRFM GDNGTMIAYT GLLMYKSGNT
          VGANTRLREM LNEMCEARGA KFYVPEKRFM GDNGTMIAYT GLLMYKSGNT
          VGANTRLREM LTTMCEARGA KFYVPEKRFM GDNGTMIAYT GLLMYKSGNT
          VGANARLREM LNEMCEARGA KFYVPEKRFM GDNGTMIAYT GLLMYKSGIT
          VGANARLREM LNEMCEARGA KFYVPEKRFM GDNGTMIAYT GLLMYKSGIT
          VGANTRLREM LNDMCEARGA KFYVPEKRFM GDNGTMIAYT GLLMYKSGNT
          VGANTRLREM LNDMCEARGA KFYVPEKRFM GDNGTMIAYT GLLMYKSGNI
          VGANTRLREM LNDMCEARGA KFYVPEKRFM GDNGTMIAYT GLLMYKSGNI
          VGANTRLREM LNDMCEARGA KFYVPEKRFM GDNGTMIAYT GLLMYKSGNT
          VGANTRLREM LNDMCEARGA KFYVPEKRFM GDNGTMIAYT GLLMYKSGNT
          VGANTRLREM LNDMCEARGA KFYVPEKRFM GDNGTMIAYT GLLMYKSGNT
          VGANTRLREM LNDMCEARGA KFYVPEKRFM GDNGTMIAYT GLLMYKSGNT
          VGANMRLREM LDIMCTDRGV SFHVPEKRFM GDNGAMIAYL GLLMYNAGDI
          VGANTRLREM LKIMCEERGA NFYVPEKRFM GDNGAMIAYL GLLMLNSGDI
          VGANMRLREM LDIMCDDRGA SFYVPEKRFM GDNGAMIAWL GLLMYKAGDT
          VGANMRLREM LDLMCEDRGA SFYVPERRFM GDNGAMIAYT GLLMFNSGTT
          VGANMRLREM LDVMCDDRGA RFYVPERKFM GDNGAMIAYT GLLMFKSGTT
          VGANARLQEM LAKMCEERGA KFMAPPRVYM GDNGAMIAYT GKIMLEAGST
          VGMNKRLQEM LSCMCEDRDA AFSVPNPQYL GDNGAMIAYT GRVMLESGSV
          VGANRRLQQM LRTMCEDRGA SFYVPENTFL GDNGAMIAYT GRLMLSHGDP
          VGANCRLQEM LRVMCEDRGA AFFVPEQKYL GDNGAMIAYT GKLMLESGVS
          VGANARLQEM LRIMCEERGA HFFVPERKYL GDNGAMIAYT GKLMLESGQT
          VGANSRLQEM LRCMCEERGA EFFVPERKFI GDNGAMIALT GKIMLEAGQT
          VGANRRLQEM LATMCSERGA VLHVPDRKFM GDNGAMIAYT GRLMLGRGIT
          VGANGRLQEM LRVMCEERGA AFAVPERTFL GDNGAMIAYT GKIMLEHGVV
          VSANSRLRDM MKIMAEEHYA KFYMPEMKYS GDNGVMIAWL GQLMYDNFGP
          VAANSHLREM LDTMAKQHYA QFYMPDMKYC GDNGAMIAWL GLLTSKYYGT
          VAANQRLREM LEVMAQEHYA EFFMPEMKYC GDNGAMNAWL GLLMYQNSKK
          VAANQRLREM LEVMTQEHYA EFFMPEMKYC GDNGAMNAWL GLLMYHHSKK
          VAANSRLREM LATMSEEHYC EFYMPPVKYC GDNGAMIAWM GQLMHKNGLV
          VAANNRLREM LSIMAEEHYA EFHMPPMKYC GDNGAMIAWM GQLMHSHSLV
          VAVNKRLQEM LSIMCDEHGA EFYVPPAKYC GDNGAMIAWL GQLMYKYHGG
          VAVNRRLREM METMCREHGV DFHMPPPEYC GDNGAMIAWL GHLVHKHQGP
          VAVNRRLRDM LREMCQEHHV EFHMPPPEYC GDNGAMIAWL GQLVYKYRGP
          VAVNRRLRDM LREMCQEHHV EFHMPPPEYC GDNGAMIAWL GQLVYRYRGP
          VAASVSLKTK LYNLAKDWNV EVKIVPPEYS GDNGAMIAFT GLLEARHGVT
          VAASVSLKSK LEKLAADRGA ELKIVPSQYS GDNGAMIAYT GLLAAKHRVF
          VAASGSLRSK LEKLSNDWGV GLKVVPTSFA GDNGAMIAYA GLLALKHGVH
          VAASGSLRDK LIQLAKDWNL DLKVVPSSYS GDNGAMIAYA GLLGFKHGVS
          VAASVSLRSK LDLLAKDWNA EIKIVPSQFS GDNGAMIAYA GLLALKSGVT
          VAASVSLRKK LEELGKEWNV QIKIVPPEFA GDNGAMIAYA GMLAASKGVF
          VAASVSLRKK LEELGKEWNV QIKIVPPEFA GDNGAMIAYA GMLAASKGVF
          VAASVSLRKK LEELGKEWDV QIKIVPPEFA GDNGAMIAYA GMLAASKGVF
          VAASVSLRKK LEELGKEWDV QIKIVPPEFA GDNGAMIAYA GMLAASKGVF
          VAASVSLRKK LEELGKEWDV QIKIVPPEFA GDNGAMIAYA GMLAASKGVF
          VAASVSLRKK LEELGKEWDV QIKIVPPEFA GDNGAMIAYA GMLAASKGVF
          VAASVSLRKK LEELGKEWDV QIKIVPPEFA GDNGAMIAYA GMLAASKGVF
          VAASVSLRKK LEELGKEWDV QIKIVPPEFA GDNGAMIAYA GMLAASKGVF
          VAASVSLRKK LEELGKEWDV QIKIVPPEFA GDNGAMIAYA GMLAASKGVF
          VARSARLRQI LEAIAEDRGV KLKIVPFEYA GDNGAMIALT GYYAFRRGVS
          VARSPRLGSI LRAIAEDRGV SLKIVPPEYA GDNGAMIALA GYYAFKRGLF
          VARSRRLREI LYEVGREHGA EVKFVPDEYA GDNGAMIALT GYYAYRRGIA
          VARSKRLREI LSAASGEHDA VVKIVPDEYA GDNGAMIALT GYYAYKHGIY
          VARSKRLRGI LEHVGREYGV AVKIVPDEYA GDNGAMIALT GYYAYRRGIR
          VARSRRLREI LSQVGAYHGA EVKVVPDEYA GDNGAMIALT GYYAYKRGVY
          VARSRRLREI LSQVGAYHGA EVKVVPDEYA GDNGAMIALT GYYAYKRGVY
          VARSRRLRSI MEWIANEFNA KLGIVPPEYA GDNGGMIALT GLLAYKSGIT
          VARSPILRSI MEIVASEYTA TLHVVPPEYA GDNGAMIAWT GLLAYKSGVS
          VASNKVLRWK METLTSIYNV KYYGTPPDVA GDNGVMIAYT GLLLYLYGRT
          VASNRVLRGK METLTSMYGV KYYGTPPDVA GDNGAMIAYT GLLLYLHNMV
          VASNTVLKWK LEMLAEAHGI PYYGTPPEVA GDNGLMISYT GLLMYLYGVS
          VASNKVLRKK LELMASLHGA KYAGTPPEYS GDNGAMIAYT GLLGYLHNVI
          VASNKVLREK LELMTSLHGA KYSGTPPEYS GDNGAMIAYT GLLGYLHNIM
          VAASPILREK FLQLAKTYNS SLGIVPPKYA VDNGVMIAWT GLLAFKKGIT
          VARSRILLEK LRRMVEDRGG VLGVVPPEYA GDNGAMIAYT GALAFSHGVR
          VAGSKRLQRK VALMSEERGV SFKPIPYELA RDNGAMIAWT GLLYYKHGFT
          VAASPILRNK VRSMASYHGA VADWPPPQLA GDNGAMIAWT GLLNYLAGIT
          VAANRVLNEK MSLMAGLHGA VYRPVDVRLS GDNGVMIALT GLAAYLHGVI
          VAANRVLNSK LDSMARLHGG TYRGVPAYYS GDNGAMISLA GLLAHLSGVH

          ---------- ---------- ---------- ---------- ----------
          ---------- ---------- ---------- ---------- ----------
          VSLKTFVTQS WRLDTVKVNY LRPKEYEVYK GLIKEEKDTY YVLTEKGKKS
          YEPK---RPY WRI------W VPEEQYRLLK GLVERVEVET FELNEKGKKY
          LPPDSNILPE WRADD--LPW LPPLQYSIIR EFIEYRLVTR IALTDLGEEY
          LPIESGVRPD YRPDQVPVTW LPARQKRILR GFVERREVER LSLTREGEEY
          ISVNSAVDPT FRPDAVTVMW LPNRQYRIVK GLVIRKIKQV PVITDEGREV
          VPISSAIDPN FRPDQVPVTW LPSRQYRIVK GLVIRRIKQV PVITGEGREV
          VSIASRVRPD FRPDEVPVTW LTPRQSKIVK GLVHREVEKR LKVTRIGRLY
          ISIPSGVRPD FRPDEVPVSW LSPRQYRIVR KLILKQAVKI PVLTSEAYFY
          LAIESRVDSN FRPDQVDVTW LPPRQYRIVR KLVIKRVVKI PVMTSEAQKY
          LPISSAVNPN YRPDQVPVTW LPQQEFELLL GLVNKAIRKI IELTEEGRKY
          LSVESSVDPN FRPDQVAVTW VLPIIYEILR GVVDRRVVES FILTEEGQRR
          LAVESTVDPN FRPDQVDVTW LPPPLYEIVK GVVDKRYAVA YELTEEGALR
          LAIESGIDSN FRPDEVPVTW LPLPLYEIIK GVVERKVIEF YELTEEGRQR
          LSIPSGIDSD FRPDQVEVTW LHPALYEIIK GVVEKKVVEV YELTEEGRRR
          IAIESRIDSN FRPDEVAVTW LHPALYEIIK GVVEKKVVEV YELTEEGRRR
          IAIESQIDSN FRPDEVAVTW VSPLEYAILR GLVERREVEV YELTEEGAKY
          IAIESQIDSN FRPDEVAVTW VAPIEYSILR GLVERRKVEV YELTEEGLRY
          IPIESRVRPD FRPDEVDVTW FHDIEKKIIK ELVDESKSSI ITLGKNGKES
          IPVESRVRPD FRPDEVVVTW ISKNEALILK GLVKTREEVA YVLTDEGKRY
          IAVESAVDPD FRPDQVDVVW ISPNEYKVLK NLVNKVTEES VSITEEGKKY
          LAIESRVDPN FRPDQVPVTW ISRNEYNVLK GYVKRSLKKY YYITDEGKKY
          LEIESRVNPD FRPDQVPVTW ----MKKLVK GIVDEIEKIF AKTSEEGIRY
          LAIESRVNPD FRPDQVPVSW LSKGEMELLK GLIVERKKKV LRLTERGIRH
          LALESRVDPD FRPDQVPVTW LSENEAKILK GYTEVKSEKH YVLTEEGRKR
          LEIESQVDPN YRPDQVPVTW LSENEAKILK GYTEVKSEKH YVLTEEGRKR
          LALESRVNPD FRPDQVPVTW LSENEAKILK GYTEIISEKY YVLTEEGRKR
          LALESRVDPD FRPDQVPVTW LSENEAKILK GYTEIISEKY YVLTEEGRKR
          LALESRVDPD FRPDQVAVTW LSENEAKILK GYTEIISEKY YVLTEEGRKR
          IPPDAIVKQR YRVDEAPVPW LSENEAKILK GYTETISEKY YVLTEEGRKR
          QHIMTKVNQS FRIDEVKVPW LSENEAKILK GYTETISEKY YVLTEEGRKR
          QDIMTRINQR FRIDEVPAPW LSENEAKILK GYTETISEKY YVLTEEGRKR
          MNIETSINPR YRIDEVDAPW LSENEAKILK GYTETISEKY YVLTEEGRKR
          CGIESYINPK YRTDQVEVTW LSENEIKILK GYVEEKKVIK YELTDEGKRR
          TKMGTKIMPN YRADMVNVNW LSENEIKILK GYIGERKIIR FELTEEGKKR
          MDILTKTIPH FRTDMVDVNW LSENEIKIIK GYVKEEEKEN IILTKEGEER
          MDLKTKPISN YRSDMVEVNW LSENEIKILK GIISEETRKV VRLTDEGKLR
          MDLKTKPISN YRSDMVEVNW LSENELKIIK GVISSEVKKR VKLTEEGERR
          MDLATKPISN YRSDMVEVNW LSPGELELLK GLVDRRTVTR ILLTERGEEA
          MDLNTKPISN YRSDMVEVNW LSQGEYRLLK GVVEERVEEH YVLTERGRDA
          MDLNTKPISN YRSDMVEVNW VSESEHKLLK GLLREETMEK YVATEEAKRY
          MDIMTKINPV YRSDMVEVNW LSINERLVLK GLLRDEVESE YVLTDEGRKY
          MSIDTKPIPN YRSDMVEVNW LSANEKIVLK GLVRDEVVSE YVLTDEGRKY
          MKLETVIKPY YRTDQVEVTW LSTNEKLVLK GLVRDEVKFE YVLTEEGRRY
          MTLETRIIPN YRTDMVEVNW LPSDQLAVVE GLVTETTDES VSLTEEGESY
          LKLETKVIPN YRTDMVEVNW LPSDQLAVVE GLVTETTDES VSLTAEGESY
          MSLDTEIIPN YRTDMVEVNW LPDPQLTVLA GLITETETTF YELTDEGQRY
          MSLDTKIIPN YRTDMVEVNW LPPIQAAVLE GLVTEETVEA VSLTDEGTEY
          TSLDTKIIPN YRTDMVEVNW RPQAQVAVLD GLVAEETLEH YELTEEGDQY
          MEIGTQVIQK FRTDAVDIPW RPQAQVAVLD GLVSEETLEH YELTEEGDQY
          MDIGTQVIQK FRTDAVQIPW RPQAQVAVLD GLVSEETLEH YELTEEGDQY
          MSIATIVNQR FRTDEVTVTW LPHAQVALLE GLLAEETVES ATLTDEGRAY
          MEISTEVRQR FRTDEVPVTW LPAAQVAVLA GLVEAIERER VALTDEGETY
          MGIGTAVRQR FRTDEVEVAW LPAQQAAVLA GLVTEETADE VELTDEGREY
          FKIETTVKQK FRTDEVEVTW LPQAQLAVLE GLVSEHVEES ITLTEEGETY
          FNIETIVKQK FRTDEMEVTW LPESQVAVLQ ELVTERVDET ISLTNEGRTY
          FKIETIVNQK FRTDEVEVIW LPHAQAAVVE GLVEERVDET VSITEEGREY
          FSLETVVHQK FRTDEVEVVW LPEQQVAVLE GLVEERVDET VTLTDEGADY
          FNLETVVKQK FRTDEVEVVW LPAAQVAVLE GLVSERVDET ITLTDEGREY
          FSLGTVVKQK FRTDEVEVIW LPEPQVAVLE GLVRERVDET IELTAEGHDY
          FSLDTIVKQK FRTDEVEVTW LPESQVAVLE GLVDERVDET IALTDEGREY
          FKIETVVKQK FRTDEVEVVW LPSQQVAVLE GLVSERVDET VTLTDEGVEY
          FKISTVVKQR FRTDEVDVLW LPSQQVAVLE GLVSERVDET VALTDEGRDY
          FKISTVVKQK FRTDEVDVTW LPETQLALLA GLVEERALED VTLTEEGERY
          FNLETVVKQK FRTDEVEVTW LPETQLALLE GLVEEHVAEE VAVTEEGDRY
          FPLETIVKQK FRTDEVEITW LPERQLAVLE GLVVETAAET LGLTDEGRRY
          FRLETVVKQK FRTDEVEVVW LPESQVAVLD GYVEEREEVE YELTEEGRQY
          FKLETIVKQK FRTDEVEVVW LPESQVAVLD GLVTETVEED VELTDEGVEY
          FKLETIVKQK FRTDEVEVVW LPESQVAVLE GLVAETTAES VELTDEGVEY
          FKLETIVKQK FRTDEVEITW LSYNEKIVLK GLLHERSEKI VKLTEIGKRY
          FKLETVVKQK FRTDEVEVKW LSYQEKLTLK GLLHEKSERV VKLTETGRKY
          HRIETTINPD FRIEEVEILW LSYQEKLTLK GLLHEKSERI AKLTETGKKY
          TKIESMVLPN FRIDEVEVRW LSYPEKLTLK GLLHERSERV VKLTETGMKY
          TSIESTVKPN FRIEDVEVSW LSYQEKLTLK GLLHERSERV VKLTETGKRY
          TPLESYAKPD FRIESVEILW LSYQEKLTLK GLLHERSERV VKLTETGKKY
          TPVESYVRPD FRIEDVEVNW LSYGEKLTLK GLLHERSERV VKLTETGKKY
          TPVESYVRPD FRIEDVEVNW LSYQEKLTLK GLLHERSEKV VKLTETGKKY
          TPIESAVRPD FRIEDVVVNW LSYHEKLTLK GLLHEKHFKV VKSTELAKKY
          IPVESAVNPI YRTDEVEIPW LSYHEKLTLK GLLHEKKKKV VKLTETGKKY
          LPVESAVNPC FRPDEVDIPW LSYQEKLTLK GLLHERQKRI VRITELGRKY
          LKVESAVNPC FRPDEVDIPW LSYQEKVTLK GLLHEKQKRV VKITELGEKY
          TPLDSHVRPG YRTDEVLVSW LGYNEKLVLQ GLIHEEAKKI VRITEIGKRY
          TPLASRVRPG YRTDEVEVVW LGYNEKLVLQ GLVHEERRRM IKLTETGKRY
          TPIESGVRPN YRTDEVEVRW LGYNEKLVLE GLISERKERI IRLTDLGRKY
          TGLKSHVDPN FRPDSVEVTW LGYNEKLVLE GLISERKERI IRLTDLGRKY
          TPLDSHVNPN FRPDTVDVRW LGYNEKLVLE GLLHERRIKV VKLTNVGEKY
          LSLESRVDPG FRTDDVEVTW LSNLEKRVLK GLIREKLDVE YCLNRD----
          LTLESRVNPS FRTDDVKVTW LSNLEKRVLK GLIREKMDVE YCLN------
          ISLESRVNPS FRTDDVKVTW LNANESRLLK GLLSETSYKC YAL----KKP
          ISLESRVNPS FRTDDVKVTW LSYNEKKLLK GLIREESRKF YALSDVEESR
          ISLESRVNPS FRTDDVKVTW LSYNETKLLK GLIEERTEKY FELTDKG--I
          ISLESRVNPS FRTDDVKVTW LSPMEITLIK GLVKVVKDIS YRLTDEGEKY
          ISLESRVNPS FRTDDVKVTW LTPFEVRILK GYVKEVVVKE YRVTDEGKRY
          ISLESRVNPS FRTDDVKVTW LSKIELMLLR GYVIENVRTH YSLTEEGERY
          ISLESRVNPS FRTDDVKVTW LSKIELMLLR GYVIENVRTH YSLTEEGERY
          LTLESRVNPN FRTDDVNVTW LSPIEIQLLK GLVETIKKRI YRLTGEGERY
          LTLGSRVNPS FRTDDVNVTW LTTIEAKLIK GYVHEKVWKE YELTDEGLKY
          LTLGSRVNPS FRTDDVNVTW LTPFEIKLLK GFIEEKIWKE YELTEEGIKY
          LTLGSRVNPS FRTDDVNVTW LTQNEKRLLK GFVERIVSTE FTLSDEGKEY
          LSLESRVNPS FRTDDVKVTW LTLNEKRLLK GLVERIVKKI PTLTEEGIKY
          LSLESRVNPS FRTDDVKVTW VTQNEKRLLN GFMTRTVTHT YVLNEEGEVY
          LSIESRVNPS FRTDDVEVTW LTLNEKRLLK GLVDRAVTTT LTLTEEGTQY
          LSLESRVNPN FRTDDVEVTW LTINEKRVLK GLLEKTVTEQ AKLTEEGEKY
          LSLESRVNPN FRTDDVEVTW LSPNEKRLLR GLVEKEVKTT YSLTEEGQRY
          LSLESRVNPS YRTDDVKVTW LTYNEKRLLR GLVEKKSVVT YRLTEEGEEY
          LSLESRVNPS YRTDDVKVTW LTLNEKRLLR GLVEKHVARR YVPTEEGRAY
          LSLESRVNPS YRTDDVKVTW LTSHEKAVLK GYVEDSVVKK YGLTSEGEEY
          LSLESRVNPS YRTDDVKVTW LTLNEKEVLK GLVKDEVSEK YRLSSEGMQY
          LSLESRVNPS YRTDDVKVTW LTTNEKIVLK GLVSEQIIES YNLTSEGDEY
          LSLESRVNPS YRTDDVKVTW LTINEKKVLK GLVSEKVLER YALTGEGETY
          LSLESRVNPS YRTDDVKVTW LTINEKKVLK ELVSEKVLER YSLTKEGEEY
          LSIESHVNPN FRPDDVDVTW LTINEKKVLK ELVSEKVLER YSLTKEGEEY
          LSVESHVNPN FRPDSVDVTW LTINEKKVLK ELVSEKVLER YSLTKEGEEY
          IRVDSHVNPN YRPDMVDVTW LTINEKKVLK ELVSEKVLER YSLTKEGEEY
          LPIESHVDPS FRPDTVDVTW LTINEKKVLK ELVSEKVLER YSLTKEGEEY
          TPIDSHVDPS FRPDTVDVTW LTINEKKVLK ELVSEKVLER YSLTKEGEEY
          IPIASVVNPG FRSDQVEVTW LTINEKKVLK ELVSEKVLER YSLTKEGEEY
          LPVESRVNPS YRADQVLVTW LTINEKKVLK ELVSEKVLER YSLTKEGEEY
          LPLSSTVNPN FRSDEVTVTW LTINEKKVLK ELVSEKVLER YSLTKEGEKY
          CPVESRINPS FRSDEVEVTW LTINEKKVLK KLVSEKVLER YSLTKEGEEY
          LAIESQVNPS FRSDDVEVTW LTINEKKVLK KLVSEKVLER YSLTKEGEEY
          VTIPSAVNPG YRSDDVVVKW LTINEKKVLK GLVSEKVLER YSLTKEGEEY
          MPPGTRANPV FRADQVEVTW LTINEKNVLK GLVSEKVLER YSLTKEGEEY
          LPLDSQIRPG YRADEVEVAW LTINEKKVLK GLVSEKVLER YSLTKEGEEY
          LDIKTAIIQR FRTDEVDAPW LTINEKKVLK GLVSEKVLER YSLTKEGEEY
          MRMETNVIQR YRTDEVDVPW LTINEKKVLK GLISENVVER YSLTKEGEEY
          MDICTRVKQR FRTDQVDVPW LTINEKKVLK GLISENVVER YSLTKEGEEY
          MDIKTQVKQR FRTDQVDVPW LTINEKKVLK GLVSEKVLER YSLTKEGEEY
          KDIKTGVIQK YRTDQVDVPW LTINEKKVLK GLVSEKMLER YSLTKEGTEY
          KGMETEVIQK YRTDQVDVPW LTINEKKVLK GLVSEKMLER YSLTKEGTEY
          DDIETTVIQR YRTDEVDVPW LTINEKKVLK GLVSEKVLER YSLTKEGEEY
          QRIETSVVQR YRTDEVDVPW LTINEKKVLK GLVSEKVLER YSLTKEGEEY
          DALETTVVQR YRTDEVDVPW LTINEKKVLK ELVSEKVLER YSLTKEGEEY
          DALETTVVQR YRTDEVDVPW LTINEKKVLK ELVSEKVLER YSLTKEGEEY
          IPVESIIRPR WRVDQVDVTW LTSNEKTLLN GLVDESIIET YELTDEGQKY
          IPIESIIRPR WRIDKVDIPW LSINEKKVLE GLVDEEVSVN YTITREGVEY
          IDVKSTIRPR WRIDEVDIPW LTNNDKNVLN GLVTDVVTEI YSLTSEGRTY
          IDISSTIRPR WRIDEVDIPW LTTNEKNVLN GLVNDTVTEL YSLTDEGLTY
          IPIESVIKPR WRIDEVDIPW LSNNEFLVLQ GLVDKSVNET FSLTDEGAAY
          IDVDSYIRPR WRVDEVDIPW LSPRDRQVLM GLLDKRVEEV YALTEEGARY
          IDVDSYIRPR WRVDEVDIPW ASERDLRILS GLVDKRVIER FSLTEEGRRY
          IDVDSYIRPR WRVDEVDIPW LHNDEKRILH SLVLEESKKL VKLSSEGLEA
          IDVDSYIRPR WRVDEVDIPW LHNDEKRLLR DFIIEKKSKF LELTELGKNA
          IDVDSYIRPR WRVDEVDIPW LHNDEKRLLR DFIIENKTKL CELTKLGKNS
          IDVDSYIRPR WRVDEVDIPW LHNDEKRLLR DFIIENKTKL CELNELGNKS
          IDVDSYIRPR WRVDEVDIPW LHNDEKRLLR DFIIENKTKI CELTELGNQS
          IDVDSYIRPR WRVDEVDIPW LHNDEKRLLR DFIIENKTKM CELTELGKKS
          IDVDSYIRPR WRVDEVDIPW LHNDEKRLLR DFIIENKTRV CELTELGKNS
          VSVESFVKQR WRLDQVDVPW --MDEKRLLK ELIIENKESI AILTEEGKKV
          VNVESFVKQR WRLDQVDVPW LHIDEKRLLK GLIDEKKRER VRVIKK----
          VEPGSFVRQR WRLDTVDVPW LHVDEKRLLK DLSNEKIRKI VKIAKN----
          TTPESFVKQR WRLDNVDVPW LHIDEKRLLK GLTEEKVKKI VKVINE----
          TTPESFVKQR WRLDSVDIPW LHIDEKRLLK GLTEENVKKV VKLIKE----
          TTPESFVRQR WRLDAVDVPW LHIDEKRLLK NLTEEKVKKI IKLI------
          TTPESFVRQR WRLDAVDVPW --MDEKKLLK GLIIENKKEY IKLTERGEKA
          IDPTAVTKQR WRLDEVETPW LHNDEKKLLK KLIIENKSKI AKLTEEGKKV
          ISIESVIKQR WRIDEVPIPW LTERDLRILR GLSEEETHEV YELGDEGKEY
          SKPETHVKQR YRIDEEAYPW LHLYEKKLLK NIVDKTSTDN ISLSEEGKDY
          SEPSTRIRQR YRIDEELYPW LHIYEKKVLK NLIHRKTDYL IRLNDEGLKY
          VEPEAVVKQR LRLDEGDYPW LHIYEKKLLK GIVKKDVEEK FSLTKYGKKY
          VEPRAFVRQR WRLDEVELPW LPFYEKLLLK DIVNKNTEEK VKLSKAGKEF
          VEPRAFVRQR WRLDEVDLPW LHIYEKKVLR GFVIKEVEEV VSLTDDGKVY
          IDPRALVNQR WRIDEVEIPW LHIYEKKVLR GFVMKDADEV VSLTEDGESC
          VPVESRIQPY WRVDEVVIPW LHIYEKKVLR GFVLKDADEV VSLTEDGESC
          VAPEAFVRQR WRLDEVEVPW LHINEKKVLR GLVQKDEKNV VSLTDDGKQY
          VDVESVVKQR WRLDVVEIPW LHIYEKKILK DIVQKDVEEF VDLTDIGREY
          IDPGAYIRQR WRIDEVDIPW MHLYEKKVLK GIIERDVEEV LSLGPSGATY
          VEPEAFINQR WRLDEVEVPW MHLYEKKVLK GIIEREVEEV LSLGPSGATY

          -----MKR-- ---------- ---------- ---------- -------TFQ
          ------KR-- ---------- ---------- ---------- -------TYQ
          NLPELKKRDT EVLQKKLYKP HYYREYLNWV RKKMVNLGWK EFWCFEALFT
          RLPELRKRTR KDLIEGTWRR HPLLEFHEYV KEVLVSMGFE EFWNFDVLLV
          GLPEARRRTS ADLASGSWRK HPFIQFLNQV RDELVAMGFE ELWNFDTLLV
          GLPELKRRTG ELIVSGGWRK HPYLEFLDWV REILVSMGFE ELWNFDALFQ
          RTPELKRRIP K--PKDELRL NAYIEFLDLV RDILVSMGFE EFWNFDALFQ
          RTPELKRRTP K--PRSELRL NAYIEFLDLV RDILVSMGFE EFWNFDALFQ
          GLPELKKRKP SMVFDL--RK HPFMEFIDDL RDIMVSLGFE EFWNFDVLYQ
          GMPELRRRVK PALTPTL-RK HPFMEFIDDL RDILTSMGFE EFWNFDVLFQ
          GMPELRRRVK PSLAPML-RK HPFMEFIDDL RDVLVAMGFE EFWNFDALFQ
          GLPEFLRRTP ELITSGAWTK HFFSEFLKFV KEVFISLGFE ELWNFDALFQ
          GLPEFLRRTS EDITSGRWVP HFFNEFLNYV REVMVGLGFE EFWNFDALFQ
          GLPEFLRRTS EDIATGRWVP HFFNEFLNYV REVMVGLGFE EFWNFDALFQ
          GLPEFIKRTS EDIATGRWVP HFFNEFLDYV REVMIGLGFE EFWNFDALFQ
          GLPEFARRTS EDIATGRWVP HFFNEFLDYV REVMIGLGFE EFWNFDALFQ
          GLPEFARRTS ADIATGRWVP HFFNEFLDYV REVMIGLGFE EFWNFDALFQ
          GLPEFQRRTS EDLRSGAWVP HFFQDFLEYV REVMVGLGFE EFWNFDALFQ
          GLPEFLKRTP EDIRTGAWVP HFFQEFLNYV REVMVGLGFE EFWNFDALFQ
          GLPELLKR-- ---SSGGIRT HPLKDTIDEI REIFVTLGFS EFWNFDALFT
          GLPEFKRRDS GIITSQAWAK HPLVYFINEI RRIFLDMGFT ELWDMDALFI
          GFPEFLHRTP SLIASGKWGL HPLTYLIEKV RKIFLEMGFT EGWNMDMLFI
          GLPELKRRTT SMLVNNSWGL HPLTYLTERI RSIFFDLGFT EAWNMDMLFI
          GLPELVKRSR DVIVSGMWKK HFFKEFIDMI REIMERLGFV EIWNFDILFQ
          GLPELRRRSR DLIVSGEWKP HPYVYFLEEV REILIGMGFT EFWNFDVLFQ
          GLPELKKRNR ELIISGEWKK HYFREFLEKV KDIMISLGFK EFYNFDLLFQ
          GLPELKKRNR ELIISGEWKK HYFREFLEKV KDIMISLGFK EFYNFDLLFQ
          GLPELKKRTR EMIVSGEWKK HYFREFLEKV KDIMISLGFK EFYNFDLLFQ
          GLPELKKRTR EMIVSGEWKK HYFREFLEKV KDIMISLGFK EFYNFDLLFQ
          GLPELKKRTR EMIVSGEWKK HYFREFLEKV KDIMISLGFK EFYNFDLLFQ
          GLPELKKRTR EMIVSGEWKK HYFREFLEKV KDIMISLGFK EFYNFDLLFQ
          GLPELKKRTR EMIVSGEWKK HYFREFLEKV KDIMISLGFK EFYNFDLLFQ
          GLPELKKRTR EMIVSGEWKK HYFREFLEKV KDIMISLGFK EFYNFDLLFQ
          GLPELKKRTR EMIVSGEWKK HYFREFLEKV KDIMISLGFK EFYNFDLLFQ
          GFPELLNRTP ELLASGEWKK HFFKEFLERL RDLMRDLGFK EFYNFDLLFQ
          GFPELLSRTS ELLRSKDWKK HFFRDFIEKL KDVMKELGFT ELYNFDLLFQ
          GLPELESRTP ELLRNKEWKK HYFKEFLEHV KDVMVSLGFK EFYNFDMLFQ
          GLPELLRRTH EMLTTGSWKT HYFRDFIEKV KDLMVGLGFV EFFNFDMLFQ
          GLPELVKRTH EMLSTGTWKT HYFRDFIEKV KDLMITLGFT EFFNFDMLFQ
          GLPELKGRSH ELIATGKWRK HFFAEFIEEL KDLMKEMGFV ELFNFDALFQ
          GLPEALSRTR DMLKSGEWRR HFLAEFIERL RDILRELGFR ELFNFDVLFQ
          GFPELRRRTR DLIASGRWRL NFFVEFIEYL RDVMKEMGFQ EFWNYDVLYQ
          GLPELLKRTP EMIATGSWRK HILRMGMDAV KRTLIEMGFK EFYVNDLLFM
          GLPELLKRTP EMIASGTWRK HILRMAMDKV KRTLIEMGFK EFYVNDLLFM
          GLPELLKRTP EMLASGSWKK HILRMAMDKV KRTLIEMGFK EFYVNDLLFM
          GLPELDRRTP DLLTSGDWKM HPLRGMAERV KEVLVGMGFE EFWINDALFM
          GLPELDRRTP DLLTSGEWKM HPLRGMAERV KEVLVGTGFE EFWINDALFM
          GLPELITRTP ELLTSGEWKT HVLRQTAERV RDVLVGMGFE EFWINDCLFM
          GLPELARRTP ELLTTGEWKK HVLRQTADRV KDVLVGMGFE EFWINDALFM
          SLPELERRTP ELLTSGEWKE HILRQTANRV KDTLVGMGFS EFWINDCLFM
          SLPELERRTP EMLTSGEWKE HILRQTANRV KDTLVGMGFS EFWINDCLFM
          SLPELERRTP EMLTSGEWKE HILRQTANRV KDTLVGMGFS EFWINDCLFM
          GLPELDRRTP ELLTSGEWKT HVLRRQAENV KDTLVGMGFQ EFWINDCLFM
          GLPELERRTP ELLTSGEWRT HVLRQTIERV KDVLVGMGFE EFWINDALFM
          GLPELERRTP ELLASGDWKV HVLRQAAERV EEVLVGMGFQ EFYINDCLFM
          GLPELERRTP DLLTSGDWRM HVLRRTAERV KEVLVGMGFQ EFWINDCLFM
          GLPELERRTP ELLTSGEWRV HVLREMSERV KDVLVGMGFE EFWINDCLFM
          GLPELERRTP ELLTSGDWKT HILRQTADRV KDVLVGMGFQ EFWINDCLFM
          TLPELDRRTP ELLTSGDWKV HVLRQMSERV KDVLVGMGFQ EFWINDCLFM
          KLPELERRTP DLLTGGEWRV HILRQTADRV KDVLVGMGFQ EFWINDCLFM
          RLPELERRTP ELLTGGDWNV HILRQTAERV KDVLVGMGFQ EFWINDCLFM
          ALPELDRRTP ELLTSGEWNV HILRQTAERV KDVLVGMGFQ EFWINDCLFM
          ALPELERRTP ELLTSGEWKV HILRQTAERV KDTLVGMGFQ EFWINDCLFM
          GLPELERRTP ELLTSGEWKV HILRQTAERV KDTLVGMGFQ EFWINDCLFM
          GLPELEGRTP ELLTSGAWKT HILRQTANRV KDVLVGMGFR EFWINDCLFM
          GLPELESRTP ELLASGEWKE HILRQTANRV KDVLVGMGFQ EFWINDCLFM
          GLPELDSRTP ELLASGEWRK HVLRRTADRV KDVLVGMGFQ EFWINDCLFM
          GLPELVSRTP EMLTSGEWKT HILRQTADRV KDVLVGMGFQ EFWINDCLFM
          GLPELESRTP EMLTSGEWKK HILRQTADRV KDVLVGMGFA EFWINDCLFM
          GLPELESRTP ELLTSGEWKK HILRQTADRV KDVLTGMGFA EFWINDCLFM
          GLPELKRRTP ELISSGKWKK QPYRAFLDKI RRKLIEMGFI EFWNFDALFQ
          GLPELKRRTP ELIKSGKWKK QPYRAFLDKI RRRLIEMGFI EFWNFDALFQ
          GLPELKRRTP ELIKSGKWKK QPYRAFLDKI RRRLIEMGFI EFWNFDALFQ
          GLPELKRRTP ELIKSGKWKK QPYRAFLDKI RRRLIEMGFI EFWNFDALFQ
          GLPELKRRTP ELIKSGKWKK QPYRAFLDKI RRRLIEMGFI EFWNFDALFQ
          GLPELKRRTP ELIKSGKWKK QPYRAFLDKI RRRLIEMGFI EFWNFDALFQ
          GLPELKRRTP ELIKSGKWKK QPYRAFLDKI RRRLIEMGFI EFWNFDALFQ
          GLPELKRRTP ELIKSGKWKK QPYRAFLDKI RRRLIEMGFI EFWNFDALFQ
          GLPEIKRRTP ELITSGKWKK QPYRAFLDKI RRKLIEMGFI EFWNFDALFQ
          GLPELKRRTP ELIKSGKWKK QPYRAFLDKI RRKLIEMGFI EFWNFDALFQ
          GLPELKSRTP ELIKSGEWKK QPYRVFLDKI RRKLIEMGFI EFWNFDALFQ
          GLPELKTRTP ELIKSGGWKK QPYRTFLDKI RRKLIEMGFI EFWNFDALFQ
          GLPELKRRTP ELIASGKWKK QPYRVFLDKI RRRLIEMGFI EFWNFDALFQ
          GLPELKRRTP ELIVTGKWKK QPYRVFLDKI RRRLIEMGFI EFWNFDALFQ
          GLPELKRRTP ELIASGKWKK QPYRVFLDKI RRKLIEMGFI EFWNFDALFQ
          GLPELKRRTP ELIASGKWKK QPYRVFLDKI RRKLIEMGFI EFWNFDALFQ
          GLPELKRRTP ELITSGKWKK QPYRVFLDKI RRRLIEMGFI EFWNFDALFQ
          DLPEFLHRTP ELIQTGEWKL HPLTQIIEKI RRIFLMMGFE EFWDMDALFI
          ELPELLRRTP ELIQTGKWKP HPLTQIIEKI RRIFLMMGFD EFWDMDALFI
          PLPELKSRTP ELIQSGKWKK HPLSIIADEI RTIFTSMGFK EFWNMDALFT
          GLPELKGRTD ELIQSGKWKK NPLTRLGNDI RRMFIEMGFT EFWNMDCLFI
          GLPELKGRTD RLVQSGEWKK HPLTRLGDEI RQLFASRGFV EFWNLDVLFT
          GLPELIRRTP DILISGSWKY HPYEKIVAEC RKIFLEMGFT EFWNFDALFQ
          GLPELKRRTP EIIISRSWKV HPYERIIREC RKIFLEMGFT EFWNFDALFQ
          GLPELMKRTP EMLLEGTWKI HPYERIIEEC RKVFLEMGFT EFWNFDALFQ
          GLPELMKRTP EMLLEGTWKI HPYERIIEEC RKVFLEMGFT EFWNFDALFQ
          GLPELLRRTP EILTSGSWKL HPYERIIREC RKIFLEMGFT EFWNFDALFQ
          GLPELIRRTP ELLISGEWKI HPYERIIREC RKIFLEMGFT EFWNFDALFQ
          GLPELKKRTP EILISGTWKI HPYERIIREC RKIFLEMGFT EFWNFDALFQ
          GLPELIKRTR EQIISGSWKI HPYQRIIGEM REILLEMGFT EFWNFDALFQ
          QLPEFVKRTR DQILSGSWKS HPYQRLIDEM RQILLEMGFT EFWNFDALFQ
          GLPELIRRTH EHLLTGEWKI HPYQRLINEM RQILLEMGFT EFWNFDALFQ
          GLPELLKRTA DQISSGAWKI HPYQRMIDEM RRILLDMGFT EFWNFDALFQ
          GLPELAKRTR EQILSGEWRV HPNQQILDEI RDLLFEMGFT EFWNFDSLYQ
          GLPELRRRTR EQIVSGSWKI HPYQRVIEEM RQILLCMGFT EFWNFDALFQ
          GLPELLKRTS EQIRTGEWKN HPYQQLIDDM RQILFEMGFT EFWNFDVLFQ
          GLPELAKRTR EQILSGEWKV HPYQRIIDEM RRILFDMGFE EFWNFDALFQ
          GLPELIKRTS RLLKSGEWKI HPYQRLLNQM RHIFLEMGFT EFWNFDTLFQ
          GLPELVKRTS RLLKSGEWKV HPYQRLIDQM RQIFLEMGFT EFWNFDALFQ
          GLPELIKRTS EMLKSGEWKV HPYQRLIDQM RQIFLEMGFT EFWNFDALFQ
          GLPELLKRTS DLLKSGAWKV HPYRRLIEQM RQIFLEMGFT EFWNFDALFQ
          GLPELLKRTP ELLKSGAWKI HPYRRLIEQM RQIFLEMGFT EFWNFDALFQ
          GLPELLKRTP ELLKSGAWKI HPYRRLIEQM RQIFLEMGFT EFWNFDALFQ
          GLPELLKRTP ELLKSGAWKI HPYRRLIEQM RQIFLEMGFT EFWNFDALFQ
          GLPELLKRTP ELLKSGAWKI HPYRRLIEQM RQIFLEMGFT EFWNFDALFQ
          GLPELLKRTP ELLKSGAWKI HPYRRLIEQM RQIFLEMGFT EFWNFDALFQ
          GLPELLKRTP ELLKSGAWKI HPYRRLIEQM RQIFLEMGFT EFWNFDALFQ
          GLPELLKRTP ELLKSGAWKI HPYRRLIEQM RQIFLEMGFT EFWNFDALFQ
          GLPELLKRTP DMLKSGAWKI HPYRRLIEQM RQIFLEMGFT EFWNFDSLFQ
          GLPELLKRTS EMLKSGAWKI HPYRRLIEQM RQIFLEMGFT EFWNFDALFQ
          GLPELLKRTS DLLKSGTWKI HPYRRLIEQM RQIFLEMGFT EFWNFDALFQ
          GLPELLKRTS DLLKSGTWKI HPYRRLIEQM RQIFLEMGFT EFWNFDALFQ
          GLPELLKRTP ELLKSGAWKI HPYRRLIEQM RQIFLEMGFT EFWNFDALFQ
          GLPELLKRTP ELLKSGAWKI HPYRRLIEQM RQIFLEMGFT EFWNFDALFQ
          GLPELLKRTP ELLKSGAWKI HPYRRLIEQM RQIFLEMGFT EFWNFDALFQ
          GLPELLKRTP ELLKSGAWKI HPYRRLIEQM RQIFLEMGFT EFWNFDALFQ
          GLPELLKRTP DLLKSGAWKI HPYRRLIEQM RQIFLEMGFT EFWNFDALFQ
          GLPELLKRTP DLLKSGAWKI HPYRRLIEQM RQIFLEMGFT EFWNFDALFQ
          GLPELLKRTP DLLKSGAWKI HPYRRLIEQM RQIFLEMGFS EFWNFDALFQ
          GLPELLKRTP ELLKSGAWKI HPYRRLIEQM RQIFLEMGFA EFWNFDALFQ
          GLPELLKRTP ELLKSGAWKI HPYRRLIEQM RQIFLEMGFA EFWNFDALFQ
          GLPELLKRTP ELLKSGAWKI HPYRRLIEQM RQIFLEMGFA EFWNFDALFQ
          GLPELLKRTP ELLKSGAWKI HPYRRLIEQM RQIFLEMGFA EFWNFDALFQ
          GLPELLKRTP DLLKSGAWKI HPYRRLIEQM RQIFLEMGFA EFWNFDALFQ
          GLPELLKRTP DLLKSGAWKI HPYRRLIEQM RQIFLEMGFA EFWNFDALFQ
          GLPELLKRTS EMLKSGQWKS HPYQRLIDQM RRIFLDMGFT EFWNFDSLFQ
          GLPELLKRTS QLLKTGEWKI HPYQRLINQM RQIFIEMGFT EFWNFDALFQ
          GLPELIKRTS QLLKSGDWKI HPYQRLIDQM RQIFLEMGFT EFWNFDALFQ
          GLPELIKRTS QLLKSGEWKV HPYQRLIDQM RQIFLEMGFT EFWNFDALFQ
          GLPELKSRTA EMIKSGEWKR HPYQRLIDNM REIMLEMGFV EFWNFDALFQ
          GLPELKGRTP DMIKSGVWKV HPYQRLLSRM REIMLEMGFS EFWNFDALFQ
          GLPELIKRTP DIIKSGAWKI HPYRRLMDRM RRIMLEMGFT EFWNFDALFQ
          QLPELKKRTK EDILSGKWKP HPMAKIIDDV KDILVSIGFK EFWNFDSLFE
          GFPELKKRTR DLIVSGKWKA HPMSKIIEEV TEVLTSMGFS EFWNFDTLFE
          GIPELKKRTR EMIVSGKWKA HPMSKIIQEV NEVLISMGFK EFWNFDTLFE
          GIPELKKRTR EMIVSGKWKA HPMSKIIQEV NEVLISMGFK EFWNFDTLFE
          GIPELKKRTR EMIVSGKWKA HPMSKIIQEV NEVLISMGFK EFWNFDTLFE
          GIPELKKRTR EMIVSGKWKA HPMSKIIQEV NDVLISMGFK EFWNFDTLFE
          EIPELKKRTR EMIVSGKWKA HPMSKIIQEV NEVLISMGFK EFWNFDTLFE
          GLPELKKRTR EDIIGGRWKM HPLTRIIREV KEVLISMGFK EFWNFDVLFE
          DFPELKKRTR DIIISKKWKV HPLTRIIREV KEILLGMGFK EFWNFDMLFE
          EFPELKKRTR DTIISGKWKI HPLTRIIREV KEILLAMGFK EFWNFDMLFE
          DFPELKKRTR DIIISGKWKI HPLTRIIREV KEILLAMGFK EFWNFDMLFE
          EFPELKKRTR DIIITGKWKI HPLTRIIREV KEILLAMGFK EFWNFDMLFE
          EFPELKKRTR DIIISGKWKV HPLTRIIREV KEILLAMGFK EFWNFDMLFE
          GFPELKKRTR EHIISGKWKL HPMTRVIHEV KDILIGMGFK EFWNFDVLFE
          GLPELQKRTR EHIVSGKWKL HPMTRIINDV KEVLIGMGFK EFWNFDVLFE
          GLPELSERKP EHLREGTWKR HPLKEVINEI RRIFLEMGFV EFWNFDALFQ
          GLPEFNKRTH DQLKTGSWKI HPLQQTIEEI RDIFIDMGFD EFWNFDMLFQ
          GLPELKNRTH EDLKSGRWKT HPLRDIIEEI RKIFISMGFK EFWNFDSLFQ
          GLPELKDRTH EQLKDGSWKE HPLRRIIQEI REIFLNLGFT EFWNFDSLFQ
          GLPEINKRTH EDLKNGTWKA HPLRKIIEEI REIFLDMGFT EFWNFDSLFQ
          GLPELAGRTH EHLKTGSWKM HPLRRIIDEI RLIFLKLGFT EFWNFDCLFQ
          GLPELKGRTH EHLKSGAWKM HPLRRIIDEI RSIFLKLGFT EFWNFDCLFQ
          GLPELKGRTH EHLKSGAWKM HPLRRIIDEI RSIFLKLGFT EFWNFDCLFQ
          GLPELKQRTH EQLKTGSWKI HPLTRIIEEI RNVFLNMGFT EFWNFDCLFQ
          GLPELKKRTH EQLKTGSWKI HPLQTIIDEI RGIFLNMGFT EFWNFDCLFQ
          GLPELKKRTH QQLKTDSWKM HPLQRTIQEI RRIFLNLGFM EFWNFDCLFQ
          GLPELKKRTH QQLKTDSWKM HPLQRTIQEI RRIFLNLGFK EFWNFDCLFQ

          PNNRKRSKVH ---------- ---------G FRSRMSSKNG RLVLAR----
          PNKRKHSKVH ---------- ---------G FRKRMSTKNG RKVLAR----
          PYDHPSRELA ESFIIIEEKV KEKHLQY--- FGN-YLEKEA HLTILRSQNT
          PQFHPARSET DVFYALLEEV AEVHREM--- WGY-WRAEVA LKVLLRTHTT
          PQYHPARRET DVFYVVMERA SEQHRLV--- WSYEWSRDEA LRVLLRTHTT
          AQDHPAREIH DTYFVLLRRI ALTHENGSKG WGYKWDPARA LRLILRTQTT
          AQDHPAREIH DTFFLLLSRA GKIHERG--- WGYKWDPIRA LRPILRSQTT
          AQDHPAREIH DTFFLLLSRA GKIHEIG--- WGYKWDPIRS LRPILRSQTT
          AQDHPAREIH DTFFVLMERA RSVHEKG--- WGYKWSPERA MRLVLRSQTT
          AQDHPAREIH DTFFLLLERA GRIHEEG--- WRYKWSPERS LRLVLRSQTT
          AQDHPAREIH DTFFLLLERA GRIHEAG--- WRYKWSPERA LRLVLRSQTT
          AQDHPAREIH DTYFLLMNRI ARTHEDGSRG WGYKWDPGRA VRLVLRTQTT
          AQDHPAREIH DTFYVLMEAV KKVHEEK--- WQYKWDPKKA LNLVLRTQTT
          AQDHPAREVH DTFYVLMEAV GRVHEEK--- WRYKWSPQKA LNLVLRTQTT
          AQDHPAREVH DTFYVLMESV GRVHEEK--- WRYKWDRKKA LNPVLRTQTT
          AQDHPAREVH DTFYVLLEAV GRVHEEK--- WRYKWSREKA LNPVLRTQTT
          AQDHPAREVH DTFYILLEAV GRVHEEK--- WRYKWSREKA LNPVLRTQTT
          AQDHPAREVH DTFFALMERV GREHEAG--- WGYRWSREKA LGLVLRSQTT
          AQDHPAREVH DTFFVLMERV AAEHEAG--- WGYKWSPQKA LGLVMRSQTT
          PQDHPARELQ DTFYLQIRKV SDSHKKN--- WRYQWDINEA RKIVLRTHTT
          PQDHPARDMQ DTFYVIEKRI KRIHERGYSG WGYRWSSDDG KKLILRTHTT
          PQDHPARDLQ DTYYVILDKV KRVHEHGYSG WNYKWSEDEA KKLILRTHTT
          PQDHPARDLQ DTFYAIIEIA KSVHEHGYPG WGYKFDENES KKLVLRTHTT
          AQDHPSRDIH DILVVIVERT RNVHEFGSIG WRYSWSLEKA SRLILRSHTT
          AQDHPAREVH DSYKLLVNRI ARTHEDGSKG WGYKWSFEIA RRLILRSQTT
          PQDHPAREIH DSFSVLLNNV KEIHEKF--- WKYEWKQDIT LRLMLRSQTT
          PQDHPAREIH DSFSVLLNNV KEIHEKF--- WKYEWKQDIT LRLMLRSQTT
          PQDHPAREIH DSFAVLLSNV KEIHEKF--- WKYEWKQDIT LRLMLRSQTT
          PQDHPAREIH DSFAVLLSNV KEIHEKF--- WKYEWKQDIT LRLMLRSQTT
          PQDHPAREIH DSFAVLLSNV KEIHEKF--- WKYEWKQDIT LRLMLRSQTT
          PQDHPAREIH DSFAVLLSNV KEIHEKF--- WKYEWKQDIT LRLMLRSQTT
          PQDHPAREIH DSFAVLLSNV KEIHEKF--- WKYEWKQDIT LRLMLRSQTT
          PQDHPAREIH DSFAVLLSNV KEIHEKF--- WKYEWKQDIT LRLMLRSQTT
          PQDHPAREIH DSFAVLLSNV KEIHEKF--- WKYEWKQDIT LRLMLRSQTT
          AQDHPAREIH DSFAILIQRV KQIHERG--- WKYNWDVNIS MRLMLRSQTT
          AQDHPAREIH DSFRVLLKEI KEMHEKG--- WKYSWDPQIA KRLVLRSQTT
          AQDHPAREIH DSFKVLVKRV KEVHEKW--- WKYSWNQEVA KSLVLRSQTT
          PQDHPAREIH DSFVILVRKV KEVHEKW--- WRYSWSEDNA RRLVLRSQTT
          AQDHPAREIH DSFVVLVRKV KEAHERW--- WRYLWNEDNA KRLVLRSQTT
          PQDHPAREMH DTFWPIVARV KYEHEHG--- WGYQWDGSVA SRRILRSQTT
          AQDHPAREIH DSLWILVERV ASVHERG--- WKYRWSPEVA SRYILRSQTT
          PQYHPARSPT DTFYLLTPRV AEAHEKGSRG WRYRWSQELA ARLILRSHTT
          PQDHPARTHW DQFNLLVERV RRVHRDGSLG WNYEWDETIA RKLVLRGHTT
          PQDHPARTQW DQFNLLVHRV RDIHEHGSLG WNYAWDEQIA KKLVLRGHTT
          PQDHPARTQW DQFNLLVSRV KEVHEHGSLG WNYRWDEKIA KRLVLRGHTT
          PQDHPARTHW DQFALVREDV ERAHREGGEG YHSPWGEEMA RQVDLRGHTT
          PQDHPARTHW DQFALVREDV EAAHRVGGEG YHSPWGEEMA RQVDLRGHTT
          PQDHPARTHW DRFALLIETV ESAHRDGGDG YHSPWDEDFA RAIALRGHTT
          PQDHPARTHW DQFALLVERV CSAHLEGGDG YHSPWTEEVA RGMDLRGHTT
          PQDHPARTHW DQFALLVERV RSAHRDGGEG YHSPWTEDIA RGMDLRGHTT
          PQDHPARTHW DQFALLVERV RSAHKEGGEG YHSPWTEDIA RGMDLRGHTT
          PQDHPARTHW DQFALLVERV RSAHRDGGEG YHSPWTEDIA RGMDLRGHTT
          PQDHPARNHW DRFALLVERV ESAHREGGEG YHSPWDLDFA KALALRGHTT
          PQDHPARTHW DRFAMLVERV ERAHREGGDG YHSPWDEDFA EALALRGHTT
          PQDHPARNHW DRFALLVDRV ERAHREGGDG YHSPWDEDFA RALALRGHTT
          PQDHPARTHW DRFALLVERV ERAHREGGEG YHSPWDEDFA RALALRGHTT
          PQDHPARTHW DRFALLVDAV ERAHREGGEG YHSPWDEEFA RALALRGHTT
          PQDHPARTHW DRFALLVDRV ERAHREGGEG YHSPWDEDFA RALALRGHTT
          PQDHPARTHW DRFAMLVADV ERVHREGSEG YHSPWDEDFA RALALRGHTT
          PQDHPARTHW DRFALLVVDV ERAHREGGEG YHSPWDEDFA RALALRGHTT
          PQDHPARTHW DRFALLVADV ERAHREGGEG YHSPWDEDFA RALALRGHTT
          PQDHPARTHW DRFALLVDRV ERAHKEGGEG YHSPWDEDFA RALALRGHTT
          PQDHPARTHW DRFALLVDRV ERAHKEGGEG YHSPWDEDFA RALALRGHTT
          PQDHPARTHW DRFALLVDRV ERAHKEGGEG YHSPWDEDFA RALALRGHTT
          PQDHPARTHW DRFALLLERV EDAHRNGGDG YHSPWDADFA RAVALRGHTT
          PQDHPARTHW DRFALLVERV EDAHRNGGDG YHSPWDEDFA RAVALRGHTT
          PQDHPARTHW DRFALLIRRV ESAHRDGGDG YHSPWSEEFA REIALRGHTT
          PQDHPARTHW DRFALLVDRV EDAHRNGGDG YHSPWSEDFA RAIALRGHTT
          PQDHPARTHW DRFALLIDRV RSAHLEGGDG YHSPWSEDFA RAIALRGHTT
          PQDHPARTHW DRFALLIDRV RDAHLNGGDG YHSPWSEDFA RAIALRGHTT
          PQNHPAREWT DTYQLLVERV KTAHERGSRG WGYVWSPERA MLLMPRAHGT
          PQNHPARDWT DTYQLLVASV KAAHEHGSRG WGYVWSPERA MLLMPRAHGT
          PQNHPAREWT DTYQLLVERV KTAHERGSRG WGYVWSPERA MLLMPRAHGT
          PQNHPAREWT DTYQLLVARV KAAHEHGSRG WGYVWSPERA MLLMPRAHGT
          PQNHPAREWT DTYQLLVERV KAAHEHGSRG WGYVWSPERA MLLMPRAHGT
          PQNHPAREWT DTYQLLVERV KTAHERGSRG WGYVWSPERA MLLMPRAHGT
          PQNHPAREWT DTYQLLVERV KTAHERGSRG WGYVWSPERA MLLMPRAHGT
          PQNHPAREWT DTYQLLVERV KTAHERGSRG WGYVWSPERA MLLMPRAHGT
          PQNHPARDWT DTYQLLVERV KASHEHGSRG WGYKWDPRKA MLLMPRAHAT
          PQNHPARDWT DTYQLLVERV KASHEHGSRG WGYRWDPRMA MMLMPRAHGT
          PQNHPARDWT DTYQLLVEKV RASHEHGSRG WGYKWDPRMA MLLMPRAHAT
          PQNHPARDWT DTYQLLVERV KASHEHGSRG WGYKWDPRTA MLLMPRAHAT
          PQNHPAREWT DTYQLLVAKV KEAHERGSRG WGYVWSPERA MLLMPRAHAT
          PQNHPAREWT DTYQLLVSKV KEAHERGSRG WGYVWSPERA MLLMPRAHAT
          PQNHPAREWT DTYQLLVERV KEAHERGSRG WGYVWSPERA MFLMPRAHAT
          PQNHPAREWT DTYQLLVERV KEAHERGSRG WGYVWSPERA MFLMPRAHAT
          PQNHPAREWT DTYQLLVKKV RTAHERGSRG WGYVWSPERA MLLMPRAHAT
          PQDHPAREMQ DTFYLYMEKV KEMHEKGSRG WRYEWSEEIA QKAMLRTHTT
          PQDHPAREMQ DTFYLYMLKV KDMHENGSRG WRYEWSEEIA ERAMLRTHTT
          PQDHPARELQ DTFYLVVEKV AAIHENGSIG WGTKWSKEEA EKLLLRTHTT
          PQDHPARDMQ DTFFLLVQKV KEIQLNGSTG WGGEWSVEKA SQALLRTHST
          PQDHPARDLQ DTFYLLVQKV RDIHENGSTG WGGEWSREKA EAALLRTHST
          PQDHPARDMQ DTFYLFVEKV KRTHIDGSTG WGGDWSLDTA RKLVLRTHTT
          PQDHPARDMQ DTFYLLADRV KQTHENGSTG WKGVWDVNKA RQLVLRTHTT
          PQDHPARDMQ DTFYLIVERV KATHENGSTG WGGEWSLEKA RQLVLRTHTT
          PQDHPARDMQ DTFYLIVERV KATHENGSTG WGGEWSLEKA RQLVLRTHTT
          PQDHPARDMQ DTFYLVVERV RLTHENGSTG WGGVWSIDRA RQLVLRTHTT
          PQDHPAREMQ DTFYLLAYRV KETHENGSKG WGGKWDINKA RQLVLRTHTT
          PQDHPAREMQ DTFYLAVERV KLTHEDGSKG WGGKWSLEKA KQLVLRTHTT
          PQDHPAREMQ DTFYLF-ENV KAMHISGSTG WGGVWKEEKA EQCVLRTHTT
          PQDHPAREMQ DTFYLW-ECL RDMHEHGSTG WGGKWNPGKA KQCVLRTHTT
          PQDHPAREMQ DTFYLY-ERV KAMHEHGSSG WGGVWSGKKA EQCVLRTHTT
          PQDHPAREMQ DTFHLW-EKV RDMHESGSTG WGGKWDPEKA KATVLRTHTT
          PQDHPAREMQ DTFHLW-EKI RDIHKFGSTG WGGEWSPEVG KKCVLRTHST
          PQDHPAREMQ DTFYLY-ERV RDMHLFGSTG WGGRWSREKA EQCVLRTHTT
          PQDHPAREMQ DTFFLY-EKI RDMHISGSTG WGGEWKEKKA MQCVLRTHTT
          PQDHPAREMQ DTFFLY-ERV RDMHEHGSTG WGGTWSAEKA EQCVLRTHTT
          PQDHPAREMQ DTFHLYMSKV CAMHEYGSTG WGGKWCEEIA AKNVLRTHTT
          PQDHPAREMQ DTFHLYLETV CSMHEKGSRG WGGKWDSDVA KRNVLRTHTT
          PQDHPAREMQ DTFHLYKDKV CAMHEHGSKG WGGKWSEDIA CKNVLRTHTT
          PQDHPARDMQ DTFHLYADKV GEMHECGSCG WKGKWDRELP KKNVLRTHTT
          PQDHPARDMQ DTFHLYSGKV AAMHENGSCG WGGIWDRELA GRNVLRTHTT
          PQDHPARDMQ DTFHLYSGKV AAMHENGSCG WGGIWDRELA GRNVLRTHTT
          PQDHPARDMQ DTFHLYSGKV AAMHENGSCG WGGIWDRELA GRNVLRTHTT
          PQDHPARDMQ DTFHLYSGKV AAMHESGSCG WGGIWDRELA GRNVLRTHTT
          PQDHPARDMQ DTFHLYSGKV AAMHENGSCG WGGIWDRELA GRNVLRTHTT
          PQDHPARDMQ DTFHLYSGKV AAMHENGSCG WGGIWDRELA GRNVLRTHTT
          PQDHPARDMQ DTFHLYSGKV AAMHENGSCG WGGIWDRELA GRNVLRTHTT
          PQDHPARDMQ DTFHLYSDKV AAMHERGSCG WGGIWDKELA GRNVLRTHTT
          PQDHPARDMQ DTFHLYPEKV AAMHEHGSCG WGGIWDRELA GRNVLRTHTT
          PQDHPARDMQ DTFHLYPEKV AAMHERGSCG WGGIWDRELA ERNVLRTHTT
          PQDHPARDMQ DTFHLYPEKV AAMHERGSCG WGGIWDRELA ERNVLRTHTT
          PQDHPARDMQ DTFHLYSDKV AAMHESGSCG WGGIWDRELA RRNVLRTHTT
          PQDHPARDMQ DTFHLYFEKV AAMHENGSCG WGGIWDRDLA RRNVLRTHTT
          PQDHPARDMQ DTFHLYFEKV AAMHENGSCG WGGIWDRDLA RRNVLRTHTT
          PQDHPARDMQ DTFHLYFEKV ASMHENGSCG WGGIWDRDLA RRNVLRTHTT
          PQDHPARDMQ DTFHLFTEKV AAMHEYGSCG WGGVWDRELA ERNVLRTHTT
          PQDHPARDMQ DTFHLFTEKV AAMHEYGSCG WGGVWDRELA ERNVLRTHTT
          PQDHPARDMQ DTFHLYFEEV AAMHEHGSCG WGGTWDKELA RRNVLRTHTT
          PQDHPARDMQ DTFHLYFEKV AAMHEHGSCG WGGAWDKELS RRNVLRTHTT
          PQDHPARDMQ DTFHLYFEKV AAMHEHGSCG WGGAWDKELS RRNVLRTHTT
          PQDHPARDMQ DTFHLYFEKV AAMHEHGSCG WGGTWDKELS RRNVLRTHTT
          PQDHPARDMQ DTFHLYFEKV AAMHEHGSCG WGGTWDKELS RRNVLRTHTT
          PQDHPARDMQ DTFHLYFENV AAMHEHGSCG WGGIWDKELS RRNVLRTHTT
          PQDHPARDMQ DTFHLYFENV AAMHEHGSCG WGGIWDKELS RRNVLRTHTT
          PQDHPAREMQ DTFHLYTDNV CAMHEYGSTG WGGTWSEEVA CKNVLRTHTT
          PQDHPARDMQ DTFHLCKDNV CAMHEHGSTG WGGRWDENIA RRNVLRTHTT
          PQDHPAREMQ DTFHLYKEGI RDMHEHGSTG WGGKWSEDIA KRDVLRTHTT
          PQDHPAREMQ DTFHLYKDGI KDMHERGSTG WGGKWSEDIA KRDVLRTHTT
          PQDHPAREMQ DTFYLY-ARI KEMHECGSTG WGGCWSPEVA RQEVLRTHTT
          PQDHPAREMQ DTFYLH-SRV KEMHEHGSTG WGGTWDPEVA RREVLRTHTT
          PQDHPAREMQ DTFYL-YRSV KEMHEHGSTG WGGVWDPEIA RQEVLRTHTT
          PQDHPARDMQ DTFFLLLQKL KSIHESGSKG WGYVFSEDVS KKVVLRTHTT
          PQDHPARDMQ DTFFVLLKKV KSIHECGSKG WCYKFDEEVS KRTVLRTHTT
          PQDHPARDMQ DTFFVLLEKV KGIHECGSKG WCYKFDENVS KRTVLRTHTT
          PQDHPARDMQ DTFFVLLEKV KGIHECGSKG WCYKFDENVS KRTVLRTHTT
          PQDHPARDMQ DTFFVLLEKV KGIHECGSKG WCYNFDENVS ERTVLRTHTT
          PQDHPARDMQ DTFFVLLEKV KGIHECGSKG WCYKFDEKVS ERTVLRTHTT
          PQDHPARDMQ DTFFVLLEKV KGIHECGSKG WCYKFDEKVS ERTVLRTHTT
          PQDHPAREMQ DTFFLLLKKV KSIHEDGSEG WKYKFDENVS RRTVLRTHTT
          PQDHPAREMQ DTFFLLVEKV REVHLRC--- WRQ-FDEKVS RRLILRTHTT
          PQDHPAREMQ DTFFLLLDNV KEVHERC--- WKYKFDENIS KRLILRTHTT
          PQDHPAREMQ DTFFLLLDKV REVHERC--- WKYKFDENVS KRLILRTHTT
          PQDHPAREMQ DTFFLLVDKV REVHERC--- WKYKFDENIS RRLILRTHTT
          PQDHPAREMQ DTFFLLLSKV KEVHERC--- WKYKFDENVS RRLILRTHTT
          PQDHPARDMQ DTFFLLLKKV KEMHEKGSKG WNYKFDENIS KRTVLRTHTT
          PQDHPARDMQ DTFFLMVKDI KSIHEKGSKG WRYEFDEEIS KKTVLRTHTT
          PQDHAAREMQ DTFYLVVEKV RAVHEDGSRG WGYEWDEGVA RKTVLRTHTT
          PQDHAAREMQ DTFYVLVEKT RAEHEHGSEG WNYKWNEDIA KQIVLRTHTT
          PQDHAAREMQ DTFYLLVKKV KDVHEHGSEG WGYKWDISIA KKPVLRTHTT
          PQDHAAREMQ DTFYVLVERV AKTHEDGSEG WHYDWDADIA RQSVLRTHTT
          PQDHAAREMQ DTFYVIVKNV AKTHEDGSTG WGYDWDVDVA KQSVLRTHTT
          PQDHAAREMQ DTFYVLVRAV QSAHETGSEG WQYEWDRDVA MQSVLRTHTT
          PQDHAAREMQ DTFYVLVRAV QDAHETGSEG WQYEWDRDVA RQSVLRTHTT
          PQDHAAREMQ DTFYVLVRAV QDAHETGSEG WQYEWDRDVA RQSVLRTHTT
          PQDHAAREMQ DTFYIIVNRV KDVHEHGSEG WNYSWDREVA KQSVLRTHTT
          PQDHAAREMQ DTFYVLVRRV SRVHENGSEG WQYPWNIDVA RQSVLRTHTT
          PQDHAAREMQ DTFYVMVGRV SQVHEDGSEG WGYHWDVDVA RQSVLRTHTT
          PQDHAAREMQ DTFYVMVGKV SQVHEDGSEG WGYHWDVDVA RQSVLRTHTT

          ---------- ---------- ---------- ---------- ----------
          ---------- ---------- ---------- ---------- ----------
          AITAWNLYEK GKYFYIGSVW RPDTIDKTHH IEFQQLEGII IGSNMA--QL
          VVSAQTMYGE YRAFSLDRVF RSETLDPTHS MEFHQLEGII VGKEVSFKHL
          LVTIKQIYGE YRLFSLDRVY RPDTPDATHF MEFHQLEGII VGRGVTFRNL
          AVSARTLYGE YMCFSLDRVF RPENLDAKHS MEFYQLEGII VGRRVTFRNL
          AVSVRAIYGE YRVFSLDRVF RPETLDAKHA MEFYQLDGVI VGKNVTFKHL
          AVSVRAIYGE YRVFSLDRVF RPETLDAKHA MEFYQLDGII VGKNVTFKHL
          AVSARAIFGE YRVFTIDRVF RPENLDAKHS MEFHQLDGII VGKNVNFKHL
          AVSARAIYGE YRVFTIDRNF RPENLDAKHS MEFHQLDGVI VGRDVNFKHL
          AVSARTIYGE YRVFTIDRNF RPENLDAKHS MEFHQLDGVI VGKEVNFKHL
          SVSVRTLYGE YRAFTIDRVF RPEVLDPKHS MEFHQADGIV VGENLSFKHL
          ATTIRALAGE YKVFTIGRVF RPEKLDPKHS MEFHQLDGIV VGPGLTFKHL
          ATTIRALAGA YKVFTIGRVF RPEKLDPKHS MEFHQLDGIV VGPGLTFKHL
          ATTIRALAGE YKVFTIGRVF RPEKLDPKHS MEFHQLDGIV VGPGLTFKHL
          AVTIRALAGE YKVFTIGRVF RPEKLDPKHS MEFHQLDGIV VGPGLTFKHL
          AVTIRALAGE YKVFTIGRVF RPEKLDPKHS MEFHQLDGIV VGPGLTFKHL
          ATTIRALAGT YKVFAIGRVF RPEHIDAKHN VEFHQLDGIV VGPGLAFKHL
          ATTIRALAGQ YKVFTIGRVF RPEHIDAKHN VEFHQLDGIV VGPGLTFSHL
          CVTIKHLADE ARVFSLGRVF RNEKVSYKHL VEFNQIEGVV VGKDANLRNL
          VTTARYLYYP QAIFSVEKVF RHESVDWKHL AEFYQIEGAV YDKNVSVATL
          VNTIRYLYKP QYIFSIEKVF RHESVDWKHL SELYQIEGAV YGSDVNLSTL
          VNTIRYLYSP QYIFSIEKVF RHESVDWKHL AEFHQIEGAV YSKDASLSTL
          AVTARFLSPP VRLYTIARVF RRDNPDARHS PEFTNFDGVI MEKDFSFRKL
          AASARSLAVP SKIFAIDKVF RPEAPDKTHA FEFHQCEGVV LAEGMNVRNL
          ATTARVLAAP QKVFTLGKVF RPDAIDATHL IEFHQLDGVI IDNNFTFKEL
          ATTARVLAAP QKVFTLGKVF RPDAIDATHL IEFHQLDGVI IDNNFTFKEL
          ATTARVLAAP QKLFTLGKVF RPDAIDATHL IEFHQLDGVI IDDNFTFREL
          ATTARVLAAP QKLFTLGKVF RPDAIDATHL IEFHQLDGVI IDDNFTFREL
          ATTARVLAAP QKLFTLGKVF RPDAIDATHL IEFHQLDGVI IDDNFTFREL
          ATTARVLAAP QKVFTLGKVF RPDAIDATHL IEFHQLDGVI IDDNFTFREL
          ATTARVLAAP QKVFTLGKVF RPDAIDATHL IEFHQLDGVI IDDNFTFREL
          ATTARVLAAP QKVFTLGKVF RPDAIDATHL IEFHQLDGVI IDDNFTFREL
          ATTARVLAAP QKVFTLGKVF RPDAIDATHL IEFHQLDGVI IDDNFTFREL
          ATTARVLAPP IRVFTIGKVF RPDSIDATHL IEFHQLDGLV IEDNFTFRDL
          AVTARILSVP FKGFSLGKVF RPDSIDATHL IEFHQLDGVI IQKEFSFTDL
          ATTARVLSKE IKVFTIGKVF RPDAIDATHL IEFHQLDGLV IEENFNFREL
          AVTARVLS-R IRAFTIGKVF RPDSIDATHL IEFHQMDGLV IEEDFTFRDL
          AVTARVLSRR RKVFTIGKVF RPDAIDATHL IEFHQMDGLV IEEGFTFKDL
          AVTIRVLAPP IRFFTIDKVF RADPVDATHL SDFHQLDGIM GWKDFTFRDL
          AVSARILAPP ARFFTVGKVF RSDAVGPTRL PEFHQLDGIE GDEGYTFRDL
          AVSARVLAPP FRFFTIGRVY RVETIDPRHL PEFHQLDGIA SEDGVSLRWL
          SLTARYLAPP QKYFSVSQVF RNDTIDVTHL LEFCQIEGWI MDDNLSMKEL
          SVTARYLAPP QKFFSVAPVF RNDTIDITHL LEFYQIEGWI MDEKLSMRDL
          SLTARYLAPP QKFFSVAPVF RNDTIDMTHL LEFYQIEGWV MDDRLSMRDL
          SLSARHLAPP QRFFSVEKAY RNDEIDATHL LEFFQIEGWV MAEDLSVRDL
          SLSARHLAPP QRFFSVEKAY RNDEIDATHL LEFFQIEGWV MAEDLSVRDL
          SLSMRYLSPP QRYFSVEKVY RNDTLDATHL LEFFQIEGWV MAEDLSVRDL
          SLSMRYLSPP QRYFSVEKVY RNDTLDPTHL LEFFQIEGWV MAEDLSVRDL
          SLSMRYLSPP ERYFSVEKVY RNDTLDPTHL LEFFQIEGWV MAEDLSVRDL
          SLSMRYLSPP ERYFSVEKVY RNDTLDPTHL LEFFQIEGWV MAEDLSVRDL
          SLSMRYLSPP ERYFSVEKVY RNDTLDPTHL LEFFQIEGWV MAEDLSVRDL
          SLTARHLSPP QRFFSIEKAY RNDTLDATHL LEFFQIEGWV MAEELSVRDL
          SLTARHLAPP QRFFSVEKGY RNDTLDATHL LEFFQIEGWV MAEDLSVRDL
          SLTARYLSPP QRYFSVEKAY RNDTLDATHL LEFFQIEGWV MAEDLSVRDL
          SLSTRHLSPP ARFFSVEKAY RNDTLDSTHL LEFFQIEGWV MADELSVRDL
          SLSTRYLSPP ARFFSVEKAY RNDTLDATHL LEFYQIEGWV MAEDLSVRDL
          SLSARYLSPP QRFFSVEKVY RNDTLDPTHL LEFFQIEGWV MAEDLSVRDL
          SLSTRYLSPP ARFFSVEKAY RNDTLDATHL LEFYQIEGWV MAEDLSVRDL
          SLSTRYLSPP ARFFSVEKVY RNDTLDPTHL LEFFQIEGWV MAEDLSVRDL
          SLSTRYLSPP ARYFSVEKVY RNDTLDPTHL LEFFQIEGWV MAEDLSVRDL
          SLSTRYLSPP ARFFSVEKVY RNDTLDPTHL LEFFQIEGWV MAEDLSVRDL
          SLSTRYLSPP QRYFSVEKVY RNDTLDPTHL LEFFQIEGWV MAEDLSVRDL
          SLSTRYLSPP QRYFSVEKVY RNDTLDPTHL LEFFQIEGWV MAEDLSVRDL
          SLSMRYLSPP ERYFSVEKVY RNDTLDPTHL LEFFQIEGWV MAEELSVRDL
          SLSMRYLSPP QRYFSVEKVY RNDTLDPTHL LEFYQIEGWV MAEDLSVRDL
          SLSMRYLSPP QRYFSVEKVY RNDTLDPTHL LEFFQIEGWV MAEDLSVRDL
          SLSMRYLSSP QRYFSVEKVY RNDTLDPTHL LEFYQIEGWV MADDLSVRDL
          SLSMRYLSPP QRYFSVEKVY RNDTLDPTHL LEFYQIEGWV MAEDLSVRDL
          SLSMRYLSPP QRYFSVEKVY RNDTLDPTHL LEFYQIEGWV MAEDLSVRDL
          ALSGRQLAIP GKYFTIQRVF RPDVLDRTHL IEFNQVDGFV VGEDLNFRHL
          ALSGRQLAIP GKYFTIQRVF RPDVLDRTHL IEFNQVDGFV VGEDLNFRNL
          ALSGRQLAIP GKYFTIQRVF RPDVLDRTHL IEFNQVDGFV VGEDLNFRHL
          ALDARQLAIP GKYFTIQRVF RPDVLDRTHL IEFNQIDGFV VGEDLNFRHL
          ALSGRQLAIP GKYFTIQRVF RPDVLDRTHL IEFNQIDGFV VGEDLNFRHL
          ALDARQLAIP GKYFTIQRVF RPDVLDRTHL IEFNQIDGFV VGEELNFRHL
          ALDARQLAIP GKYFTIQRVF RPDVLDRTHL IEFNQIDGFV VGEELNFRHL
          ALSGRQLAIP GKYFTIQRVF RPDVLDRTHL IEFNQIDGFV VGEELNFRHL
          ALSARQLAIP GKYFAIQRVF RPDVLDRTHL IEFNQVDGFV VGEDLTFKNL
          ALSARQLAIP GKYFAIQRVF RPDVLDRTHL IEFNQVEGFV IGEDLTFKHL
          ALSARQLGIP GKYFAIQRVF RPDVLDRTHL IEFNQVDGFV VDESLTFKHL
          ALSARQLGIP GKYFAIQRVF RPDVLDRTHL IEFNQVDGFV VGETLTFKHL
          ALSARQLAIP GKYFTIQRVF RPDVLDRTHL IEFNQIDGFI IGEDLTFRHL
          ALSARELAIP GKYFTIQRVF RPDVLDRTHL IEFNQIDGFV ASEDLTFRHL
          ALSARQLAIP GKYFTIQRVF RPDVLDRTHL IEFNQIDGFV AAEDLTFRHL
          ALSARQLAIP GKYFTIQRVF RPDVLDRTHL IEFNQIDGFV AAEDLTFRHL
          ALSARQLAIP GKYFTIQRVF RPDVLDRTHL IEFNQIDGFV VSEDLTFRHL
          VNSIRYLYPP VRMFSIGRVF RRENMDSTHL PEFTQIEGIY MDEDANFQVL
          VNSIRYLYPP VRMFSIGRVF RRENMDSTHL PEFTQIEGIY MDEDANFQVL
          VNSIKYLSPP VKVFSLSKVF RKEAIDATHL PEFTQIEGII MDEDANFDML
          CSSVRYLAAP QKAFSISRIF RKESIDATHL PEFSQIEGII IDENANLDML
          VSSIRYVAAP QKAFSISRIF RNESIDSTHL PEFTQIEGIV IDENGNFDML
          AITIHYLAPP VKAFCIDRVY RRESIDATHL PEFDQLEGVL LDKDVGFRHL
          AVTIKYLAPP QKAFCIDRVY RREAIDPTHL PEFDQLEGVV LDKDVGFRHL
          AITIHYLAPP QKAFCIDRVY RRETIDATHL PEFDQLEGVV LDRDVGFKHL
          AITIHYLAPP QKAFCIDRVY RRETIDATHL PEFDQLEGVV LDRDVGFKHL
          AITIHYLAPP VKAFCIDRVY RRETIDATHL PEFDQLEGVV LDENVGFKDL
          AITIHYLAPP VKAFCIDRVY RREAIDATHL PEFDQLEGVV LDENVGFKDL
          AITIHYLAPP VKAFCIDRVY RRETIDATHL PEFDQLEGVV LDRDVGFADL
          SLSIQHLAPP VKAFAVGRVY RRETIDTTHL AEFEQLEGIV MDENVSFANL
          SLSIQYLAPP VKAFCIGRVY RREAIDPTHT PEFEQLEGIV MDKDVTFRHL
          GLSIQYLAPP VRAFCISRVY RREAIDPTHT PEFEQLEGVV MDKEVTFSHL
          SLSIQHLAPP VKAFCIGRVY RREAIDPTHL PEFEQLEGIV MDTHVNFRNL
          SLSIQYLAPP LKAFSISRVY RRETIDPTHL PEFEQLEGIV MDKDLHFGHL
          CLSIQYLAPP VKAFCINRVY RREAIDPTHL PEFEQLEGIV MDRDVTFRHL
          SLSIQYLKPP VKAFCIGRVY RREAIDATHT PEFEQLEGIV MDKDVNLRHL
          SLSIQHLAPP VKAFCIGRVY RREAIDPTHL AEFEQLEGIV MDEDVNLRHL
          SVTIKYLAPP VKAFCIDRAY RRETIDPTHT PEFEQLEGVV MDKDMSFANL
          SVSIKHLAPP VKAFCIDRAY RRETIDPTHT PEFEQLEGVV MDRNMSFANL
          AVTIKYLAPP IKAFSIDRAY RRETIDPTHT PEFEQLEGVV MDKDMTFAHL
          AVTIKYLAPP VKAFCIDRAY RRETIDPTHT PEFEQLEGVV MDKDMSFADL
          SVTIKYLAPP VKAFCIDRAY RRETIDPTHT PEFEQLEGVV MDKDMSFADL
          SVTIKYLAPP VKAFCIDRAY RRETIDPTHT PEFEQLEGVV MDKDMSFADL
          SVTIKYLAPP VKAFCIDRAY RRETIDPTHT PEFEQLEGVV MDKDMSFADL
          SVTIKYLAPP VKAFCIDRAY RRETIDPTHT PEFEQLEGVV MDKDMSFADL
          SVTIKYLAPP VKAFCIDRAY RRETIDPTHT PEFEQLEGVV MDKDMSFADL
          SVTIKYLAPP VKAFCIDRAY RRETIDPTHT PEFEQLEGVV MDKDMSFADL
          SVTIKYLAPP VKAFCIDRAY RRETIDPTHT PEFEQLEGVV MDKDMSFADL
          SVTIKYLAPP VKAFCIDRAY RRETIDPTHT PEFEQLEGVV MDKDMSFADL
          SVTIKHLAPP VKAFCIDRAY RRETIDPTHT PEFEQLEGVV MDKDMSFADL
          SVTIKYLAPP VKAFCIDRAY RRETIDPTHT PEFEQLEGVV MDKDMSFADL
          SVTIKYLAPP VKAFCIDRAY RRETIDPTHT PEFEQLEGVV MDKDMSFADL
          SVTIKYLAPP VKAFCIDRAY RRETIDPTHT PEFEQLEGVV MDKDMSFADL
          SVTIKYLAPP VKAFCIDRAY RRETIDPTHT PEFEQLEGVV MDKDMSFADL
          SVTIKYLAPP VKAFCIDRAY RRETIDPTHT PEFEQLEGVV MDKDMSFADL
          SVTIKYLAPP VKAFCIDRAY RRETIDPTHT PEFEQLEGVV MDKDMSFADL
          AVTIKYLAPP VKAFCIDRAY RRETIDPTHT PEFEQLEGVV MDKDMSFADL
          AVTIKYLAPP VKAFCIDRAY RRETIDPTHT PEFEQLEGVV MDKDMSFADL
          SVTVKYLASP VKAFCIDRAY RRETIDPTHT PEFEQLEGVV MDKDMSFADL
          SVTVKYLASP VKAFCIDRAY RRETIDPTHT PEFEQLEGVV MDKNMSFADL
          SVTVKYLASP VKAFCIDRAY RRETIDPTHT PEFEQLEGVV MDKNMSFADL
          SVTVKYLASP VKAFCIDRAY RRETIDPTHT PEFEQLEGVV MDKDMSFADL
          SVTVKYLASP VKAFCIDRAY RRETIDPTHT PEFEQLEGVV MDKDMSFADL
          SVTVKYLASP VKAFCIDRAY RRETIDPTHT PEFEQLEGVV MDKDMSFADL
          SVTVKYLASP VKAFCIDRAY RRETIDPTHT PEFEQLEGVV MDKDMSFADL
          ALTIKYLAPP VKAFSIDRAY RRETIDPTHT PEFEQLEGVV MDKDMSFANL
          AVTIKYLAPP VKAFCIDRAY RRETIDPTHL PEFEQLEGVV MDKNMSFANL
          AVTIKYLTPP VKAFCIDRAY RRETIDPTHT PEFEQLEGVI MDENMSFANL
          AVTIKYLAPP LKAFCIDRAY RRETIDPTHT PEFEQLEGVI MDENMSFANL
          GVTIKYLAPP VKAFGIDRVY RREAIDSTHT PEFEQLEGIV MDESVSFCHL
          SVTIKYLAPP VKAFSIDRVY RREAIDPTHT PEFEQLEGVI MDEGLSFANL
          AITIKYLAPP VKAFCIDRVY RREAIDATHT PEFEQLEGVV MDRGVTFSNL
          VSSIKYLAKP HKIFCIDRVF RNEAIDYKHL PEFYQCEGIV MDDNVNFDNL
          VSSIKYLSNF HKVFCIDRVF RNETIDYKHL PEFYQCEGII MAEDVSFNNL
          VSSIKYLANP HKVFCIDRVF RNETIDYKHL PEFYQCEGIV MAEDVNFDNL
          VSSIKYLANP HKVFCIDRVF RNETIDYKHL PEFYQCEGIV MAEDVNFDNL
          VSSIKYLANA QKVFCIDRVF RNEAIDYKHL PEFYQCEGIV MAEDVNFDNL
          VSSIKYLANA QKVFCIDRVF RNEAIDYKHL PEFYQCEGIV MAEDVNFDNL
          VSSIKYLANP QKVFCIDRVF RNETIDYKHL PEFYQCEGIV MAEDVNFDNL
          ASSIRYLAKP HKVFCIDRVF RNEAIDYKHL PEFYQCEGII MDDNVTFDNL
          ASSIRYLAKN HKVFCIDRVF RNEAIDYKHL PEFYQCEGIL MGDNVNFDNL
          SSSIRYLAKP HKVFCIDRVF RNEAIDYKHL PEFYQCEGII MGEDVNFNNL
          ASSIRYLAKP HKVFCIDRVF RNEAIDYKHL PEFYQCEGII MDDNVNFNNL
          ASSIRYLAKP HKVFCIDRVF RNEAIDYKHL PEFYQCEGII MDDNVNFNNL
          ASSIRYLAKP HKVFCIDRVF RNEAIDYKHL PEFYQCEGII MDDNVNFNNL
          VSSIKYLAGA HKVFCIDRVF RNEAIDYKHL PEFYQCEGII MDEDVNFDNL
          VSSIKYLAKP HKIFSIDRVF RNEAIDYSHL PEFYQCEGII LAEGVHFDNL
          AVSVRKLYPP LKAFSIGRVY RRETVDYKHL PEFHQCEGIV LAKDVSFRDL
          GLSVRYLSPP LKMFSVGRVF RRETINYKHL PEFHQVEGIV AGEDMSFKNL
          CISARFLFPP VKMFSIGRVF RRETITYKHL PEFHQVEGII ASKDVTFRDL
          GISTQALALP IKMFSVGRVF RRETFDYKHL PEFHQVEGLV AAPGINYQNL
          GISTKYLAPP LKMFSVGRVF RRETINYKHL PEFHQVEGLV AAEGISFQHL
          CVSARFLRPP LKMFSVGRVF RRETITYKHL PEFHQVEGIV AGEDVNFRNL
          CVSARFLSPP LKMFSVGRVF RRETITYKHL PEFHQVEGIV AGDEVNFRNL
          CVSARFLSPP LKMFSVGRVF RRETITYKHL PEFHQVEGIV AGDEVNFRNL
          CVSARFLEPP LKMFSVGRVF RRETITYKHL PEFHQVEGIV AAEDINYKNL
          CVSARYLAPP LKMFSIGRVF RRETINYKHL PEFHQVEGIV AGEDINFKNL
          CVSARYLAPP LKMFSVGRVF RRETITYKHL PEFHQVEGIV AAEEINFKNL
          CVSARYLAPP LKMFSVGRVF RRETITYKHL PEFHQVEGIV AAEEINFKNL

          --------G- ---------- ---------- ---------- ----------
          --------G- ---------- ---------- ---------- ----------
          KTEIEKILGF EKIKLFPAFF PFTEPSVEVY AYHSKLGWVE VAGAGMLRKQ
          LGFFKEFAGL GEVKFKPAYF PFTEPSVEGF VKHPELGWVE VFPGGMFRPE
          LGFFTELARL GRVYFKPAYF PFTEPSVEGY VKHPKLGQLE VFPGGMFRPE
          LGFFQEMSGL GEVKVKPAYF PFTEPSVEGF IKHPKLGWIE VFPGGMFRPE
          LAFFKEFAGI REVWFKPGYF PFTEPSVEGF IKHPHLGWIE VFPGGVFRPE
          LAFFKEFAGI REVWFKPGYF PFTEPSVEGF IKHPSLGWIE VFPGGVFRPE
          LYFFKELAGI KEVWFKPGYF PFTEPSVEGY IKHPKLGWVE VFPGGVFRPE
          LYFFKELAGI KEVWFKPGYF PFTEPSVEGY IKHPRLGWVE VFPGGVFRPE
          LYFFKELSGV KEVWFKPGYF PFTEPSVEGY IKHPQLGWIE VFPGGVFRPE
          LGILEALAGL RKVMFKPAYF PFTSPSAEGY AYHEKLGWIE FVGSGIFRPE
          LGQLEQIAGM DRVKFRPAYF PFTSPSVEVY AEHPKLGWVE FGGAGIFRPE
          LGQLEQIAGM GRVKFRPAYF PFTSPSVEVY AEHPTLGWVE FGGAGIFRPE
          LGQLEEIAGM TKVKFRPAYF PFTSPSVEVY AQHPKLGWVE FGGAGIFRPE
          LGQLEQIAGM TRVKFRPAYF PFTSPSVEVY AEHPKLGWVE FGGAGIFRPE
          LGQLEQIAGM TRVRFRPAYF PFTSPSVEVY AEHPKLGWVE FGGAGIFRPE
          LGQLEQIAGM AEVKFKPAYF PFTSPSVEVY ARHEKLGWIE FGGAGIFRPE
          LGQLEQIAGM QEVKFRPAYF PFTSPSVEVY ARHEKLGWVE FGGAGIFRPE
          MGIQREFYGI TKIKFWPTFF PYTEPSLQTM VYNERLGWVE LFGMGIFRPE
          KWILRTFYGF EKIRLVPSYY PYTEPSLDVV VEVDGKE-ME LGGSGIFRPE
          KWLLTEFYGF KNIRLIPSYY PYTEPSMDVA VDINGKE-VE LGGSGIFRPE
          KWFMREFYGF DDIKLIPSYY PYTEPSMDVI VKVNGRE-IE LGGSGIFRPE
          LGLLSQILGI EKYRFKPAYF PFTEPSVEGY GYVPGYGWIE VFGAGMFRPE
          MGFLAEFSGF KEVKFKPAYF PFTEPSVEAY VKHEKLGWIE IAGSGLFRPE
          LGVLKEIFGI KEVKFKPAYF PFTEPSVEAY GYLEKLGWVE MCGAGLLRPE
          LGVLKEIFGI KEVKFKPAYF PFTEPSVEAY GYLEKLGWVE MCGAGLLRPE
          LGVLKEIFGI KEIKFKPAYF PFTEPSVEAY GYLEKLGWVE MCGAGLLRPE
          LGVLKEIFGI KEIKFKPAYF PFTEPSVEAY GYLEKLGWVE MCGAGLLRPE
          LGVLKEIFGI KEIKFKPAYF PFTEPSVEAY GYLEKLGWVE MCGAGLLRPE
          LGVLKEIFGI KEIKFKPAYF PFTEPSVEAY GYLEKLGWVE MCGAGLLRPE
          LGVLKEIFGI KEIKFKPAYF PFTEPSVEAY GYLEKLGWVE MCGAGLLRPE
          LGVLKEIFGI KEIKFKPAYF PFTEPSVEAY GYLEKLGWVE MCGAGLLRPE
          LGVLKEIFGI KEIKFKPAYF PFTEPSVEAY GYLEKLGWVE MCGAGLLRPE
          LGTLKEIFGI KEIRFKPAYF PFTEPSVEVY GKIEGLGWVE MAGAGLLRPE
          LGILREIFGI KEIKFKPGYF PFTEPSVEVY GKIEGLGWVE MSGAGLLRPE
          LSTLRAIFGI KEVKFKPAYF PFTEPSVEVY GYIQGLGWVE MAGAGLLRPE
          LSTLRDIFGV KQVKFKPGYF PFTEPSVEVY GFIEGLGWVE MAGAGLLRKE
          LSTLRDIFGI KKLKFKPGYF PFTEPSVEIY GYIESLGWKE MAGAGLLRKE
          LGFLSEFGGL -ELKFKPAYF PFTEPSVEGY ARIGSS-MVE VFGAGLFRPE
          LGRLDEIAGL -KLKFKPAYF PFTEPSVEGY VKLPN-GWLE LFGAGMFRPE
          LGLLAEFLGI REYKFRPAYF PFTEPSVEAY VRVRDQ-WLE VLGAGLFRPE
          MGTFKEFYGI TVLKFKPTYN PYTEPSLEIY GRHPKTGWIE VGNSGMFREE
          MGTFKEFYGI TNLRFKPTYN PYTEPSLEIY GKHPRSGMIE VGNSGMFRKE
          MGTFKEFYGI SELRFKPTYN PYTEPSLEIY GKHPRSGMIE VGNSGMFRKE
          MGTFTEFYGI TDLEFKPTYN PYTEPSFELF GEHPVTGVVE IGNSGIFRPE
          MGTFTEFYGI TDLEFKPTYN PYTEPSFELF GEHPVTGVVE IGNSGIFRPE
          MGTFVEFYGI TDIQFKPHYN PYTEPSFELF GHHPKTGLIE IGNSGMFRTE
          KGTFTEFYGI TDLQFKPHYN PYTEPSFELF GHHPETGLIE IGNSGMFRPE
          MGTFTEFYGI TDLEFKPHYN PYTEPSFELF GTHPETGVVE VGNSGIFRDE
          MGTFTEFYGI TDLEFKPHYN PYTEPSFELF GTHPETGVVE VGNSGIFRDE
          MGTFTEFYGI TDLEFKPHYN PYTEPSFELF GTHPETGVVE VGNSGIFRDE
          MGTFTEFYGI TDVQFKPHYN PYTEPSFELF GRHPETGLIE IGNSGIFRPE
          MGTFEEFYGI TDVQFKPHYN PYTEPSFELF GEHPETGLIE IGNSGIFREE
          MGTFREFYGI TDLEFKPTYN PYTEPSFELF GRHPETGLIE IGNSGIFRPE
          MGTFEEFYGI TDIEFKPHYN PYTEPSFELF GTHPTTGLIE IGNSGIFREE
          MGTFEEFYGI EDIRFKPHYN PYTEPSFELF GTHPTTGLIE IGNSGIFREE
          MGTFEEFYGI TDIEFKPHYN PYTEPSFELF GTHPTTGLVE IGNSGIFREE
          MGTFEEFYGI EDIQFKPHYN PYTEPSFELF GTHPTTGLIE IGNSGIFREE
          MGTFEEFYGI EDIQFKPHYN PYTEPSFELF GTHPTTGLVE IGNSGIFREE
          MGTFEEFYGI EDIQFKPHYN PYTEPSFELF GTHPTTGLVE IGNSGIFREE
          MGTFEEFYGI EDIQFKPHYN PYTEPSFELF GTHPTTGLVE IGNSGIFREE
          MGTFEEFYGI EDIQFKPHYN PYTEPSFELF GTHPTTGLVE IGNSGIFREE
          MGTFEEFYGI EDIQFKPHYN PYTEPSFELF GTHPTTGLVE IGNSGIFREE
          MGTFTEFYGI TDLEFKPHYN PYTEPSFELF GRHPETDLIE IGNSGIFREE
          MGTFTEFYGI TDLQFKPHYN PYTEPSFELF GEHPETGLIE IGNSGIFREE
          MGTFEEFYGI TDIRFKPHYN PYTEPSFELF GEHPETGEIE IGNSGVFREE
          MGTFEEFYGI TDIQFKPHYN PYTEPSFELF GRHPETGLIE IGNSGMFRDE
          MGTFEEFYGI TDIQFKPHYN PYTEPSFELF GRHPETGLIE IGNSGMFREE
          MGTFEEFYGI TDIQFKPHYN PYTEPSFELF GRHPETGLIE IGNSGMFREE
          LGILKRFAGA KKVKFLPDYY PFTEPSVQMS AYHPELGWVE FGGAGVFREE
          LGILKRFAGA KKVKFLPDYY PFTEPSVQMS AYHPELGWVE FGGAGIFREE
          LGILKRFAGA KKVKFLPDYY PFTEPSVQMS AYHPELGWVE FGGAGIFREE
          LGILKRFAGA KKVKFLPDYY PFTEPSVQMS AYHPELGWVE FGGAGIFREE
          LGILKRFAGA KKVKFLPDYY PFTEPSVQMS AYHPELGWVE FGGAGIFREE
          LGILKRFAGA RKVKFLPDYY PFTEPSVQMS AYHPELGWVE FGGAGIFREE
          LGILKRFAGA KKVKFLPDYY PFTEPSVQMS AYHPELGWVE FGGAGIFREE
          LGILKRFAGA KKVKFLPDYY PFTEPSVQMS AYHPELGWVE FGGAGIFREE
          LGILKRFAGA KKVKFLPDYY PFTEPSVQMS AYHEELGWVE FGGAGIFREE
          LGILKRFAGA KKVKFLPDYY PFTEPSVQMS AKHPELGWVE FGGAGIFREE
          LGILKRFAGA KKVKFLPDYY PFTEPSVQMS AYHEELGWVE FGGAGIFREE
          LGILKRFAGA KKVKFLPDYY PFTEPSVQMS AYHEELGWVE FGGAGVFREE
          LGILKKFAGA KKVKFLPDYY PFTEPSVQLS AYHPELGWVE FGGAGVFREE
          LGILKRFAGA KKVKFFPDYY PFTEPSVQLS AYHPELGWVE FGGAGIFREE
          LGILKKFAGA KKVKFFPDYY PFTEPSVQLS AYHPELGWVE FGGAGVFREE
          LGILKKFAGA KKVKFFPDYY PFTEPSVQLS AYHPELGWVE FGGAGVFREE
          LGILKRFAGA KKVKFFPDYY PFTEPSVQLS AYHPELGWVE FGGAGVFREE
          LGILKEFYGF PEIRFRPSYF PYTEPSLEVE VYYNGQ-WLE LGGAGIFRPE
          LGILKEFYGF PTIRFRPSYF PYTEPSLEVE VYYNDQ-WLE LGGAGIFRPE
          CGIIKEFYGF TDIRFRPGYF PYVEPSLEVE VKFRGK-WME LGGAGVFRPE
          IAIIREFYGF DKIHVRPSYF PYTEPSLEFE VFFNGK-WLE LGGAGIFRPE
          VSMIREFYGF DQIRIRPAYF PYTEPSLELE VFFNGK-WME LGGAGVFRPE
          LGLLREFFGF EDVRFRPGYF PYTEPSVEPE VYVDGLGWVE LGGAGVFRKE
          LGLLKEFFGF ENVRFRPGYF PYTEPSVEPE VYVEGLGWVE LGGAGVFRKE
          LGLLKEFFGF EDVRFRPGYF PYTEPSVEPE VYVEGLGWVE LGGAGVFRKE
          LGLLKEFFGF EDVRFRPGYF PYTEPSVEPE VYVEGLGWVE LGGAGVFRKE
          LGLLKEFFGF EDVRFRPGYF PYTEPSVEPE VYAEGLGWIE LGGAGVFRKE
          LGLLKEFFGF EDVRFRPGYF PYTEPSVEPE VYVEGLGWIE LGGAGIFRKE
          LGLLREFFGF EDVRFRPGYF PYTEPSVEPE VYVEGLGWVE LGGAGIFRKE
          LGTLREFYGF ESVRFKPSYY PYTEPSLDAE VYIDGIGWIE MGGAGVFREE
          LGFLKEFYGF SDVRFRPGFF PYTEPSVEPE IWVDGLGWVE MGGAGVFRQE
          LGFLKEFYGF ADVRFRPAYF PYTEPSVEPE VYVDGLGWVE IGGAGIFRQE
          LGYLKEFYGF ESVRFRPGYF PYTEPSVEPE VYIEGLGWVE LGGAGIFREE
          LGFFKEFFGF EEVRFRPGYF PYTEPSVEPE VWVDGLGWVE LGGAGIFRKE
          LGFLKEFYGF PGVRFRPGYF PYTEPSVEPE VFVPSLGWVE MGGAGIFRQE
          MGFLKEFYGF ENVRFRPGYF PYTEPSIEPE VWVDGLGWVE LGGSGIFREE
          LGFLKEFYGF EKVRFRPGYF PYTEPSVEPE VYVDGLGWVE LGGSGIFRQE
          LGCLTEFYGF EDVRFRPGYF PYTEPSVEPE VYIEGMGWVE LGGAGIFRKE
          LGCLKEFYGF ENVRFRPGYF PYTEPSVEPE VYIEELGWVE LGGAGIFRKE
          LGLLSEFYGF KDVRFRPGYF PYTEPSVEPE VYVEGLGWVE LGGAGVFRKE
          LGLLAEFYGF EEVRFRPGYF PYTEPSVEPE VYVDGLGWVE LGGAGVFRKE
          LGLLAEFYGF EEVRFRPGYF PYTEPSVEPE VYVDGLGWVE LGGAGVFRKE
          LGLLAEFYGF EEVRFRPGYF PYTEPSVEPE VYVDGLGWVE LGGAGVFRKE
          LGLLAEFYGF EEVRFRPGYF PYTEPSVEPE VYVEGLGWVE LGGAGVFRKE
          LGLLAEFYGF EEVRFRPGYF PYTEPSVEPE VYVEGLGWVE LGGAGVFRKE
          LGLLAEFYGF EEVRFRPGYF PYTEPSVEPE VYVEGLGWVE LGGAGVFRKE
          LGLLAEFYGF EEVRFRPGYF PYTEPSVEPE VYVEGLGWVE LGGAGVFRKE
          LGLLAEFYGF EEVRFRPGYF PYTEPSVEPE VYVEGLGWVE LGGAGVFRKE
          LGLLAEFYGF EEVRFRPGYF PYTEPSVEPE VYVDGLGWVE LGGAGVFRKE
          LGLLAEFYGF EEIRFRPGYF PYTEPSVEPE VYVEGLGWVE LGGAGVFRKE
          LGLLAEFYGF EEIRFRPGYF PYTEPSVEPE VYVDGLGWVE LGGAGVFRKE
          LGLLAEFYGF EEIRFRPGYF PYTEPSVEPE VYVDGLGWVE LGGAGVFRKE
          LGLLAEFYGF EEVRFRPGYF PYTEPSVEPE VYVDGLGWVE LGGAGVFRKE
          LGLLAEFYGF EEVRFRPGYF PYTEPSVEPE VYVDGLGWVE LGGAGVFRKE
          LGLLAEFYGF EEVRFRPGYF PYTEPSVEPE VYVDGLGWVE LGGAGVFRKE
          LGLLAEFYGF EEVRFRPGYF PYTEPSVEPE VYVDGLGWVE LGGAGVFRKE
          LGLLAEFYGF EEVRFRPGYF PYTEPSVEPE VYVDGLGWIE LGGAGVFRKE
          LGLLAEFYGF EEVRFRPGYF PYTEPSVEPE VYVDGLGWIE LGGAGVFRKE
          LGLLAEFYGF EEVRFRPGYF PYTEPSVEPE VYVDGLGWVE LGGAGVFRKE
          LGLLAEFYGF EEVRFRPGYF PYTEPSVEPE VYVDGLGWVE LGGAGVFRRE
          LGLLAEFYGF EEVRFRPGYF PYTEPSVEPE VYVDGLGWVE LGGAGVFRRE
          LGLLAEFYGF EEVRFRPGYF PYTEPSVEPE VYVDGLGWVE LGGAGVFRRE
          LGLLAEFYGF EEVRFRPGYF PYTEPSVEPE VYVDGLGWVE LGGAGVFRRE
          LGLLAEFYGF EEVRFRPGYF PYTEPSVEPE VYVDGLGWVE LGGAGVFRRE
          LGLLAEFYGF EEVRFRPGYF PYTEPSVEPE VYVDGLGWVE LGGAGVFRRE
          LGCLKEFYGF EDVRFRPGYF PYTEPSVEPE VYVEGLGWVE LGGAGVFRKE
          LGCLAEFYGF ENVRFRPGYF PYTEPSVEPE VYIDGMGWIE LGGAGIFRKE
          LGCLEEFYGF EDVRFRPGYF PYTEPSVEPE VYIEGLGWVE LGGAGVFRKE
          LGCLEEFYGF EDVRFRPGYF PYTEPSVEPE VYIDGLGWVE LGGAGVFRKE
          LGILKEFYGF EEVRFRPGYF PYTEPSVEPE VYIDGLGWVE LGGAGVFRKE
          LGVLREFYGF EEVRFRPGYF PYTEPSVEPE VYIQGLGWVE LGGAGVFRRE
          LGILKEFYGF EEVRFRPGYF PYTEPSVEPE VWIDGLGWVE LGGAGVFRRE
          VGLLSEFLGF EKVRIRPAYF PFTEPSLEAE VYVEGKGWME LLGAGIFRPE
          VGILKEFLGF EKVRIRPAYF PFTEPSLEAE VYMEGKGWLE LLGAGIFRPE
          VGILKEFLGF EKVRIRPAYF PFTEPSLEAE VYMEGKGWLE LLGAGVFRPE
          VGILKEFLGF EKVRIRPAYF PFTEPSLEAE VYMEGKGWLE LLGAGVFRPE
          VGILKEFLGF EKVRIRPAYF PFTEPSLEAE VYMEGKGWLE LLGAGIFRPE
          VGILKEFLGF EKVRIRPAYF PFTEPSLEAE VYMEGKGWLE LLGAGVFRPE
          VGVLKEFLGF EKVRIRPAYF PFTEPSLEAE VYMEGKGWLE LLGAGVFRPE
          VGILKEFLGF EKVRFRPAYF PFTEPSLEAE VYLEGKGWLE LLGAGMFRPE
          IGILKEFLGF DKVRFRPAYF PFTEPSLEAE IYVEGKGWLE ILGAGIFRPE
          IGVLKEFLGF EKVRFRPAYF PFTEPSLEAE VYLESRGWLE ILGAGIFRPE
          IGVLKEFLGF EKVRFRPAYF PFTEPSLEAE VYLEGKGWLE ILGAGIFRPE
          IGVLKEFLGF EKVRFRPAYF PFTEPSLEAE VYLEGKGWLE ILGAGIFRPE
          IGVLKEFLGF EKVRFRPAYF PFTEPSLEAE VYLEGKGWLE ILGAGIFRPE
          MGILIEFLGF DKVRVRPSYF PFTEPSLEAE VYLEGKGWLE LLGAGMFRPE
          IGLLKEFLGF EQVRIRPAYF PFTEPSLEAE VFVEGRGWLE LLGAGVFRPE
          LGILEEFYGF EEVRFRPAYF PYTVLSVEPE VYFEEKGWVE LGGAGIFRPE
          LGILKEFYGF -KVRFRPAYF PYTYLSIESE IYVPEKKWME LGGSGMFRPE
          LGTLREFYGF -EVRFRPAYF PYTYLSTECE IYLPEKGWIE LGGAGMFRPE
          LGTLKEFYGF -EVRFRPAYF PYTYLSTECE IYLEEKEWIE LGGCGMFRPE
          LGILKEFYGF -EVRFRPAYF PYTYMSCECE IYLEERHWIE LGGAGMFRPE
          LGILREFYGF -EVRFRPAYF PYTYLSTECE IYLPEKKWIE LGGAGMFRPE
          LGILREFYGF -EVRFRPAYF PYTYLSTECE IYLPEKKWIE LGGAGMFRPE
          LGILREFYGF -EVRFRPAYF PYTYLSTECE IYLPEKKWIE LGGAGMFRPE
          LGIIEEFYGF -KVRFRPAYF PYTYLSTECE IYLPQKEWIE LGGSGMFRPE
          LGILKEFYGF -KVRFRPAYF PYTYLSTECE IYLPEKKWIE LGGSGMFRPE
          LGIIKEFYGF -EVRFRPAYF PYTYLSTECE IYLPEKEWIE LGGSGMFRPE
          LGIIKEFYGF -EVRFRPAYF PYTYLSTECE IYLPEKEWIE LGGSGMFRPE

          ---------- ---------- -------RKV L--------- ----------
          ---------- ---------- -------RKV L--------- ----------
          ILDSFGIGAF GIGINRLAMI ALGIDDIRDL YDIDKIRKPH LNLIVTGHID
          MLKPLGLAAW GIGIDRLAML ALGLSDIRDL YDLIKLRKPH LNLVVIGHID
          VLRIVGLAAW GVGIDRLAMV VLGVDDIRTL YNVKEIDKPH LNLAIIGHVD
          VLAPLGLAAW GIGIDRIAMT VLGVDDIRVL FDLEYIKKPH LNLAVIGHVD
          VMEILGAIAW GIGIDRLAMA VLGLDDIRDL FDLDFLQKPH LNLAVIGHVD
          VMEILGAIAW GIGIDRLAMA VLGLDDIRDL FDLDFLQKPH LNLAVIGHVD
          VMEILGAVAW GIGVDRLAMQ VLGIDDIRML FDLEVLKKPH INLAVVGHVD
          VMNILGAVAW GIGVDRLAMT VLGLNDIRLL FDLDVLEKPH INLAVVGHVD
          VMEILGAIAW GIGVDRLAMT VLGLDDIRLL FDLDRLEKPH INLAVVGHVD
          VVMPLGILAF GMGLDRIAMI LMNIEDIRDL FDINVIKKPH INLAVVGHVD
          VTEPLGVLAW GWGLDRIAMI ILGIDDIREL FDLEKLQKPH LNLAVIGHVD
          VTEPLGVLAW GWGLDRVAMI LLGIDDIRDL FDLDKLRKPH LNIVIIGHVD
          VTEPLGVLAW GWGLDRIAMI LLGIDDIREL FDLEKLKKPH LNLIVIGHVD
          VTEPLGVLAW GWGLDRIAMI LLGIDDIRDL FDPDKLKKPH LNLIVIGHVD
          VTEPLGVLAW GWGLDRIAMI LLGIDDIREL FDPEKLRKPH LNLIVIGHVD
          VTRPLGVLAW GWGLDRVAMI LLGIEDIRDL FDPEKLAKPH LNLIVIGHID
          VTRPLGVLAW GWGLDRIAMI LLGIDDIRDL FDLGKLQKPH LNLIVIGHID
          VTKPLGILAW GGGIERIAML KYGLDDVREF YNLSWLRKPH LNLIVIGHID
          VGKILGLMAW GMGLERLAML YYGLTDVRDL YDFSFLEKPH LNLIVIGHID
          VTKPMGLLAF GLGLERLAML YYNFNDIREI YDLDWLKKPH LNLIVIGHID
          VTKPLGLFAF GLGLERLAIL YYKLNDVRDI YDSEWLRKPH LNLIVIGHID
          VLEILGVGAW GMGVERLAMV VYGIDDIRLL FDIEFIRKPH LNLIVIGHID
          MLIPLGYLAW GIGIGRLAMI KLGLEDIREL HNLDYLRKPH LNLIVIGHID
          ILSSVGIGAW GIGIERLAMS FLNISDIRLL YNIEYIRKPH LNLIVIGHID
          ILSSVGIGAW GIGIERLAMS FLNISDIRLL YNIEYIRKPH LNLIVIGHVD
          ILSSVGIGAW GIGIERLAMS FLNISDIRLL YNIEYIRKPH LNLIVIGHVD
          ILSSVGIGAW GIGIERLAMS FLNISDIRLL YNIEYIRKPH LNLVVIGHID
          ILSSVGIGAW GIGIERLAMS FLNISDIRLL YNIEYIRKPH LNLVIIGHVD
          ILSSVGIGAW GIGIERLAMS FLNISDIRLL YNIEYIRKPH LNIVIIGHVD
          ILSSVGIGAW GIGIERLAMS FLNISDIRLL YNIEYIRKPH LNIVIIGHVD
          ILSSVGIGAW GIGIERLAMS FLNISDIRLL YNIEYIRKPH MNLIVIGHVD
          ILSSVGIGAW GIGIERLAMS FLNISDIRLL YNIEYIRKPH MNLVVIGHVD
          ILEAVEIGAW GLGIDRLAML LLGLKDIRLL YDIEYLRKPH INLVVIGHVD
          ILKAMDIGAW GIGIDRLAML LFGLKDIRLL YDIDFLRKPH LNLVVIGHVD
          VTEPAGVGAW GLGLDRLAML FLGIKDIRNL YDIEYLRKPH LNLVVIGHVD
          VTEPAGVGAW GIGIDRLAML FLGVKDIRDL YDIEYLRKEH VNLIFVGHVD
          VTEPAGVGAW GIGIDRLAMS FLGVQDIRDL YDIEYLRKPH INVVFIGHVD
          VLRIAGVGAW GMGVERLALA RFGLHDVRDL YDYDFLRKPH MNLVFIGHVD
          VLEAVGVGAW GFGIERLAMA FYGVSDIRKL YNVDEVRKEH MNLVIIGHVD
          MLAALGIAAW GMGIERLAMA LYDLTDIRQL YDVEFLEKEH MNLVIIGHVD
          MMEPYGIVAW GLALERLMMI NYGYTDIRDL HDINFLRKPH QNLAIIGHVD
          MLAPYGIIAW GLALERLLMI LYGYEDIRDL HDINFLRKPH QNLAIIGHVD
          MLAPYGIIAW GLALERLLMI LYGYEDIRDL HDINFLRKPH QNLAIIGHVD
          MLDPLSVMAW GLALERLMML VTGAEDIRDV HDLEYLRKPH QNLAIIGHVD
          MLDPLGVMAW GLALERLMML VTGAEDIRDV HDLDYLRKPH QNLAIIGHVD
          VLDPLGVMAW GLALERLAML TTGAEDIRDL HDLEFLRTAH QNLAIIGHVD
          VLEPLGVMAW GLALERLAML ITGAEDIRDL HDIEFLRTAH QNLAIIGHVD
          VLTPLGVMAW GLSLERLLML MYGFEDIRDV HDLELLRIPH QNLAVIGHVD
          VLTPLGVMAW GLSLERLLML MYGFEDIRDV HDLELLRKPH QNLAVIGHVD
          VLTPLGVMAW GLSLERLLML MYGFEDIRDV HDLELLRQRH QNLAVIGHVD
          MLEPLGVMAW GLALERLLML VTGAEDIRDV HDLDFLRLPH QNLAIIGHVD
          MLEPLGVMAW GLAGERLAML VTGAEDIRDI HDLDFLRKPH QNLAIIGHVD
          MLEPLGVMAW GLALERLLML VTGFEDIRDV HDLEFLRKPH QNLAIIGHVD
          MLEPLGVMAW GLALERLAML VTGAEDIRDL HDLEFLRKPH QNLAIIGHVD
          MLEPLGVMAW GLALERLAML TTGAEDIRDL HDLEFLRKPH QNLAIIGHVD
          MLEPLGVMAW GLALERLLML MYGFEDIRDI HDLELLREQH QNLAIIGHVD
          MLEPLGVMAW GLALERLAML TTGAEDIRDL HDLEFLREQH QNLAIIGHVD
          MLEPLGVMAW GLALERLLML MYGFEDIRDI HDLELLREQH QNLAIIGHVD
          MLEPLGVMAW GLALERLLML MYGFEDIRDI HDLELLRSQH QNLAIIGHVD
          MLEPLGVMAW GLALERLLML MYGFEDIRDI HDLELLR--H QNLAIIGHVD
          MLEPLGVMAW GLALERLLML MYGFEDIRDI HDLELLR--H QNLAIIGHVD
          MLEPLGVMAW GLALERLLML MYGFEDIRDI HDLELLR--H QNLAIIGHVD
          VLSPLGVMAW GLALERLLML MYGFEDIRDV HDLDLLR--H QNLAIIGHVD
          VLSPLGVMAW GLALERLLML MYGFEDIRDV HDLELLR-QH QNLAIIGHVD
          VTGPLGVMAW GLALERLAML TTGAEDIRDL HDIEFLRQ-H QNLAIIGHVD
          VLEPLGVMAW GLALERLLML MYGFDDIRDV HDLELLRKPH MNIVFIGHVD
          VLSPLGVMAW GLALERLLML MYGFDDIRDV HDLDLLRKPH MNIVFIGHVD
          VLRPLGVMAW GLALERLLML MYGFDDIRDV HDLDLLRKPH LNLITIGHVD
          MTKALGIIAW GIGIDRLAMF KLGIDDIRYL FDLKWLRLPH MNLVIIGHVD
          MTKALGVIAW GIGIDRLAMF KLGIDDIRYL FDLRWLRKPH MNLVIIGHVD
          MTRALGIIAW GIGIDRLAMF KLGIDDIRYL FDLGWLRKEH INLAFIGHVD
          MTKALGIIAW GIGIDRLAMF KLGIDDIRYL FDLRWLRKEH LNLAFIGHVD
          MTKALGIIAW GIGIDRLAMF KLGIDDIRYL FDLRWLRKEH LNLAFIGHVD
          MTKALGIIAW GIGIDRLAMF KLGIDDIRYL FDLRWLRKTH MNLAFIGHVD
          MTKALGIIAW GIGIDRLAMF KLGIDDIRYL FDLRWLRKEH INLAFIGHVD
          MTKALGIIAW GIGIDRLAMF KLGIDDIRYL FDLRWLRKEH MNLAFIGHVD
          MTKALGIIAW GIGIDRLAMF KLGIDDIRYL FDLRWLRKEH MNLAFIGHVD
          MTKPLGIIAW GIGIDRLAMF KLGIDDIRYL FDLKWLRKEH MNLAFIGHVD
          MTKPLGIIAW GIGIDRLAMF KLGIDDIRYL FDLKWLRKEH MNLAFIGHVD
          MTKPLGIIAW GIGIDRLAMF KLGIDDIRYL FDLKWLRKQH MNLAFIGHVD
          MTEALGIIAW GIGIDRLAMF KLGIDDIRYL FDLRWLRKEH MNLAFIGHVD
          MTEALGIIAW GIGIDRLAMF KLGVDDIRYL FDLKWLRKEH MNLAFIGHVD
          MTKALGIIAW GIGIDRLAMF RLGIDDIRYL FDLKWLRKPH INIVFIGHVD
          MTKALGIIAW GIGIDRLAMF RLGIDDIRYL FDLKWLRKPH VNIVFIGHVD
          MTEALGIIAW GIGIDRLAMF KLGIDDIRYL FDLKWLRKPH VNIVFIGHVD
          VTEPLGILAW GLGLERLAMI TLGLKDIREL YDIDWLRKPH VNIVFIGHVD
          VTEPLGILAW GLGLERLAMI ILGLKDIRDL YDIDWLRKPH VNIVFIGHVD
          VTEPFGILAW GMGFERLAML RWNLKDLRDL YDIEMLRKPH VNIVFIGHVD
          VLAPFGVLAW GFGFERLAML KWNIKDIRDL YDIDFLRKPH VNIVFIGHVD
          VVEPFGVLAW GFGFERLAML KWNITDIRDL YDMDDLKKPH INIVFIGHVD
          VTEPLGILAW GLGMGRLAML RLGMKDLRKL YDLGWLRKPH VNIVFIGHVD
          VTEPLGILAW GLGIGRLAML RLGLKDLRRL YDIGWLRKPH VNIVFIGHVD
          VTEPLGILAW GLGIGRLAML KIGLKDLRRL YDLGWLRKPH VNIVFIGHVD
          VTEPLGILAW GLGIGRLAML KIGLKDLRRL YDLGWLRKPH VNIVFIGHVD
          VTQPLGILAW GLGIGRLAML RLGMKDLRRL YDIGWLRKPH VNIVFIGHVD
          VTEPLGILAW GLGIGRLAML RLGMKDLRML YDLGWLRKPH VNIVFIGHVD
          VTEPLGILAW GLGIGRLAML RLGMKDLRRL YDIGWLRKPH VNIVFIGHVD
          VTAPLGILAW GLGVSRIAML RLGLKDLRLL HDVAFLRKPH VNIVFIGHVD
          VTDPWGVLAW GLGVSRVAML RLGLKDLRQL YDLEWIRKPH VNIVFIGHVD
          VTDPWGVLAW GLGVSRVAML KLGLKDLRML YDIDWIRKPI LNVAFIGHVD
          VTAPWGILAW GLGVSRVAML RMGLTDLREL YDIDWVRKPI LNVAFIGHVD
          VTAPWGILAW GLGVSRVSML RMGLKDLRQL YDIDWIRKPI LNVAFIGHVD
          VTAPFGILAW GLGVSRIAML RLGLSDLRLL YDIGWVRKPI LNVAFIGHVD
          VTAPWGILAW GLGASRVAML KMGLKDLRQL YDVDWVRKPI LNVAFIGHVD
          VTAPFGILAW GLGISRVAML RLGLRDLRHL YDIEWIRKPI LNVAFIGHVD
          VTEPLGILAW GLGVSRVAML KLGLKDLREL YDIDWLRKPI LNVAFIGHVD
          VTEPLGILAW GLGVSRLAML RLGLKDLREL YDIEWLRKPV LNVAFIGHVD
          VTHPLGILAW GLGVSRLAML KLELKDLREL YDIDWLRKPV LNVAFIGHVD
          VTEPFGILAW GLGVSRVAML KLGLKDLRLL YDLDWLRKPV LNVAFIGHVD
          VTEPLGILAW GLGVSRLAML KLGLKDLRLL YDIDWLRKPV LNVAFIGHVD
          VTEPLGILAW GLGVSRLAML KLGLKDLRLL YDIDWLRKPV LNVAFIGHVD
          VTEPLGILAW GLGVSRLAML KLGLKDLRLL YDIDWLRKPV LNVAFIGHVD
          VTEPLGILAW GLGVSRLAML KLGLKDLRLL YDIDWLRKPV LNVAFIGHVD
          VTEPLGILAW GLGVSRLAML KLGLKDLRLL YDIDWLRKPV LNVAFIGHVD
          VTEPLGILAW GLGVSRLAML KLGLKDLRLL YDIDWLRLEH INVVIIGHVD
          VTEPLGILAW GLGVSRLAML KLGLKDLRLL YDIDWLRKEH INVAFIGHVD
          VTEPFGILAW GLGVSRLAML KLGLKDLRLL YDIDWLRKEH INVAFIGHVD
          VTEPFGILAW GLGVSRLAML KLGLKDLRLL YDIDWLRKEH INVAMIGHVD
          VTEPFGILAW GLGVSRLAML KLGLKDLRLL YDIDWLRKEH INVAIIGHVD
          VTEPFGILAW GLGVSRLAML KLGLKDLRLL YDIDWLRKEH INIAMIGHVD
          VTEPFGILAW GLGVSRLAML KLGLKDLRLL YDIDWLRKEH INVAMIGHVD
          VTEPFGILAW GLGVSRLAML KLGLKDLRLL YDIDWLRKPH MNLAVIGHID
          VTEPFGILAW GLGVSRLAML KLGLKDLRLL YDIDWLRKPH MNLAIIGHID
          VTEPFGILAW GLGVSRLAML KLGLKDLRLL YDIDWLRKPH MNLAVIGHID
          VTEPLGILAW GLGVSRLAML KLGLKDLRLL YDIDWLRKPH LNLAVIGHID
          VTEPLGILAW GLGVSRLAML KLGLKDLRLL YDIDWLRKPH LNLAVIGHID
          VTEPLGILAW GLGVSRLAML KLGLKDLRLL YDIDWLRKPH LNLAVIGHID
          VSEPLGILAW GLGVSRLAML KLGLKDLRLL YDIDWLRKPH MNLAVIGHID
          VSEPLGILAW GLGVSRLAML KLGLKDLRLL YDIDWLRKPH MNLAVIGHID
          VSEPLGILAW GLGVSRLAML KLGLKDLRLL YDIDWLRKPH MNLAVIGHID
          VSEPLGILAW GLGVSRLAML KLGLKDLRLL YDIDWLRKPH MNLAVIGHID
          VSEPLGILAW GLGVSRLAML KLGLKDLRLL YDIDWLRKPH MNLAVIGHID
          VSEPLGILAW GLGVSRLAML KLGLKDLRLL YDIDWLRKPH MNLAVIGHID
          VTQPLGILAW GLGVSRLAML KLGLKDLRLL YDIEWLRKPH MNLAVIGHID
          VTDPLGILAW GLGVSRVAML KLGLRDLREL YDINWIRKPH MNLAVIGHID
          VTEPLGILAW GLGVSRVAML KLGLKDLREL YDIDWLRKPH MNLAVIGHID
          VTEPLGILAW GLGVSRVAML KLGLKDLREL YDIEWLRKPH MNLAVIGHID
          VTAPFGILAW GLGVSRVAML RLGLKDLRLL YDIEWLRKPH MNLAVIGHID
          VTAPFGILAW GLGVGRLAML RLGLKDLRLL YDIGWLRKPH MNLAVIGHID
          VTAPFGILAW GLGVSRLAML RLGLKDLRLL YDIGWLRKPH MNLAVIGHID
          VLEPFGILAW GIGLSRLVMM ILELKDIREL HDLDWIRKPH MNLAVIGHID
          VLEPFGILAW GIGLSRLAML RLGLTDIREL HDIEWLKKPH MNLAVIGHID
          VLEPFGILAW GIGLSRLAML RLGLTDIREL HDMEWLKKPH MNLAVIGHID
          VLEPFGILAW GIGLSRLAML RFGLTDIREL HDMEWLKKPH MNLAVIGHID
          VLEPFGILAW GIGLSRLAML RLGLTDIREL HDMQWLKKPH MNLAVIGHID
          VLEPFGILAW GIGLSRLAML RLGLTDIREL HDMEWLKKPH MNLAVIGHID
          VLEPFGILAW GIGLSRLAML RLGLTDIREL HDIEWLKKPH MNLAVIGHID
          VLEPLGILAW GIGFSRLAML KLGLNDIRDL HDLDWLKKPH MNLAVIGHID
          VLEPLGILAW GIGFSRLAML KYNLTDIREL HDIDWLRKPH MNLAVIGHVD
          VLEPIGILAW GIGFSRLAML RFGLKDIRDL HDLDWLKKPH MNLAVIGHVD
          VLDPIGILAW GIGFSRLAML RCGLTDIRDL HDLDWLKKPH MNLAVIGHID
          VLEPIGILAW GIGFSRLAML RYGLTDIRDL HDLDWLKKPH MNLAVIGHID
          VLEPIGILAW GIGFSRLAML RYGLTDIRDL HDLDWLKKPH MNLAVIGHID
          VLKPIGILAW GIGLSRLAML RLGLNDIREL HELNWLKKPH MNLAVIGHID
          VVEPLGILAW GIGLSRLAML RWGLTDIREL HELNWLKKPH INLAVIGHID
          VLQPLGFLAW GLGVERLAML KLGIDDIRDL YDLKTLLKPH MNLAVIGHID
          VLEPLGIAAF GLGIERLAMM RYGIEDIRML YDIGWLRKPH LNLAVIGHID
          VLEPLGIAAF GLGIERLAMI KLGIDDIRML YNIEWLRKPH LNLAFIGHVD
          VLEPLGVLAF GLGIERLAMI RYDLSDIRML YDISWLRKPH MNLAFIGHVD
          VLEPLGILAF GIGIERLAMI RYDISDIRML YDIKWLRKPH LNLAFIGHVD
          VLEPLGVAAF GLGIERLAMI RFDIKDIRML YDLGWLRKPH INLAVIGHID
          VLEPLGVAAF GLGIERLAMI RFDIKDIRML YDLGWLRKPH MNLAVIGHID
          VLEPLGVAAF GLGIERLAMI RFDIKDIRML YDLGWLRKPH MNLAVIGHID
          VLEPLGVLAF GLGIERLAML KLGISDIRML YDIGWLRKPH MNLAVIGHID
          VLEPLGILAF GLGIERLAMI RYGISDIRML YDIGWLRKPH MNLAVIGHID
          VLEPLGIAAF GLGIERLAMI QLGIKDIRQL YDLGWLRKPH MNLAVVGHID
          VLEPLGIAAF GLGIERLAMI RLGIKDIRML YDLGWLRKPH MNLAVIGHID

          ---------- ---------- ---------- ---------- ----------
          ---------- ---------- ---------- ---------- ----------
          NGKSTTMGHF LMDLGVVDER TIASHASESE KTGKFKYAWV MDNIKDERER
          HGKSTLMGRL LYEIGAVDPR LIQQYEEEAK KMGRWKYAWV LDKLKEEREK
          HGKSTLTGRL LLETGYVDEK AFAELEAEAK KLGKFKYAWI MDRLKEERER
          HGKSTLVGHL LVVTGYVDEK GFKELEEQAK KMGKFVYAWV TDRLKEERER
          NGKSTLTGRL LYETGYVDEK GFKEIEELAK KMGKFAFAWI LDRFKEERER
          NGKSTLTGRL LYETGYVDEK GFKEIEEMAK KMGKFAFAWI LDRFKEERER
          NGKSTLVGRL LYETGYVDEK AFKEIEEMAK KMGKFAFAWI LDRFKEERER
          NGKSTLVGRL LYETGYVDEK GFKEIEEMAK KMGKFAFAWI LDRFKEERER
          NGKSTLVGRL LYETGYVDEK GFKEIEEMAK KMGKFAFAWI LDRFKEERER
          NGKSTLVGRL LYETGYVDEK ALKEIEEMAK KIGKFAFAWI LDRFKEERER
          NGKSTLVGRL LYETGYVDEK AFKEIEEMAK KMGKFAFAWI LDRFKEERER
          HGKSTLVGRL LVEVGAVDEK TWKETLEAAI KAGKEKYAWL LDRLKEERER
          HGKSTLVGRL LMDRGFLDEK TIKEAEEAAK KLGKEKYAFL LDRLKEERER
          HGKSTLVGRL LMDRGFLDEK TIKEAEEAAK KLGKEKYAFL LDRLKEERER
          HGKSTLVGRL LMERGFLDEK TIKEAEEAAK KLGKEKYAFL LDKLKEERER
          HGKSTLVGRL LMDRGFIDEK TVKEAEEAAK KLGKEKFAFL LDRLKEERER
          HGKSTLVGRL LMDRGFIDEK TVKEAEEAAK KLGKEKFAFL LDRLKEERER
          HGKSTLVGRL LMDRGFIDEK TVKEAEEAAK KLGKEKFAFL LDRLKEERER
          HGKSTLVGRL LMDRGFIDEK TVKEAEEAAK KLGKEKFAFL LDRLKEERER
          HGKSTLVGRL LMDRGFIDEK TVKEAEEAAK KLGKEKFAFL LDRLKEERER
          HGKSTLVGRL LMDRGFIDEK TVKEAEEAAK KLGKEKFAFL LDRLKEERER
          HGKSTLVGRL LMDRGFIDEK TVKEAEEAAK KLGKEKFAFL LDRLKEERER
          HGKSTLVGRL LMDRGFIDEK TVKEAEEAAK KLGKEKFAFL LDRLKEERER
          HGKSTLVGRL LMDRGFIDEK TVKEAEEAAK KLGKEKFAFL LDRLKEERER
          HGKSTLVGRL LMDRGFLDEK TIKEAEEAAK KLGKEKYAFL LDRLKEERER
          HGKSTLIGRL LMDRGFIDEK TVKEAEEAAK KLGKEKYAFL MDRLKEERER
          HGKSTLTGSL LYRLGVIDPK IMQQLEEQAK AAGKFKFAWL LDKMKEERER
          HGKSTMVGHI LYRLGYFDQK TLQMIEEEAK KMGKFKFAWL LDRMKEERER
          HGKSTMTGHI LYRLGYFDEK TVKMIEEEAK KMGKFKFAWL LDRMKEERER
          HGKSTMTGHI LYRLGYFDEK TVKMIEEESK KMGKFKFAWL LDRMKEERER
          HGKSTLVGHL LYELGFVDEK TLKMLEEEAK KRGKFKYAWL LDKLKEERER
          HGKSTLVGHL LYRLGYIEEK KLKELEEQAK SRGKFKFAWI LDKMKEERER
          HGKSTLVGHL LYRLGFVDEK TIKMLEEEAK KKGKFKYAWL LDRLKEERER
          HGKSTLVGHI LYRLGLVDQK TIQMLEEEAK KRGKFKFAWL LDKLKEERER
          HGKSTLVGHI LYRLGLIDQK TIQMLEEEAK KRGKFKYAWL LDKLKEERER
          HGKSTLIGRL FYDLKLVEEL PPDELAADAK ------FAWV VDRLKEERER
          HGKSTTVGRL KYDLGLIPES ELEKIREEAK KYGKFVFAYL MDRQKEERAR
          HGKSTSVGRM LADTGNVDAY LIEKYRKMAE ETGKFEFAWV MDSLKEERDR
          HGKSTLTGRV LLEAGAIDPH IVEKYKKEAE EKGKFYFAWV MDGLKEERER
          HGKSTLTGRI LLETGAIEPH LIEKYKKEAE EKGKFYFAWV MDGLKEERER
          HGKSTLVGRL LFETGSVPEH IIEQHREEAE SKGKFEFAYV MDNLAEERER
          HGKSTLVGRL LFETGSVPEH IIEQHREEAA SKGKFEFAYV MDNLAEERER
          HGKSTLVGRL LFETGSVPEH VIEQHREEAE EKGKFEFAYV MDNLAEERER
          HGKSTLVGRL LFETGSVPEH VIEQHREEAE EKGKFEFAYV MDNLAEERER
          HGKSTLVGRL LFETGSVPEH VIEQHREEAE EKGKFEFAYV MDNLAEERER
          HGKSTLVGRL LFETGSVPEH VIEQHREEAE EKGKFEFAYV MDNLAEERER
          HGKSTLVGRL LFETGSVPEH VIEQHREEAE EKGKFEFAYV MDNLAEERER
          HGKSTMVGRL LFETGSVPEH VIEQYREEAE EKGKFEFAYV MDNLAEERER
          HGKSTMVGRL LFETGSVPEH VIEQYREEAE EKGKFEFAYV MDNLAEERER
          HGKSTMVGRL LYETGSVPEH VIEQHKEEAE EKGKFEFAYV MDNLAEERER
          HGKSTLVGRL LYETGSVPEH VIEQHKEEAE EKGKFEFAYV MDNLAEERER
          HGKSTLVGRL LYETGSVPEH VIEQHREEAE EKGKFEFAYV MDNLAEERER
          HGKSTLVGRL LYETGSVPEH VIEQHREEAE EKGKFEFAYV MDNLAEERER
          HGKSTLVGRL LYETGSVPEH VIEQHREEAE EKGKFEFAYV MDNLAEERER
          HGKSTLVGRL LYETGSVPEH VIEQHREEAE EKGKFEFAYV MDNLAEERER
          HGKSTLVGRL LYETGSVPEH VIEQHKEEAE EKGKFEFAYV MDNLAEERER
          HGKSTLVGRL LYETGSVPEH VIEQHKEEAE EKGKFEFAYV MDNLAEERER
          HGKSTLVGRL LYETGSVPEH VIEQHKEEAE EKGKFEFAYV MDNLAEERER
          HGKSTLVGRL LYETGSVPEH VIEQHREEAE EKGKFEFAYV MDNLSEERER
          HGKSTLVGRL LYETGSVPEH VIEQHKEEAE EKGKFEFAYV MDNLAEERER
          HGKSTLVGRL LYETGSVPEH VIEQHREEAE EKGKFEFAYV MDNLAEERER
          HGKSTLVGRL LYETGSVPEH VIEQHREEAE EKGKFEFAYV MDNLAEERER
          HGKSTLVGRL LYETGSVPEH VIEQHREEAE EKGKFEFAYV MDNLAEERER
          HGKSTLVGRL LYETGSVPEH VIEQHREEAE EKGKFEFAYV MDNLAEERER
          HGKSTLVGRL LYETGSVPEH VIEQHREEAE EKGKFEFAYV MDNLAEERER
          HGKSTTVGRL LYEHGEIDQR VIDQYRQEAE KLGKFEFAFV MDRLKEERER
          HGKSTTVGRL LYEHGEIDQR VIDQYRQEAE KLGKFEFAFV MDRLKEERER
          HGKSTLVGRL LFEHGEIPAH IIEEYRKEAE QKGKFEFAWV MDRFKEERER
          HGKSTFVGRL LFEHGEIPQH IIDEYKKESE EKGKFEFAWV MDRFKEERER
          HGKSTLVGRL LFEHGEIPQH IIDEYKKEAE EKGKFEFAWV MDRFKEERER
          HGKSTLVGRL LYDTGVI--- -------EDK DLGEDKFRVI MDTLEEERER
          HGKSTLVGHL LLKAGAIAEQ QLDE------ --GE-KFRFV MDKLGEERER
          HGKSTLVGHL LLKAGAIAEQ QLDD------ --GE-KFRFV MDKLGEERER
          HGKSTLVGHL LLLEGAIAEQ QLDE------ --GE-KFRFV MDKLGEERER
          HGKSTLVGHL LLKTGVISEQ ---------- KLGEDKFRYV MDKLREERER
          HGKSTLVGHL LLQAGAIAEQ QLAE------ --GE-KFRFV MDRLSEERER
          HGKSTLVGHL LLQAGAIAEQ QLAD------ --GE-KFRFV MDRLSEERER
          HGKSTLVGHL LLQAGAIAEQ QLAD------ --GE-KFRFV MDRLSEERER
          HGKSTLVGHL LLQAGAVAEQ QLSS------ --GE-KFRFV MDKLTEERER
          HGKSTMVGHL LLQSGAIAEQ QLSD------ --GE-KFRFV MDKLSEERER
          HGKSTMVGHL LLQSGAIAEQ QLSD------ --GE-KFRFV MDKLSEERER
          HGKSTLVGHI LLQSGAIAEQ QLSD------ --GE-KFRFV MDKLQEERER
          HGKSTTVGRL MFETGHIPEQ VIKKF-EEMG EKGKFKFAWV MDRLKEERER
          HGKSTTIGRL LYDTGNIPET IIKKF-EEMG EKGKFKFAWV MDRLKEERER
          HGKSTTIGRL LYDTGNIPET IIKKF-EEMG EKGKFKFAWV MDKLKEERER
          HGKSTTIGRL LYDTGNIPET IIKKF-EEMG EKGKFKFAWV MDRLKEERER
          HGKSTTIGRL LYDTGNIPET IIKKF-EEMG EKGKFKFAWV MDRLKEERER
          HGKSTTIGRL LYDTGNIPEQ IIKKF-EEMG EKGKFKFAWV MDRLKEERER
          HGKSTTIGRL LYDTGNIPEQ IIKKF-EEMG EKGKFKFAWV MDRLKEERER
          HGKSTTVGRL LFDSQNIPEN IIQKF-EQMG EKGKFKFAWV MDRLKEERER
          HGKSTMIGRL LFDTANIPEQ IIKKF-EEMG EKGKFKFAWV MDRLKEERER
          HGKSTTIGRL LFDTANIPEQ IIKKF-EEMG EKGKFKFAWV MDRLKEERER
          HGKSTTIGRL LFDTANIPEN IIKKF-EEMG EKGKFKFAWV MDRLKEERER
          HGKSTTIGRL LFDTANIPEN IIKKF-EEMG EKGKFKFAWV MDRLKEERER
          HGKSTTIGRL LFDTANIPEN IIKKF-EEMG EKGKFKFAWV MDRLKEERER
          HGKSTTIGRL LFDTANIPEN IIKKF-EEMG EKGKFKFAWV MDRLKEERER
          HGKSTTIGRL LFDTANIPEN IIKKF-EEMG EKGKFKFAWV MDRLKEERER
          HGKSTTIGRL LFDTANIPEQ IIKKF-EEMG EKGKFKFAWV MDRLKEERER
          HGKSTTIGRL LFDTANIPEQ IIKKF-EEMG EKGKFKFAWV MDRLKEERER
          AGKSTTVGRL LLDGGAIDPQ VITRLRREAE EKGKFEFAYV MDGLKEERER
          AGKSTTVGRL LLDGGAIDPQ LIVRLRKEAE EKGKFEFAYV MDGLKEERER
          AGKSTTVGRL LLDGGAIDPQ LIVRLRKDAE EKGKFEFAYV MDGLKEERER
          AGKSTTVGRL LLDGGAIDPQ LIVRLRKEAE EKGKFEFAYV MDGLKEERER
          AGKSTTVGRL LLDGGAIDPQ LIVRLRKEAE EKGKFEFAYV MDGLKEERER
          AGKSTTVGRL LLDGGAIDPQ LIVRLKKEAE EKGKFEFAYV MDGLKEERER
          AGKSTTVGRL LLDGGAIDPQ LIVRLRKEAE EKGKFEFAYV MDGLKEERER
          AGKSTTVGRL LLDSGAIDPQ VLERLKREAA EKGKFEFAYV MDGLKEERER
          AGKSTTVGRL LLDSGTIDPQ IIERLKREAS EKGKFEFAYV MDGLKEERER
          AGKSTTIGRL LYDSGAIDPQ VLEKLKREAA EKGKFEFAYV MDGLKEERER
          AGKSTTVGRL LYDSGAIDPQ VLERLRREAQ EKGKFEFAYV MDNLKEERER
          AGKSTTVGRL LYDSGAIDPQ ELEKLKREAQ ERGKFEFAYV MDKLKEERER
          AGKSTTVGRL LYDSGAIDPQ VLEKLKREAQ ERGKFEFAYV MDNLKEERER
          AGKSTTVGRL LYDSGAIDPQ LLEKLRREAQ ERGKFEFAYV MDNLKEERER
          AGKSTTVGRL LYDSGAIDPQ LLEKLKREAQ ERGKFEFAYV MDNLKEERER
          HGKSTMVGRL LYEAGEIPEH IIEKYRKEAQ EKGKFEFAWV MDKLKEERER
          HGKSTLIGRL LYETGEIPEH IIEKMRKEAQ EKGKFEFAWV MDRLKEERER
          HGKSTLIGRL LYETGEIPEH IIEKMRKEAQ EKGKFEFAWV MDRLKEERER
          HGKSTLIGRL LYDAGEIPEH LIEKYRKEAQ EKGKFEFAWV MDKLKEERER
          HGKSTLIGRL LYEAGQIPPH IIEQYRKEAE QKGKFEFAWV MDRLKEERER
          HGKSTLIGRL LYEAGEIPEH IIEKYRKEAQ EKGKFEFAWV MDRLKEERER
          HGKSTLIGRL LYEAGEIPEH IIEKYRKEAQ EKGKFEFAWV MDRLKEERER
          HGKSTTVGRI LFETGVVQQH ILDGYKKEAE SKGKFEFAWV MDSLKEERER
          HGKSTLVGRL MYETGAIPQH IIDKNREKAK EQGKFAFAWI MDSLKEERDR
          HGKSTLVGRL MYEAGAVPAH VIEKYKAEAK EKGKFAFAWV MDSLKEERER
          HGKSTFVGRL MYDAGAVPPH IIEKYKEEAK QKGKFAFAWV MDSLKEERER
          HGKSTFVGRL MYDAGAVPPH IIEKYKEEAK QKGKFAFAWV MDSLKEERER
          HGKSTFVGRL MFDAGAIAPH VIDKFREEAK QKGKFAFAWV MDSLKEERER
          HGKSTLVGRL MYEAGAVPAH IIEKYKEEAK QKGKFAFAWV MDSLKEERER
          HGKSTLVGRL MYEAGAVPAH IIEKYKEEAK QKGKFAFAWV MDSLKEERER
          HGKSTLVGRL MYEAGAVPAH IIEKYKEEAK QKGKFAFAWV MDSLKEERER
          HGKSTLVGRL MYEAGAVPAH IIEKYKEEAK QKGKFAFAWV MDSLKEERER
          HGKSTFVGRL MYDAGAVPAH IIEKYKEEAK QKGKFAFAWV MDSLKEERER
          HGKSTFVGRL MYDAGAVPAH IIEKYKEEAK QKGKFAFAWV MDSLKEERER
          HGKSTFVGRL MYEAGAVPAH VIEKYKEEAK QKGKFAFAWV MDSLKEERER
          HGKSTFVGRL MYEAGAVPAH VIEKYKEEAK QKGKFAFAWV MDSLKEERER
          HGKSTFVGRL MYDAGAVPAH VIEKYKEEAK QKGKFAFAWV MDSLKEERER
          HGKSTFVGRL MYDAGAVPAH VIEKYKEEAK QKGKFAFAWV MDSLKEERER
          HGKSTFVGRL MFDAGAVAPH IIEKFREEAK QKGKFAFAWV MDSLKEERER
          HGKSTFVGRL MFDAGAVAPH IIDKFREEAK QKGKFAFAWV MDSLKEERER
          HGKSTFVGRL MFDAGAVAPH IIDKFREEAK QKGKFAFAWV MDSLKEERER
          HGKSTFVGRL MYDAGAVPPH IIDKFREEAK QKGKFAFAWV MDSLKEERER
          HGKSTFVGRL MYDAGAVPAH IIEKYKEEAK QKGKFAFAWV MDSLKEERER
          HGKSTFVGRL MYDAGAVPAH IIEKYKEEAK QKGKFAFAWV MDSLKEERER
          HGKSTFVGRL MYDAGAVPAH IIEKYKEEAK QKGKFAFAWV MDSLKEERER
          HGKSTFVGRL MYDAGAVPAH IIEKYKEEAK QKGKFAFAWV MDSLKEERER
          HGKSTFVGRL MYDAGAVPAH IIEKYKEEAK QKGKFAFAWV MDSLKEERER
          HGKSTFVGRL MYDAGAVPAH IIEKYKEEAK QKGKFAFAWV MDSLKEERER
          HGKSTFVGRL MYDAGAVPAH IIEKYKEEAK QKGKFAFAWV MDSLKEERER
          HGKSTFVGRL MFETGAVPAH LIEKYKAEAK EKGKFAFAWV MDTLKEERER
          HGKSTFVGRL MFETGAVPAH LIEKYRAEAK EKGKFAFAWV MDSLKEERER
          HGKSTLVGRL MFETGAVPAH MIEKYKQEAR EKGKFAFAWV MDSLKEERER
          HGKSTLVGRL MFETGAVPAH LIEKYKAEAR EKGKFAFAWV MDSLKEERER
          HGKSTLVGRL MYETGAIPQH VIDKFREEAK DKGKFAFAWV MDSLKEERER
          HGKSTLVGRL MFETGAVPSH LIEKYKAEAR EKGKFAFAWV MDSLKEERER
          HGKSTLVGRL LFETGAVPAH IIEQYKKEAE SKGKFEFAWV MDSLKEERER
          HGKSTLVGRL MFETGAVPAH VIEQYRKEAE SKGKFEFAWV MDSLKEERER
          HGKSTLVGRL MFETGAVPAH IIEQYRKEAE AKGKFEFAWV MDSLKEERER
          HGKSTTVGRL MFETGAVDPH VIDEYKKEAA SKGKFEFAWV MDSLKEERER
          HGKSTLVGRL MFEAGAVSPH IVEQYKKEAE AKGKFEFAWV MDSLKEERER
          HGKSTLVGRM MYEMGAIDEH IIEQYRKEAA AKGKFEFAWV MDSLKEERER
          HGKSTTVGRL MYEAGAVPAH IIEQYKKEAE SKGKFAFAWV MDNLKEERER
          HGKSTTVGRL MFETGAVPAH IIENFRKEAE SKGKFEFAWV MDNLKEERER
          HGKSTTVGRL MFETGTVPAH IIEGYRKEAE AKGKFEFAWV MDNLKEERER
          HGKSTTVGRM MFETGAVPAH IIEGYRKEAE TKGKFEFAWV MDNLKEERER
          HGKSTTVGRM MFETGAVPAH IIEAYRKEAE SKGKFEFAWV MDNLKEERER
          HGKSTTVGRL LFETGAVPAH IIENYRKEAE SKGKFEFAWV MDNLKEERER
          HGKSTTVGRL LFETGTVPPH IIESFRKEAE SKGKFEFAWV MDSLKEERER

          ---------- ---------- ---------- ---------- ----------
          ---------- ---------- ---------- ---------- ----------
          GITIDLAFQK FESPKYFFTL IDAPGHRDFI KNMITGASEA DAAVLVLSAA
          GITIDLGFYK FETKKYFFTL IDAPGHRDFV KNMITGASQA DVALLVVSAG
          GVTIEAMHVG FETPKYFFTI IDLPGHRDFV KNMIVGASQA DAALLVVSAG
          GVTIEAMHVG FETPKYFITI IDLPGHRDFV KNMIVGASQA DAALLVVSAG
          GVTIEATHVG FETNKYFLTI IDLPGHRDFI KNMIVGTSQA DAAMLVISAA
          GVTIEATHVG FETNKYFLTI IDLPGHRDFI KNMIVGTSQA DAAMLVISAA
          GVTIEATHVG FETQKLFITI IDLPGHRDFV KNMIVGASQA DAALFVISAA
          GVTIEATHVG FETNKLFITI IDLPGHRDFV KNMIVGASQA DAALFVISAA
          GVTIEATHVG FETNKLFITI IDLPGHRDFV KNMIVGASQA DAALFVISAA
          GVTIEATHVG FETNKLFITI IDLPGHRDFV KNMIVGASQA DAALFVISAA
          GVTIEATHVG FETNKLFITI IDLPGHRDFI KNMIVGASQA DAALFVISAA
          GLTISLAYRK FETNNYYYTI IDAPGHRDFV KNMITGASQA DVALLVVSAG
          GVTISLTFMK FETKKYFFTI IDAPGHRDFI KNMITGASQA DAAIIAISAG
          GVTINLTFMR FETKKYFFTI IDAPGHRDFV KNMITGASQA DAAILAVSAG
          GVTINLTFMK FETKKYFFTI IDAPGHRDFV KNMITGASQA DAAILAVSAG
          GVTINLTFMR FETKKYFFTI IDAPGHRDFV KNMITGASQA DAAILVVSAG
          GVTINLTFMR FETKKYFFTI IDAPGHRDFV KNMITGASQA DAAILVVSAG
          GVTINLTFMR FETKKYFFTI IDAPGHRDFV KNMITGASQA DAAILVVSAG
          GVTINLTFMR FETKKYFFTI IDAPGHRDFV KNMITGASQA DAAILVVSAG
          GVTINLTFMR FETKKYFFTI IDAPGHRDFV KNMITGASQA DAAILVVSAG
          GVTINLTFMR FETKKYFFTI IDAPGHRDFV KNMITGASQA DAAILVVSAG
          GVTINLTFMR FETKKYFFTI IDAPGHRDFV KNMITGASQA DAAILVVSAG
          GVTINLTFMR FETKKYFFTI IDAPGHRDFV KNMITGASQA DAAILVVSAG
          GVTINLTFMR FETKKYFFTI IDAPGHRDFV KNMITGASQA DAAILVVSAG
          GVTINLTFMR FETKKFFFTI IDAPGHRDFV KNMITGASQA DAAILVVSAG
          GVTINLSFMR FETRKYFFTV IDAPGHRDFV KNMITGASQA DAAILVVSAG
          GITIDLSFMK FETKKYYFTI IDAPGHRDFV KNMITGASQA DAALLVISSG
          GVTISLSYMK FETKKYFFTI IDAPGHRDFV KNMITGASQA DAAILVVSAG
          GVTISLSYMK FETKKYFFTI IDAPGHRDFV KNMITGASQA DAAILVVSAG
          GVTISLSYMK FETKKYFFTI IDAPGHRDFV KNMITGASQA DAAILVVSAG
          GVTIDLTFMK FETPKYYFTI IDAPGHRDFI KNMITGASQA DAAILVVSAG
          GITIDLTFMK FETKKYVFTI IDAPGHRDFV KNMITGASQA DAAILVVSAG
          GVTIDLTFVK FETKKYYFTI IDAPGHRDFV KNMITGASQA DAAILVVSAG
          GVTIALTYMK FETRRYIFTI IDAPGHRDFV KNMITGASQA DAALLVVSAG
          GVTIALTYMK FETRKYIFTI IDAPGHRDFV KNMITGASQA DAALLVVSAG
          GMTIDLFHTK VETPHKMITV IDAPGHRDFV KNMITGASQA DAAILVVSAG
          GVTIDIAHTE LETPHNYITI VDAPGHKDFV KNMITGASQA DAAVLVVAAG
          GVTIDVAHKK FNTDKYYFTV IDAPGHRDFV KNMITGTSQA DAAVLVVSAG
          GVTIDVAHKK FYTDKYYFTV IDAPGHRDFV KNMITGTSQA DAAIITCSAG
          GVTIDVAHKK FYTDKYYFTV IDAPGHRDFV KNMITGTSQA DAAIITCSAG
          GVTIDIAHQR FDTDKYYFTI VDTPGHRDFV KNMITGASQA DHAILVVAAG
          GVTIDIAHQR FDTEKYYFTI VDTPGHRDFV KNMITGASQA DHAILVVAAG
          GVTIDIAHQE FDTEDYYFTI VDCPGHRDFV KNMITGASQA DNAVLVVAAG
          GVTIDIAHQE FDTDNYYFTI VDCPGHRDFV KNMITGASQA DNAVLVVAAG
          GVTIDIAHQE FDTDEFYFTI VDCPGHRDFV KNMITGASQA DNAVLVVAAG
          GVTIDIAHQE FDTEEYNFTI VDCPGHRDFV KNMITGASQA DNAVLVVAAG
          GVTIDIAHQE FDTEEYNFTI VDCPGHRDFV KNMITGASQA DNAVLVVAAG
          GVTIDIAHQE FDTDKYNFTI VDCPGHRDFV KNMITGASQA DNAVLVVAAG
          GVTIDIAHQE FDTDEYYFTI VDCPGHRDFV KNMITGASQA DNAVLVVAAG
          GVTIDIAHQE FSTDEYEFTI VDCPGHRDFV KNMITGASQA DNAVLVVAAG
          GVTIDIAHQE FETDDYYFTI VDCPGHRDFV KNMITGASQA DNAVLVVAAG
          GVTIDIAHQE FDTDEYYFTI VDCPGHRDFV KNMITGASQA DNAVLVVAAG
          GVTIDIAHQK FDTDQYYFTI VDTPGHRDFV KNMITGASQA DHAVLVVAAG
          GVTIDIAHQE FDTDQYYFTI VDTPGHRDFV KNMITGASQA DHAVLVVAAG
          GVTIDIAHQE FDTDQYYFTI VDTPGHRDFV KNMITGASQA DHAVLVVAAG
          GVTIDIAHQE FSTDAYDFTI VDCPGHRDFV KNMITGASQA DNAVLVVAAG
          GVTIDIAHQE FSTDAYDFTI VDCPGHRDFV KNMITGASQA DNAVLVVAAG
          GVTIDIAHQE FSTDTYDFTI VDCPGHRDFV KNMITGASQA DNAVLVVAAG
          GVTIDIAHQE FSTDAYDFTI VDTPGHRDFV KNMITGASQA DHAVLVVAAG
          GVTIDIAHQE FSTDAYDFTI VDCPGHRDFV KNMITGASQA DNAVLVVAAG
          GVTIDIAHQE FSTDEYDFTI VDCPGHRDFV KNMITGASQA DNAVLVVAAG
          GVTIDIAHQE FSTDEYDFTI VDCPGHRDFV KNMITGASQA DNAVLVVAAG
          GVTIDIAHQE FSTDEYDFTI VDCPGHRDFV KNMITGASQA DNAVLVVAAG
          GVTIDIAHQE FSTDAYDFTI VDCPGHRDFV KNMITGASQA DNAVLVVAAG
          GVTIDIAHQE FSTDAYDFTI VDCPGHRDFV KNMITGASQA DNAVLVVAAG
          GLTIDVAHRK FETDKYYFTI IDAPGHRDFV KNMITGTSQA DAAVLIVAAG
          GLTIDVAHRK FETDKYYFTI IDAPGHRDFV KNMITGTSQA DAAVLIVAAG
          GVTIDLAHRK FETDKYYFTL IDAPGHRDFV KNMITGTSQA DAAILVISAG
          GVTIDLTHRK FQTDKYYFTI IDAPGHRDFV KNMITGTSQA DAAVLVVSAG
          GVTIDLTHRK FETDKYYFTI IDAPGHRDFV KNMITGTSQA DAAVLVVSAG
          GVTIDLAHTK FETDNYEFTI VDCPGHRDFV KNMITGASQA DAAILVVAAG
          GVTIDLAHQK FSTNKYDYTV VDCPGHRDFV KNMITGASQA DAAVLVVAAG
          GVTIDLAHQK FSTDKYDYTV VDCPGHRDFV KNMITGASQA DAAVLVVAAG
          GVTIDLAHAK FETQKYEYTV VDCPGHRDFV KNMITGASQA DAAVLVVAAG
          GVTIDLAHAK FETDKYEFTI VDCPGHRDFV KNMITGASQA DAAVLVVAAG
          GVTIDLAHAK FETDKYEFTI VDCPGHRDFV KNMITGASQA DAAVLVVAVG
          GVTIDLAHAK FETDKYEFTI VDCPGHRDFV KNMITGASQA DAAVLVVAVG
          GVTIDLAHAK FETDKYEFTI VDCPGHRDFV KNMITGASQA DAAVLVVAVG
          GVTIDLAHAK FETPKYEFTI VDCPGHRDFV KNMITGASQA DAGVLVVAIG
          GVTIDLAHAR FDTPKYEFTI VDCPGHRDFV KNMITGASQA DAAVLVVAVG
          GVTIDLAHAR FDTPKYEFTI VDCPGHRDFV KNMITGASQA DAAVLVVAVG
          GVTIDLAHAK FETPKYEFTI VDCPGHRDFV KNMITGASQA DAAVLVVAIG
          GITIDVAHMK FETPTKYFTI IDAPGHRDFV KNMITGASQA DAAILVVAVG
          GITIDVAHTK FETPHRYITI IDAPGHRDFV KNMITGASQA DAAVLVVAAG
          GITIDVAHTK FETPHRYITI IDAPGHRDFV KNMITGASQA DAAVLVVAAG
          GITIDVAHTK FETPHRYITI IDAPGHRDFV KNMITGASQA DAAVLVVAAG
          GITIDVAHTK FETPHRYITI IDAPGHRDFV KNMITGASQA DAAVLVVAVG
          GITIDVAHTK FETPHRYITI IDAPGHRDFV KNMITGASQA DAAVLVVAAG
          GITIDVAHTK FETPHRYITI IDAPGHRDFV KNMITGASQA DAAVLVVAAG
          GITIDVAHTK FETPHRYITI IDAPGHRDFV KNMITGASQA DAAVLVVAVG
          GITIDVAHTK FETPHRYITI IDAPGHRDFV KNMITGASQA DAAVLVVAAG
          GITIDVAHTK FETPHRYITI IDAPGHRDFV KNMITGASQA DAAVLIVAAG
          GITIDVAHTK FETPHRYITI IDAPGHRDFV KNMITGASQA DAAVLIVAAG
          GITIDVAHTK FETPHRYITI IDAPGHRDFV KNMITGASQA DAAVLVVAAG
          GITIDVAHTK FETPHRYITI IDAPGHRDFV KNMITGASQA DAAVLVVAAG
          GITIDVAHTK FETPHRYITI IDAPGHRDFV KNMITGASQA DAAVLVVAAG
          GITIDVAHTK FETPHRYITI IDAPGHRDFV KNMITGASQA DAAVLVVAAG
          GITIDVAHTK FETPHRYITI IDAPGHRDFV KNMITGASQA DAAVLVVAAG
          GITIDVAHTK FETPHRYITI IDAPGHRDFV KNMITGASQA DAAVLIVAAG
          GVTIDIAHKK FPTDKYEVTI VDCPGHRDFI KNMITGASQA DAAVLVVNVG
          GVTIDVAHKK FPTAKYEVTI VDCPGHRDFI KNMITGASQA DAAVLVVNVG
          GVTIDVAHKK FPTAKYEVTI VDCPGHRDFI KNMITGASQA DAAVLVVNVG
          GVTIDVAHKK FPTAKYEVTI VDCPGHRDFI KNMITGASQA DAAVLVVNVG
          GVTIDVAHKK FPTAKYEVTI VDCPGHRDFI KNMITGASQA DAAILVVNVG
          GVTIDVAHKK FPTAKYEVTI VDCPGHRDFI KNMITGASQA DAAILVVNVG
          GVTIDVAHKK FPTAKYEVTI VDCPGHRDFI KNMITGASQA DAAILVVNVG
          GVTIDVAHKK FESKKYSVTI VDCPGHRDFI KNMITGASQA DAAILVVDVG
          GVTIDIAHKK FESKKYDVTI VDCPGHRDFI KNMITGASQA DAAVLVCDVG
          GVTIDIAHKK FETPKYEITI VDCPGHRDFI KNMITGASQA DAAILVVDVG
          GVTIDVAHKK FETPKYEITI VDCPGHRDFI KNMITGASQA DAAVLVVDVG
          GVTIDVAHKK FETKKYEVTI VDCPGHKDFI KNMITGASQA DAAILVVDVG
          GVTIDVAHKK FETPKYEVTI VDCPGHRDFI KNMITGASQA DAAVLVVDVG
          GVTIDVAHKK FETQKYEITI VDCPGHRDFI KNMITGASQA DAAVLVVDVG
          GVTIDVAHKK FETQKYEVTI VDCPGHRDFI KNMITGASQA DAAVLVVDVG
          GITIDVAHRK FKTNKYEITI IDAPGHRDFI KNMITGASQA DAAVLVVDVC
          GVTIDVAHRK FQTDKYYITI VDCPGHRDFI KNMITGASQA DAAVLVMDVK
          GVTIDVAHRK FQTDKYYITI VDCPGHRDFI KNMITGASQA DAAVLVMDVK
          GITIDVAHRK FETDKYIVTI VDCPGHRDFI KNMITGASQA DAAILVVDVC
          GVTIDVAHRK IETNKYIVTI IDCPGHRDFI KNMITGTSQA DAAILVVDVC
          GITIDVAHRK FETDKYYITI VDCPGHRDFI KNMITGASQA DAAILVVDAG
          GITIDVAHRK FKTQKYEITI VDCPGHRDFI KNMITGASQA DAAILVVAAG
          GITIDIAHKK FETPKYNFTV VDCPGHRDFV KNMITGASQA DAAIIVVSGG
          GITIDIAHKR FDTDKYYFTI VDCPGHRDFV KNMITGASQA DAAVLSVAAG
          GITIDIAHKR FDTDKYYFTV VDCPGHRDFV KNMITGASQA DAAILVVAAG
          GITIDIAHKR FDTEKYYFTV VDCPGHRDFV KNMITGASQA DAAVLVVAAG
          GITIDIAHKR FDTEKYYFTV VDCPGHRDFV KNMITGASQA DAAVLVVAAG
          GITIDIAHKR FDTDKFYFTV VDCPGHRDFV KNMITGASQA DAAVLVVAAG
          GITIDIAHKR FDTPKYYFTV VDCPGHRDFV KNMITGASQA DAAILVVAAG
          GITIDIAHKR FDTPKYYFTV VDCPGHRDFV KNMITGASQA DAAILVVAAG
          GITIDIAHKR FDTPKYYFTV VDCPGHRDFV KNMITGASQA DAAILVVAAG
          GITIDIAHKR FDTPKYYFTV VDCPGHRDFV KNMITGASQA DAAILVVAAG
          GITIDIAHKR FDTDKFYFTV VDCPGHRDFV KNMITGASQA DAAVLVVAAG
          GITIDIAHKR FDTDKFYFTV VDCPGHRDFV KNMITGASQA DAAVLVVAAG
          GITIDIAHKR FDTDKFYFTV VDCPGHRDFV KNMITGASQA DAAVLVVAAG
          GITIDIAHKR FDTDKFYFTV VDCPGHRDFV KNMITGASQA DAAVLVVAAG
          GITIDIAHKR FDTDKYYFTV VDCPGHRDFV KNMITGASQA DAAVLVVAAG
          GITIDIAHKR FDTDKYYFTV VDCPGHRDFV KNMITGASQA DAAVLVVAAG
          GITIDIAHKR FDTDKFYFTV VDCPGHRDFV KNMITGASQA DAAVLVVAAG
          GITIDIAHKR FDTDKFYFTV VDCPGHRDFV KNMITGASQA DAAVLVVAAG
          GITIDIAHKR FDTDKFYFTV VDCPGHRDFV KNMITGASQA DAAVLVVAAG
          GITIDIAHKR FDTDKFYFTV VDCPGHRDFV KNMITGASQA DAAVLVVAAG
          GITIDIAHKR FDTDKFYFTV VDCPGHRDFV KNMITGASQA DAAVLVVAAG
          GITIDIAHKR FDTDKFYFTV VDCPGHRDFV KNMITGASQA DAAVLVVAAG
          GITIDIAHKR FDTDKFYFTV VDCPGHRDFV KNMITGASQA DAAVLVVAAG
          GITIDIAHKR FDTDKFYFTV VDCPGHRDFV KNMITGASQA DAAVLVVAAG
          GITIDIAHKR FDTDKFYFTV VDCPGHRDFV KNMITGASQA DAAVLVVAAG
          GITIDIAHKR FDTDKFYFTV VDCPGHRDFV KNMITGASQA DAAVLVVAAG
          GITIDIAHKR FDTDKFYFTV VDCPGHRDFV KNMITGASQA DAAVLVVAAG
          GVTIDISHKR FDTDKYYFTV VDCPGHRDFV KNMITGASQA DAAVLVVAAG
          GVTIDISHKR FDTDKFYFTV VDCPGHRDFV KNMITGASQA DAAVLVVAAG
          GITIDIAHRR FDTDKYYFTV VDCPGHRDFV KNMITGASQA DAAILVVAAG
          GITIDIAHRR FDTDKYYFTV VDCPGHRDFV KNMITGASQA DAAILVVAAG
          GITIDIAHKR FDTDNYYFTI VDCPGHRDFV KNMITGASQA DAAILVVAAG
          GITIDIAHKR FDTDKYYFTI VDCPGHRDFV KNMITGASQA DAAILVVAAG
          GITIDIAHRR FDTEKYYFTV VDCPGHRDFV KNMITGASQA DAAILVCAAG
          GITIDIAHRR FDTEKFYFTV VDCPGHRDFV KNMITGASQA DAAILVVGAG
          GITIDIAHRR FDTDKYYFTI VDCPGHRDFV KNMITGASQA DAAILVVAAG
          GVTIDIAHHR FDTAKYYFTV VDCPGHRDFV KNMITGASQA DAAVLIVAVG
          GVTIDIGHQR FDTDKYYFTI VDCPGHRDFI KNMITGASQA DSAVLVIAAG
          GVTIDIAHQR FDTDKYYFTV VDCPGHRDFV KNMITGASQA DAAVLVVAAG
          GITIDIAHKR FDTDKYYFTV VDCPGHRDFV KNMITGASQA DAAVIVVAAG
          GITIDIAHKR FDTAKFYFTV VDCPGHRDFV KNMITGASQA DAAILVVAAG
          GITIDIAHKR FDTPKYYFTV VDCPGHRDFV KNMITGASQA DAAILVVAAG
          GITIDIAHKR FDTPKYYFTV VDCPGHRDFV KNMITGASQA DAAVLVVAAG
          GITIDIAHKR FDTPKYYFTV VDCPGHRDFV KNMITGASQA DAAILVVAAG
          GITIDIAHKR FDTDKYYFTI VDCPGHRDFI KNMITGASQA DAALLIVAAG
          GITIDIAHKR FDTDKYYFTV VDCPGHRDFV KNMITGASQA DAALLVVAAG

          ---------- MKRT------ ---------- ---------- ---------F
          ---------M VKRT------ ---------- ---------- ---------Y
          IAAQAREHAF LLKTLGVNQL IVAINKMDDS YSEEAFKVAK EKGLVKSVGY
          ISPQTREHVF LAKTMGVDQL VVAINKMDTV YSKERYEEIK NQLLLRMVGY
          VGPQTREHLF LAWTLGIRNL IVAVNKMDVV YDQKRYEQIK GELILKILRY
          IGPQTREHLF LAATLGIRQI IVAVNKMDVV YDQKRYEQIK AEVFMKLLGY
          IGPQGREHLF LAKTLGVNQL IVAVNKMDVV YDQKRFDQIK AEIMLKLLGY
          IGPQGREHLF LAKTMGVNQL IIAVNKMDVV YDQKRYEQIK AELMLKLLGY
          IGPQGREHLF LIRTLGIQQL VVAVNKMDAV YDQKRYEQVK AEVLLKLLGY
          IGPQGREHLF LIRTLGIQQI VVAVNKMDVV YDQKRYEQVK SEVLLKLLGY
          IGPQGREHLF LIRTLGIQQL VVAVNKMDVV YDQKRYEQVK SEVLLKLLGY
          IGPQGREHLF LIRTLGVQQI VVAVNKMDVV YDQKRYEQVK AEVLLKLLGY
          IGPQGREHLF LIRTLGVQQI VVAVNKMDIV YDQKRYEQIK AEVLLKLLGY
          MSPQTREHIL LAKTMGIDQL IIAITKMDIT YSEKRFMEIL ETLFLKATGY
          MSEQTREHII LAKTMGINQV VVAVTKMDLT YSEKRYNEVK DTVFMKAFGY
          MSLQTREHII LAKTMGLNQV IVAITKMDVA YDQKRYNEIK ETIFMKSFGF
          MSIQTREHII LAKTMGLNQV IVAITKMDVA YDQKRFNEVK DTIFMKSFGF
          MSVQTREHII LAKTMGLDQL IVAVNKMDLT YDEKRYKEIV DQVFMRSYGF
          MSVQTREHII LAKTMGLDQL IVAVNKMDLT YDEKRYKEIV DQVFMRSYGF
          MSVQTREHII LAKTMGLDQL IVAVNKMDLT YDEKRYKEIV DQVFMRSYGF
          MSVQTREHII LAKTMGLDQL IVAVNKMDLT YDEKRYKEIV DQVFMRSYGF
          MSVQTREHII LAKTMGLDQL IVAVNKMDLT YDEKRYKEIV DQVFMRSYGF
          MSVQTREHII LAKTMGLDQL IVAVNKMDLT YDEKRYKEIV DQVFMRSYGF
          MSVQTREHII LAKTMGLDQL IVAVNKMDLT YDEKRYKEIV DQVFMRSYGF
          MSVQTREHII LAKTMGLDQL IVAVNKMDLT YDEKRYKEIV DQVFMRSYGF
          MSVQTREHII LAKTMGLDQL IVAVNKMDLT YDEKRYKEIV DQVFMRSYGF
          MSAQTREHII LAKTMGINQV IVAVNKMDLT YDEKRFKEIV DQVFMKSFGF
          MSAQTREHII LSKTMGINQV IVAINKMDLA YDEKRFKEIV DTVFMKSFGF
          MSAQTREHAL LAKTLGIEQL IVVVNKMDAP YSQQRYEEIV NTMFLKGLGY
          MSPQTREHAL LARTMGINQL IVAINKMDAA YSEKRYQEVK EVLFLKSLGY
          MSAQTREHAI LARTMGINQL IVAINKMDAT YSEKRYNEIK EILFLKGLGY
          MSAQTREHAI LARTMGINQL IVAINKMDAT YSEKRYNEIK EILFLKGLGY
          MSAQTREHIL LAKTMGIDQI IVAVNKMDAT WSEKRYKQIV ETLFMKGLGF
          MSTQTREHLL LARTMGIEQI IVAVNKMDAP YDQKRYEFVV SVLFMKGLGY
          MSAQTREHLI LAKTMGIDQL IVAVNKMDAT YSKQRYEQIV AFLFMKSLGY
          MSPQTREHAI LAKTMGINQL IVAVNKMDAT WSQKRYEQIK TILFLKSLGY
          MSPQTREHAI LAKTMGINQL IVAVNKMDAT WSQKRYEQIK TVLFLKSLGY
          IQAQTIEHVF LIKTLGVNQL AVAVNKMDDP YKKERYEEIK AQVLLKRVGY
          VQEQTQEHAV LARTFGINQI IVYINKMDKV YDQKRFEEVK NQVLLKMIGY
          PQAQTREHLF LAFTLGVRQL IIGLNKMDAV WSEEKYNEAK GEVLLKLTGY
          PQAQTKEHVF LATTLGVKQI IVAVNKMDAV YAEADYKKCV DEMLLKMVGN
          PQAQTKEHVF LATTLGVRQI IVAINKMDAV YDEAKYKDTV AAMLMQMVGI
          VAPQTREHVF LARTLGIEEL IIAVNKMDVV YSEDTYKQVK EEVLLKQVRF
          VAPQTREHVF LARTLGIEEL IIAVNKMDVV YSEDSYKQVK EEVLLQQVRF
          VAPQTREHVF LARTLGINEL IIGVNKMDIV YSEETYEDVK TEVLLKQVQF
          VAPQTREHVF LARTLGINEI IIGVNKMDLV YKESSYDQVV EEVLLNQVRF
          VAPQTREHVF LARTLGIGEL IIAINKMDVV YSEDTYKQVT EEVLLKQVRF
          VQPQTQEHVF LARTLGIDEL IVAVNKMDLV YEESRYKETV QEVLLKQVQF
          VQPQTQEHVF LARTLGIDEL IVAVNKMDLV YEQNRYDEVV EEVLLKQVQF
          VQPQTQEHVF LARTLGIDEL IVAVNKMDLV YEESKYKTVV EEVLLQQVRF
          VQPQTQEHVF LARTLGIDEL IIAVNKMDLV YDENKYKAVV DEVLLEQVRF
          VAPQTREHVF LSRTLGIDEL IVAVNKMDLV YDESKYNAVV DDVLFGQVGF
          VAPQTQEHVF LARTLGIDEL IVGINKMDLV YDETDYKTVV SEVLLKQVQF
          VAPQTQEHVF LARTLGINEL IVGVNKMDLV YSEGDYKEVV EEVLLNQVRF
          VAPQTQEHVF LSRTLGIEKL IIGINKMDVV YSEDDYNSVV DEVLLDQVNF
          VAPQTQEHVF LSRTLGIEKL IIAVNKMDVV YKEDTFDEVV GEVLLDQVNF
          VAPQTQEHVF LSRTLGIEKL IVGVNKMDIV YSEDDYNDVV EEVLLDQVNF
          VQPQTQEHVF LARTLGIGEL VVGVNKMDLV YGESEYKQVV EEVLLTQVRF
          VQPQTQEHVF LARTLGIGEL VVGVNKMDLV YGESEYKQVV EEVLLTQVRF
          VQPQTQEHVF LARTLGIGEL IVAVNKMDLV YGESEYKQVV EEVLLTQVRF
          VAPQTQEHVF LARTLGIDEL IVAVNKMDIV YKESTYDEVV DEVLLNQVQF
          VAPQTREHVF LARTLGIGEL IVGVNKMDLV YNESDYEQVV SEVLLKQVRF
          VAPQTQEHVF LARTLGIDEL IIGVNKMDVV YKESTFDEVV EEVLLQQVQF
          VAPQTQEHVF LARTLGIDEL IIGINKMDVV YEESTYNEVV EEVLLQQVQF
          VAPQTQEHVF LARTLGIDEL IVGINKMDIV YEESTYNDVV EEVLLKQVQF
          VAPQTQEHVF LARTLGIDEL IIGINKMDIV YEESTFDEVV EEVLLKQVQF
          VAPQTQEHVF LARTLGIDEL IIGINKMDIV YEESTYDEVV EEVLLKQVQF
          VMEQTKEHIF LARTLGVPQM IVAINKMDAT YDEKRFNEVK EQVLLAAVGW
          VMEQTKEHIF LARTLGVPQM IVAINKMDAT YDEKRFNEVK AEVLLAAVGW
          VMEQTREHAF LARTLGVPQI VVAINKMDAT FSEKRFNEVK ADALLKTIGY
          VMAQTREHAF LARTLGVSQL IVAVNKMDAT YSEKRYNEVK EQVLLTPIGF
          VMAQTKEHAF LARTLGVPQL IAVVNKMDAT YSEKRFNEVK DEILLTPIGF
          VMPQTKEHAF LAKTLGIDQL IVAINKMDLV YDENRYEEVK QEVLLKTIGY
          VMPQTKEHMF LSMTLGIKQL IIAINKMDMV YSEDRYNEVK DEVLLRSIGR
          VMPQTKEHIF LSKTLGINQL IIAINKMDVV YSEDKYNEVK DAVLIKSIGY
          IMPQTKEHIF LSRTLGINQL IIAINKMDVV YSEDKFNELK EELLISTVGF
          VMPQTKEHVF LARTLGINQL IVAINKMDLV YDEGRFKELK KEVLLKIVGY
          VMPQTKEHVF LSRTLGINQL IVAINKMDLV YDEEKFNALK DEVLIKTVGY
          VMPQTKEHVF LSRTLGINQL IVAINKMDLV YDEEKFNALK DEVLIKTVGY
          VMPQTKEHVF LSRTLGINQL IVAINKMDLV YDEEKFNALK DEVLIKTVGY
          IMPQTKEHVF LARTLGIGQI IIGINKMDLV YDEKKFNELK DEVLIKTVGY
          VMPQTKEHVF LARTLGINQL IIGINKMDLV YSEEKFNELK EEVLIKTVAY
          VMPQTKEHVF LARTLGINQL IIGINKMDLV YSEEKFNELK EEVLIKTVAY
          VMPQTKEHAF LARTLGINQL IVAINKMDLV YDEAKFNELK EEVLIKTVAY
          VMPQTKEHAF LARTLGIGQM IVAVNKMDMV YDEKKFKAVA DQVLLAMLGY
          VMPQTKEHAF LARTLGINHI IVAINKMDMV YDQKVYEKVK AQVLLKMLGY
          VMPQTKEHAF LARTLGIKHI IVTINKMDMV YDQKVYEKVK AQVLLRTLGY
          VMPQTKEHAF LARTLGIKHI IVTINKMDMV YDQKVFEKVK AQVLLKTLGY
          VMPQTKEHAF LAKTLGIKHI IVAINKMDMV YDQKAFEKVK AQVLLKILGY
          VMPQTKEHAF LARTLGIKHI IVAINKMDMV YNQKRFEEVK AQVLLKMLGY
          VMPQTKEHAF LARTLGIKHI IVAINKMDMV YNQKRFEEVK AQVLLKMLGY
          VMPQTKEHAF LAKTLGINHV IVSINKMDMV YDEKKFKQVA EQVLLMMLGY
          VMPQTKEHAF LARTLGINHI IVCINKMDMV YDEKRFKEVA AQVLLKMLGY
          VMPQTKEHAF LARTLGIGHI IVAINKMDMV YDQKAFEKVK AQVLLKMLGY
          VMPQTKEHAF LARTLGINHI IVAINKMDMV YDQKAFEKVK AQVLLKMLGY
          VMPQTKEHAF LARTLGINHI IVAINKMDMV YDQKVFEKVK AQVLLKMLGY
          VMPQTKEHAF LARTLGIGHI IVAINKMDMV YDEKKFKQVS EQVLLMMLGY
          VMPQTKEHAF LARTLGINHI IVAINKMDMV YDEKKFKQVA EQVLLQMLGY
          VMPQTKEHAF LARTLGINHI IVAINKMDMV YDEKKFKQVA EQVLLMMLGY
          VMPQTKEHAF LARTLGINHI IVAINKMDMV YDEKRFKEVA TQVLLQMLGY
          VMPQTKEHAF LARTLGINHI IVGVNKMDAV YDEKRFKEVA TQVLLQMLGY
          IQPQTREHIF LIRTLGVNQL AVAINKMDTV FSEDDYNAMK KMLLLKMLGY
          IQPQTREHVF LIRTLGVRQL AVAVNKMDTV FSEADYNELK KMILLKMIGF
          IQPQTREHVF LSRTLGITQL AVAINKMDTV FSEADYNEMK KMLLLKMVGF
          IQPQTREHVF LSRTLGITQL AVAINKMDTV FSEADYNEMK KMLLLKMVGF
          IQPQTREHVF LSRTLGISQL AVAINKMDTV FSEADYNEMK KMLLLKMVGF
          IQPQTREHVF LSRTLGISQL AVAINKMDTV FSEADYNEMK KMLLLKMVGF
          IQPQTREHVF LSRTLGISQL AVAINKMDTV FSEADYNEMK KMLLLKMVGF
          LQPQTREHIF LIRTLGVNQL AVAINKMDTV YSEEEYKAMK DMLLLKILGY
          LQPQTREHIF LIRTLGVNQL AVAINKMDTV YSEEEYKAMV DMLLLKMLGY
          IQPQTREHMF LARTLGINQI AVAINKMDTV YSQEAYEAMK KMLLLKILGY
          IQPQTREHLF LARTLGIKQL AVAINKMDTV YSQEEYEKMK KMLLLKVLGY
          IQPQTREHMF LARTLGIKQI AVCINKMDTV YSQEEYEKMK KMLLLKILGY
          LQPQTREHMF LARTLGIKQI AIAINKMDTV YSQEEYEKMK KMLLLKVLGY
          IQPQTREHMF LARTLGIKQI AVAINKMDTV YSQEEYEKMK KLLLLKVLGY
          IQPQTREHMF LARTLGIKQI AVAINKMDTV YSQEEYEKMK KMLLLKVLGY
          VQAQTKEHVF LSRTLGINQI IVLINKMDRV YKQEEYDKCK EAVILKMVGF
          VQPQTREHIF LARTLGINQI IVAINKMDRV YDQKEYEAAK EAVLLKMVGY
          VQPQTREHIF LARTLGINQI IVAINKMDRV YDQKEYEAAK EAVLLKMVGY
          VQAQTKEHVF LARTLGINQL IVAINKMDRV YDQKAFEKCK EAVLIKLVGY
          VQPQTKEHVF LARTLGINQI IVAMNKMDRV YDQKKFEECK EKVLLKLVGY
          VQAQTKEHVF LSRTLGINQL IVAINKMDKV YDQKRFEEVK EQVLIRMVGY
          VQAQTKEHVF LSRTLGINQM IVAINKMDKV YDQKRYEEVK EQVLLKMVGY
          PMEQTKEHVF LSKTLGINQI IVAINKMDAV YSEEKYNEAK DKMLIMSVGF
          VMDQTKEHVF LSRTLGINDL IVAVNKMDDI YDEKRYEEVK NQVLLKMVGF
          VMAQTREHIF LSRTLGISQL IIAVNKMDAV YSEDRYKEVV AQVLLKMIGF
          VMAQTKEHIF LSRTLGINQL IVAINKMDAA YDEKRYKEVV EQVILKMIGY
          VMAQTKEHIF LSRTLGINQL IVAINKMDAA YDEKRYKEVV EQVILKMIGY
          VMAQTKEHIF LARTLGINQL IVAINKMDAV YSEARYKEVI TEVILKMIGF
          VMAQTKEHIF LSRTLGINQL IIAINKMDAV YSEAKYKEVV EQVLLKMIGF
          VMAQTKEHIF LSRTLGISQL IIAINKMDAV YSEAKYKEVV EQVLLKMIGF
          VMAQTKEHIF LSRTLGISQL IIAINKMDAV YSEAKYKEVV EQVLLKMIGF
          VMAQTKEHIF LSRTLGISQL IIAINKMDAV YSEAKYKEVV EQVLLKMIGF
          VMAQTKEHIF LSRTLGINQL IVAINKMDAS YSEKRYKEVV EQVILKMIGF
          VMAQTKEHIF LSRTLGINQL IVAINKMDAS YSEKRYKEVV EQVILKMIGF
          VMAQTKEHIF LSRTLGINQL IVAVNKMDAV YSEKRYKEVV EQVILKMIGF
          VMAQTKEHIF LSRTLGINQL IVAVNKMDAV YSEKRYKEVV EQVILKMIGF
          VMAQTKEHIF LSRTLGINQL IVAINKMDAV YSEKRYKEVV EQVILKMIGF
          VMAQTKEHIF LSRTLGINQL IVAINKMDAV YSEKRYKEVV EQVILKMIGF
          VMAQTKEHIF LSRTLGINQL IVAINKMDAV YSEARYKEVV EQVILKMIGF
          VMAQTKEHIF LSRTLGINQL IVAINKMDAV YSEARYKEVV EQVILKMIGF
          VMAQTKEHIF LSRTLGINQL IVAINKMDAV YSEARYKEVV EQVILKMIGF
          VMAQTKEHIF LSRTLGINQL IVAVNKMDAV YSEARYKEVV EQVILKMIGF
          VMAQTKEHIF LSRTLGINQL IVAINKMDAV YSEARYKEVV EQVILKMIGF
          VMAQTKEHIF LSRTLGINQL IVAINKMDAV YSEARYKEVV EQVILKMIGF
          VMAQTKEHIF LSRTLGINQL IVAINKMDAV YSEARYKEVV EQVILKMIGF
          VMAQTKEHIF LSRTLGINQL IVAINKMDAV YSEARYKEVV EQVILKMIGF
          VMAQTKEHIF LSRTLGINQL IVAINKMDAV YSEARYKEVV EQVILKMIGF
          VMAQTKEHIF LSRTLGINQL IVAINKMDAV YSEARYKEVV EQVILKMIGF
          VMAQTKEHIF LSRTLGINQL IVAINKMDAV YSEARYKEVV EQVILKMIGF
          VMAQTKEHVF LSRTLGINQL IVAINKMDAA YSEDRYNEVK KEVLLGMVGF
          VMAQTKEHVF LSRTLGINQL IVAVNKMDAA YSEDRYNQVK EEVLLGMVGF
          VMAQTREHIF LSRTLGINQL IIAVNKMDAA YSEERYNEVK EQVLLGMVGF
          VMAQTKEHVF LSRTLGINQL IIAVNKMDAS YSQERYEQVK KDVLLGMVGF
          VMAQTKEHVF LSRTLGINQL IIAVNKMDAT YSEDKYTQVK KDVLLGMVGF
          VMAQTKEHVF LSRTLGINQL IIAVNKMDDT YSEDRYNQVK KDVLLGMVGF
          VMQQTKEHIF LSKTLGINQL IIAVNKMDAI YDQKRYNEVK EEVILRMIGF
          VMQQTKEHIF LSRTLGISQL IVAINKMDAV YDQKRYDEVK TEVILKMVGF
          IMQQTKEHVF LARTLGIGQL IVAINKMDAV YDQKRFEQVK ADVLLKTVGF
          VMAQTKEHVF LSRTLGVNQL VVAMNKIDAT YDEKRYNEVK EEVLLKMVGY
          VMAQTREHVF LARTLGINQL IIAINKMDAA YSEARFKEVK EEVLLQMVGY
          VMAQTKEHVF LARTLGVNQL IVAINKMDAT YDEKRYNEVK EEVLLRMVGY
          VMEQTKEHVF LSKTLGIKQL IVAVNKMDAA YDEARFNQVK SDVLLKMVGT
          VMEQTKEHVF LARTLGITQL VIAINKMDAV YDQKRFEEVK KELLIGMVGY
          VMEQTKEHVF LARTLGIGQL IVAINKMDMA YDQKRFEEVK KDLLLQMVGY
          VMEQTKEHVF LSRTLGITQI IIAVNKMDAV YDEKRFNEVK KDLLIKMVGY
          VMEQTKEHVF LARTLGITQI IIAINKMDAV FDEKRFNEVK KELLIKMVGY
          AMEQTKEHVF LSKTLGINQL IVGINKMDAV YDEKRYEEVK KQILIKMVGF
          VMEQTKEHVF LSRTLGINQL IIGINKMDAA YDEKRYNEVK EQLLLKMVGY

          Q--------- ----RKRS-- ---------- ---------- ----------
          Q--------- ----RKHS-- ---------- ---------- ----------
          KPFIPVSGWK GDNLVKKSNM SWYSGEAFDD FTVSEKPIGK PLRVPIQDVY
          KPFIPTSAWE GVNVSKRTKT PWYDGEAFDF FKEPPRPIDK PLRIPIQDVY
          DPFIPVSAVR GDNIKVKSNM PWYNGEALDA IEPPPRPIDK PLRLPIQDVF
          DPFIPVSALK GDNIKEKSNM PWYNGEALDA LQPPPRPVDK PFRLPIQDVY
          DPIIPVSAVK GDNIKTKSNM PWYNGEAFDA LEPPQRPIEK PLRLPIQDVF
          DPIIPVSAVK GDNIKSKSNM PWYNGEAFDS LEPPQRPVEK PLRLPIQDVF
          DHFVPVSAIK GDNVRTKSNT PWYQGEVLDT FQPPPRPTDK PLRMPIQDVF
          DHFVPVSAVK GDNVRIKSNT PWYNGEVLDT FQPPPRPTDK PLRLPIQDVF
          DHFVPVSAVK GDNVRTKSNT PWYNGEVLDT FQPPPRPTDK PLRLPIQDVF
          DHFIPVSAIK GDNIKTKSNT PWYTGEVFDS FQPPQRPVDK PLRMPIQDVF
          DHFIPVSAIK GDNVKTKSNT PWYNGEALDT FQPPPRPVDK PLRMPIQDVF
          RTVVPVSGWV GDNVVKPSNM PWWNSEALDN VKEPPKPIDK PLRIPISEVF
          DPFVPVVSPT GENVTHRSHM PWYNGEALDM FEVPKKPIDK PLRIPIQDVY
          DKFIPIVSIT GENVTKRSNM KWYNGEALDM LEIPPKPVDK PLRLPIQEVY
          DKFIPVVSIT GENVTKRSNM KWYTGEALDM LEIPPKPVDK PLRLPIQEVY
          NRFVPVVAPS GDNITHKSNM KWYNGEYLDQ LELPPKPVDK PLRIPIQDVY
          NRFVPVVAPS GDNITHKSNM KWYNGEYLDQ LELPPKPVDK PLRIPIQDVY
          NRFVPVVAPS GDNITHKSNM KWYNGEYLDQ LELPPKPVDK PLRIPIQDVY
          NRFVPVVAPS GDNITHKSNM KWYNGEYLDQ LELPPKPVDK PLRIPIQDVY
          NRFVPVVAPS GDNITHKSNM KWYNGEYLDQ LELPPKPVDK PLRIPIQDVY
          NRFVPVVAPS GDNITHKSNM KWYNGEYLDQ LELPPKPVDK PLRIPIQDVY
          NRFVPVVAPS GDNITHKSNM KWYNGEYLDQ LELPPKPVDK PLRIPIQDVY
          NRFVPVVAPA GDNITHRSNM KWYNGEYLDQ LELPPKPVDK PLRIPIQDVY
          NRFVPVVAPA GDNITHRSNM KWYNGEYLDQ LELPPKPVDK PLRIPIQDVY
          DKFVPVVAPT GENITQRSNM KWYTGEYLDQ LEIPPKPVDK PLRIPIQEVY
          DKFVPVVAPD GDNVTHKSKM PWYNGELLDQ LEIPPKPVDK PLRIPIQEVY
          NPFVPVSAWT GENLIERSNM PWYKGEALDN LKVPPKPVDK PLRLPVQSVL
          NPFIPVSAWT GENLIERSNM PWYTGEALDM LEVPSKPVDK PLRIPIQDVY
          DPFIPVSAWT GENLIERSNM PWYNGEALDL LTVPPKPLDK PLRIPIQDVY
          DPFIPISAWT GENLIERSNM PWYNGEALDT LEVPPKPINK PLRIPIQDVY
          KPFVPVSAWT GDNIIKRSNM PWYKGEALDN LKPPSKWAKL PLRIPIQDVY
          QPFIPVSAWK GDNLIERSNM PWYNGEALDQ LQPPAKPVDK PLRIPVQNVY
          KPFIPVSAWT GENLIERSNM PWYNGEALDT YIQPPKPVDK PLRIPIQNVY
          DPFIPVSAWT GDNLIERSNM PWYNGEALDS LEPPPKPIDK PLRIPIQDVY
          DPFIPVSAWT GDNLIERSNM PWYNGEALDS LEPPPKPIDK PLRIPIQDVY
          DQFIPTSGLQ GDNVVNRSNM PWYNGEVLDT FVAPPKPIDK PLRIPIQDVF
          KAVIPGASFH GDNVVKKSKM PWYNGEALDM LKPPQLPVDL PLRIPIQSAL
          KPVIPYSAYT GDNATKRSNM PWYKGEALNN LKEPAKATEL PLRLPVQDVY
          KPFIPVSAYC GDNVKEKSNT PWYNGQALDN LKVPEKHTEK PLRLPVQDVY
          KPFVPVSAMA GDNIKVLSKM PWYKGQALNN LTVPPKQTDK PLRMPIQDVY
          DGFIPISAFE GDNIAESSNM SWFDGESLNN LPEPSPPTDA PLRIPIQDVY
          NGFIPISAFE GDNIAEPSNM TWFDGESLNN LPEPSPPTDA PLRVPIQDVY
          NKYIPISAFE GDNVAESSNT SWFDGEALNN LPEPQPPTDA PLRLPIQDVY
          ATFVPISAFE GDNISEESNT PWYDGESLND LPESEPPTDA PLRLPIQDVY
          QTFVPISAFE GDNIADASNT SWYDGEALND LPAPEPPTDA PLRLPIQDVY
          NSFIPSSAFE GDNINELSNM PWYDGESLNN LPEPEPPTDA PLRLPIQDVY
          NSFIPSSAFE GDNVEHASNM PWYDGEALND LPEPEPPTDA PLRLPIQDVY
          DEFIPTSAFE GDNVSEDSNT PWYDGEALND LPEPQPPTDA PLRLPIQDVY
          NKFIPTSAFE GDNVSEASNT SWYDGEALND LPEPQPPTDA PLRLPIQDVY
          NSFIPTSAFE GDNVSEHSNT PWYDGEALNS LPEPQPPTDA PLRLPIQDVY
          NKYIPISAFE GDNIAEASNT DWYDGEALNA LEEPEPPTDA PLRLPIQDVY
          DEFIPISAFE GDNIAERSNT DWYDGEALNN LEAPQPPTDA PLRLPIQDVY
          ESFIPISAFE GDNIAETSNT PWYDGETLND LPESEPPTDA PLRLPIQDVY
          ESFIPISAFE GDNIAEASET PWYDGETLND LPESEPPTDA PLRLPIQDVY
          ESFIPISAFE GDNIAERSNT PWYDGETLND LPESEPPTDA PLRLPIQDVY
          DKFIPLSAFE GDNVAEESNT DWYDGEALNN LPAPEPPTDA PLRLPIQDVY
          DKFIPLSAFE GDNVAEESNT DWYDGEALNN LPAPEPPTDA PLRLPIQDVY
          DKFIPVSAFE GDNIAEESHT GWYDGEALNE LPAPEPPTDA PLRLPIQDVY
          NSFIPVSAFE GDNVAEHSNT DWYDGEALND LPEPEPPTDA PLRLPIQDVY
          GSFIPISAFE GDNIAERSNT DWYDGEALND LPEPEPPTDA PLRLPIQDVY
          NSFIPISAFE GDNIAEASET DWYDGEALNA LPEPEPPTDA SLRLPIQDVY
          NSFIPISAFE GDNIAEESNT PWYDGEALNA LPEPEPPTDA PLRLPIQDVY
          NSFIPISAFE GDNIAERSNT PWYDGEALND LPAPEPPTDA PLRLPIQDVY
          QSFIPISAFE GDNIAEKSNT PWYDGEALND LPEPEPPTDA PLRLPIQDVY
          NSFIPISAFE GDNIAEESNT PWYDGEALND LPEPEPPTDA PLRLPIQDVY
          KPFVPISAYK GDNIMKKSNM PWWKGELLNN LKVPPKPTDK PLRIPVQDVY
          KPVVPISAYK GDNIMKKSNM PWWKGDLLNQ LKVPPKPTDK PLRIPVQDVY
          K-FVPISGYK GDNVTKPSNM PWYKGQALDA FKVPEKPINK PLRVPVEDVY
          KPIIPMSGYK GDNIMKNSNL SWWKGEALNN LKVPAKPTDK PLRIPVEDVY
          KPIIPLSGYK GDNIMKPSNL SWWKGEALNA LQVPAKPVDK PLRLPVEDVY
          NPFIPISAFE GDNVVEKSNT PWYDGEALDN LEPPEKPTDK PLRIPIQDVY
          DPFIPMSAFE GDNIKELSNM SWYKGTALDK LVPPEKPVDL PLRIPIQDVY
          KPFIPISAFE GDNIKENSNT PWYKGPALDK LVVPPKPIDK PLRIPVQDVY
          KPFIPVSAFE GDNISEKSNT PWYKGQELDA LDEPDKPVDL PLRLPIQDVY
          KPFVPLSAFK GDNITEKSNM GWYDGESLDT LKPPEKPIDL PLRIPVQDVY
          KEFIPLSAFE GDNITSKSNT PWYKGEALDD LEAPEKPVDL PLRIPIQDVY
          KEFIPLSAFE GDNITSKSNT PWYKGEALDD LEAPEKPVDL PLRIPIQDVY
          KEFIPLSAFE GDNITTKSNT AWYKGEALDE LEAPEKPVDL PLRIPIQDVY
          KHFIPLSAFE GDNITKKSNT PWYKGDALGE LKAPAKPTNL PLRVPVQDVY
          KNFIPLSAFE GDNITKKSNT PWYKGEALDE FKAPEKPTNL PLRVPVQDVY
          KNFIPLSAFE GDNIIKKSNT PWYKGEALDE FKAPEKPTNL PLRVPIQDVY
          KNFIPISAFQ GDNITKKSNT PWYKGESLAE LKAPEKPTQL PLRVPIQDVY
          KPVIPISAWE GDNVAKKSNM GWYKGEALDK LQEPPKPIDK PLRIPIQDVY
          KPIIPISAWN GDNVVKRSKM PWYNGEALDQ IPEPPKPVDK PLRIPIQDVY
          KPVIPTSAWN GDNIVKRSKM PWYNGEALDQ IPEPEKPVDK PLRIPVQDVY
          KPVIPTSAWN GDNVVKKSKM PWYNGEALDQ IPEPEKPIDK PLRIPIQDVY
          KPIIPISAWE GDNVVKKSKM PWYNGEALDQ IPEPEKPVDK PLRIPIQDVY
          KPVIPISAWE GENVVKKSKM PWYNGEALDQ IPEPEKPVDK PLRIPIQDVY
          KPVIPISAWE GENVVKKSKM PWYNGEALDQ IPEPEKPVDK PLRIPIQDVY
          KQVIPTSAWE GDNIVKKSKM PWYNGEALDQ IPEPPKPTDK PLRIPIQDVY
          KPIIPTSAWE GDNVVKKSKM PWYKGEALDQ IPEPPKPVDK PLRIPIQDVY
          KPVIPISAWE GDNVVKKSKM PWYNGEALDQ IPEPPKPTDK PLRIPIQDVY
          KPVIPISAWE GDNVVKKSKM PWYKGEALDQ IPEPPKPTDK PLRIPIQDVY
          KPVIPISAWE GDNVVKKSKM PWYKGEALDQ IPEPPKPIDK PLRIPIQDVY
          KPIIPISAWE GDNVVKKSKM PWYNGEALDQ IPEPPKPTDK PLRIPIQDVY
          KPIIPISAWE GDNVVKKSKM PWYNGEALDQ IPEPPKPVDK PLRIPIQDVY
          KPIIPISAWE GDNVVKKSKM PWYNGEALDQ IPEPPKPTDK PLRIPIQDVY
          KPVIPISAWE GDNVVKKSKM PWYNGEALDQ IPEPEKPVDK PLRIPIQDVY
          KPVIPISAWE GDNVVKKSKM PWYNGEALDQ IPEPEKPTDK PLRIPIQDVY
          NPFIPVASLH GDNVFKKSNT KWYKGQVIDS FQPPQKPTNL PLRLPIQDVY
          NNFVPVASLH GDNVFKKSRT PWYKGEVIDG FQPPEKPTNL PLRLPIQDVY
          NDFIPVASLL GDNVFKKSNT PWYNGQVIDG FQPPEKPTTL PLRLPIQDVY
          NDFIPVASLL GDNVFKKSNT PWYNGQVIDG FQPPEKPTTL PLRLPIQDVY
          NTFVPVASLH GDNVFKKSRT PWYNGEVIDA FQPPEKPTTL PLRLPIQDVY
          NTFVPVASLH GDNVFKKSKT PWYNGEVIDA FQPPEKPTTL PLRLPIQDVY
          NTFVPVASLH GDNVFKKSKT PWYNGEVIDA FQPPEKPTTL PLRLPIQDVY
          NHFVPVASYL GDNVVNKSKM PWYKGEVIDT FQPPEKPVDL PLRLPIQDVY
          NHFVPVASFV GDNNVKKSKM PWYKGEVIDT FNPPEKPTNL PLRMPIQDVY
          NDFIPVASYH GDNVVKKSKM PWYNGEALDK FNPPEKPTNL PLRIPIQDVY
          NDFIPTASLK GDNVVKRSNM PWYKGEALDK FVPPEKPVDL PLRIPIQDVY
          NDFIPTASLK GDNVVKRSNM PWYKGEAIDK FQPPEKPVNL PLRIPIQDVY
          NDFIPTASLK GDNVVKRSNM PWYKGEALDK FQPPEKPTNL PLRIPIQDVY
          NDFIPTASLK GDNVVKRSNM PWYKGEALDK FQPPEKPTNL PLRIPIQDVY
          NDFIPTASLK GDNVVKRSNM PWYKGEALDK FQPPEKPTNL PLRIPIQDVY
          KPFIPTSAYN GDNILKKSRT TWYNGEALDA LKPPEKLVDK PLRIPIQDVY
          KPFIPVSAYY GDNVAKKSKT PWYNGEAFDL LKPPEKLVDK PLRIPIQDVY
          KPFIPVSAYY GDNVAKKSKT PWYNGEAFDL LKPPEKLVDK PLRIPIQDVY
          KPFIPVSAYY GDNVFKKSKM PWYNGEALDL LKPPEKLIDK PLRIPIQDVY
          KPFIPVSAYY GDNVYKRSKM PWYNGEAFDM LKPPVKLIDK PLRIPIQDVY
          KPMIPTSAYN GDNVLKKSKT PWYNGEAFNA LKAPEKPVDK PLRIPIQDVY
          KPFIPTSAYN GDNVLKKSKT PWYNGEALDT LKPPEKPVDK PLRIPIQDVY
          KPFIPISAFC GDNIKEASNT PWYKGAALDL FKMPDMPTDK PLRLPIQDVY
          KTFVPTSAYL GDNVAKLSNT PWYNGEALNN LTPPEKADKL PLRIPVQDVY
          KPFIPTSAFE GDNITKASNT PWYKGQALDQ LKQPEKPDTL PLRIPVEDAY
          KPFIPISAFF GDNVLNRSKT PWYNGEALNN LKEPEKPSNL PLRIPVEDAY
          KPFIPVSAFF GDNVLNRSKT PWYNGEALNN LKEPEKPSNL PLRIPVEDAY
          KPFIPTSAFY GDNMVKISKT PWYKGDALNN LKQPEKPSTL PLRIPVEDAY
          KPFIPTSAFM GDNITKLSKT PWYKGQALDE LKEPEKPSTL PLRIPVEDAY
          KPFIPTSAFM GDNITKLSKT PWYKGQALDE LKEPEKPSTL PLRIPVEDAY
          KPFIPTSAFM GDNITKLSKT PWYKGQALDE LKEPEKPSTL PLRIPVEDAY
          KPFIPTSAFM GDNITKLSKT PWYKGQALDE LKEPEKPSTL PLRIPVEDAY
          KPFIPISAFN GDNVVKHSKT PWYKGEALDN LKQPEKPSTL PLRIPVEDAY
          KPFIPISAFN GDNVVKHSKT PWYKGEALDN LKQPEKPSTL PLRIPVEDAY
          KPFVPTSAFY GDNVVNHSKT PWYKGEALNN LKVPEKPSTL PLRIPVEDAY
          KPFVPTSAFY GDNVVNHSKT PWYKGEALNN LKVPEKPSTL PLRIPVEDAY
          KPFVPTSAFY GDNVVNHSKT PWYKGEALNN LKVPEKPSTL PLRIPVEDAY
          KPFVPTSAFY GDNVVNHSKT PWYKGEALNN LKVPEKPSTL PLRIPVEDAY
          KPFIPTSAFY GDNIIKNSNT PWYKGDSLNN LKEPEKPSNL PLRIPVEDAY
          KPFIPTSAFY GDNIIKLSKT PWYKGEALNN LKEPEKPSTL PLRIPVEDAY
          KPFIPTSAFY GDNIIKLSKT PWYKGEALNN LKEPEKPSTL PLRIPVEDAY
          KPFVPTSAFY GDNIVKHSKT PWYKGDTLNN LKEPEKPSTL PLRIPVEDAY
          KPFIPTSAFH DDNIMKLSKT PWYKGEALNS LKEPEKPSTL PLRIPVEDAY
          KPFIPTSAFH DDNIMKLSKT PWYKGEALNS LKEPEKPSTL PLRIPVEDAY
          KPFIPTSAFH DDNIMKLSKT PWYKGEALNS LKEPEKPSTL PLRIPVEDAY
          KPFIPTSAFH GDNVLKLSKT PWYKGEALNS LKEPEKPSTL PLRIPVEDAY
          KPFIPTSAFH GDNILKLSKT PWYKGEALNS LKEPEKPSTL PLRIPVEDAY
          KPFIPTSAFH GDNILKLSKT PWYKGEALNS LKEPEKPSTL PLRIPVEDAY
          KPFIPTSAFH GDNIMKLSKT PWYKGEALNS LKEPEKPSTL PLRIPVEDAY
          KPFIPTSAFE GDNITKSSNT PWYTGECLNN LTVPSKPDTL PLRIPVQDAY
          KPFVPTSAFE GDNITESSNT PWYKGACLNE LKEPEKPDTL PLRIPVQDAY
          KPFIPTSAFE GDNIKTSPNT PWYKGEALNA LKLPEKPDKL PLRIPVQDAY
          KPFIPTSAFE GDNMSKKSNT PWYTGESLNA LKEPDKPDKL PLRIPVQDAY
          KPFIPTSAFE GDNVSKNSNT PWYNGECLNN LKVPEQPDDL PLRVPVQDAY
          KPFIPVSAYV GDNIGKKSNT PWYDGQALDD LKEPEKADNL PLRVPVQDAY
          KPFIPTSAFK GTNIAKHAET PWYTGEALNA LKEPEKPTQL PLRVPIQDVY
          KPFIPTSAFK GDNIAKHSNT KWYTGEALNQ LTEPQKPTQL PMRTPIQDVY
          KPFIPLSAFK GDNIAKHSNT KWYTGEALNN LKEPEKPINL PMRTPVQDVY
          KPFIPLSGLM GDNLAKASNT PWYKGEALNN LKVPDKPTNL PLRVPVQDVY
          KPFIPVSAFV GDNVIARGNL TWYSGESLNN LKEPEKPTKL PLRLPVQDVY
          KPFIPVSAYN GDNVVKHSRT KWYTGDALNA LKEPQKPVNL PLRIPVQDVY
          NKFIPISAFE GDNITKNSKM PWYKGGLLDE LEVPDKPTEK PLRVPIQDAY
          KLFIPMSSFK GVNISKKSET PWYTGEALDT FKEPDKPTDK PFRLPIQDVY
          KLFIPISSPS GVNISKKSET PWYTGEALDT LKEPEKPVDK PLRLPIQDVY
          KLFIPISSLQ GVNFKANSET PWYKGPALDT FKEPDKPTDK PFRLPIQDVY
          KLFIPISSLQ GINIKANSET PWYKGPALDT FKEPSKPTDK PLRLPIQDSY
          NPFIPMSSFV GDNIATKSNT PWYSGEALNM LQPPEIPVDL PFRLPIQDVY
          KSFIPMSAFV GDNIAKKSNT PWYKGDALNA LSEPEKPTNL PMRLPIQDVY

          ---------- ---------- ---------- ---------- ----------
          ---------- ---------- ---------- ---------- ----------
          TITGVGTVPV GRVETGVMKA GDKIVVMPGE IKSIETHHTE MPSAEAGDNI
          SIKGVGTVPV GRVETGVLKV GDKIIINPGE VKSIETHHTP LQEAIPGDNI
          SITGAGTVIT GRVESGVVKV GDTIVALPGD VRSIETHHMK LEEAKAGDNV
          TITGAGTVVV GRVETGVLKV GDRVVVMPGD VRSIETHHMK LEQAQPGDNI
          SITGAGTVVV GRVETGVIKP GDRVIVMPGD VRSLETHHMK LDEAKPGDNI
          SITGAGTVVV GRVETGVIKP GDKVIVMPGD VRSLETHHMK LDEAKPGDNI
          SITGAGTVVV GRVETGVLKV GDKVVIVPGD VRSIETHHMK LEQAQPGDNV
          SITGAGTVVV GRVETGVLKT GDRVVVVPGD VRSIETHHMK LEQAQPGDNV
          SITGAGTVVV GRVETGVLKA GDRVVVVPGD VRSIETHHMK LEQAQPGDNV
          TITGAGTVVV GRVETGVLKV GDRVVIVPGD VRSIETHHMK LEQAQPGDNI
          TITGAGTVVV GRVETGVLKV GDRVVIVPGD VRSIETHHMK LEQAQPGDNI
          VISGVGTVPV GRVETGVLKV GDTVVFLPGE VRSIEMHHQR IEKALPGDNI
          SKSGVGTVPV GKVESGVLKV NDVVVFMPGE VRSIETHYTR LEKAEPGDNI
          SISGVGTVPV GRVESGVMKV GDKIVFMPAE VRSIETHHTK LEKAEPGDNI
          SISGVGTVPV GRVESGVMKV GDKIVFMPAE VRSIETHHTK LDKAEPGDNI
          SISGVGTVPV GRVESGVLKV GDKIVFMPGE VRSIETHHTK MDKAEPGDNI
          SISGVGTVPV GRVESGVLKV GDKIVFMPGE VRSIETHHTK MDKAEPGDNI
          SISGVGTVPV GRVESGVLKV GDKIVFMPGE VRSIETHHTK MDKAEPGDNI
          SISGVGTVPV GRVESGVLKV GDKIVFMPGE VRSIETHHTK MDKAEPGDNI
          SISGVGTVPV GRVESGVLKV GDKIVFMPGE VRSIETHHTK MDKAEPGDNI
          SISGVGTVPV GRVESGVLKV GDKIVFMPGE VRSIETHHTK MDKAEPGDNI
          SISGVGTVPV GRVESGVLKV GDKIVFMPGE VRSIETHHTK MDKAEPGDNI
          SISGVGTVPV GRVESGVLKV GDKIVFMPGE VRSIETHHTK MDKAEPGDNI
          SISGVGTVPV GRVESGVLKV GDKIVFMPGE VRSIETHHTK MDKAEPGDNI
          SISGVGVVPV GRVETGVLKV GDKVVFMPGE VRSIETHHTK IEKAEPGDNI
          SISGVGVVPV GRIESGVLKV GDKIVFMPGE VRSIETHHTK IDKAEPGDNI
          SIPGAGTVVT GRVETGVLKP GDKVIVMPAD VKSIQMHYQD LQQAEPGDNV
          AISGVGTVPV GRVETGVLKV GDKLIFNPGE VRSIETHHTK IEKAEPGDNI
          NVSGVGVVPV GRVETGVLKV GDKVVFMPGE VKSIETHYTK IEKAEPGDNI
          NISGIGVVPV GRVETGVLKV GDKVVFMPAE VKSIETHHTK IEKAEPGDNI
          SITGVGTVPV GRVETGVLKV GDKVVFMPGE VRSIEMHHEK IEQAMPGDNI
          SIPGAGTVPV GRVETGVLRV GDKVVFMPGE VRSIEMHYQQ LQQAEPGDNI
          SIPGVGTVPV GRVETGVLKV GDKVVFMPGE VRSIEMHHQP LQQAEPGDNI
          AISGVGTVPV GRVETGVLRV GDKVVFMPGE VRSIETHHVR IEKAEPGDNI
          AISGVGTVPV GRVETGVLKV GDRVVFMPGE VRSIETHHVR IEKAEPGDNI
          SITGVGTVIV GRVETGVLKP GDTIVIEPAE VKSIEMHHER LEKAEPGDNI
          SIKGIGTVLT GRVETGKLKP GDKIIVLPGE VKSIEMHHKP LEEALPGDNI
          TITGIGTVPV GRVECGVLKP DTKVIFEPGE VKSIEMHHEQ LPQAIPGDNV
          TITGIGTVPV GRVETGILKP KTKVVFMPGE VKSIEMHHEQ MQQALPGDNV
          TITGIGTVPV GRIETGILKP NMKIMFEPGE VKSIEMHHEQ LPQAGPGDNV
          TISGIGTVPV GRVETGILNT GDNVMFMPGE VKTIEMHHEE VAEAGPGDNI
          TISGIGTVPV GRVETGMLRT GDNVRFMPGE VKTIEMHHEE VPEAGPGDNV
          TISGIGTVPV GRVETGTVSP GDDVSFQPGE VKTVEMHHEE VDQAGPGDNV
          TISGIGTVPV GRVETGILNI GDNVSFQPGE VKTVEMHHEE VPKAEPGDNV
          TISGIGTVPV GRIETGTLNP GDNVSFQPGE VKTVEMHHEE VDQAGPGDNV
          TISGIGTVPV GRIETGEMFP GDDVTFQPGE VKTVEMHHEE VDRAGPGDNV
          TISGIGTVPV GRIETGQMFP GDDVSFQPGE VKTVEMHHEE VDSAGPGDNV
          TISGIGTVPV GRVETGILNT GDNVSFQPGE VKTVEMHHEE VPKAEPGDNV
          TISGIGTVPV GRVETGILNT GDNVSFQPGE VKTVEMHHEE VPKAEPGDNV
          TISGIGTVPV GRIETGVMNI GDNVSFQPGE VKTIEMHHEE VPKAEPGDNV
          TISGIGTVPV GRVETGMMNI GDNVSFQPGE VKTIEMHHEE VPEAGPGDNV
          TISGIGTVPV GRVETGILET GMNVSFQPGE VKTVEMHHEE VPKAEPGDNV
          TISGIGTVPV GRIETGVMNI GDNVSFQPGE VKTIEMHHEE VPKAEPGDNV
          TISGIGTVPV GRIETGIMNV GDDVSFQPGE VKTIEMHHEE VPKAEPGDNV
          TISGIGTVPV GRIETGVMNI GDNVSFQPGE VKTIEMHHEE VPKAEPGDNV
          TISGIGTVPV GRVETGILNT GDNVSFQPGE VKTVEMHHEE VPKAEPGDNV
          TISGIGTVPV GRVETGILNT GDNVSFQPGE VKTVEMHHEE VPKAEPGDNV
          TISGIGTVPV GRVETGILNT GDNVSFQPGE VKTVEMHHEE VPKAEPGDNV
          TISGIGTVPV GRIETGIMNV GDSVSFQPGE VKTIEMHHEE VPEARPGDNV
          TIDGIGTVPV GRVETGILNV GDNVSFQPGE VKTVEMHHEE VPKAEPGDNV
          TISGIGTVPV GRIETGVMNT GDDVVFQPGE VKTIEMHHEE VPKAEPGDNV
          TISGIGTVPV GRIETGVMNT GDDVSFQPGE VKTIEMHHEE VPKAEPGDNV
          TISGIGTVPV GRIETGLLNT GDNVSFQPGE VKTIEMHHEE VPKAEPGDNV
          TISGIGTVPV GRIETGLLNT GDNVSFQPGE VKTIEMHHEE VPKAEPGDNV
          TISGIGTVPV GRIETGLLNT GDNVSFQPGE VKTIEMHHEE VPKAEPGDNV
          SITGIGTVPV GRVETGVLKV GDKVTFMPGE VKSIEMHHEP MKEAYPGDNI
          SITGIGTVPV GRVETGVLKV GDKVTFMPGE VKSIEMHHEP MKEAYPGDNI
          SITGIGTVPV GRVETGVLKP GDKVIFLPGD VKSIEMHHEP LQQAEPGDNI
          SITGIGTVPV GRVETGVIKI NDKVIFLPGE VKSIEEHHTA MQSAEPGDNI
          SITGIGTVPV GRIETGVMKV GDKVIFMPGD VKSIEMHHEP MQQAGPGDNI
          SITGVGTVPV GRVETGVLEV GDTVRFEPGE VRSIEMHHEE IERAEPGDNI
          SITGVGTVPV GRVETGIMKQ GDNVIFEPGE VKSIEMHHET FPEAEPGDNI
          SITGVGTVPV GRVETGIMKQ GENVIFEPGE VKSIEEHHEN MPSAEPGDNI
          SITGVGTVPV GRIETGILKT AENIAFEPGE VKSIEMHHEV LDKAEPGDNV
          SITGVGTVPV GRVETGVLKV GDTVVFEPGE VKSIEMHHEA MEKAEPGDNI
          SITGVGTVPV GRVETGVLKK GENVIFEPGE VKSIEMHHEM IEQAEPGDNI
          SITGVGTVPV GRVETGVLKK GENVIFEPGE VKSIEMHHEM IEQAEPGDNI
          SITGVGTVPV GRVETGTLKK GENVIFEPGE VKSIEMHHEM IDQAEPGDNI
          SITGVGTVPV GRVETGIMKK ADNVIFEPGE VKSIEMHHEI LDQAEPGDNV
          SITGVGTVPV GRVETGVMKK GDNVIFEPGE VKSIEMHHDM LDSAEPGDNV
          SITGVGTVPV GRVETGVMNK GDNVIFEPGE VKSIEMHHDM LEKAEPGDNV
          SITGVGTVPV GRVETGIMKK GDNVIFEPGE VKTIEMHHEM LDQAEPGDNV
          SIKGVGTVPV GRVETGKLKV GDVVIFEPGE VKSIEMHHES MSEAVPGDNI
          SIKGVGTVPV GRVETGKLKV GDVVIFEPGE VKSIEMHHEP LQEALPGDNI
          SIKGVGTVPV GRVETGKLKV GDVVIFEPGE VKSIEMHHEP LQEALPGDNI
          SIKGVGTVPV GRVETGKLKV GDVVIFEPGE VKSIEMHHEP LQEALPGDNI
          SIKGVGTVPV GRVETGKLKV GDVVIFEPGE VKSIEMHHEP LQEALPGDNI
          SIKGVGTVPV GRVETGKLRV GEVVIFEPGE VKSIEMHHEP LEEALPGDNI
          SIKGVGTVPV GRVETGKLRV GEVVIFEPGE VKSIEMHHEP LEEALPGDNI
          SIKGVGTVPV GRVETGVLKV GDVVIFEPGE VKSIEMHHES MQEALPGDNI
          SIKGVGTVPV GRVETGKLKV GDVVIFEPGE VKSIEMHHEP LQEALPGDNI
          SIKGVGTVPV GRVETGILRV GDVVIFEPGE VKSIEMHHEP MQEAYPGDNI
          SIKGVGTVPV GRVETGVLRV GDVVIFEPGE VKSIEMHHEP LQEALPGDNI
          SIKGVGTVPV GRVETGVLRV GDVVIFEPGE VKSIEMHHEP LQEAYPGDNI
          SIKGVGTVPV GRVETGVLRV GDVVIFEPGE VKSIEMHHEP MQEALPGDNI
          SIKGVGTVPV GRVETGVLRV GDVVIFEPGE VKSIEMHHEP LQEAYPGDNI
          SIKGVGTVPV GRVETGVLKV GDVVIFEPGE VKSIEMHHEP LQEAYPGDNI
          SIKGVGTVPV GRVETGRLRV GDVVIFEPGE VKSIEMHHEP LEEALPGDNI
          SIKGVGTVPV GRVETGVLKV GDVIIFEPGE VKSIEMHHES MPEALPGDNI
          SITGVGTVPV GRVETGIIRP GDKVVFEPGE VKTVEMHHEQ LPSAEPGDNI
          SITGVGTVPV GRVETGIIKP GDKVVFEPGE IKTVEMHHEQ LPSAEPGDNI
          SITGVGTVPV GRVETGIIKP GDKVVFEPGE IKTVEMHHEQ LPSAEPGDNI
          SITGVGTVPV GRVETGIIKP GDKVVFEPGE IKTVEMHHEQ LPSAEPGDNI
          SITGVGTVPV GRVETGIIKP GDKVIFEPGE IKTVEMHHEQ LPSAEPGDNI
          SITGVGTVPV GRVETGIIKP GDKVIFEPGE IKTVEMHHEQ LPSAEPGDNI
          SITGVGTVPV GRVETGIIRP GDKVIFEPGE IKTVEMHHEQ LPSAEPGDNI
          TITGVGTVPV GRVETGVMKP GDKVVFEPGE VKSIEMHHEQ LPKAEPGDNV
          TITGVGTVPV GRVETGVMKP GDKVVFEPGE IKTIEAHHEQ LPKAEPGDNV
          SITGVGTVPV GRVETGILKP GDKVIFEPGE VKSIEMHHEQ ISQAEPGDNI
          SITGVGTVPV GRVETGILKP GDKVVFEPGE VKSIEMHHEQ IPQAEPGDNI
          SITGVGTVPV GRVETGILRP GDKVVFEPGE VKSIEMHHEQ IPQAEPGDNI
          SITGVGTVPV GRVETGILKP GDKVVFEPGE VKSIEMHHEQ IPQAEPGDNI
          SITGVGTVPV GRVETGILRP GDKVVFEPGE VKSIEMHHEQ IPQAEPGDNI
          SITGVGTVPV GRVETGILRP GDKVVFEPGE VKSIEMHHEQ IPQAEPGDNI
          SISGVGTVPV GRVESGILKV GDKVIFNPGE VKSIEMHHES IPQAEPGDNI
          SISGVGTVPV GRVESGVLRV GDKVVFEPGE VKSIEMHHEP IQEAYPGDNI
          SISGVGTVPV GRVESGVLRV GDKVVFEPGE VKSIEMHHEP IQEAYPGDNI
          SISGVGTVPV GRVESGVLRV GDKVIFEPGE VKSIEMHHEP IKEAYPGDNI
          SIKGVGTVPV GRVESGVLRV GDKVIFEPGE VKSIEMHHEP LQEAKPGDNI
          SISGVGTVPV GRVETGILKV GDKVIFQPGE VKSIEMHHEP IPQAEPGDNI
          SISGVGTVPV GRVETGVLKV GDKVIFEPGE VKSIEMHHEP IKEAYPGDNI
          TISGVGTVPV GRVETGILKK GQKISFMPGE VKSIEMHHEE FPEALPGDNV
          TISGIGTVPV GRVETGVMKK GDQVTFMPGE VKSIEMHHEE VPQATPGDNI
          TISGIGTVPV GRVETGVMKK GDKVVFMPGE VKSIEMHHEE IPQAVPGDNI
          TISGIGTVPV GRVETGVMKK GDKVIFMPGE VKSIEMHHEE IPQAVPGDNI
          TISGIGTVPV GRVETGVMKK GDKVIFMPGE VKSIEMHHEE IPQAVPGDNI
          TISGIGTVPV GRVETGVMKK GDKVVFMPGE VKSIEMHHEE IPQAFPGDNI
          TISGIGTVPV GRVETGVMKK GDKVIFMPGE VKSIEMHHEE IPQAYPGDNI
          TISGIGTVPV GRVETGVMKK GDKVVFMPGE VKSIEMHHEE IPQAYPGDNI
          TISGIGTVPV GRVETGVMKK GDKVVFMPGE VKSIEMHHEE IPQAYPGDNI
          TISGIGTVPV GRVETGVMKK GDKVVFMPGE VKSIEMHHEE IPQAYPGDNI
          TISGIGTVPV GRVETGTMKK GDKVVFMPGE VKSIEMHHEE IPQALPGDNI
          TISGIGTVPV GRVETGTMKK GDKVVFMPGE VKSIEMHHEE IPQALPGDNI
          TISGIGTVPV GRVETGTMKK GDKVVFMPGE VKSIEMHHEE IPQALPGDNI
          TISGIGTVPV GRVETGTMKK GDKVVFMPGE VKSIEMHHEE IPQALPGDNI
          TISGIGTVPV GRVETGTMKK GDKVVFMPGE VKSIEMHHEE IPQALPGDNI
          TISGIGTVPV GRVETGTMKK GDKVVFMPGE VKSIEMHHEE IPQALPGDNI
          TISGIGTVPV GRVETGVMKK GDKVVFMPGE VKSIEMHHEE IPQALPGDNI
          TISGIGTVPV GRVETGVMKK GDKVVFMPGE VKSIEMHHEE IPQAFPGDNI
          TISGIGTVPV GRVETGVMKK GDKVVFMPGE VKSIEMHHEE IPQAFPGDNI
          TISGIGTVPV GRVETGVMKK GDKVVFMPGE VKSIEMHHEE IPQAAPGDNI
          TISGIGTVPV GRVETGVMKK GDKVVFMPGE VKSIEMHHEE IPQATPGDNI
          TISGIGTVPV GRVETGVMKK GDKVVFMPGE VKSIEMHHEE IPQATPGDNI
          TISGIGTVPV GRVETGVMKK GDKVVFMPGE VKSIEMHHEE IPQATPGDNI
          TISGIGTVPV GRVETGVMKK GDKVVFMPGE VKSIEMHHEE IPQATPGDNI
          TISGIGTVPV GRVETGVMKK GDKVVFMPGE VKSIEMHHEE IPQATPGDNI
          TISGIGTVPV GRVETGVMKK GDKVVFMPGE VKSIEMHHEE IPQATPGDNI
          TISGIGTVPV GRVETGVMKK GDKVVFMPGE VKSIEMHHEE IPQATPGDNI
          TISGIGTVPV GRVETGIMKK GQKVTFMPGE VKSIEMHHEE WDQAVPGDNI
          TISGIGTVPV GRVETGIMKK GQKVAFMPGE VKSIEMHHEE VDQAVPGDNI
          TISGIGTVPV GRVETGIMKK GDKVVFMPGE VKSIEMHHEE IEQATPGDNI
          TISGIGTVPV GRVETGIMKK GDSVIFNPGE VKSIEMHHEE APQAGPGDNI
          TISGIGTVPV GRVETGVMKK GQMVTFMPGE VKSIEMHHEE ANEARPGDNI
          TISGIGTVPV GRVETGVMKK GDNVIFMPGE VKSIEMHHEE APEARPGDNI
          TISGIGLVPV GRVETGIMKK GDKVIFRPGE VKSIEMHHEE IPQALPGDNI
          TISGIGVVPV GRVETGIMKK GDKVIFRPGE VKSIEMHHEE IPQALPGDNI
          TISGIGVVPV GRVETGIMKK GDKVIFRPGE VKSIEMHHEE IPQALPGDNI
          TISGVGTVPV GRVETGVMRK NDKIVFQPGE VKSIEMHHEE VPEAFPGDNI
          TISGVGTVPV GRVETGIIKK GDKIIFEPGE VKTIEMHHEE AEEALPGDNI
          SISGVGTVPV GRVETGVLKK GDKVIFEPGE VKSIEIHHQE IPEAYPGDNI
          SISGIGTVPV GRVETGILKK GMNVTFMPGE VKSIEMHHEE IPQAVPGDNI
          SISGIGTVPV GRIETGIMKK GMKVSFMPGE IKSIEMHHEE QPQALPGDNV
          SISGIGTVPV GRVETGIMKK GMKVSFMPGE VKSIEMHHEE IPQALPGDNV
          SISGIGTVPV GRVETGIMKK GMKVSFMPGE IKSIEMHHEE IPQALPGDNV
          SISGIGTVPV GRVETGIMKK GMKVSFMPGE IKSIEMHHEE IPQAVPGDNV
          SISGIGTVPV GRIETGVMKK GMKVSFMPGE VKSIEMHHEE IPEAMPGDNV
          SISGIGTVPV GRVETGIMKK GMKVSFMPGE IKSIEMHHEE IPQALPGDNV

          GFRSRMSSKN ---------- ---------- ---------- ----------
          GFRKRMSTKN ---------- ---------- ---------- ----------
          GFNLRGVEKK DIKRGDVLGS PDNPPNVAEF KAQIIVIHHP TAIAPGYTPV
          GFNVKGVEKS QLRRGDVAGH TTNPPTVAEF TGRIFVLYHP TAIAAGYTPV
          GINVRGFERQ DLKRGDVVGH LNNPPTVAEI VARIAVLEHP TTIGVGYTPV
          GINVRGIEKE DVKRGDVMGH LANPPTVAEI VARIAVLWHP TAIGPGYTPV
          GVNLRGIEKD DVRRGDVLGK VDNPPTVAEI VARIIVLWHP TAIGPGYAPV
          GVNLRGIEKD DVKRGDVLGK VDNPPTVAEI VARVIILWHP TAIGPGYAPV
          GVNVRGINKE DVKRGDVLGK VDNIPTVAEI VARIVVLWHP TAIGPGYAPV
          GVNVRGINKE DVKRGDVLGK VDNIPTVAEI VARIVVLWHP TAIGPGYAPV
          GVNVRGINKE DVKRGDVLGK VDNIPTVTEI IARIVVLWHP TAIGPGYAPV
          GVNVRGIAKE DVKRGDVLGK PDNVPTVAEI VARIVVLWHP TAIGPGYAPV
          GVNVRGISKE DVRRGDVLGK VDNVPTVAEI VARVVILWHP TAIGPGYAPV
[truncated: 379,271 more chars]
