# Supplementary material for: Genome-Wide Analysis Reveals Ancestral Lack of Seventeen Different tRNAs and Clade-Specific Loss of tRNA-CNNs in Archaea
Source: Front Microbiol. 2018 Jun 7;9:1245. doi: 10.3389/fmicb.2018.01245 (PMC6000648; doi:10.3389/fmicb.2018.01245)
Supplement: DATASET S1 — Alignments for phylogenetic analysis by ClustalW, Muscle, and Probcons. This zip file includes concatenated alignment of orthologous proteins used in phylogenetic analysis. Single copy proteins were selected from all orthologous groups and were aligned separately by ClustalW, Muscle, and Probcons. Gblocks was used to select proper region for phylogenetic analysis and to produce the concatenation with minimum length of a block 3, allowed gap position half, and other parameters default. [file Data_Sheet_1.ZIP › seq_aligned_clustalw.phylip]

169   3509
Methanosarcina_acetivorans_C2A  LNAGAQIACV DNTGAKVVEI ISVKKYGVKN RMPCAGIGDM CVVSVKKGTP EMRKQVLLAV
Bacillus_subtilis_subsp_subtilis_str_168  --MKRTFQPN NRKRSK---- --VHGF---S R--------- --MSSKNG-- -------RLV
Methanosarcina_horonobensis_HB_1___JCM_15518  LNAGAQIACV DNTGAKVVEI ISVKKYGVKN RMPCAGIGDM CVVSVKKGTP EMRKQVLLAV
Methanosarcina_siciliae_C2J  LNAGAQIACV DNTGAKVVEI ISVKKYGVKN RMPCAGIGDM CVVSVKKGTP EMRKQILLAV
Methanosarcina_siciliae_T4_M  LNAGAQIACV DNTGAKVVEI ISVKKYGVKN RMPCAGIGDM CVVSVKKGTP EMRKQILLAV
Natronococcus_occultus_SP4  LKKGSLVTCA DNTGARELKV ISVSGYGTKN RQPKAGLGDK VTVSVTKGTP EMRRQVLEAV
Methanosarcina_siciliae_HI350  LNAGAQIACV DNTGAKVVEI ISVKKYGVKN RMPCAGIGDM CVVSVKKGTP EMRKQILLAV
Methanosarcina_barkeri_str__Wiesmoor  LNAGAKVPCV DNTGAKVVEI ISVKKYGVKN RMPCAGIGDM CVVSVKKGTP EMRKQVLLAV
Natronobacterium_gregoryi_SP2  LKKGSLVTCA DNTGARELKV ISVSGYGTKN RQPKAGLGDK VTVSVTKGTP EMRRQVLEAV
Haloterrigena_turkmenica_DSM_5511  LKKGSLITCA DNTGARELKV ISVSGYGTKN RQPKAGLGDK VTVSVTKGTP EMRRQVLEAV
Natrinema_pellirubrum_DSM_15624  LKKGSLVTCA DNTGARELKV ISVAGYGTKN RQPKAGIGDK VTVSVTKGTP EMRRQVLEAV
Methanosarcina_barkeri_str__Fusaro  LNAGAKVPCV DNTGAKVVEI ISVKKYGVKN RMPCAGIGDM CVVSVKKGTP EMRKQVLLAV
Natrinema_sp__J7_2  LKKGSLVTCA DNTGARELKV ISVAGYGTKN RQPKAGIGDK VTVSVTKGTP EMRRQVLEAV
Methanosarcina_barkeri_3  LNAGAKIPCV DNTGAKVVEI ISVKKYGVKN RMPCAGIGDM CVVSVKKGTP EMRKQVLLAV
Methanosarcina_sp__Kolksee  LNAGAKVPCV DNTGAKVVEI ISVKKYGVKN RMPCAGIGDM CVVSVKKGTP EMRKQVLLAV
Methanosarcina_vacuolata_Z_761  LNAGAKVPCV DNTGAKVVEI ISVKKYGVKN RMPCAGIGDM CVVSVKKGTP EMRKQVLLAV
Methanosarcina_barkeri_MS  LNAGAKVPCV DNTGAKVVEI ISVKKYGVKN RMPCAGIGDM CVVSVKKGTP EMRKQVLLAV
Halopiger_xanaduensis_SH_6  LKKGSLVTCA DNTGARELKV ISVAGYGTKN RQPKAGLGDK VTVSVTKGTP EMRRQVLEAV
Methanosarcina_sp__WWM596  LNAGAKIPCV DNTGAKVVEI ISVKKYGVKN RMPCAGIGDM CVVSVKKGTP EMRKQILLAV
Methanosarcina_mazei_S_6  LNAGAQIACV DNTGAKVVEI ISVKKYGVKN RMPCAGIGDM CVVSVKKGTP EMRKQILLAV
Methanosarcina_mazei_LYC  LNAGAQIACV DNTGAKVVEI ISVKKYGVKN RMPCAGIGDM CVVSVKKGTP EMRKQILLAV
Natrialba_magadii_ATCC_43099  LKKGSLVTCA DNTGARELKV ISVSGYGTKN RQPKAGLGDK VTVSVTKGTP EMRRQVLEAV
Methanosarcina_barkeri_227  LNAGAKVPCV DNTGAKVVEI ISVKKYGVKN RMPCAGIGDM CVVSVKKGTP EMRKQVLLAV
Methanosarcina_mazei_C16  LNAGAQIACV DNTGAKVVEI ISVKKYGVKN RMPCAGIGDM CVVSVKKGTP EMRKQILLAV
Methanosarcina_sp__MTP4  LNAGAKVPCV DNTGAKVVEI ISVKKYGVKN RMPCAGIGDM CVVSVKKGTP EMRRQILLAV
Methanosarcina_mazei_Go1  LNAGAQIACV DNTGAKVVEI ISVKKYGVKN RMPCAGIGDM CVVSVKKGTP EMRKQILLAV
Methanosarcina_mazei_WWM610  LNAGAQIACV DNTGAKVVEI ISVKKYGVKN RMPCAGIGDM CVVSVKKGTP EMRKQILLAV
Methanosarcina_mazei_SarPi  LNAGAQIACV DNTGAKVVEI ISVKKYGVKN RMPCAGIGDM CVVSVKKGTP EMRKQILLAV
Haloarcula_sp__CBA1115  LEKGSLITCA DNTGARELKV ISVHGYGTKN RHPKAGLGDK ITVSVTKGTP EMRRQVLEAV
Methanospirillum_hungatei_JF_1  VSTGTKLTCA DNTGARVVQV VSVFGYGVRR RQPKLGLADI ATVSVKKGTP DMRRKLVRAV
Methanosarcina_sp__WH1  LNAGAKIPCV DNTGAKVVEI ISVKKYGVKN RMPCAGIGDM CVVSVKKGTP EMRKQILLAV
Methanosarcina_lacustris_Z_7289  LNAGAKIPCV DNTGAKVVEI ISVKKYGVKN RMPRAGIGDM CVVSVKKGTP EMRKQILLAV
Methanosarcina_mazei_Tuc01  LNAGAQIACV DNTGAKVVEI ISVKKYGVKN RMPCAGIGDM CVVSVKKGTP EMRKQILLAV
Halovivax_ruber_XH_70  LKKGSLVTCA DNTGARELKV ISVAGYGTKN RQPKAGLGDK VTVSVTKGTP EMRRQVLEAV
Haloarcula_marismortui_ATCC_43049  LEKGSLITCA DNTGARELKV ISVHGYGTKN RHPKAGLGDK ITVSVTKGTP EMRRQVLEAV
Halomicrobium_mukohataei_DSM_12286  LEKGSLITCA DNTGARELRV ISVSGYGTKN RHPKAGLGDK ITVSVTKGTP EMRRQVLEAV
Methanocella_arvoryzae_MRE50  VHTATRLEVA DNTGARLVEV ISVLKYGRKN RMPKAGIGDI FIGSVKKGTP EMRKTIVRCV
Methanocella_paludicola_SANAE  IHTATRLDVA DNTGARLVEV ISVLKYGRKN RMPKAGIGEI FIGSVKKGTP EMRKQIVRCV
Haloarcula_hispanica_N601  LEKGSLITCA DNTGARELKV ISVHGYGTKN RHPKAGLGDK ITVSVTKGTP EMRRQVLEAV
Salinarchaeum_sp__Harcht_Bsk1  LEKGSIVTCA DNTGARELKV ISTHGYGTKN RHPKAGLGDK ITVSVTKGTP EMRRQVLEAV
Haloferax_mediterranei_ATCC_33500  VARGSLVTCA DNTGARELKI ISVAGYGTKN RHPKAGIGDK VTVSVTKGTP EMRRQVLEAV
Sulfolobus_solfataricus_P2  LQHYSVVNVA DNSGGKEAMI IGVYGYGVLR RVPFANIADM VMVSIKKGTP EVRKQKFRAV
Halalkalicoccus_jeotgali_B3  LSKGALINCA DNSGARELKL LSVSGYGVKN RQPQAGVGDK VTVSVTKGTP EMRRQVLEAV
Halorhabdus_utahensis_DSM_12940  LEKGSLVTCA DNSGARELKV ISVAGYGTKN RHPKAGLGDK ITVSVTKGTP EMRRQVLEAV
Halobacterium_sp__DL1  LEKGSLIKCA DNTGARELKI TSVSGYGTKN RHPKAGLGDT ITVSVTKGTP EMRRQVLEAV
Methanosaeta_concilii_GP6  INTGAYLDCV DNTGARTLHV ISVKNYGVKN RQPCAGIGDI VIVSVKKGTP EMRKQIFKAV
Haloferax_volcanii_DS2  VARGSLVTCA DNTGARELKI ISVAGYGTKN RHPKAGIGDK VTVSVTKGTP EMRRQVLEAV
Methanolobus_psychrophilus_R15  LNKGSRIECV DNSGARVVEI IAVKRYGVKN RYPKAGIGDM CVVSVKKGTP EMRKQILLAV
Pyrobaculum_oguniense_TE7  IFMNSLVPVA DNSGAKLVRV IGVVGHTVHR RIPGAGVGDM VVVVVKEGKP ELRRQIFRGI
Halogeometricum_borinquense_DSM_11551_PR_3  LARGSLITCA DNTGARQLKV ISVKGYGTKN RHPKAGIGDQ VTVSVTKGTP EMRRQVLEAV
Sulfolobus_islandicus_Y_N_15_51  LQHYSVVNVA DNSGAKEAMI IGVYGYGVLR RVPFANIADM VMVSVKRGTP EVRKQKFRAV
Methanoregula_formicica_SMSP  LATGTRLACA DNTGARTVQI ISVFGYGVRR RQPKLGLGDL CTASVQKGTP DMRRKLVRAV
Staphylococcus_aureus_subsp_aureus_NCTC_8325  -MVKRTYQPN KRKHSK---- --VHGF---K R--------- --MSTKNG-- -------RKV
Sulfolobus_islandicus_L_S_2_15  LQHYSVVNVA DNSGAKEAMI IGVYGYGVLR RVPFANIADM VMVSVKRGTP EVRKQKFRAV
Sulfolobus_islandicus_M_16_27  LQHYSVVNVA DNSGAKEAMI IGVYGYGVLR RVPFANIADM VMVSVKRGTP EVRKQKFRAV
Sulfolobus_tokodaii_str__7  LQHYTTVTVA DNSGAKEAVI IGIYGYGVLR RIPFANIADL VMVSVRKGTP EVRKQKFKAV
Methanolacinia_petrolearia_DSM_11571  LATGSKLTCA DNTGARQVQV VSVNQYGVRK RQPKLGLGDM ATVSVKKGTP DMRRKLEKAV
Halostagnicola_larsenii_XH_48  LKKGSLVTCA DNTGARELKI ISVSGYGTKS RQPKAGIGDK VTVSVTKGTP EMRRQVLEAV
Sulfolobus_islandicus_Y_G_57_14  LQHYSVVNVA DNSGAKEAMI IGVYGYGVLR RVPFANIADM VMVSVKRGTP EVRKQKFRAV
Haloquadratum_walsbyi_C23  LERGSLVTCA DNTGARELKV ISVMGSGTKN RHPKAGIGDQ VTVSVTKGTP EMRRQVLEAV
Sulfolobus_islandicus_M_14_25  LQHYSVVNVA DNSGAKEAMI IGVYGYGVLR RVPFANIADM VMVSVKRGTP EVRKQKFRAV
Halorhabdus_tiamatea_SARL4B  LEKGSLVTCA DNSGARELKV ISVAGYGTKN RHPKAGLGDK ITVSVTKGTP EMRRQVLEAV
Sulfolobus_solfataricus_98_2  LQHYSVVNVA DNSGGKEAMI IGVYGYGVLR RVPFANIADM VMVSIKKGTP EVRKQKFRAV
Methanosphaerula_palustris_E1_9c  LGTGTRMACV DNTGARLVQV VSVDRYGVRR RQPKMGLGDL ATVSVKKGTP DMRRKLEKAV
Sulfolobus_islandicus_M_16_4  LQHYSVVNVA DNSGAKEAMI IGVYGYGVLR RVPFANIADM VMVSVKRGTP EVRKQKFRAV
Natronomonas_moolapensis_8_8_11  LEKGSLITCA DNTGARELRV VSTAGYGTKN RHPKAGLGDK VTVSVTKGTP EMRRQVLEAV
Halorubrum_lacusprofundi_ATCC_49239  LSKGSLITCA DNTGARELKV ISVAGYGTKN RHPKAGIGDK VTVSVTKGTP EMRRQVLEAV
Pyrobaculum_aerophilum_str__IM2  IFMNSLVPVA DNSGAKLVRV IGVVGHTVHR RIPGAGVGDM VVVVVREGKP ELRKQIFRAI
Natronomonas_pharaonis_DSM_2160_Gabara  LEKGSLITCA DNTGARELKV TSISGYGTKN RHPKAGLGDK ITVSVTKGTP EMRRQVLEAV
Methanosarcina_thermophila_TM_1  LNAGANVPCV DNTGAKVVEI ISVKKYGVKN RMPCAGIGDM CVVSVKKGTP EMRKQIVYAV
Methanosarcina_thermophila_CHTI_55  LNAGANVPCV DNTGAKVVEI ISVKKYGVKN RMPCAGIGDM CVVSVKKGTP EMRKQIVYAV
Sulfolobus_islandicus_REY15A  LQHYSVVNVA DNSGAKEAMI IGVYGYGVLR RVPFANIADM VMVSVKRGTP EVRKQKFRAV
Archaeoglobus_fulgidus_DSM_8774  LPTGARLVCA DNTGARELEI IAVKGYGVRR RYPAAGVGDI VVVTVKKGTP EIRKQVHYAV
Methanoregula_boonei_6A8  LATGTKLTCA DNTGARIVQI VSVFGYGVRR RQPKMGLGDI ATVTVKKGTP DMRKKLVRAV
Ferroglobus_placidus_DSM_10642  LPTGARLVCA DNTGARELEI IAVKGYGVRR RYPAAGVGDI VVVSVKKGTP DIRKQVHYAV
Methanobacterium_lacus_AL_21  LPIGARLQCV DNTGAREVEI ISVKGYGVRR RLAPAGVGDM IVISVKKGTV DMRKEVTTAV
Vulcanisaeta_distributa_DSM_14429  IFINSLVPVA DNSGAKLVRV IGIIGHPVHR EIPGASVGDM VVVSVVEGKP EVRKQILRAI
Methanococcoides_burtonii_DSM_6242  LNAGAKIECV DNTGARTVEI ISVKKYGVKN RMPKGGIGDM CVVSVKKGTP EMRKQILYAV
Methanocella_conradii_HZ254  IHTATRLDVA DNTGARLVEV ISVLKYGRKN RMPQAGIGDI FIGSVKKGTP EMRKQIVRCV
Methanoculleus_marisnigri_JR1  LATGSRMVCS DNTGARLVEV VSVDRYGVRR RQPCLGLGDV ATVSVKKGTP DMRRKLEKAV
Archaeoglobus_fulgidus_DSM_4304  LPTGARLVCA DNTGARELEI IAVKGYGVRR RYPAAGVGDI VVVTVKKGTP EIRKQVHYAV
Methanobacterium_paludis_SWAN1  LPIGARLQCV DNTGAREIEI ISVKGYGVRR RLASAGVGDM VVISVKKGTV DMRREVTTAV
Methanosaeta_harundinacea_6Ac  INAGARLECA DNTGARVLEI ISVKRYGVKN RMPCAGVGDM IVVSVKKGTP EMRKQIMTAV
Methanobacterium_formicicum_BRM9  LPIGARLQCV DNTGAREVEI VSVKGYGVRR RLGSAGVGDM VVITVKKGTV DMRREVTTAV
Acidianus_hospitalis_W1  LQHYSRVVVA DNSGAKEAMI IGVFGYGVLR RVPFANIADL VVVSVKKGTP EVRKQKFRAV
Pyrobaculum_arsenaticum_DSM_13514  IFMNSLVPVA DNSGAKLVRV IGVVGHTVHR RIPGAGVGDM VVVVVKEGKP ELRRQIFRGI
Thermococcus_litoralis_DSM_5473  LPIGAYLKVA DNSGAKVIQI IGVVGYGVRR RLASAGVGDM VVATVKKGRP DMRHQVVRAV
Metallosphaera_sedula_DSM_5348  VQNYTMVNVS DNSGAKEAMI ISVFGYGALR RVPYANVGDL VMVSVRKGAP DVRKQKFKAV
Methanomethylovorans_hollandica_DSM_15978  LNSGARIDCV DNTGARVVEI ISVKRYGTKN RQPCAGIGDM CVVSVKKGTP EMRKQIMHAV
Methanococcoides_methylutens_MM1  LNAGAKIDCV DNTGARTVEI ISVKKYGVKN RMPRAGIGDM CVVSVKKGTP EMRKQILYAV
Thermococcus_kodakarensis_KOD1  LPIGAYLKVA DNSGAKVIQI IGVVGYGTRR RLAAAGVGDM VVATVKKGRP DMRHQVVRAV
Thermococcus_sp__AM4  LPVGAYLKVA DNSGAKVIQI IGVVGYGTRR RLASAGVGDM VVATVKKGRP DIRHQVVRAV
Sulfolobus_acidocaldarius_DSM_639  LQHNSSVVVA DNSGAKEAVI IGIYGYGVLR RVPFANIADL VMVSVRKGSP DVRKQKFKAV
Archaeoglobus_sulfaticallidus_PM70_1  LPTGARLVCT DNTGARELEI IAVKGYGVRR RYPAAGVGDI VVVSVKKGTP EIRKQVHYAV
Thermococcus_eurythermalis_A501  LPIGAYLKVA DNSGAKVIQI IGVVGYGTRR RLAAAGVGDM VVATVKKGRP DMRHQVVRAV
Methanohalobium_evestigatum_Z_7303  LNTGANLNCV DNTGAKVVEI ISVKNYGVKS RHPKAGIGDM CVVSVKKGTP EMRKQILYAV
Pyrobaculum_calidifontis_JCM_11548  IFMNSLVPVA DNSGAKLVRV IGVVGHSVHR RIPGAGVGDM VVVVVREGKP ELRKQIFRAI
Geoglobus_acetivorans_SBH6  LPTGARLVCA DNTGARELEI IAVKTYGVRR RYPAAGVGDI VVVSVKKGSP DIRKQVHYAV
Thermococcus_nautili_30_1  LPIGAYLKVA DNSGAKVIQI IGVVGYGTRR RLASAGVGDM VVATVKKGRP DMRHQVVRAV
Thermococcus_barophilus_MP  LPVGAYLKVA DNSGAKVIQI IGVVEYGVRR RLASAGVGDM VVATVKKGRP DMRHQVVRAV
Thermoproteus_uzoniensis_768_20  VFLNSVVSVA DNSGAKLVKV IGVVGHGTHR RVKGAGVGDM VVVIVKEGKP ELRRQVFRAV
Methanobrevibacter_ruminantium_M1  LPIGARLQCV DNTGAREIEI ISVKGFGVRR RLDVAGVGDM VVASVKKGTA DMRREVVNAV
Thermococcus_gammatolerans_EJ3  LPVGAYLKVA DNSGAKVIQI IGVVGYGTRR RLASAGVGDM VVATVKKGRP DIRHQVVRAV
Thermococcus_sp__4557  LTIGAYLKVA DNSGAKVVQI IGVVGYGTRR RLASAGVGDM VVATVKKGRP DIRHQVVRAV
Archaeoglobus_veneficus_SNP6  LPTGARLVCT DNTGARELEI IAVKGYGVRR RYPAAGVGDI VVVSVKKGTP EIRKQVHYAV
Caldivirga_maquilingensis_IC_167  IFMNSLVNVA DNSGAKVVKV IGVVGHNVHR RIPGVSVGDM VVVSVQEGKP EMRKQILRAI
Pyrococcus_furiosus_COM1  LPVGAYLTVA DNSGAKVIQI IGVVEYGTRR RLASAGVGDM VVATVKKGRP DMRHQVVRAV
Pyrococcus_furiosus_DSM_3638  LPVGAYLTVA DNSGAKVIQI IGVVEYGTRR RLASAGVGDM VVATVKKGRP DMRHQVVRAV
Pyrobaculum_islandicum_DSM_4184  IFLNSLVPVA DNSGARLVRV IGVVGHTVHR RIPGAGVGDM VVVVVREGKP ELRKQIFRAI
Thermoproteus_tenax_Kra_1  IFLNSVVPVA DNSGAKLVRV VGVVGHGTHR RVKGAGVGDM VVVVVKEGKP EMRKQLFRAI
Methanolinea_tarda_NOBI_1  LSTGTRLLCA DNTGAREVQI VSVFGYGVRR RQPKMGLGDI ATVSVKKGTP DMRRKLVRAV
Methanosalsum_zhilinae_DSM_4017  LNAGANIDCV DNTGARTVEI ISVKKYGVKN RHPRAGIGDM CVVSVKKGTP EMRRQILHAV
Palaeococcus_pacificus_DY20341  LPIGAYLKCA DNSGAKILQI IGVVGYGTRR RLASAGVGDM VIARVKKGRP DIRHQVVRAV
Methanohalophilus_mahii_DSM_5219  LNAGARIDCV DNTGARTVEI ISVKKYGVKN RQPKAGLGDM CVVSVKKGTP EMRRQILHAV
Methanobacterium_sp__MB1  LPIGARLQCV DNTGAREVEI VSVKGYGVRR RLGSAGVGDM VVISVKKGTV DMRREVTTAV
Thermococcus_onnurineus_NA1  LPIGAYLKVA DNSGAKLIQI IGVVGYGTRR RLASAGVGDM VVATVKKGRP DIRHQVVRAV
Ignisphaera_aggregans_DSM_17230  IINGTRLVVA DNSGAKEVMV VGVIGVTRLR RLPFATVGDM VVVTVKKGPP DMKGQIMRAI
Pyrococcus_sp__NA2  IPVGAYLTVA DNSGAKVIQV IGVVEYGTRR RLASAGVGDM VVATVKKGRP DMRHQVVRAV
Thermococcus_sibiricus_MM_739  LPIGAYLNVA DNSGAKVIQV IGVVGYGVRR RLASAGVGDM VIATVKKGRP DIRHQVVRAV
Metallosphaera_cuprina_Ar_4  LQNYTSVNVA DNSGGKEAVI ISVYGYGALR RVPYANVGDL VMVSVRRGSP DVRKQKFKAV
Ferroplasma_acidarmanus_fer1  LPLGAVIPCA DNTGAKMISL IGVKDLTVAR RIPAAGVGTL FIASVRKGTP EMRAKVVYAV
Methanococcus_maripaludis_C6  LPNGARLVCA DNTGAKELEV IAVKNYGTVR RLPAGGVGHM VFVSVKKGTP EMRKQVLPAI
Thermofilum_pendens_Hrk_5  VFMESLVKVA DNSGATLAKV IGVP-HAVWR RIPGAAVGDI VIVSIRAGKP ELRKQVMRAI
Methanococcus_maripaludis_C5  LPNGARLVCA DNTGAKELEV IAVKNYGTVR RLPAGGVGHM VFVSVKKGTP EMRKQVLPAI
Candidatus_Methanomassiliicoccus_intestinalis_Issoire_Mx1  SQTGTVLNVI DNTGAKTIAI ITVPRYGTSR RYPKASVGDI VIASVKKGTP EMRRQVVYAV
Pyrococcus_yayanosii_CH1  IPVGAYLTVA DNSGAKVIQV IGVVEYGTRR RLASAGVGDM VVATVKKGRP DMRHQVVRAV
Pyrococcus_horikoshii_OT3  IPIGAYLTVA DNSGAKVIQV IGVVEYGTRR RLASAGVGDM VVATVKKGRP DMRHQVVRAV
Nitrosopumilus_maritimus_SCM1  IPVGANIVCA DNSGAKILEV INVPRHTRAS RLPSASVGDF CNVVVKKGPA ELRKQVYGAV
Pyrococcus_sp__ST04  LPIGAYLTVA DNSGAKVIQI IGVVEYGTRR RLASAGVGDM VVATVKKGRP DMRHQVVRAV
Methanococcus_maripaludis_X1  LPNGARLVCA DNTGAKELEV IAVKNYGTVR RLPAGGVGHM VFVSVKKGTP EMRKQVLPAI
Methanococcus_maripaludis_C7  LPNGARLVCA DNTGAKELEI IAVKNYGTVR RLPAGGVGHM VFVSVKKGTP EMRKQVLPAI
Methanocorpusculum_labreanum_Z  LQTGSKMVCA DNTGARVVQI VSVFGYGVKN RQPKMGLGDL ATVTVKKGTP DMKRKLVRAV
Archaeoglobus_profundus_DSM_5631  LPTGARLVCA DNTGARELEI IAVIGYGVRR RYPAAGVGDM VVVTVKKGTP DIRKQVHYAV
Methanocaldococcus_sp__FS406_22  LPVGARCICA DNTGAKEVEI IAVKNYGVAR RLPTARVGDM VIVTVKKGTP EMRKQVLPAV
Methanotorris_igneus_Kol_5  LPNGARLVCA DNTGARELEI IAVKNYGVAR RLPSAGVGDM VFVSVKKGTP EMRKQVFPAI
Methanothermobacter_thermautotrophicus_str__Delta_H  LPVGARLQCV DNTGAREVEI ISVRGYGVRR RLAAAGVGDM VVVSVKKGTV DMRREVLNAV
Methanothermobacter_sp__CaT2  LPVGARLQCV DNTGAREVEI ISVRGYGVRR RLAAAGVGDM VVVSVKKGTV DMRREVLNAV
Methanococcus_maripaludis_S2  LPNGARLVCA DNTGAKELEV IAVKNYGTVR RLPAGGVGHM VFVSVKKGTP EMRKQVLPAI
Methanocaldococcus_jannaschii_DSM_2661  LPVGARCICA DNTGAKEVEI IAVRNYGVAR RLPTARVGDM VIVTVKKGTP EMRKQVLPAV
Aeropyrum_pernix_K1  LQVGSYVPVA DNSGAKEVMI ISVPQVTRLR RLPSAGVGDL VVVSVKKGTP QMRRQVVYAV
Methanopyrus_kandleri_AV19  LPVGARLVCA DNTGARELQI IAVKGYGVRR RLPNAGIGDM VVCSVKEGTP DMRKEVVNAV
Methanosaeta_thermophila_PT  INTGTYLECA DNTGARTLFV VSVKKYGVKN RQPCAGIGDM VVVSVKKGTP EMRKQIFNAV
Methanothermobacter_marburgensis_str__Marburg  LPVGARLQCV DNTGAREVEI ISVRGYGVRR RLAAAGVGDM VVVSVKKGTV DMRREVLNAV
Hyperthermus_butylicus_DSM_5456  LQVGSYVKVA DNSGAKEAMI IGVIGYGRLR RIPPAAVGDM VVVTVKKGTP EMRKQVVRAI
Methanococcus_vannielii_SB  LPNGARLVCA DNTGAKELEV IAVKNYGTVR RLPSAGVGQI VFVSVKKGTP EMRKQVLPAI
Methanocaldococcus_vulcanius_M7  LPVGARCICA DNTGAKEVEI IAVRNYGVAR RLPTARVGDM VIVTVKKGTP EMRKQVLPAV
Methanobrevibacter_sp__AbM4  LPIGARLQCV DNTGAREIEI ISVKGFGVRR RIDAAGVGDL VIASVKKGTA DMRREIVQAV
Methanococcus_voltae_A3  LPNGARIFCA DNTGAKELEV ISVKNYGVVR RLPAAGVGQM VFVSVKKGTP EMRKQVLPAI
Candidatus_Korarchaeum_cryptofilum_OPF8  LPVRARLKCA DNTGAKLLMI IGVHGYGRKD RVPTASVGDM VTVVVKRGKY DLMHKPFKAI
Staphylothermus_marinus_F1  LQVGSYVRVA DNSGAKLVKI IGVPGYGRLR RIPPAGIGDL VVVTVKKGTP EMRKQVVKAV
Staphylothermus_hellenicus_DSM_12710  LQVGSYVKVA DNSGAKLVKI IGVPGYGRLR RIPPAGIGDL VVVTVKKGTP EMRKQVVKAV
Methanothermococcus_okinawensis_IH1  LPNGARLVCA DNTGAKELEV IAVKNYGVTR RLPAGGVGSM VFVSVKKGTP EMRKQVLPAI
Thermoplasma_volcanium_GSS1  LPLGANIVCA DNTGARSISL IDVKAYGKAR RIPAAGVGDM FIASVKKGTP EMRSKVVYAV
Picrophilus_torridus_DSM_9790  LPLGALIPCV DNTGAKMISL IDVKALTVAK RIPAAGVGDM FIASVKKGTP EMRSKVVYAV
Methanocaldococcus_fervens_AG86  LPVGARCICA DNTGAKEVEI IAVRNYGVAK RLPTARVGDI VIVTVKKGTP DMRKQVLPAV
Methanosphaera_stadtmanae_DSM_3091  LPIGARLKCI DNTGAREVEI ISVKGFGVRR RLASAGVGDM VVISVKKGTA DMRREVTTAV
Aciduliprofundum_boonei_T469  LPTGARLVCA DNTGAKEVEI IQVLKYSVAR KYPSAGVGDM VIVSVKKGSP DMRKKVFPAV
Aciduliprofundum_sp__MAR08_339  LPTGARLICA DNTGAKEVEI IQVLKYSVAR KYPSAGVGDM VIVSVKKGSP DMRKKVFPAV
Methanococcus_aeolicus_Nankai_3  LPNGARLICA DNTGAKELEI IAVKGYGVAR RLPAGGVGSL VFVSVKKGTP EMRKQVLPAI
Acidilobus_saccharovorans_345_15  LQVGTYAVVA DNSGAKEAMI VDVPGVTRVR RLAAAGPGDM VIVTIKKGTP QVRKQISYAV
Ignicoccus_hospitalis_KIN4_I  LQVGSYVKVT DNSGAKVAMI IGVPGYGRLR RIPPAGVGDM VVVTVKKGTP EMRHQVVRAI
Thermoplasmatales_archaeon_BRNA1  VCEQTQLNVI DNTGAKIIQI ITVPSYGVTR RLPQAGVGDM IIASVKKGTP AMRRQIVFAV
Methanocaldococcus_infernus_ME  LPVGARCVCA DNTGAKEVQI IAVKNYGVSR RLPSAGVGDM VIVTVKKGTP EMRKQVLPAI
Desulfurococcus_kamchatkensis_1221n  LQVMSIAKAA DNSGAKEVMI IGVPGYGRLR RVPPAGVGDL VVVSVKKGIP EMRKKVFKAI
Candidatus_Methanoplasma_termitum_MpT1  LLNGSRLNVI DNSGAKEIEI ITVPRYGVAR RVPSAALGDM VIASVKKGTP AMRKQVVFAV
Thermosphaera_aggregans_DSM_11486  LQVQTIAKVA DNSGAKEVMI IGVPGYGRLR RVPPAGVGDL VVVSVKKGIP EMRKQVFKAI
Desulfurococcus_mucosus_DSM_2162  LQVMSIAKAA DNSGAKEVMI IGVPGYSRLR RVPPAGVGDL VVVSVKKGIP EMRKKVFKAI
Nanoarchaeum_equitans_Kin4_M  LPVGAYLNVA DNSGAKVVKL IAVKGYGRKR RLAKAGIADL VIVSVRDGKP DMIGQIFKAV
Methanothermus_fervidus_DSM_2088  LPVGARLHCA DNTGAKELEI IAVKGYGVRR RLPAAGVGDM VVVSVKKGTT EMRREVLNAV

                                VVRQKQEFRR PDGLHVSFED NAMVITDEEG IPKGTDIKGP VAREVAERFP KIGTTASIIM
                                LAR-----RR RKGRKVLSA- ---------- ---------- ---------- ----------
                                VVRQKQEFRR PDGLHVAFED NAMVITDEEG IPKGTDIKGP VAREVAERYP KIGTTASIIM
                                VVRQKQEFRR PDGLRVLFED NAMVITDEDG IPKGTDIKGP VAREVAERFP KIGTTASIIM
                                VVRQKQEFRR PDGLRVLFED NAMVITDEDG IPKGTDIKGP VAREVAERFP KIGTTASIIM
                                IVRQRKSIRR PDGTRVKFED NAAVIIDENE EPRGTEIKGP IAREVAERFG AIASTATMIM
                                VVRQKQEFRR PDGLRVLFED NAMVITDEDG IPKGTDIKGP VAREVAERFP KIGTTASIIM
                                VVRQKQEFRR PDGLRVSFED NAMVITDEEG IPKGTDIKGP IAREVAERYP KIGTTASIIM
                                IVRQRKSIRR PDGTRLKFED NAAVIIDENE EPRGTEIKGP IAREVAERFG AIASTATMIM
                                IVRQRKSIRR PDGTRLKFED NAAVIIDENE EPRGTEIKGP IAREVAERFG AIASTATMIM
                                VVRQRKSIRR PDGTRLKFED NAAVIIDENE EPRGTEIKGP IAREVAERFG AIASTATMIM
                                VVRQKQEFRR PDGLRVSFED NAMVITDEEG IPKGTDIKGP IAREVAERYP KIGTTASIIM
                                VVRQRKSIRR PDGTRLKFED NAAVIIDENE EPRGTEIKGP IAREVAERFG AIASTATMIM
                                VVRQKQEFRR PDGLRVSFED NAMVITDEDG IPKGTDIKGP VAREVAERFP KIGTTASIIM
                                VVRQKQEFRR PDGLHVSFED NAMVITDEEG IPKGTDIKGP IAREVAERYP KIGTTASIIM
                                VVRQKQEFRR PDGLHVSFED NAMVITDEEG IPKGTDIKGP IAREVAERYP KIGTTASIIM
                                VVRQKQEFRR PDGLRVSFED NAMVITDEEG IPKGTDIKGP IAREVAERYP KIGTTASIIM
                                IVRQRKSIRR PDGTRLKFED NAAVIIDENE EPRGTEIKGP IAREVAERFG AIASTATMIM
                                VVRQRQEFRR PDGLHVSFED NAMVITDEDG IPKGTDIKGP IAREVAERFP KIGTTASIIM
                                VVRQKQEFRR PDGLHVSFED NAMVITDEDG IPKGTDIKGP VAREVAERFP KIGTTASIIM
                                VVRQKQEFRR PDGLHVSFED NAMVITDEDG IPKGTDIKGP VAREVAERFP KIGTTASIIM
                                IVRQRKSIRR PDGTRLKFED NAAVIIDENE EPRGTEIKGP IAREVAERFG AIASTATMIM
                                VVRQKQEFRR PDGLRVSFED NAMVITDEEG IPKGTDIKGP IAREVAERYP KIGTTASIIM
                                VVRQKQEFRR PDGLHVSFED NAMVITDEDG IPKGTDIKGP VAREVAERFP KIGTTASIIM
                                VIRQKQEFRR PDGLHVSFED NAMVITDESG IPKGTDIKGP VAREAAERFP KIGTTASIIM
                                VVRQKQEFRR PDGLHVSFED NAMVITDEDG IPKGTDIKGP VAREVAERFP KIGTTASIIM
                                VVRQKQEFRR PDGLHVSFED NAMVITDEDG IPKGTDIKGP VAREVAERFP KIGTTASIIM
                                VVRQKQEFRR PDGLHVSFED NAMVITDEDG IPKGTDIKGP VAREVAERFP KIGTTASIIM
                                VVRQRKPIRR PDGTRVKFED NAAVIVDENE DPRGTELKGP IAREVAQRFG SVASAATMIM
                                VIRQKKEIRR PSGLRLSFED NAVVVVDDKN EPRGTEIKGP VAREVAIRYP RIGSMATIIN
                                VVRQRQEFRR PDGLHVSFED NAMVITDEDG IPKGTDIKGP IAREVAERFP KIGTTASIIM
                                VIRQKQEFCR PDGLHVSFED NAMVITDEDG IPKGTDIKGP VAREVAERFP KIGTTASIIM
                                VVRQKQEFRR PDGLHVSFED NAMVITDEDG IPKGTDIKGP VAREVAERFP KIGTTASIIM
                                VVRQRQTVRR PDGTRMKFED NAAVIVDENE EPRGTEIKGP IAREVAERFG AIASTATMIM
                                VVRQRKPIRR PDGTRVKFED NAAVIVDENE DPRGTELKGP IAREVAQRFG SVASAATMIM
                                VVRQRKPIRR PDGTRVKFED NAAVIINENE EPQGSEIKGP IAREVAERFG SIASTATMIM
                                VIRQKKEYRR PSGLRVSFED NACVLVDDNN DPKGTEIKGP VAREVAERYA KIGSTATIIM
                                VIRQKKEFRR PNGLRVSFDD NACVLVDENN DPKGTEIKGP VAREVAERYA KIGSTATTIM
                                VVRQRKPIRR PDGTRVKFED NAAVIVDENE DPRGTELKGP IAREVAQRFG SVASAATMIM
                                VVRQRKSIRR PDGQRVKFED NAAVIIDENE EPRGTEIKGP VAREVAERFG TIASAATMIM
                                IVRQRKSIRR PDGTRVKFED NAAVIIDEME EPRGTEIKGP IAREVAERFG SIASTATMIM
                                IVRQRMPYRR PDGTWISFED NAVVIINPDG TPKGTEVRGP IAREAAERWP KIASLATLVM
                                VIRQRKSIRR PDGTRVKFED NAAVIVDDAE DPRGTEIKGP IAREVAERFG SVASTATMIM
                                VVRQRKPIRR PDGTRVKFED NAAVIVDENE DPRGTELRGP IAREVAERFG SIASAATMIM
                                VVRQRKAIRR PDGTRVKFED NAAVIIDDLG EPRGTEIKGP ISREVAERYG TIASTATMIM
                                IIRQRKEFRR PDGLRVKFED NAAVIVDDEG VPKGSEVKGP VAREVAERFG KIASAASIIM
                                IVRQRKSIRR PDGTRVKFED NAAVIIDEME EPRGTEIKGP VAREVAERFG SIASTATMIM
                                IVRQKQEFRR PDGLRVSFED NAIVIVDKDG VPKGTDFKGP VAREAAERYP KIGTTASIVM
                                VVRQRRPYRR PDGTWVAFED NAVVIVTPEG DPKGSEIHGP VAMEATLRWP TIANLASIVM
                                IVRQRKSIRR PDGTRVKFED NAAVIIDEME EPRGTEIKGP IAREVAERFG SIASTATMIM
                                IVRQRMPYRR PDGTWISFED NAVVIINPDG TPKGTEVRGP IAREAAERWP KIASLATLVM
                                VIRAKKEMRR PSGLRVSFDD NAVVVVDEKN EPKGTEIKGP VAREVAERFP KLGSMATIIM
                                LAR-----RR RKGRKVLSA- ---------- ---------- ---------- ----------
                                IVRQRMPYRR PDGTWISFED NAVVIINPDG TPKGTEVRGP IAREAAERWP KIASLATLVM
                                IVRQRMPYRR PDGTWISFED NAVVIINPDG TPKGTEVRGP IAREAAERWP KIASLATLVM
                                IVRQRMPFRR PDGTWIAFED NAVVIVNPDG TPKGTEIRGP IAKEAAERWP KVASIATMVM
                                VIRQKKEIRR INGLRLSFED NAMVITNERG EPKGTEIKGP VAREVAERFP KIGSMATIIM
                                VVRQRKSIRR PDGTRLKFED NAAVIIDENE EPRGTEIKGP IAREVAERFG AIASTATMIM
                                IVRQRMPYRR PDGTWISFED NAVVIINPDG TPKGTEVRGP IAREAAERWP KIASLATLVM
                                IVRQRKSIRR PDGTRVKFED NAAVIIDEME EPRGTEIKGP IAREVAERFG SIASTATMIM
                                IVRQRMPYRR PDGTWISFED NAVVIINPDG TPKGTEVRGP IAREAAERWP KIASLATLVM
                                VVRQRKPIRR PDGTRVKFED NAAVIVDENE DPRGTELRGP IAREVAERFG SIASAATMIM
                                IVRQRMPYRR PDGTWISFED NAVVIINPDG TPKGTEVRGP IAREAAERWP KIASLATLVM
                                VIRQKKEIRR PNGLRISFED NAMVIVNEKN EPKGTEIKGP VAREVAERFP KLGSMATIIM
                                IVRQRMPYRR PDGTWISFED NAVVIINPDG TPKGTEVRGP IAREAAERWP KIASLATLVM
                                VIRQRKPIRR PDGTRVKFED NAAVIVDENE DPRGTELKGP IAREVAERFG SIASTATMIM
                                VVRQRKPIRR PNGTRVKFED NAAVIIDDLD EPRGTEIKGP VAREVAERFG SIASTATMIM
                                VVRQRRPYRR PDGTWVAFED NAVVIVTPEG DPKGSEIHGP VAMEATLRWP TIANLASIVM
                                VIRQRKPIRR PDGTRVKFED NAAVIVDENE DPRGTELKGP IAREVAERFG SIASTATIIM
                                VVRQKKEFRR PDGLRVSFED NAMVITDEEG VPKGTDIKGP IAREVAERYP KIGTTASIIM
                                VVRQKKEFRR PDGLRVSFED NAMVITDEEG VPKGTDIKGP IAREVAERYP KIGTTASII-
                                IVRQRMPYRR PDGTWISFED NAVVIINPDG TPKGTEVRGP IAREAAERWP KIASLATLVM
                                IVRQRKEYRR PDGTRVKFED NAAVITNERG EPRGSEIRGA VAREAAERFS KIGTIASVIM
                                VIRQKKEMRR PNGLRVSFDD NAVVVVDEKN EPKGTEIKGP VAREVAERYP KLGSMATIIM
                                IVRQRKEYRR PDGTRVRFED NAAVITDAEG NPKGSEIRGP VAREAAERFP KIGTIASIIM
                                VVRQKKEYKR ADGLRIKFED NAAVIVSPEG VLKGSEIRGP IAKEAADRWP AIGSAASIIM
                                VIRQRRPYRR PDGTWIAFED NAVVITDENG APKGSEIHGP VAMEAALRWP GISNLATIIM
                                IVRQKKEFRR PDGIRVAFED NAVVIVDDKG IPKGTDIKGP VAREAAERFP KIGTTASMIM
                                VIRQKKEFRR PNGLRVSFED NACVLVDENN DPKGTEIKGP VAREVAERYA KIGSTATMIM
                                VIRQKKEIRR PNGIRLSFED NAMVLINERG EPKGTEIKGA VPREIAERFP KIASMATTIM
                                IVRQRKEYRR PDGTRVKFED NAAVITNERG EPRGSEIRGA VAREAAERFS KIGTIASVIM
                                VVRQKKEFRR ADGLRVKFDD NAAVIVTPEG LLKGSEVRGP VAKEAADRWP AIGSAASIIM
                                IVRQRKEFRR PDGMRVKFED NAAVITDALG IPKGSEIKGP VAREVAERYG KIASAASIIM
                                VVRQKKEFRR ADGLRVKFED NAAVIVSPEG VLKGSEIRGP VAKEAADRWP SVGSAASIIM
                                IIRQRMPFRR PDGTWVAFED NAVVIVNPDG TPKGTEIRGP IAREAAERWP KVASLATMVM
                                VVRQRRPYRR PDGTWVAFED NAVVIVTPEG DPKGSEIHGP VAMEATLRWP TIANLASIVM
                                IVRQRKEYKR LDGMRVKFED NAAVITTPEG VPRGTEVRGP VAREAAEKWV RVGSIASIVM
                                VIRQRMPFRR PDGTWISFDD NAVVIVNPDG TAKGTEIRGP VAREAAERWP KVASLATLIM
                                IVRQKKEFRR PDGLRVSFED NAVVITDEDG LPKGTDLKGP IAREVAERYP KIGTTASIIM
                                VVRQKKEFRR PDGLRVGFED NAVVIVDDKG IPKGTDIKGP VAREAAERFP KIGTTASMIM
                                VVRQRKEYRR LDGMRVKFED NAAAIVTPEG VPRGTEIRGA IAREAAERWV RLGSIASIVM
                                VVRQRKEYRR LDGMRVKFED NAAAIVTPEG VPRGTEIRGA IAREAAERWV RLGSIASIVM
                                IVRQRMPFRR PDGTWISFED NAVVIINPDG TPKGTEVRGP IAREAAERWP KIASVATMVM
                                IVRQRKEFRR PDGTRVKFED NAAVITDPNG NPKGSEIRGA VAREAAERFS RIGTLAAAIM
                                VVRQRKEYRR LDGMRVKFED NAAAIVTPEG VPRGTEIRGA IAREAAERWV RLGSIASIVM
                                IVRQKKEYKR PDGLHVSFED NAVVITDISG FPKGTDIKGP IAREAAERFP KVGTTASMIM
                                VVRQRRPYRR PDGTWVAFED NAVVIVTPEG DPKGSEIHGP VAMEATLRWP TIANLASIVM
                                IVRQRKEYRR PDGTRVKFED NAAVITDPSG NPKGTEIRGP VAREAAERFS KIGSIATIIM
                                VVRQRKEYRR LDGMRVKFED NAAAIVTPEG VPRGTEIRGA IAREAAERWV RLGSIASIVM
                                IVRQRKEYRR LDGMRVKFED NAAVITTEDG VPRGTEIRGP IAREAAEKWV RLGGIASIVM
                                VVRQRRPFRR PDGTWVAFED NAVVLMTPEG DPKGTEIRGP VAMEAALRWP SVANLASIVM
                                VVRQKKEYRR ADGLRVKFED NAAVIITPEG VLKGSEIRGP VAKEAADKWP SVGSAASILM
                                IVRQRKEYRR LDGMRVKFED NAAAIVTPEG VPRGTEIRGA IAREAAERWV RLGSIASIVM
                                VVRQRKEYRR LDGMRVKFED NAAAIVTPEG VPRGTEIRGA IAREAAERWV RLGSIASIVM
                                IVRQRKEYRR PDGTRVKFED NAAVITDDKG NPKGTEIRGA VAREAAERFS KIGSLAAAIM
                                VVRQRRPFRR PDGTWVAFED NAVVIVTEEG QVKGTEVHGP VAMEAAQRWP QVASIATMIM
                                IIRQRKEYRR LDGMRVKFED NAAVIVTPEG VPRGTEIRGP VAREAAERWV RIGSIASIIM
                                IIRQRKEYRR LDGMRVKFED NAAVIVTPEG VPRGTEIRGP VAREAAERWV RIGSIASIIM
                                VVRQRRPYRR PDGTWVAFED NAVVIVTPEG DPKGSEIHGP VAMEATLRWP TIANLASIIM
                                VVRQRKPFRR PDGTWVAFED NAVVLITPEG DPKGTEIRGP VAMEAALRWP SIANLASIVM
                                VIRQKKELRR PNGMRVSFED NAVVVVDDKN EPKGTEIKGP VAREVAERFP KIGSMATIIM
                                VVRQKKEFRR PDGLRVSFED NAVVITDETG IPKGTDVKGP IAREVAERYP KIGTTASIIM
                                IVRQRKEYKR LDGMRVKFED NAAVVTTEEG VPRGTEIRGP VAREAAEKWV RLGSIASTIM
                                VVRQKKEFRR PDGTRVSFED NAVVITDPTG FPKGTDIKGP IAREVAERFP KIGTTASMIM
                                VVRQKKEFRR ADGLRVKFED NAAVIVSPEG VLKGSEIRGP VAKEAADRWP SVGSAASIIM
                                VVRQRKEYRR LDGMRVKFED NAAAIVTPEG VPRGTEIRGA IAREAAERWV RLGSIASIVM
                                VIRQRKPFRR PDGTWVAFED NACVLVTPEG TPKGKEIRGP VAREAVERWP QIANMASIVM
                                IIRQRKEYRR LDGMRVKFED NAAVIVTPEG VPRGTEIRGP VAREAAERWV RIGSIASIIM
                                IVRQRKEYKR LDGMRVKFED NAAIITTPEG VPRGTEIRGP VAREAAEKWV RVGSIASIIM
                                IIRQKMPFRR PDGTWISFED NAVVIVNPDG TAKGTEVRGP VAREAAERWP KVASLATLIM
                                VVRQRRPYRR ADGNIIEFED NAAVLVTPEG EVRGSEIKGP VAREAAERWP RIAAIASTIM
                                IIRQKKEYKR ADGTRVKFED NAAVIVTPEG TPKGSEIKGP VSKEAAERWP GVSRLAKIIM
                                VIRQRRPYRR PDGSWIAFED NAVVIITPEG EPKGTEIRGP LAKEAAERWP KLSAMASIIM
                                IIRQKKEYKR ADGTRVKFED NAAVIVTPEG TPKGSEIKGP VSKEAAERWP GVSRLAKIIM
                                IVRQRRPFRR ADGVMISFED NAAVITTEEG ETKGTDIKGP VAREAAERWP RIAATASTIM
                                IIRQRKEYRR LDGMRVKFED NAAVIVTPEG VPRGTEIRGP VAREAAEKWV RIGSIASIVM
                                IIRQRKEYRR LDGMRVKFED NAAVIVTPEG VPRGTEIRGP VAREAAEKWV RIGSIASIIM
                                IIRQKYPVRR LNGVRVCFED NAAVLITPEG ETKGTDIKGP VAAEASEKWP RVANLASMVM
                                IIRQRKEYRR LDGMRVKFED NAAVIVTPEG VPRGTEIRGP VAREAAERWV RIGSIASIIM
                                IIRQKKEYRR ADGTRVKFED NAAVIVTPEG TPKGSEIKGP VSKEAAERWP GVSRLAKIIM
                                IIRQKKEYKR ADGTRVKFED NAAVIVTPEG TPKGSEIKGP VSKEAAERWP GVSRLAKIIM
                                VVRQKKEFRR PNGLRVSFEE NAMILLNENG DPRGTDIKGP VAREVAERFP KVGSMATIIM
                                IIRQRKEFRR PDGTRVKFED NAAVIVDPKG NPKGTEIRGP VAREAAERFP KIGSIATIVM
                                VIRQRKEIRR PDGTRVKFAD NAVVIVTPDG NPKGSDIKGP VAKEAAERWP GIARIAKIIM
                                IIRQKKEIRR PDGTRVKFED NAAVIVTPDG NPKGSEIKGP VAKEAAERWP GISRLARIIM
                                IVRQKKEYRR PDGLRVKFED NAAVIVSPEG VLKGSEIRGP VAKEAADRWP SVGSAASIIM
                                VVRQKKEYRR PDGLRVKFED NAAVIVSPEG VLKGSEIRGP VAKEAADRWP SVGSAASIIM
                                IIRQKKEYRR ADGTRVKFED NAAVIVTPEG TPKGSEIKGP VSKEAAERWP GVSRLAKIIM
                                VIRQRKEIRR PDGTRVKFAD NAVVIVTPDG NPKGSDIKGP VAKEAAERWP GIARIAKIIM
                                VVRQRRPFRR PDGTWVSFED NAVVIVNPDG TPRGSEVRGP IAREAAERWP RVAKIATMIM
                                IVRQRKEYRR PDGTRVKFED NAAVIVTPDG APRGSEIRGP VAKEAAERWP RIGSIASIIM
                                IIRQKKEFRR PDGLRVKFED NAAVITDDAG VPKGSEIKGP VAREVAERFG KIASSAAIIN
                                VVRQKKEYRR PDGLRVKFED NAAVIVSPEG VLKGSEIRGP VAKEAADRWP SVGSAASIIM
                                VIRQRRPYRR PDGTWIAFED NAVVIVSPDG TPKGSEIRGP VAREAAERWP KVANIASIIM
                                IIRQKKEYKR ADGTRVKFED NAAVIVTPEG TPKGSDIKGP VSKEAAERWP GVSRLAKIIM
                                VIRQRKEIKR PDGTRVKFAD NAVVIVTPDG NPKGSDIKGP VAKEAAERWP GIARIAKIIM
                                VVRQKKEYRR VDGLRVKFED NAAVIITPEG LLKGSEIRGP VAKEAADRWP GVGSAASILM
                                IIRQKKEYKR ADGSRVKFED NAAVIVTPEG TPKGSEIKGP VSKEAAERWP GVSRLAKIIM
                                VVRQRMPYRR KNGQWVVFED NAAVLVNDDG TPRGSEFRGP IAKEAIERWP SLSVISAQVM
                                IVRQKRPFRR PDGTWVAFED NAVAIVTPEG TPKGSEIRGP IAKEVAERWP QLANIATIVM
                                IVRQRRPFRR PDGTWVAFED NAVAIVTPEG TPKGSEIRGP IAKEVAERWP QLANIATIVM
                                IIRQKKEYRR PDGSRVKFED NAAVIVTPDG NPKGSEIKGP VAKEAAERWP GVSRLAKIIM
                                VIRQKRPYRR PDGTMVEFED NAAVLVTPDG EVRGSEIKGP VAREAAERWP RIAAIASIIM
                                VVRQRRPYRR ADGTMIEFED NAAVLVTPDG EVRGSEIKGP VAREAAERWP RIAAISSTIM
                                VIRQKKEIRR PDGTRVKFAD NAVVIVTPDG NPKGSDIKGP VAKEAAERWP GIARIAKIIM
                                VVRQKKEYRR ADGLRVKFED NAAVIITEDG VLKGSEIRGP IAKEAADLWP AIGSAASIIM
                                IVRQRRPFRR ADGTWVQFED NAAVIVTPNG ETKGSEIKGP VAREAAERWP RIAAISSIIM
                                IVRQRRPFRR ADGTWVQFED NAAVIVTPTG ETKGSEIKGP VAREAAERWP RIAAIASIIM
                                IIRQKKEYRR PDGSRVKFED NAAVIVTPEG SPKGSEIKGP VAKEAAERWA GVSRLAKIIM
                                VIRQKRPYRR PDGTWISFSD NAIVLINQDG TPKGSEVRGP VAREAAERWP SIAKLATTIM
                                VVRQRKPFRR PDGTWVAFED NAVVIVSEDG TPRGSEIRGP VAREAVERWP RIGNVASIVM
                                VVRQKRPYRR PDGTMVSFED NAAVLVTDTG ETKGTDIKGP VAREAADRWP RIAATASTIL
                                VIRQRKEIRR PDGTRVKFYD NAVVIVTPDG NPKGSDIKGP VAKEAAERWP GIARIAKIIM
                                VVRQRRPYKR PDGTWVAFED NAVVILTPEG TPKGTEIRGP IAREAAERWP QIANLASMIM
                                IVRQKRPTRR ADGTMVFFED NAAVIVTDTG ETKGTDIKGP VAREAADRWP RIAATANTIM
                                VVRQRRPYRR ADGTWIAFED NAVVILTPEG TPKGSEIRGP IAREAAERWP QIANLASMIM
                                IVRQRRPYKR PDGTWIAFED NAVVILTPEG TPKGTEIRGP IAREAAERWP QIANLASMIM
                                VVRMKKEWRR RDGTRIKFED NVALLKDDYG TPKGTIIKTP IAKEVAERWP DLAKIARIIM
                                IIRQKKEYRR PDGLRVKFED NAAVIVTPDG KMRGSEIRGP VAKEAASRWP NIGSAASMIM

                                RTPIVEKVIV HMGVGESGQH LVNAEDILRN ITGQEVVRCF AKRTLPAFSI KKNEPIGCKV
                                ---------- ---------- ---------- ---------- ---------- ----------
                                RIPIVEKVIV HMGVGESGQH LVNAEEILRA ITGQEVVRCF AKRTLPAFSI KKNEPIGCKV
                                RTPMVEKVIV HMGVGESGQH LVNAEDILRN ITGQEVVRCF AKRTLPAFSI KKNEPIGCKV
                                RTPMVEKVIV HMGVGESGQH LVNAEDILRN ITGQEVVRCF AKRTLPAFSI KKNEPIGCKV
                                REPHVEKVVV HMGVGRGGRE LGKAEDIIEE VTDQQSVRTQ AKRTEPDFGI RQGDPIGTKV
                                RTPMVEKVIV HMGVGESGQH LVNAEDILRN ITGQEVVRCF AKRTLPAFSI KKNEPIGCKV
                                RTPVVEKVIV HMGVGESGQH LVDAEEILRN ITGQEVVRCF AKRTLPAFSI KKNEPIGCKV
                                REPRVEKVVV HMGVGQGGRE LGKAEDIIEE VTSQESVRTQ AKRTEPDFGI RQGDPIGTKV
                                REPRVEKVVV HMGVGQGGRE LGKAEDIIEE VTGQESVRTQ AKRTEPDFGI RQGDPIGTKV
                                REPRVEKVVV HMGVGQGGRE LGKAEDIIEE ITEQESVRTQ AKKTEPDFGI RQGDPIGTKV
                                RTPVVEKVIV HMGVGESGQH LVDAEEILRN ITGQEVVRCF AKRTLPAFSI KKNEPIGCKV
                                REPRVEKVVV HMGVGQGGRE LGKAEDIIEE VTGQESVRTQ AKRTEPDFGI RQGDPIGAKV
                                RTPVVEKVIV HMGVGESGQH LVNAEEILKT ITGQGVVRCF AKRTLPAFAI KKSEPIGCKV
                                RTPVVEKVIV HMGVGESGQH LVNAEEILKT VTGQGVVRCF AKRTLPAFSI KKNEPIGCKV
                                RTPVVEKVIV HMGVGESGQH LVNAEEILKT VTGQGVVRCF AKRTLPAFSI KKNEPIGCKV
                                RTPVVEKVIV HMGVGESGQH LVDAEEILRA ITGQEVVRCF AKRTLPAFSI KKNEPIGCKV
                                REPRVEKVVV HMGVGQGGRE LGKAEDIIEE VTEQESVRTQ AKKTEPDFGI RQGDPIGAKV
                                RTPVVEKVIV HMGVGESGQQ LVNAEDILRA ITGQEVVKCF AKRTLPAFAI KKNEPIGCKV
                                RTPMVEKVIV HMGVGESGQH LVNAEEILKT ITGQEVVRCF AKRTLPAFSI KKNEPIGCKV
                                RTPMVEKVIV HMGVGESGQH LVNAEEILKT ITGQEVVRCF AKRTLPAFSI KKNEPIGCKV
                                REPRVEKVVV HMGVGQGGRE LGKAEDIIEE VTEQQSVRTQ AKRTEPDFGI RQGDPIGTKV
                                RTPVVEKVIV HMGVGESGQH LVDAEEILRA ITGQEVVRCF AKRTLPAFSI KKNEPIGCKV
                                RTPMVEKVIV HMGVGESGQH LVNAEEILKT ITGQGVVRCF AKRTLPAFSI KKNEPIGCKV
                                RTPMVEKVIV HMGVGESGQH LVDAENILRS ITGQEVVRCH AKKTLPAFGI KKSEPIGCKV
                                RTPMVEKVIV HMGVGESGQH LVNAEEILKT ITGQEVVRCF AKRTLPAFSI KKNEPIGCKV
                                RTPMVEKVIV HMGVGESGQH LVNAEEILKT ITGQGVVRCF AKRTLPAFSI KKNEPIGCKV
                                RTPMVEKVIV HMGVGESGQH LVNAEEILKT ITGQGVVRCF AKRTLPAFSI KKNEPIGCKV
                                REPRIEKVVV HMGIGHGGRD LANAEDILGE ITGQTPVRTK AKRTVGEFDI REGDPIGAKV
                                RSVAVDKVVV HMGVGEAGDK LVNAERIISE ITGNTPVRSV AKQTLPAFGI RKGAPISCRV
                                RTPVVEKVIV HMGVGESGQQ LVNAEDILRA ITGQEVVKCF AKRTLPAFAI KKNEPIGCKV
                                RTPAVEKVIV HMGVGESGQH LVNAEEILRT ITGQGVVRCF AKRTLPAFAI KKGEPIGCKV
                                RTPMVEKVIV HMGVGESGQH LVNAEEILKT ITGQGVVRCF AKRTLPAFSI KKNEPIGCKV
                                REPRVEKAVV HMGVGQGGRE LADAEDIIEE ISGQQSVRTQ AAATEPEFGI RQGEPIGTKV
                                REPRIEKVVV HMGIGHGGRD LANAEDILGE ITGQMPVRTK AKRTVGEFDI REGDPIGAKV
                                REPRVEKVVV HMGVGQGGRE LQEGEEILAE IAGQQPVRTV AQNTVGEFEI RQGDPIGAKV
                                FTPRIEKVTV HMNVGESGKK LNNAEMIMEK ITGQKPVRTV AKRTLPGFGI KKGESIGCKV
                                RTPRIEKVTV HMSVGESGKK LSNAEMIMQT ITGQKPVRNF AQKTLPAFGI KKGEAIGCKV
                                REPRIEKVVV HMGIGHGGRD LANAEDILGE ITGQTPVRTK AKRTVGEFDI REGDPIGAKV
                                REPTVEKVVV HMGVGEGGEP LALAEDILGE ITSQQPVRTV AKTAEPEFGI RDGDPIGAKV
                                RDPRIEKVVV HMGVGEGGRE LAKSEDILEE ITGQESVRTI SGRASQDFGV RQGEPVGAKV
                                RKVKLSKVTV NIGLGESGDR LQKAYQLLQE LTGAKPVYTI SKKTIREFGI RKGQEIGVKV
                                REPVVEKVVV HMGVGTGGRE LANAEEILEE ITGQQSVRTE AKRTKPEFGI RQGDPIGAKV
                                REPSVEKVVV HMGIGQGGQE LADAEEILEE IVGQQPVRTT AKATVGEFDI RQGDPVGTKV
                                REPRIEKVVA HMGVGRGGVD LQNAEDILYE ITNQETVRTT AKRTEPEFGI REGDPIGTKV
                                LEPRIDKVVV HVGVGESGQR LVNAETIMKT ITKQQPVRSM AKKTLPTFNI KKKEPIGAKL
                                RDPRIEKVVV HMGVGEGGRE LAKAEDILEE ITGQESVRTI SGRASQDFGV RRGEPVGAKV
                                RAPVVEKVVV HMGVGESGQH LVDAEGILTE ITGQKVIRTY SKRTLPAFSI KKNEPIGCKV
                                QRIFIEKVVV NIGVGTGGER LEKAAELLKE LTGAEPSRRR AKRSIKDFGI RKGEPIGVMV
                                REPQIEKVVV HMGVGEGGRE LANAEEILEE ITGQQSVQTI ATRAATQFGA RKGDPIGAKV
                                RKVKLAKVTV NIGLGESGDR LQKAYQLLQE LTGAKPVYTI SKKTIREFGI RKGQEIGVKV
                                RDIYIDKVVV HMGVGEAGDK LVKAENIMKA ITKQTPIRSI AKKTQPAFSV RKGQPIGCKV
                                ---------- ---------- ---------- ---------- ---------- ----------
                                RKVKLAKVTV NIGLGESGDR LQKAYQLLQE LTGAKPVYTI SKKTIREFGI RKGQEIGVKV
                                RKVKLAKVTV NIGLGESGDR LQKAYQLLQE LTGAKPVYTI SKKTIREFGI RKGQEIGVKV
                                RKLRLEKVTV NIGVGEAGER LQKAYQLLQE LTGVKPVYTI AKRTIREFGV RKGAPIGVKV
                                QDVHIDKVVV HMSVGESGDK LVKAENIISE ITGQKPVRTI AKRTQPAFGI RKGQPIGCKV
                                REPRVEKVVV HMGVGRGGRD LGKAEDIIEE VTGQQSVRTQ AKRTEPEFGI REGEPIGTKV
                                RKVKLAKVTV NIGLGESGDR LQKAYQLLQE LTGAKPVYTI SKKTIREFGI RKGQEIGVKV
                                REPQLEKVVV HMAVGEGGRE LANAEEILEE IAGQTAVRTT ATRAASQFGA REGDPIGAKV
                                RKVKLAKVTV NIGLGESGDR LQKAYQLLQE LTGAKPVYTI SKKTIREFGI RKGQEIGVKV
                                REPSVEKVVV HMGIGQGGQE LADAEEILAE IAGQQPVRTT AKATVGEFDI RQGDPVGTKV
                                RKVKLSKVTV NIGLGESGDR LQKAYQLLQE LTGAKPVYTI SKKTIREFGI RKGQEIGVKV
                                TLPAINKLVV HMGVGESGER LVKGEEIMRA ITGQNPVRTI AKKTQPAFNV RKGAPIGCKV
                                RKVKLAKVTV NIGLGESGDR LQKAYQLLQE LTGAKPVYTI SKKTIREFGI RKGQEIGVKV
                                REPTVEKVVV HMGVGRGGEP LAQAEEILGE VAGQQPVRTT AKRTIQDFNV REGDPIGAKV
                                REPYLEKVVV HMGVGQGGEP LADAEEIIEE ITDQQSVRTT SKRTIAEFGI RKGDPIGVKV
                                QRIYIEKVVV NIGVGASGEK LEKAAGLLKE LTGAEPSRRR AKKSIKDFGI RKGEPIGVAV
                                REPTVEKVVV HMGVGRGGEP LAQAEEILEE IVEQQPVRTT AQKTIQDFEV REGDPIGTKA
                                RAPTVEKVIV HMGVGESGQR LVNAEEILRT ITGQEVVRCF AKKTLPAFSI KKKEPIGCKV
                                ---------- -MGVGESGQR LVNAEEILRT ITGQEVVRCF AKKTLPAFSI KKKEPIGCKV
                                RKVKLAKVTV NIGLGESGDR LQKAYQLLQE LTGAKPVYTI SKKTIREFGI RKGQEIGVKV
                                REVVLDKVVI NIGVGESGER HKKAYSLLEE LVEQKPAITY AKMTIKNFGI RKGEAIGIKV
                                RDVHIDKVVV HMGVGESGEK LVKAENIMKT ITKQTPIRSV AKMTQPAFNI RKGAPIGCKV
                                REVLIDKVVI NIGVGESGER QKKALKLLEE LTGQTPTSTY AKKTIKNFGI RKGEPIGAKV
                                DQVKIAKATV NIGVGESGER LARAEKLLIN ITDQKPIRTI SKVTNPEFGI RKGQPIACKV
                                RVIRIEKVVA NIGVGQSGER LEKAAKVLEE LTMQKPSYRL AKKSIKDWNI RKGEPIGVAV
                                RNPKVEKVVV HMGVGESGQH LVDAEGILET ITGQTVVRSY AKRTLPAFTI KKGEPIGCKV
                                RTPRIEKVTV HMGVGESGKK LSNAEMIMQA ITGQKPVRCF AKKTLPAFGI KKNEAIGCKV
                                KDIYIDKVVV HMGVGESGER LVKAEDLVKQ ITGQKPVRTI AKRTQPAFGI RKGAPIGCKV
                                REVVLDKVVI NIGVGESGER HKKAYSLLEE LVEQKPAITY AKMTIKNFGI RKGEAIGIKV
                                EQVKINKATV NIGVGAAGEE LARAEKLLTN ITGQKPVRTY SKVTNPEFGI RRGQPIACKV
                                LEPRIDKVTV HIGTGESGQR LVNAETILGE ITSRSPVRSI AKKTLPGFGI KKKEPIGCRV
                                QQVRIAKATV NIGVGEAGER LARAEKLLES ISNQKPVRTT SKVTNPEFGI RKGQPIACKV
                                RRIKIAKVTV NIGLGESGER LEKAYHLLEE LTGAKPVYTR AKKSIKEFGV RKGQLIGVKV
                                QRIFIEKVVV NIGVGTGGER LEKAAELLKE LTGAEPSRRR AKRSIKDFGI RKGEPIGVMV
                                RRPRIAKVTI NIGVGESGER LTKAETMLES LVGQKPIRRK AKKTNRDFGI RRGEPIAVKV
                                RNVRIAKVTV NIGLGESGER LQKAYQLVEE LTGAKPVYTK AKKSIKEFDV RKGAPIGVMV
                                KAPKIEKIIV HMGVGESGEH LVNAEGIMKE ITGQTVVRTY AKKTLPAFGI KKSEPIGCKV
                                RNPKVDKVVV HMGVGESGQH LVDAEGILEA ITGQTVVRSY AKRTLPAFSI KKNEPIGCKV
                                RKPRIAKVTI NIGVGESGER LTKAETMLEQ LVGQKPIRRR AKQTNRDFGI RRGEPIAVKV
                                RRPRIAKLTI NIGVGESGER LTKAEKMLEQ LVGQKPIRRR AKQTNRDFGI RRGEPIAVKV
                                RRVVLDKVTV NIGVGESGER LQKAYQLVQE LTGVKPVYTK GRKSIREFGV RKGAPIGVKA
                                RELMIDKVVI NMGIGESGER LQRASKLLEE LIEQKPAITH AVKTIKNFGI RKGEPIGLKV
                                RKPRIAKVTI NIGVGESGER LTKAEKMLQD LVGQKPIRRR AKQTNRDFGI RRGEPIAVKV
                                RTPKIDKVVV HMGVGESGQT LVNAEQILQT ITGQSGVRTY AKRTQPAFGI RKREPIGCKV
                                KRVYIEKVVV NIGVGTGGER LEKAANLLRE LTGAEPSLRR AKRSIKDFGI RKGEPIGVAV
                                REVIIDKVVI NIGVGESGER QKRALQLLEE LTGKQPTSTY SKKTIRNFGI RKGEAIGAKV
                                RKPRIAKLTI NIGVGESGER LTKAEKMLEQ LVGQKPIRRR AKQTNKDFGI RRGEPIAVKV
                                RRPRIAKVTI NIGVGGSGER LTKAETMLQQ LVGQKPIRRR AKKTNRDFGI RRGEPIAVKV
                                KRIYIEKVVV NIGVGEGGER LEKARALLEE LTGQAPSVRK AKKSIKEWNV RRGEPIAVAV
                                NEVVIAKATI NIGVGEAGEK LSRAMTLIEN MTGQTPVKTY SKVTNPEWGI RKRQPIACKV
                                RRPRIAKLTI NIGVGESGER LTKAEKMLEQ LVGQKPIRRR AKQTNRDFGI RRGEPIAVKV
                                RKPRIAKLTI NIGVGESGER LTKAETMLEQ LVGQKPIRRR AKQTNKDFGI RRGEPIAVKV
                                REILVDKVVV NIGVGESGER HKKALQLLEQ LTGQKPTITY AEKTIKNFNI RKGEAIGAKV
                                RRIFIWSVAV NMGIGQSGER LEKAAKVMSE LTGRTPSYRL AHKSIKDFGI RRGEPIGLLV
                                RRPRIEKVTI NIGVGESGER LTKAEIMLQQ LTGQKPIRRK AKKTNRDFGI RRGEPIAVKV
                                RRPRIEKVTI NIGVGESGER LTKAEIMLQQ LTGQKPIRRK AKKTNRDFGI RRGEPIAVKV
                                QRIFIEKVVV NIGVGTGGEK LEKAASLLKE LTGAEPSKRR AKRTIKDFGI KKGEPIGVAV
                                QRIFIEKVVV NIGVGEGGER LEKARGLLEE LTGQTPSLRR AKRSIKEWNV KRGEPIAVAV
                                REVFVEKVVV HMGVGEAGDK LTRAVDLLKT ITGNTPVRSN AKRTNVSFGI RKGAPISCRV
                                LIPKVDKVVV HMGVGESGQH LVNGEGILEK ITGQKIVETH AKRTLPGFGI KKKEPIGCKV
                                RRPKVAKVTI NIGVGESGER LTKAEKMLED LVGQKPIRRR AKQTNRDFGI RRGEPIAVKV
                                RDPSIDKVVV HMGVGESGQH LVDAEGILST ITGQEVVRCY SRRTMPSFGI KKHEPIGCKV
                                QQVRIAKATV NIGVGEGGER LARAEKLLES ITDQKPVRTI SKVTNPEFGI RRGQPIACKV
                                RKPRIAKVTI NIGVGESGER LTKAETMLEQ LVGQKPIRRH AKQTNKDFGI RRGEPIAVKV
                                LIPRIAKVTI NISVGGATER LDKAARLLEQ LTGQKPSLRR AKKTIKEFGI SKKQLIAAVV
                                RRPRIEKVTI NIGVGESGER LTKAEIMLER LTGQKPIRRK AKKTNRDFGI RRGEPIAVKV
                                RKPRIEKVTI NIGVGESGER LTKAEKMLET FVGQKPIRRK AKKTNRDFGI RRGEPIALKV
                                RQIKITKVTV NIGLGESGER LQKAFQLLEE LTGSKPVYTK ARKSIKEFDV RKGAPIGVMV
                                RKIAIDKVVI NIGVGAAGER LTKATKVIEL LTGHKPVITS AKKTIRDFNI RKGLNIGAKV
                                KKPRIQKVTV NFGVGEAGDR LTIGAKVIEE LTGQSPVRTL AKQTNPAFGI RKKLPIGLKV
                                RRVFIGKVVV NIGVGEGGER LMKAAKLLEE LTGQKPSLRP AKKTVREFGV KKGENIGVMV
                                KKPRIQKITV NFGVGEAGDR LTIGAKVIEE LTGQSPVRTL AKQTNPAYGI RKKLPIGLKV
                                RVPRIEKVVV NIGVGEAGER LNKAQKVLSM VTEQTPVITT AKVTNRDLGV RYGMPIGCKV
                                RRPRIQKVTI NIGVGESGER LTKAEIMLQQ LTGQKPIRRK AKKTNRDFGI RRGEPIAVKV
                                RRPRIQKVTI NIGVGESGER LTKAEIMLQR LTGQKPIRRK AKKTNRDFGI RRGEPIAVKV
                                KKISLEKVVL NMGVGKSGDV IEIASRALEQ ISGKKPSARN AKETQRDWGV RKGEPIGVAV
                                RRPRVAKVTI NIGVGESGER LTKAERMLEQ LVGQKPIRRK AKKTNRDFGI RRGEPIAVKV
                                KKPRIQKVTV NFGVGEAGDR LTIGAKVIEE LTGQSPVRTL AKQTNPAFGI RKKLPIGLKV
                                KKPRIQKVTV NFGVGEAGDR LTIGAKVIEE LTGQSPVRTL AKQTNPAFGI RKKLPIGLKV
                                QTPFVAKVVV HMGVGEAGER LVNAENIMAD LTGAKPIRSY ARNTLPAFGI RKGQPIGCKA
                                REIILDKVVI NIGVGESGER HKKAMILLEQ LTGQKPVPTY ATQTIRNFGI RRGEAIGVKV
                                LKPRIEKVVV NFGVGESGDR LTKGAQVIEE LTGQKPIRTR AKQTNPSFGI RKKLPIGLKV
                                LKPRIEKVVV NFGVGEAGDR LTKGAKVMEE ITGQKPIRTL AKQTNPAFGI RKKLPIGLKV
                                EEVRIFKVTL NIGVGEGGEK LARAERLLEE MSGQKPVRTH SKVTNPEFGI RKKQPIACKV
                                EEVRIFKVTL NIGVGEGGER LARAERLLEE MTGQKPVRTH SKVTNPEFGI RKKQPIACKV
                                KKPRIQKVTV NFGVGEAGDR LTIGAKVIEE LTGQSPVRTL AKQTNPAFGI RKKLPIGLKV
                                LKPRIEKVVV NFGVGESGDR LTKGAQVIEE LTGQKPIRTR AKQTNPSFGI RKKLPIGLKV
                                RRPRIVKVTV NISIGQSGER LQRAAEVLEE LTGQKPVFRK AKRTIRAFGV RKGENIAVMV
                                RKPRVGKVTV NIGVGESGDR LQKAYELLQE LTGQKPVYTR AKQTNPSFGI RRGQPIGVKV
                                LEPRIGKVVV HIGVGESGQR LVNAETILSE ITGQTPIRSR AKKTLPAFGI KKREPIGTRV
                                EEVRIFKVTL NIGVGEGGER LARAERLLEE MTGQKPVRTH SKVTNPEFGI RKKQPIACKV
                                LKPRIVKVTV NIGVGESGER LQKAIKVLEM LTGQKPAVRK AKKTIRDFGI RKGEPIAAMV
                                KKPRIQKVTV NFGVGEAGDR LTIGAKVIET LTGQAPVRTL AKQTNPAFGI RKKLPIGLKV
                                LKPRIGKVVV NFGVGESGDR LTKGAQVIEE LTGQKPIRTR AKQTNPSFGI RKKLPIGLKV
                                NEVIISKATV SIGVGEAGEQ LSRALNLVEE MFGQKPVRTF SKTTNPEFGI RKRQPIGCKV
                                KKPRIQKVTV NFGVGEAGDR LTIGAKVIED LTGQAPVRTL AKQTNPAFGI RKKLPIGLKV
                                LIPRVMAVTL NIAVGRSGEV LTRAGKVLEE LTGQKPVERR AKRTIREFGI RKKEPIAVSV
                                YKPRLAKVTV NISVGAATER LSKAMQVLEE LTGQKPVPRR AKRTIKDFGI RKGENIAAKV
                                YKPRLAKVTV NISVGAATER LSKAIQVLEE LTGQKPVPRR AKRTIKDFGI RKGENIAAKV
                                RKPKIEKVTI NMGVGESGDR LLTGAKVIEE ITGQKPVRTL AKQTNPAFGI RKKLPIGLKV
                                QEIIIDKVVV NIGVGQAGDR LTKAAKVLEM LTGHKPTQTL AKKSVRDFNI RKRLPIGVKV
                                REIVIDKVVV NIGVGAAGER LNRAAKVLEL LTHHKPAFTS AKRTVRDFNI RKGLNIGVKV
                                LKPRIEKVVV NFGVGESGDR LTKGAQVMEE LTGQKPIRTR AKQTNPSFGI RKKLPIGLKV
                                QKPFIAKATI NIGVGEGGEK LTRAEKLIET LVDQKPVRTY SKVTNPEFGI RKKQPIACKV
                                RDIVIDKVVI NMGVGEAGEK LRRAEKVIDL LTHRKPVQTT SKKTIRDFNI RKGLPIGLKV
                                RDIVIDKVVI NMGVGEAGEK LRRAQKVIDL LTHRKPVQAE AKKTIRDFNI RKGLPIGLKV
                                SKPRIEKVTV NMGVGESGDK LLTAEKVVSE ITGQKPVRTL AKQTNPAFNI RKKLPIGLKI
                                RKPRIAKVTV NIALGSSGEK LVKVQGLLEQ LTGQKPTLRK AKKTIRAFGI HRGENIAVAV
                                LKPRLAKVTV NIALGESGER LEKAYNLLEE LTGQRPVKRK AKKTIRQFGI RRGENIAVMV
                                RALRIEKVTV NIGVGEAGEK LVKAMKVLEM VTGQKPVQTI SKTVNRDLGI RVGMPLGCKV
                                LRPKIGKVVV NFGIGESGDR LTKGEKVIEE LTGQKPIRTR AKQTNPSFGI RKKLPIGLKV
                                LKPFIAKVTV NIGVGAESDR LPKAMKVLEE LTGAKPVPRK AKKTIKDFGI KKGDNIAVVV
                                RDIHIEKVTV NIGVGEAGER LAKAQKVLEM VTGQKSVQTI SKAVNRDLGI RVGMPLGCKV
                                LKPRISKVTV NIGVGAETDR LPKALKVLEE LTGAKPVPRR AKKTIKDFNI RKGENIAAIV
                                LKPYIAKVTV NIGVGADSER LPKAMKVLEE LTGQQPAPRR AKKTIKDFGI KKGDKIAAVV
                                RKIRIEKVTL NIGVGESGEK LDKAYELLKR LTGQKPVKTK AKVRVEQWHI RPGLPIGVKV
                                RKIRIEKATL NISVGESGER LLKAEKLLEK LTGQKPARTY AKVTNPDFGI RKGQPIGCKV

                                TLRGQKAQEF LLNRSQFDSF GNVSFGIEEH TDFPGMRYDP NIGVFGMDVT VVLKRPGERI
                                ---------- --MKRTFQ-- ---------- ---PNNRKRS KV--HGFRSR MSS-KNGRLL
                                TLRGQKAQEF LLSRSQFDSL GNVSFGIEEH TDFPGMRYDP NIGVFGMDVT VVLKRPGERI
                                TLRGQKAQEF LLNRSQFDSL GNVSFGIEEH TDFPGMRYDP NIGVFGMDVT VVLKRPGERI
                                TLRGQKAQEF LLNRSQFDSL GNVSFGIEEH TDFPGMRYDP NIGVFGMDVT VVLKRPGERI
                                TLRGEDAAEF LLAENQFDDT GNFSFGIEEH TEFPSQEYDP NVGIYGMDVT VNLVRPGYRI
                                TLRGQKAQEF LLNRSQFDSL GNVSFGIEEH TDFPGMRYDP NIGVFGMDVT VVLKRPGERI
                                TLRGQRAQQF LLVRSQFDSL GNVSFGIEEH TDFPGMKYDP NIGVFGMDVT VVIKRPGERI
                                TLRGEDAHAF LLSETQFDDT GNFSFGIEEH TEFPSQEYDP NVGIYGLDVT VNLVRPGYRI
                                TLRDDDAYDF LISAKQFDDT GNFSFGVEEH TEFPSQEYDP NVGIYGLDVT VNMVRPGYRV
                                TLRDDDAYEF LLSPAQFDDT GNFSFGVEEH TDFPSQEYDP NVGIFGLDVT VNLVRPGYRI
                                TLRGQRAQQF LLVRSQFDSL GNVSFGIEEH TDFPGMKYDP NIGVFGMDVT VVIKRPGERI
                                TLRDDDAYEF LLSAAQFDDT GNFSFGVEEH TDFPSQEYDP SIGIYGLDVT VNLVRPGYRI
                                TLRGQRAQQF LLVRSQFDSL GNVSFGIEEH TDFPGMRYDP NIGVFGMDVT VVIKRPGERI
                                TLRGQRAQQF LLVRSQFDSL GNVSFGIEEH TDFPGMRYDP NIGVFGMDVT VVIKRPGERI
                                TLRGQRAQQF LLVRSQFDSL GNVSFGIEEH TDFPGMRYDP NIGVFGMDVT VVIKRPGERI
                                TLRGQRAQQF LLGRSQFDSL GNVSFGIEEH TDFPGMKYDP NIGVFGMDVT VVIKRPGERI
                                TLRGEDAHEF LLSASQFDDT GNFSFGIEEH TDFPSQEYDP NVGIFGLDVT VNLVRPGYRV
                                TLRGPKAQEF LLSKTQFDSL GNVSFGIEEH TDFPGMRYDP NIGVFGMDVT VVLKRPGERI
                                TLRGQRAQEF LLSRAQFDSL GNVSFGIEEH TDFPGMRYDP NIGVFGMDVT VVLKRPGERI
                                TLRGQRAQEF LLSRAQFDSL GNVSFGIEEH TDFPGMRYDP NIGVFGMDVT VVLKRPGERI
                                TLRGTDAYDF LLSATQFDNT GNFSFGVEEH TEFPSQEYDP NVGIYGMDVT VNLVRPGYRV
                                TLRGQRAQQF LLGRSQFDSL GNVSFGIEEH TDFPGMKYDP NIGVFGMDVT VVIKRPGERI
                                TLRGQRAQEF LLSRAQFDSL GNVSFGIEEH TDFPGMRYDP NIGVFGMDVT VVLKRPGERI
                                TLRDQNAQGF LLNRYQFDSL GNVSFGIEEH TDFPGMRYDP NIGVFGMDVT VVLKRPGERI
                                TLRGQRAQEF LLSRAQFDSL GNVSFGIEEH TDFPGMRYDP NIGVFGMDVT VVLKRPGERI
                                TLRGQRAQEF LLSRAQFDSL GNVSFGIEEH TDFPGMRYDP NIGVFGMDVT VVLKRPGERI
                                TLRGQRAQEF LLSRAQFDSL GNVSFGIEEH TDFPGMRYDP NIGVFGMDVT VVLKRPGERI
                                TLRDEMAEEF LLATSQFDDT GNFSFGVEEH TEFPSQEYDP SIGIYGLDVT VNLVRPGYRV
                                TLRGEAAEKF LINSRAFDKQ GNFSFGIEEH TDYPGQSYDP KVGIFGLDVT VVLKRNGVRI
                                TLRGPKAQEF LLSKTQFDSL GNVSFGIEEH TDFPGMRYDP NIGVFGMDVT VVLKRPGERI
                                TLRGQTAQKF LLNKSQFDSL GNVSFGIEEH TDFPGMRYDP NIGVFGMDVT VVLKRPGERI
                                TLRGQRAQEF LLSRAQFDSL GNVSFGIEEH TDFPGMRYDP NIGVFGMDVT VVLKRPGERI
                                TLRGDDAHEF LLSARQFDET GNFSFGVAEH TDFPSQEYDP NIGIYGLDVT VNLVRPGYRV
                                TLRDEMAEEF LLATSQFDDT GNFSFGVEEH TEFPSQEYDP SIGIYGLDVT VNLVRPGYRV
                                TLRADDAQEF LLSVSQFDDT GNFSFGVAEH TDFPSQEYDP QIGIYGLDVT VNLVRPGYRV
                                TLRGDAADNF LIDASRFDDN GNFAFGIEEH TDFPGMEYDP EIGIYGMDVI VSVERPGYRI
                                TLRGAKAEKF LLNVKSFDKN GNFAFGIEEH TDFPGLEYDP EIGIYGMDVI VSIERPGYRI
                                TLRDEMAEEF LLATSQFDDT GNFSFGVEEH TEFPSQEYDP SIGIYGLDVT VNLVRPGYRV
                                TLRGEDAHEF LVSKQQFDDT GNVSFGIAEH TEFPSQEYDP SIGIFGLDVT VNLVRPGYRV
                                TLRGESAVEF LLSASSFDET GNFGFGVEEH TEFPSQEYDP QIGIYGLDVT VNIVRPGYRV
                                TLRGAQAEEF LLKKSSFDDY GNVSFGIAEH VILPGARYDP EIGIFGMDIA ITLERAGYRI
                                TLRAETAAQF LISGNQFDQT GNVSFGIEEH TEFPDQEYDP NIGIFGLDVT VNLVRPGYRV
                                TLRDEAAEEF ILDAAQFDET GNFSFGVEEH TDFPSQEYDP TIGIYGLDVT VNLTRPGYRV
                                TLRGEDANDF LLAKRQFDDT GNVSFGIDEH TEFPSQEYDP NIGIYGLDVT VNLVRPGYRV
                                TLRGKAAEDF LLRMSQFDQQ GNFSFGIEEH TDFPGMRYDP EIGIFGMDVS VALKRAGYRI
                                TLRGDTAVEF LLSVSSFDET GNFGFGVEEH TEFPSQEYDP QIGIYGLDVT VNLVRPGYRV
                                TLRSERAETF LLRSSQFDKN GNVAFGIEEH TDFPGMRYDP NIGIFGMDIN VVVKRPGYRI
                                TLRRDQAVNF LVKRTSFDDR GNVCFGIKEH ILLPGVKYDP AVGIWGMDVC VKLAKPGLRV
                                TLRGDKAVEF LISAKQFDET GNFSFGVEEH TEFPSQEYDP QIGIYGLDVT VNLVRPGYRV
                                TLRGTQAEGF LLKKSSFDEY GNVSFGIAEH VILPGARYDP EIGIFGMDIA ITLERAGYRI
                                TLRGQPARDF IIFESQFDKS GNFSFGIEEH TDFPGQSYDP QIGIYGMDVN VVLERRGIRI
                                ---------- -MVKRTYQ-- ---------- ---PNKRKHS KV--HGFRKR MST-KNGRKL
                                TLRGTQAEGF LLKKSSFDEY GNVSFGIAEH VILPGARYDP EIGIFGMDIA ITLERAGYRI
                                TLRGTQAEGF LLKKSSFDEY GNVSFGIAEH VILPGARYDP EIGIFGMDIA ITLERAGYRI
                                TLRGKKAEEF LIKASSFDEY GNVSFGIAEH VLIPGTRYDP EIGIFGMDVA ITLVRPGFRV
                                YLRGKTAEDF VIFESQFDRS GNLSYGVEEH TDFPGQSYDP MIGIYGMDVN VILEKKGIRI
                                TLRDDDAAEF LLSANQFDDT GNFSFGVEEH TDFPSQEYDP SIGIYGLDVT VNLVRPGYRV
                                TLRGTQAEGF LLKKSSFDEY GNVSFGIAEH VILPGARYDP EIGIFGMDIA ITLERAGYRI
                                TLRGADAKSF LISERQFDET GNFSFGVEEH TTFPSQEYDP QIGIYGLDVT VNLTRPGYRV
                                TLRGTQAEGF LLKKSSFDEY GNVSFGIAEH VILPGARYDP EIGIFGMDIA ITLERAGYRI
                                TLRDEAAEAF LLDAAQFDET GNFSFGVEEH TDFPSQEYDP TIGIYGLDVT VNLTRPGYRV
                                TLRGAQAEEF LLKKSSFDDY GNVSFGIAEH VILPGARYDP EIGIFGMDIA ITLERAGYRI
                                TLRGDAARTF LIDASQFDKN GNFSFGIEEH TDYPGMSYDP KIGIYGMDIN VVLERPGIRI
                                TLRGTQAEGF LLKKSSFDEY GNVSFGIAEH VILPGARYDP EIGIFGMDIA ITLERAGYRI
                                TLRGEDAAAF LLREAQFDET GNFSFGVEEH TDFPSQEYDP DIGIYGLDVT VNLVRPGYRV
                                TLRGEDAHAF LISKSQFDDT GNLSFGVEDH TDFPSQEYDP NIGIYGLDVT TTIVRPGYRV
                                TLRRDQAVNF LVKKTSFDDR GNVCFGIKEH ILLPGVKYDP AVGIWGMDVC VKLAKPGLRV
                                TLRGEDAEEF LIDRKQFDET GNFSFGVEEH TEFPSQEYDP QIGIYGLDVT VNLVRPGYRV
                                TLRGQKAQEF LLVRSQFDSL GNVSFGIEEH TDFPGMKYDP NIGVFGMDVT VVIKRPGERI
                                TLRGQKAQEF LLVRSQFDSL GNVSFGIEEH TDFPGMKYDP NIGVFGMDVT VVIKRPGERI
                                TLRGTQAEGF LLKKSSFDEY GNVSFGIAEH VILPGARYDP EIGIFGMDIA ITLERAGYRI
                                TLRGEKALKF LLSRKSIG-E GYFAFGIAEH IDLPGVDYDP DVGIFGMDVC VSLKRRGYRV
                                TLRGKPAEDF IIFESQFDKS GNFSFGIEEH TDFPGMSYDP QIGIFGMDIN VVLERNGIRI
                                TLRGEKALEF LLSSRQIG-E GEFSFGIQEH IDIPGVEYDP DMGIFGLQVC CVLKRRGYRV
                                TLRNEKASKA VIKSTQFDAQ GNVAFGIHEH IDIPGMRYDP DIGIFGMNVA ITFEKPGYRI
                                TLRRNKAVWF LLRESSFDDW GNVAFGIREH IMIPGTKYDP AVGVWGLNVA TVLARPGLRV
                                TLRGEAAEGF LLNESQFDIF GNVSFGVEEH TDYPGMRYDP NIGIFGMDIT VVVNRPGYRV
                                TLRGARAEKF LLSVKSFDGN GNFAFGIEEH TDFPGMEYDP EVGIFGMDVI VSLERPGYRI
                                TLRRENAEKF ILAPSQFDRT GNVSFGIEEH TDFPGMSYDP TIGIYGMDVN VVLEYKGARI
                                TLRGEKALKF LLSRKSIG-E GYFAFGIAEH IDLPGVDYDP DVGIFGMDVC VSLKRRGYRV
                                TLRKDKAVST VIKASQFDRQ GNVSFGIHEH IDIPGMRYDP DIGIFGMDVA ITFEKPGYRI
                                TLRGRDAEEF LLRRSSFDDT GNFSFGVEEH TDFPGMKYEP DIGIFGMDVS VALKRPGYRV
                                TLRGAQADET VIKPRQFDSQ GNLSFGIREH IDIPGMRYDP DIGIFGMNVN ITFEKPGYRI
                                TLRGQKGIEF LLKAESFDDY GNVSFGIAEH VIIPGTKYDP EVGVFGMDIA ITLERPGYRV
                                TLRRDQAVNF LVKRTSFDDR GNVCFGIKEH ILLPGVKYDP AVGIWGMDVC VKLAKPGLRV
                                TLRGQKAYDM LLKESSFDEH GNVCFGIDEH INIPGVEYDP EIGIFGMDVC VTLERPGYRI
                                TLRDEKAEEF LIKASSFDKH GNVSFGIAEH VVIPGTRYDP EVGIFGLDVA ITFERPGFRV
                                TLRGIDAEKF LLSSSQFDKN GNVAFGIEEH TDFPGMRYDP NIGVFGMDIN VVVNRPGYRI
                                TLRGDAAEDF LLRASQFDTY GNVSFGVEEH TDYPGMKYDP NIGIFGMDIN VVVNRPGYRI
                                TLRGEKAYQM LLKASNFDEH GNFCFGIQEH INIPGVEYDP EIGIFGMDVC VTLERPGFRV
                                TLRGKKAYEM LLSVGNFDEH GNFCFGIQEH INIPGVEYDP EIGIFGMDVC VTLERPGFRV
                                TLRRQAAVEF LLKQSSFDNY GNVSFGIAEH VLIPGTRYDP EIGIFGMDVA ITLVRPGYRT
                                TLRGEKAEEF LLKRKQVN-A GEFSFGIHEH IDLPGVDYDP DVGIFGMDVC VSLRRRGYRV
                                TLRGKKAYEM LLHVGNFDEH GNFCFGIQEH INIPGVEYDP EIGIFGMDVC VTLERPGFRV
                                TLRGKRAQEF LLDESQFDES GNVAFGIDEH TDFPGMKYDP NIGIFGMDIM VVVTRPGYRI
                                TLRRDKAVEF LIKRSSFDER GNVCFGIKEH IMLPGVKYDP AVGIWGMDVC VRLAKPGLRV
                                TLRGEDALEF LLSRRQIS-D GNFSFGIQEH IDLPGVDYDP DMGIYGMDVV VSLKRRGYRV
                                TLRGKKAYEM LLSVGNFDEH GNFCFGIQEH INIPGVEYDP EIGIFGMDVC VTLERPGFRV
                                TLRGKKAYEM LLKASSFDEH GNVCFGIDEH INIPGVEYDP EIGIFGMDVC VTLERPGFRV
                                TLRRDKAVKF LVKASSFDDR GNVCFGIKEH IMLPGVKYDP AVGVWGMDVC VRLAKPGLRV
                                TLRGEKAEDA ILRPSQFDAQ GNVSFGIREH IDIPGMRYDP DIGIFGMNLS ITFEKPGYRI
                                TLRGKKAYEM LLSVGNFDEH GNFCFGIQEH INIPGVEYDP EIGIFGMDVC VTLERPGFRV
                                TLRGKKAEEM LLKASNFDEH GNFCFGIQEH INIPGVEYDP EIGIFGMDVC VTLDRPGYRV
                                TLRGEKAIKF LLSRRQVG-S GEFSFGIAEH IDLPGVTYDP DMGIFGMDVC VVLKRRGYRV
                                TLRRNEAVWF LLREESFN-A GNVSFGIREH ILVPGSRYDP ALGIFGFDVA VTLARPGFRV
                                TLRGPKAYEL LLKASSFDEH GNVCFGIEEH INIPGVEYDP EIGIFGMDVC VTLERPGFRV
                                TLRGPKAYEL LLKASSFDEH GNVCFGIEEH INIPGVEYDP EIGIFGMDVC VTLERPGFRV
                                TLRRDKAVEF LIKRSSFDNR GNVCFGIKEH ILLPGVKYDP AVGIWGMDVC VKLAKPGLRV
                                TLRRDKAVQF LVKSSSFDER GNVCFGIKEH ILIPGVKYDP AVGVWGMDVC VKLAKPGLRV
                                TLRGRKAAEF LIARNQFDRW GNFSFGIEEH TDFPGMSYDP QIGIYGMDIN VVLARRGIRV
                                TLRGERAENF LLDSAQFDNN GNVAFGIEEH TDFPGMRYDP NIGIFGMDVI VVLKRPGYRI
                                TLRGEKAREM LVKASNFDNH GNLCFGVNEH INIPGVEYDP EIGIFGMDVC VTLERPGFRV
                                TLRGKNAEDF LLSASQFDND GNVAFGIEEH TDFPGMRYDP NIGIFGMDIN VIVNRPGYRV
                                TLRGEKAEET VIKPTQFDSQ GNLSFGIKEH IDIPGMRYDP DIGIFGMNVN ITFEKPGYRI
                                TLRGKKAEEM LLKASNFDEH GNFCFGIDEH INIPGVEYDP EIGIFGMDVC VTLERPGFRV
                                TLRGAKAHEF LLRYRNFDAT GNISFGIKEH LLLPGVRYDP DIGIFGMDIS VTIERCGYRV
                                TLRGKKAYEM LLKASSFDEH GNVCFGIDEH INIPGVEYDP EIGIFGMDVC VTLERPGFRV
                                TLRGKKASDL LIKISSFDEH GNVCFGIDEH INIPGVEYDP EIGIFGMDVC VTLERPGHRI
                                TLRGKKAEEF LIKSSSFDKH GNVSFGISEH VVIPGTRYDP EIGIFGLDVC ITFERPGFRV
                                TLRKDDAYKF LIPVYSFDKQ GNAYFGITDY TDFKGMKYDP DIGIFGMDIA IILKRAGGYL
                                TLRGKNAEEF LLYASSFDQV GNFSFGVPEH IDFPGQKYDP SIGIYGMDVC VTFEKSGYRV
                                TLRGEKAINF LIHEKSIDRH GNVAFGVKEH ILIPGVKYDP EVGIFGFDVI IAMERPGYRV
                                TLRGKNAEEF LLYASSFDQV GNFSFGVPEH IDFPGQKYDP SVGIYGMDVC VTFDKAGYRV
                                TLRGEAASEF LVAVYSFDKE GNMSFGISDY TDFEGMKYDP EIGIFGMDVS VVFMKPG-YV
                                TLRGPKAYEM LLKASSFDEH GNVCFGIEEH INIPGVEYDP EIGIFGMDVC VTLERPGFRV
                                TLRGPKAYEM LLKASSFDEH GNVCFGIEEH INIPGVEYDP EIGIFGMDVC VTLERPGFRV
                                TIRGDDAKAL LVNGRAFDNF GNYSFGIREH IDIPGVKYEP SIGILGLGIS VTLTRPGYGI
                                TLRGPKAYEM LLKASSFDEH GNVCFGIEEH INIPGVEYDP EIGIFGMDVC VTLERPGFRV
                                TLRGKKAEEF LLFASSFDQV GNFSFGVPEH IDFPGQKYDP SVGIYGMDIC VTFEKSGYRV
                                TLRGKNAEEF LLYASSFDQV GNFSFGVPEH IDFPGQKYDP SIGIYGMDIC VTFEKSGYRV
                                TLRGKKAMDF LLHTRQFDAT GNFGFGIEEH TDFPGQAYDP KIGIYGMDII AVIEKKGTRT
                                TLRGEKAMDF LLSRRSIN-A GNFSFGIQEH IDLPGVDYDP DIGIFGMDVC VVLKRRGYRV
                                TLRGKKAEEF LLYDYSFDDY GNFSFGIHEH IDFPGQKYDP MIGIFGMDVC VTLERPGFRV
                                TLRGKKAEEF LLYESSFDEY GNFSFGIHEH IDFPGQKYDP MIGIYGMDVC VTLERPGYRV
                                TLRGERAEKV LLKASQFDEY GNVSMGIDEH IDIPGMKYDP EIGIFGMNLS VTFEKPGHRI
                                TLRGERAEKV LLKASQFDEY GNVSMGIEEH IDIPGMKYDP EIGIFGMNLS VTFEKPGHRI
                                TLRGKKAEEF LLFASSFDQV GNFSFGVPEH IDFPGQKYDP SVGIYGMDIC VTFEKSGYRV
                                TLRGKKAEEF LLYDYSFDDY GNFSFGIHEH IDFPGQKYDP MIGIFGMDVC VTLERPGFRV
                                TLRGEKALNF LIKTSSIDEH GNVSFGIEEH ILIPGVKYDP RVGILGMDVA ITIQRPGHRV
                                DLRREQAIEF LLHESQFDEF GNVCFGLEEH IALEGVEYDP EIGIFGMDIA VTLERPGFRV
                                TLRGRAAEEF LIKKSQFDEN GNFAFGIEEH TDFPGMKYDP EIGIFGMDVA VSLMRAGYRV
                                TLRGERAEKV LLKASQFDEY GNVSMGIEEH IDIPGMKYDP EIGIFGMNLS VTFEKPGHRI
                                TLRGEKAIEF LLRESQFDEF GNVSFGIKEH ILIPGVRYDP EIGVFGMDIA ITIERPGYRV
                                TLRGKNAEEF LLYASSFDKV GNFSFGVPEH IDFPGQKYDP TVGIYGMDIC VTFEKPGYRV
                                TLRGKKAEDF LLYDYSFDDY GNFSFGIHEH IDFPGQKYDP MIGIFGMDVC VTLERPGFRV
                                TLRGEKADHA IIKSSQFDSQ GNLSFGIAEH IDIPGVKYNP DIGIFGMNVS VTFEKPGYRI
                                TLRGIKAEEF LLYDRSFDKV GNFSFGVPEH IDFPGQKYDP SVGIYGMDVC VTFEKPGYRV
                                TVRGKKAVEL LVKASSFDEL GNFAFGIKEH IDIPGVKYKA EIGIFGMDVI VSIGRAGYRI
                                TLRREKAVAF LIKASSFDDN GNVSFGIKEH IMIPGVKYDP EIGVFGMDVA ITIERPGYRV
                                TLRGEKAVAF LIKASSFDDN GNVSFGIKEH IMIPGVKYDP EIGVFGMDVA IIIERPGYRV
                                TLRGKKAEEF LLYSYSFDKR GNFSFGIPEH IDFPGQKYEP DVGIYGMDVC VTFEKPGYRV
                                TLRKDDAVNF LIPDYSFDKH GNAYFGISDY TDFKGMKYDP DIGIFGMDVA IVLKRRGGYI
                                TLRKDDALSF LIPVYSFDKN GNAYFGISDY TDFKGMKYDP DIGIFGMDIA IVFRRRGGYI
                                TLRGKRAEEF LLYDYSFDDY GNFSFGIHEH IDFPGQKYDP MIGVYGMDVC VTLERPGFRV
                                TLRGEKADKI IIKASQFDKE GNVSFGIREH IDIPGVKYDP DIGIFGMDVS VTFQKPGHRI
                                TLRGKEAEDF LVPNYSFDSQ GNLSFGISDY TEFEGMKYDP DIGIFGMDIN VVFKRRGGHV
                                TLRGKEAEDF LVPNYSFDSN GNLNFGISDY TEFEGMKYDP EIGIFGMDIS VVFRRRGGYI
                                TLRGKKAEEF LLFTYSFDKR GNFSFGIPEH IDFPNQKYDP SVGIYGMDIC VTFEKPGYSV
                                TLRGQKAMDF LIKASSVDKF GNVCFGIPEY ILLPGAKYDP EIGIVGMDVC LTIERPGFRV
                                TLRGQRAVEF LIKASSFDEF GNVGFGIREH IQIPGTRYDP RVGIFGMDVI LTIERPGYRV
                                TLRGEIAEDF LVYSYSFDKE GNMSFGISDY TDFDGMKYDP EIGIFGMDVN VVVRRTGGTV
                                TLRGKKAEEF LLYDFSFDEY GNFSFGIHEH IDFPGQKYDP MIGVYGMDVC VTLERPGFRV
                                TLRRGKAIEF LVRESSFDDY GNVSIGVKEH IHMPGVRYDP EIGVFGMDVA ITIERPGYRV
                                TLRGDAANNF LIYEYSFDKE GNMSFGISDY TDFEGMKYDP EIGIFGMDVN VVLRRTG-NI
                                TLRGARAREF LLKASYFDDY GNVSVGIKEH IHMPGVRYDP EIGVFGMDVA ITIERPGYRI
                                TLRGEKAHEF LVKASSFDDY GNVSIGIKEH IHMPGVRYDP EIGVFGMDVA ITIERPGYRV
                                TLRGEKAYKI LIKASSFTDR G-FGFGIPEY IMIPGMKYDP ELGLIGLEAY VTLERPGYRV
                                TLRGKKAEKI ILKKSQFDDL GNVSMGIEEY IDLPGMKYDP DIGIFGMDLA ITFERPGYRI

                                CKRKIPAGHR VTVDDAIAFL NESYGVMVLL DPLANALSTI KNAEAIGKSS CVVRPASKNI
                                ARRKVLSA-- ---------- ---------- ---------- ---------- ----------
                                CKRKVPTGHR VTVDDAITFF NESYGVMVLL DPLANALSTI KNAEAIGKSS CIVRPASKNI
                                CKRKIPVDHR VTVDDAIAFL NESYGVMVLL DPLANALSTI KNAEAIGKSS CIVRPASKNI
                                CKRKIPVDHR VTVDDAIAFL NESYGVMVLL DPLANALSTI KNAEAIGKSS CIVRPASKNI
                                AKRSIPSKHR LTPEDAIQFL EANFDVMTGN DPLSNALSGI DNAESVGKLS HEVTPASNEI
                                CKRKIPVDHR VTVDDAIAFL NESYGVMVLL DPLANALSTI KNAEAIGKSS CIVRPASKNI
                                CKRKIPTNHR VTLEDSIAFL NDSYGVMVLL DPLANALSTI KNAEAIGKSS CIIRPASKNI
                                AKRSIPSNHR LTPEDAIAYL ESTFDVMTGN DPLSNALSGI DNAESVGKLS HEVTPASNEI
                                SKRSIPSRHR LTPEDAIAFL EANFDVMTGN DPLSNALSGL DNAESVGHLT HEVTPASNEI
                                AKRSIPSKHR LTPEDALAFI RANFDVMTGN DPLSNALSGL DNAESVGHLT HEVTPASNEI
                                CKRKIPTNHR VTLEDSIAFL NDSYGVMVLL DPLANALSTI KNAEAIGKSS CIIRPASKNI
                                AKRSIPSKHR LTPEDAIGFL EANFDVMTGN DPLSNALSGL DNAESVGHLT HEVTPASNEI
                                CKRKIPTNHR VTVEDAVAFL NESYGVMVLL DPLANALSTI KNAEAIGKST CIIRPASKNI
                                CKRKIPANHR VTVEDAIAFL NDSYGVMVLL DPLANALSTI KNAEVIGKSS CIIRPASKNI
                                CKRKIPANHR VTVEDAIAFL NDSYGVMVLL DPLANALSTI KNAEVIGKSS CIIRPASKNI
                                CKRKIPTNHK VTVEDAIAFL NDSYGVMVLL DPLANALSTI KNAEAIGKSS CIIRPASKNI
                                SKRPIPSKHR LNPEDAVAFL ESTFDVMTGN DPLSNALSGI DNAESVGHLT HEVTPASNEI
                                CKRKIPTGHR VTVDDAIAFL NESYGVMVLL DPLANALSTI KNAEAIGKSS CIVRPASKNI
                                CKRKIPTDHR VTVDDAIAFL NESYGVMVLL DPLANALSTI KNAEAIGKSS CIVRPASKNI
                                CKRKIPTDHR VTVDDAIAFL NESYGVMVLL DPLANALSTI KNAEAIGKSS CIVRPASKNI
                                AKRSIPSGHR LTPEDAITFL EANFDVMTGN DPLSNALSGL DNAESVGHLT HEVTPASNEI
                                CKRKIPTNHK VTVEDAIAFL NDSYGVMVLL DPLANALSTI KNAEAIGKSS CIIRPASKNI
                                CKRKIPTDHR VTVDDAIAFL NESYGVMVLL DPLANALSTI KNAEAIGKSS CIVRPASKNI
                                NKRKIPTSHR VTVDDAIVFL NESYGVMVLL DPLANALTTI KNAEAVGKSS CVVRPASKTI
                                CKRKIPTDHR VTVDDAIAFL NESYGVMVLL DPLANALSTI KNAEAIGKSS CIVRPASKNI
                                CKRKIPTDHR VTVDDAIAFL NESYGVMVLL DPLANALSTI KNAEAIGKSS CIVRPASKNI
                                CKRKIPTDHR VTVDDAIAFL NESYGVMVLL DPLANALSTI KNAEAIGKSS CIVRPASKNI
                                AKRSIPTKHR LNPADAVAFI ESTYDVMTGN DPFANALSAL NNAESVGHLE QTVSPASNEI
                                ARRKLPLKQL VTVEDAKLFL KDRYNVMARL NTVADAMSTL KNASDTGRAE CIVQPAGRLI
                                CKRKIPTGHR VTVDDAIAFL NESYGVMVLL DPLANALSTI KNAEAIGKSS CIVRPASKNI
                                CKRKIPTGHR VTVDDAITFL NESYGVMVLL DPLANALSTI KNAEVIGKSS CIVRPASKNI
                                CKRKIPTDHR VTVDDAIAFL NESYGVMVLL DPLANALSTI KNAEAIGKSS CIVRPASKNI
                                AKRSIPSNHR LTPEDSIRFL EAAFDVMTGN DPLSNALSGI DNAESVGHLS HEVRPASNVI
                                AKRSIPTKHR LNPADAVAFI ESTYDVMTGN DPFANALSAL NNAESVGHLE QTVSPASNEI
                                AKRSIPSSHR LDADDAAAYV ESTFDVMTGN DPLANALSAL DNAESVGHLE QTVQPASNEI
                                KRRKIPSGHK LTKDDSIAYV SKNYGVMVLM DPLANALSVI KNAETTGKTD CVIDPASKII
                                KRREIPAGHK LTKDDSIAFL GNKYGVMVML DPLANALSVI KNAESTGKHE VTINPASKII
                                AKRSIPTKHR LNPADAVAFI ESTYDVMTGN DPFANALSAL NNAESVGHLE QTVSPASNEI
                                AKRSIPANHR LDPEDAIAFV ESTYDVMTAD DPLANALSGL DNAESVGHLT HEVSPASEEV
                                KKRQIPSSHR MTVEDAVAFI ESTFDVMADN DPLSSALSGV DNAESVGHLS HEIQPASNMI
                                SRRKIPKRHR VTKEEAMEFL RNNFNVMVFV NPLANALTSI YNNEMRRNKQ AIIMPASKLV
                                KKRQIPSTHR LDAAAAIAYL NEEFDAMTTS DPFSNALSGI DNAEGVGHLT HTIQPASNQI
                                AKRPIPSNHR LDPQDAIAFV ESTFDVMTGN DPLSAALSGL DNAESVGQLT HTVEPASNET
                                AKRQIPSNHR LDPEDAVAYL ESNFDVMTAN DPLSDALSGL DNAESVGHLK HTVEPASNMV
                                ARRKLPSRQR LGQDDTVEFI KKKFGV---- ------MSVI KNAESVGKPE CIIHPASKVI
                                KKRQIPSSHR MTVEDAVAFI ESTFDVMADN DPLSSALSGV DNAESVGHLS HEIQPASNII
                                SKRKVPTSHR ITKDDTVAFF KERYSVMVLL DPLADALSTI KNAEAIGKNS CTIQPASKLI
                                QLRKVGKKQL VTREEAVEFF QKVLGVMVML DILSNALIQI KNAEVMGKKQ VTIWPVNKLT
                                KKRSIPSAHR MSAEDATAFL EANFDVMAGN DPLSNALAGV NNAESVGHLS HEIQPASNVI
                                SRRRIPRRHR VTKEEAMEFL RNNFNVMVFV NPLANALTSI YNNEMRRNKQ AIIMPASKLV
                                TRRKLPAKQR VSKQDAIAFL KEKYQAMTRL NTIADGMCAL KNAGDTGKAV CIIEPASKLL
                                ARRKVLSA-- ---------- ---------- ---------- ---------- ----------
                                SRRRIPRRHR VTKEEAMEFL RNNFNVMVFV NPLANALTSI YNNEMRRNKQ AIIMPASKLV
                                SRRRIPRRHR VTKEEAMEFL RNNFNVMVFV NPLANALTSI YNNEMRRNKQ AIIMPASKLV
                                ARRHIPKRHR VSKEEAMEFL KQNFNVMVNL NPLANALTTI YNNEMRRNKQ AIIMPASKLI
                                ARRKLPSKQR VTREDAVKFM TEKYQVMTRL NPIADAMSAI KNASDTGKTS CIVEPAGKLL
                                SKRQIPSRHR LTPEDAIAYL ESSFDVMTGN NPLSNALSGL DNAEDVGHLS HEVQPASNEI
                                SRRRIPRRHR VTKEEAMEFL RNNFNVMVFV NPLANALTSI YNNEMRRNKQ AIIMPASKLV
                                TKRPIPSRHR LTPSDAVQFI ESEFTVMTGN DPLANALSGV DNAESVGHLS HEIQPASNVI
                                SRRRIPRRHR VTKEEAMEFL RNNFNVMVFV NPLANALTSI YNNEMRRNKQ AIIMPASKLV
                                AKRPIPSNHR LDPADAIAFV ESTFDAMTGN DPLSAALSGL DNAESVGQLT HTVEPASNEI
                                SRRKIPKRHR VTKEEAMEFL RNNFNVMVFV NPLANALTSI YNNEMRRNKQ AIIMPASKLV
                                ARRKLPNKQR VTKDDAIAFV REQLSVMSRQ NTIADAMSAL KNAGDCGKPE CILEPSSKLL
                                SRRRIPRRHR VTKEEAMEFL RNNFNVMVFV NPLANALTSI YNNEMRRNKQ AIIMPASKLV
                                SKRPIPARHR LTAEDAIAFL ESNFDVMADN DPLASALSGL DNAESVGHLE QTIQPASNEI
                                SKRSIPSKHR MTAEDATAFL ETNFDVMTGN DPFTNALAGM DNAESVGHLS YTVEPASNII
                                QLRKVGKRQL VTKEEAIEFF QKVLGVMVML DILSNALIQI KNAEIVGKKQ AVIWPVNKLT
                                HKRSIPSNHR LTAEDAVTFL ESNFDVMADN DPLASALSGL DNAESVGHLE QTIQPASNEI
                                CKRKIPTNHR VTVEDAVAFL SENYGVMVLL DPLANALSVI KNAEDVGKSA CVIRPASKTI
                                CKRKIPTNHR VTVEDAVAFL SENYGVMVLL DPLANALSVI KNAEDVGKSA CVIRPASKTI
                                SRRRIPRRHR VTKEEAMEFL RNNFNVMVFV NPLANALTSI YNNEMRRNKQ AIIMPASKLV
                                ARRKIATSHR VTKEDTIRWL ES-LGVMSV- DTLSNAMIAI KNAEMVGEKK CEIKPASKLI
                                TRRKLPEKQR VKKEDAIAFL KKEYSVMTRL NTIADGMSAL KNAGDTGKSE VTIEPASKLL
                                EERKVGRKHR VTKEDTIEFL KS-LGVMLH- DTLSNAMSAI KNAEMVGKKK VEIKPASKLI
                                KRRKVPVKHQ VTKEETMEFM KNEFQVMTLM DPLADALTNM RNNEMQGNKR CTIKPASKMI
                                MYRDVGREQR VSKAEAMKFF QEVLGVMVML DVLANALTMI KNAEMRGHRE VIIWPSSKLV
                                SKRKIPTSHK ITKEDTISFF KDKYAVMVLL DPLADALSII KNAEAVGKDS CTIRPASKLI
                                KRRDVPASHR LTVDDAISFL KAKYGVMVML DPLANALSVI KNAEATGKHE VTINPASKII
                                ARRKLPADQK VNKEEAIAFM CENYRVMARL NPIADAMSTI KNAGDAGKGE VIVEPASKLL
                                ARRKIATSHR VTKEDTIRWL ES-LGVMSV- DTLSNAMIAI KNAEMVGEKK CEIKPASKLI
                                RRRKVPTKHQ VKKEETMEFM KEKFQVMTLM DPLANALTNM RNNEAQGNKR CKISPASKMI
                                ARRKMASTHR VTREDAVEYV KNKYGVMVLS DPLSDAMSII KNAEDVGKGG CIIQPASKLI
                                KRRHIPQKHQ VTTEETMEYM KENFQIMTLM DPLANALTNM RNNEMQGNNK CTISPASKMI
                                ARRRIPKRHR ISKEEAIKFL TETLGIMTVI NPLANALVTI YNNEVRRNKQ AIIMPSSKLI
                                QLRKVGKKQL VTREEAVEFF QKVLGVMVML DILSNALIQI KNAEVMGKRQ VTIWPVNKLT
                                ARRHIPTRHK LTKEEGMVFM QEEFGVMTLL DPLANALSHI TNSERVGKKE VYIKPASKLI
                                SRRRIPDSVR VRKEEAMKFL TENFGVMTVI NTLSNALSSL YNNEMRRNKQ AIIMPSSKLI
                                SKRRIPSAHR ITKDDTISFF KEIFFVMVLL DPLADALSTI KNAEAIGKQS CTLKPASKLI
                                NKRKIPTSHK ISKEDTISFF KENYGVMVLL DPLADALSTI KNAEAVGKDS CTIRPASKLI
                                AKRKIPTKHK LTKEEGIVFA MEELKAMTLL DPLANALSHI TNSERVGKKE VYIKPASKLI
                                AKRKIPAKHK LTKEEGIVFA IEEFKVMTLL DPLANALSHI TNSERVGKKE VYIKPASKLI
                                MKRSIPRRHR VTKEEAINFM KENFNV---- ---------- ----MRRNKQ ALITPASKLI
                                KRRKIGKNHL ITKEETIEFL KK-LGVMSLS DTLSNTMIAI KNAEKAGYDV CEVRPASKLV
                                AKRKIPTRHK LTKEEGIVFA IEEFKVMTLL DPLANALSHM TNSERVGKKE VYIKPASKLI
                                KDRKIPGSHK IVKEDSIEFF KDKYSVMVLL DPLANALSTI KNAENVGKES CTIQPASKLI
                                QLRKVGKGQL VTREEAVEFF QKVLGVMVML DLLSNALTAI KNAEAMGKRQ VVIWPVNKLI
                                ARRKIGKSHR VTKEDTIEFL KS-LGVMQL- DAVSNAMSAI KNAEVIGKSK VEIRPASKLV
                                AKRKIPTRHK LTKEEGIVFA IEEFKVMTLL DPLANALSHM TNSERVGKKE VYIKPASKLI
                                ARRKIPTRHK LTKEEGMVFM QEEFGVMTLL DPLANALSHI TNSEKVGKKE VYIKPASKLI
                                QLREVGKGQI VTKQEAIEFF QKVLGV--ML DVLSNALITI KNAEAVGKGQ VVIWPVSKLV
                                KRRSIPKRHR ITPEETMKFM EENFNVMTLM DPLADALTNI RNNERQVNDH CTISPASKLI
                                AKRKIPTRHK LTKEEGIVFA IEEFKVMTLL DPLANALSHI TNSERVGKKE VYIKPASKLI
                                AKRKLPTKHK LTKEEGIVFA IEEFKVMTLL DPLANALSHI TNSERVGKEE VYLKPASKLM
                                ARRKVGKNHR ITREETIEFL KT-LGVMSLS DTLSNAMSII KNAESCGKSE CEIRPASKLV
                                QYRDVGKDHR VSREETIRFF QDVLGVMVML DVLSNALMSV KNAESRGDRQ VIIWPSSKLI
                                ARRKIPTRHK LTKEEGMVYM MEEFGVMTLL DPLANALSHI TNSERVGKRE VYIKPASKLI
                                ARRKIPTRHK LTKEEGMVYM MEEFGVMTLL DPLANALSHI TNSERVGKRE VYIKPASKLI
                                QLRKVGKRQL VTREEAIEFF QKVLGVMVML DLLSNALIQI KNAEIMGKKQ VVIWPVNKLI
                                QLRKVGKGQL VTKQEAIEFF QKVLGVMPML DVLSNALITI KNAEMAGRGQ VTVWPASKLV
                                ARRRLPIKQR VTQDDAARYL KEAHRVMARL NTIADGMCAL KNAADGGKSS VIVEPASKLL
                                GKRKVPISHR ITKEDSISFF KDKYGVMVLL DPLANALSTI KNAEDIGKQS CTIKPASKLI
                                AKRHIPTRHK LTKDEGIVFI EEEFGVMTLL DPLANALSHM TNSEKVGKGE VYIKPASKLI
                                KKRKISSSHK ITKDDSISFF KEKYAVMVLL DPLADALSVI KNAESVGKQE CTVKPASKLI
                                KRRHIPHKHQ VTTEETMEYM KEHFQIMTLM DPLANALTNM RNNEMQGNNK CTIAPASKMI
                                AKRKIPNRHK LTKEEGIVFA MEEFNVMTLL DPLANALSHI TNSERVGKKE VYIKPASKLI
                                AKRSIPMRHR VSREESILFM EILYGIMVMQ DTLANALTAI TNAEMRRKSE VIIWPASKLI
                                KRRKIPTRHK LTREEGMLYM MEEFGVMTLL DPLANALSHI TNSERVGKRE IYIKPASKLI
                                AIRHIPTKHK LTKEEGIIFM QEEFGVMTLL DPLANALSHI TNSEKVGKSE VYIKPASKLI
                                AKRRLPSSVR IKKEESMRYL TEKFGVMTVI NTLSNSLSTI YNNERRRNNQ AILMPSSKLI
                                PRRSIPRSIG ISKEETIQFL EENFNA-MKS DPLNDVINTI KMASRIGENE ITISPASRII
                                KSRHIPKKHL VTKDEAIEYI QTKFDTMSLM DPLANALNHV SNCESVGKNV AYLKPASKLI
                                ARRKVPARHR VTKEETITFL EKILGV--ML DTLANALSTI MNNEVRGKKQ CVIYPSSKLI
                                KSRHIPKKHL VTKDEAIEYI QTKFDTMSLM DPLANALNHV SNCESVGKNV AYLKPASKLI
                                SKRKVPAQHR VTRDEAINFM KTQYNV-MQS DPLNDAMSTI KNAASVGKSE CTICPSSKLI
                                ARRKIPTRHK LTKEEGMLYL MEEFGVMTLL DPLANALSHI TNSERVGKKE VYIKPASKLI
                                ARRRIPTRHK LTKEEGMLYM MEEFGVMTLL DPLANALSHI TNSERVGKRE IYIKPASKLI
                                RTRSVGKSHI ITSQEAKDYL VKEFGVMPAT NILANLFVTL YNNETRRKGE CTILPTSKLG
                                ARRKIPTRHK LTKEEGMLYM MEEFGVMTLL DPLANALSHI TNSERVGKRE VYIKPASKLI
                                KSRHIPEKHL VTKDEAIEYI QAKFDTMSLM DPLANALNHV SNCESVGKNV AYLKPASKLI
                                KSRHIPKKHL VTKDEAIEYI QAKFDTMSLM DPLANALNHV SNCESVGKNV AYLKPASKLI
                                ARRKINSKLH VAREESMKFV TETFGIMTKQ NPIADAMSAI KNAGDTGKLA VTVEPASRLF
                                ARRKVGSKHR ITKEETIEWL RS-LGVMSV- DTLSNAMSAI KNAERVGKSK CEIKPASKLI
                                KRRKIPRRHR LTREEAIEFI EKTFGVMSLM DPLANALNHI SNCERVGKKV VYIKPASKLI
                                KRRRIPKRHR VTKEEAIEFI EKHFGVMSLM DPLANALNHL TNCERVGKKV VYIKPASKLI
                                NRRKVPQKHR VSREEAIEFM KEKFQVMTLM DPLANALTNI RNNEIRGNVK CRITPASKLI
                                SRRKVPEKHR VSREEAIDFM KEEFQVMTLM DPLANALTNI RNNEIRGNVK CRITPASKLI
                                KSRHIPEKHL VTKDEAIEYI QAKFDTMSLM DPLANALNHV SNCESVGKNV AYLKPASKLI
                                KRRKIPRRHR LTREEAIEFI EKTFGVMSLM DPLANALNHI SNCERVGKKV VYIKPASKLI
                                ERRHIPRRHR VTREETMVLL NQLFGV---- ---------- ---------- ----------
                                MRRPVPRRHR LTKEEGIVFM EEEFDVMTLM DPLADAMATI KNNEMVGNKE CVIEPASKLI
                                AERKLPNSHK VKRDEAVEFV QKRFGV-MLL DPLADAMSTI KNAENVGKPE CIIKPASKLI
                                SRRKVPEKHR VSREEAIDFM KEKFQVMTLM DPLANALTNI RNNEIRGNVK CRITPASKLI
                                MRRRVPRRHR VTKEEAMLLL HELFGVMVML DTLANAMAAI VNAEMRAKPE VIIMPASKLI
                                KSRHIPAKHL VKKEEAIEYI EKKFGAMSLM DPLANALNHV SNCEGVGKNV AYLKPASKLI
                                FRKKIPRRHR LTREEAIEFI EKNYGIMSLM DPLANALNHI SNCERVGKKV VYIKPASKLI
                                HKRRIPQRHR ITKEETMKYM KDNFNVMTLM DPLSDALTNI RNNELQVNST CTISPASKLI
                                KSRTIPEKHL VKKVEAIELV KATFDMMSLM DPLANALNHI SNCENVGKNT AYLKPASKLI
                                ARRRIPLRHR VSRAESMLFA EKYLNLMTRL DPLADAMSTL TNGSMLGKRE VVINIASKLI
                                LRRHIPRRHR VSREEAMLYL HKEFGVMVML DTLANALATI QNAEMRAKSE ALIWPASKLI
                                LRRHIPRRHR VSREEAMLYL HKEFGVMVML DTLANALATI QNAEMRVKSE ALIWPASKLI
                                KRRSLPEKHQ VKKDEAIEYI KLNFGVMSLM DPLANALNHL SNCERVGKNV AYIKPASKLI
                                EKRTIPSSIR IKKDEAVEFL EKNFKV-MRN DTLNDVINSI KNASRLGRRE IIAEPAAKLI
                                EKRHIPKKMR ISKEETIKYL QENFNV-MNH DPLNDVINTI KNASRIGKSE VIIGPASVMI
                                KRRKIPRRHR LTREEAIEFI EKTFGVMSLM DPLANALNHI SNCERVGKKV VYIKPASKLI
                                KERKLPQAQR VTKEESMEYM KENFNVMSLM DPLADALTNI RNNELQGNDS CVIKPASKLI
                                LRRKIPARHK VTREETMQFM REKFNL-MQN DPLSDALSRI NNAAMAGRRD VIIKPASKLI
                                ARRKIPIRHR VTREETMQFM RENFNL-MQN DPLSDALSRI NNAAMAGRRE VIIRPASKLI
                                KRRNIPAKHL VSKEEAINYI ETIYGIMSLM DPLANALNHL SNCERVGKDV AYVQPASKLI
                                ERRSIPLKHR VRPEETMVLL NKELGV-MVH DTLSAHLSAI YNAELRGQRE VILMPASKLT
                                ARRKIPRRHR VTKEESMVFL AKEFGVMVML DTLANALTTI YNNEVRGNKE AIIMPASKLI
                                ERRRIPKEHR VLRDEAIEFM KSKYSV-MQS DTLNDAMCVI KNASLSGKAE CEIAPSSKLI
                                MRRKVPRKHR LTREEAIQFI EKTFGIMSLM DPLANALNHI SNCERVGKKV VYIKPASKLI
                                MRRRVPRRHR VNKLEAMVLL KQLFGVMVVM DTLANALSAI YNAEIRAKKE VVVWPASKLT
                                TQRKIPKHHR VQRDEAIQYM KENYEI-MQS DPLNDAMCVM KNAASDGKSE CMIQPSSKLI
                                MRRRVPRRHR VNKLEAMVFL KNEFGVMVVM DTLSNALSAI QNAEVRAKSE VVLWPASKLV
                                MRRRVPRRHR VSKLEAMLLL KQLFGVMVVM DTLANALSAI YNAEMRAKKE VVVWPASKLT
                                ERRKVGSRHR LNKEEIIKWA QEELGV-MAR DIVADFLSHL TNVRRKGEDK TAFFPVSNLI
                                QRRKVPKKHK ITREDTMKFL EDKFNVMTLN DPLANALTTI KNNEMRGNIR CKIAPASKLV

                                GNVLKVMQDL GYIGDFEFID DGKAGIYSVT LVGRINKCGA IKPRYSVGTA SFEWEKQFLP
                                ---------- ---------- ---------- ----MKRT-- FQPN-NRKRS KVHFRSR-MS
                                GNVLKVMQDL GYIGDFEFID DGKAGIYSIT LVGRINKCGA IKPRYSVGTG SFEWEKQFLP
                                GNVLKVMQDL GYIGDFEFID DGKAGIYSIT LVGRINKCGA IKPRYSVGTV SFEWEKQFLP
                                GNVLKVMQDL GYIGDFEFID DGKAGIYSIT LVGRINKCGA IKPRYSVGTV SFEWEKQFLP
                                GSVLEVFYDR GYIDGFEFVD DGKAGQFEVE LKGAINECGP VKPRYAAGAD EFEWEKRYLP
                                GNVLKVMQDL GYIGDFEFID DGKAGIYSIT LVGRINKCGA IKPRYSVGTV SFEWEKQFLP
                                GNVLKVMQDL GYIGEFEFID DGKAGIYSVT LVGRVNKCGA IKPRYSVGTG SFEWEKQFLP
                                GSVLEVFYDR GYIDGFEFVD DGKAGQFEVE LKGAINECGP VKPRYSAGAD EFEWEKRFLP
                                GSVLEVFYDR GYIDGFEYVD DGKAGQFEVE LKGAINECGP VKPRYSAGAE DFEWEKRYLP
                                GSVLEVFYDR GYIDGFEYVD DGKAGQFEVE LKGAINECGP IKPRYAVGAE DFEWEKRYLP
                                GNVLKVMQDL GYIGEFEFID DGKAGIYSVT LVGRVNKCGA IKPRYSVGTG SFEWEKQFLP
                                GSVLEVFYDR GYIDGFEYVD DGKAGQFEVE LKGAINECGP IKPRYAVGSE DFEWEKRYLP
                                GNVLKVMQDL GYVGEFELID DGKAGIYSVT LVGRVNKCGA IKPRYSVGTD SFEWEKQFLP
                                GNVLKVMQDL GYIGEFEFID DGKAGIYSVT LVGRVNKCGA IKPRYSVGTG SFEWEKQFLP
                                GNVLKVMQDL GYIGEFEFID DGKAGIYSVT LVGRVNKCGA IKPRYSVGTG SFEWEKQFLP
                                GNVLKVMQDL GYIGEFEFID DGKAGIYSVT LVGRVNKCGA IKPRYSVGTG SFEWEKQFLP
                                GSVLEVFYDR GYIDGFEYVD DGKAGQFEVE LKGAINECGP VKPRYSAGAD EFEWEKRFLP
                                GNVLKVMQDL GYIGDFEFID DGKAGIYSVT LVGRINKCGA IKPRYSVGTA SFEWEKQFLP
                                GNVLKVMQDL GYIGDFEFID DGKAGIYSVT LVGRINKCGA IKPRYSVGTG SFEWEKQFLP
                                GNVLKVMQDL GYIGDFEFID DGKAGIYSVT LVGRINKCGA IKPRYSVGTG SFEWEKQFLP
                                GSVLEVFYDR GYIDGFEYVD DGKAGQFEVE LKGAINECGP VKPRYSAGAE DFEWEKRFLP
                                GNVLKVMQDL GYIGEFEFID DGKAGIYSVT LVGRVNKCGA IKPRYSVGTG SFEWEKQFLP
                                GNVLKVMQDL GYIGDFEFID DGKAGIYSVT LVGRINKCGA IKPRYSVGTG SFEWEKQFLP
                                GNVLKVMQDL GYIGEFEFVD DGKAGVYDVT LAGKINKCGA IKPRYSVGTD NFEWEKQFLP
                                GNVLKVMQDL GYIGDFEFID DGKAGIYSVT LVGRINKCGA IKPRYSVGTG SFEWEKQFLP
                                GNVLKVMQDL GYIGDFEFID DGKAGIYSVT LVGRINKCGA IKPRYSVGTG SFEWEKQFLP
                                GNVLKVMQDL GYIGDFEFID DGKAGIYSVT LVGRINKCGA IKPRYSVGTG SFEWEKQFLP
                                GSVLEVFYDR GYIDGFSFVD DGKAGEFEVE LKGAINECGP VKPRYSAGAD EFEWEKRFLP
                                GELLRIMKEA GYIKEYTRIE DGRGGQFKVV MSGLINKCGC ISPRYSVSLD EMEWEQLYLP
                                GNVLKVMQDL GYIGDFEFID DGKAGIYSVT LVGRINKCGA IKPRYSVGTA SFEWEKQFLP
                                GNVLKVMQDL GYIGEFEFID DGKAGIYSVT LVGRINKCGA IKPRYSVGTA SFEWEKQFLP
                                GNVLKVMQDL GYIGDFEFID DGKAGIYSVT LVGRINKCGA IKPRYSVGTG SFEWEKQFLP
                                GQVLEVFYDR GYVDGFEFVD DGKGGQFEVE LNGAINECGP VKPRYSAGAD EFEWEKRFLP
                                GSVLEVFYDR GYIDGFSFVD DGKAGEFEVE LKGAINECGP VKPRYSAGAD EFEWEKRFLP
                                GSVLEVFYDR GYIDGFQFVD DGKAGSFEIE LKGAINECGP VKPRYTAGAD EFEWEKRFLP
                                GNVLKVMQDQ GYVGEFEFVD NGKAGQLKVK LIGKINKCGV VKPRFAVGKT EMEWEKRYLP
                                GNVLKVMQDQ GYVGEYEFID NGKAGMLNVK LIGKINKCGI IKPRFAVGKA EFEWEKRYLP
                                GSVLEVFYDR GYIDGFSFVD DGKAGEFEVE LKGAINECGP VKPRYSAGAD EFEWEKRFLP
                                GSVLEVLYDR GYIEGFEHVD DGKAGRFEVE LNGAINDCGP VKPRYSAGAD EFEWEKRFLP
                                GSVLEVFYDR GYIDGFEFVD DGKAGLFEVE LKGAINDCGA VKPRYSAGAD DFEWEKRFLP
                                INVLRVMQKE GYVGEFEYID DGRWGKITVQ LLGRVNKCGP ITPRYPLSYR QMIYVRRYLP
                                GSVLEVFYDR GYIDGFEFVE DGRAGTFEVE LKGAINECGS VKPRYSAGAD EFEWEKRYLP
                                GSVLEVLYDR GYIDGFERVE DGKAGRFEVE LSGAINECGS VKPRYSVGAD EFEWEKRFLP
                                GSVLEVFYDR GYIDGFEFVD DGKAGRFEVE LKGAINECGP VNPRYSVGAE EFEWEKRYLP
                                GRALKVMADR GYIGEFEFID DGKSGMFRVK LLGRINRCGV IKPRFSTKAT EMEWEKRFLP
                                GSVLEVFYDR GYIDGFEFVD DGKAGLFEVE LKGAINDCGV VKPRYSAGAD DFEWEKRFLP
                                GTVLKVMQSR GYVGEFEFIE DGKAGIYKVE LVGRINKCGA IKPRYSVGAA DFEWEKQYLP
                                YYTLRVLQRY GYVGEIEYVD DGRGGKYIVQ LLGKINDIGP IRPRYPVKYR EIVWEQKFLP
                                GSVLEVFYDR GYIDGFEFVD DGKAGTFEVE LNGAINKCGV VKPRYSAGAD EFEWEKRYLP
                                INVLRVMQKE GYVGEFEYID DGRWGKITVQ LLGRVNKCGP ITPRYPLSYR QMIYIRRYLP
                                GAMLRIMQDA GYIGGFEFVE DGRGGQLKVT LNGRINRCGA ITPRFSVQLD EMEWEKQYLP
                                ---------- ---------- ---------- ---MVKRT-- YQPN-KRKHS KVHFRKR-MS
                                INVLRVMQKE GYVGEFEYID DGRWGKITVQ LLGRVNKCGP ITPRYPLSYR QMIYIRRYLP
                                INVLRVMQKE GYVGEFEYID DGRWGKITVQ LLGRVNKCGP ITPRYPLSYR QMIYIRRYLP
                                INVLRAMQKE GYIGEFEFID DGRSGKIVVQ LLGRINKCGP IAPRYPLKYK DLLYVRRYLP
                                GSMLGIMKEE GYIEGFELID DGRGGQFKVS LNGNINKCGV ISPRFAVKTD EIEWENQYLP
                                GSVLEVFYDR GYIDGFDLVD DGKAGTFEVE LKGAINECGP VKPRYAVGAD EFEWEKRFLP
                                INVLRVMQKE GYVGEFEYID DGRWGKITVQ LLGRVNKCGP ITPRYPLSYR QMIYIRRYLP
                                GSVLEVFYDR GYINGFEFVD DGKAGRFEVE LSGGINECGA VKPRYSAGAD EFEWEKRYLP
                                INVLRVMQKE GYVGEFEYID DGRWGKITVQ LLGRVNKCGP ITPRYPLSYR QMIYIRRYLP
                                GSVLEVLYDR GYIDGFERVE DGKAGRFEVE LSGAINECGS VKPRYSVGAD EFEWEKRFLP
                                INVLRVMQKE GYVGEFEYID DGRWGKITVQ LLGRVNKCGP ITPRYPLSYR QMIYVRRYLP
                                GAMLRIMQDA GYIGSFDMID DGRGGQFRVH LSGRINKCGA ITPRYSVGLD ELEWETRYLP
                                INVLRVMQKE GYVGEFEYID DGRWGKITVQ LLGRVNKCGP ITPRYPLSYR QMIYIRRYLP
                                GSVLEVFYDR GYVGGFQFVD DGKAGRFEVE LNGAINECGT VKPRYAAGAD DFEWEKRFLP
                                GSVLEVLYDR GYVDGFEYVD DGKAGKFEVE LKGAINECGA VKPRYSAGAD EFEWEKRYLP
                                YYTLRVLQRY GYVGEIEYID DGKGGKYIVQ LLGKINDIGP IRPRYPVKYR EIVWEQKFLP
                                GSVLEVFYDR GYVDGFQFVD DGKAGRFEVE LKGAINECGA VKPRYSAGAD EFEWEKRFLP
                                GNVLKVMQDL GYIGEFEFID DGKAGIYNVT LVGRINKCGA IKPRYSVGTG SFEWEKQFLP
                                GNVLKVMQDL GYIGEFEFID DGKAGIYNVT LVGRINKCGA IKPRYSVGTG SFEWEKQFLP
                                INVLRVMQKE GYVGEFEYID DGRWGKITVQ LLGRVNKCGP ITPRYPLSYR QMIYIRRYLP
                                GNVLKVMKDY GYIKGFEYVE NHRGGKFIVE LSGNINDCGA IRPRFSSSVT EYEYEKRYLP
                                GAMLRIMQDA GYIAGFEFIE DGRGGQLKVH LTGKINKCGA ICPRFSVQLD EMEWEKQYLP
                                GNVLRVMQEH GYIGGFEYID DHRGGKFIVT LLGKINDCGA IRPRYSVKRT EYEFEKRYLP
                                GHVLRTMQKE GYIGEFEFVD DDKAGQFIVE LEGNINKCGV IKPRHAVKKD EFEFEKRYLP
                                GNVLRVMQRY GYVGEIEFIE DGRGGKFKVQ LLGKINDVGA IKPRFSVKVS ELMWEEKYLP
                                GNVLKVMNDR GYIGDFEFVE DGKAGVYTVE LIGRINKCGA IKPRYSVGVT EFEWEKQFLP
                                GNVLKVMKDQ GYIGEYEFID NGKAGMLNVK LIGKINRCGA IKPRFAVGKA EFEWEKRYLP
                                GAMLRVMQEN GFISGFEFID DGRGGQFRVQ LSGTINKCGA ISPRFPVAMA DMEWESQYLP
                                GNVLKVMKDY GYIKGFEYVE NHRGGKFIVE LSGNINDCGA IRPRFSSSVT EYEYEKRYLP
                                GHVLRTMQKE GYIGEFEFVD DEKAGQFIVE LEGNINKCGV IKPRHAVKKD EFEFEKRYLP
                                GNTLKVMADL GYIGDFEFVD DGKSGMFKVN LQGKINRCGV IKPRFSTQVA DLEWEKRFLP
                                GQVLRTMQKE GYIGEFEYVD DDKAGMFTVE LEGNINKCGV IKPRHAVKKD EFEFEKRYLP
                                INVLRVMQKE GYIGEFEYID DGRWGKVVVQ LLGRINKCGP ITPRYSLKYR DMIHVRTYLP
                                YYTLRVLQRY GYVGEIEYVD DGRGGKYIVQ LLGKINDIGP IRPRYPVKYR EIVWEQKFLP
                                GEVLRVMQEN GYIGEFEFID DGRAGIYRVQ LLGKINKAGA IKPRFSVKAK EYEWEKRFLP
                                VNVLRVMQKE GYVGEFEYID DGRWGKILVQ LMGRINKCGA ITPRYSLTYR EMIYIRRYLP
                                GTVLKVMQDS GYLGEFEFIE DGKAGIYEVK LIGKINKCGA IKPRYSVGSL DFEWEKQFLP
                                GNVLKVMKDR GYIGEFEFVD DGKAGIYTVE LIGRINKCGA IKPRYSVGVT DFEWEKQFLP
                                GEVLRVMLEN GYIGEFELID DGRAGIYRVQ LIGKINKAGA IKPRFPVKAR DYEWEKRFLP
                                GEVLRVMQEN GYIGEFEFID DGRAGIYRVQ LIGKINKAGA IKPRFPVKAR NYEWEKRFLP
                                ISVLRVMQKE GYIGEFEYID DGRAGKIIVQ LLGRINKCGP ISPRYPLDYN GLLYIRKYLP
                                GNVLKVFKDY GYIKEFEYID DHKGGAFRIT LTKRINDCGA IRPRMSAKKT EYEFEKRFLP
                                GEVLRVMQEN GYIGEFEFID DGRAGIYRVQ LIGKINKAGA IKPRFPVKAR DYEWEKRFLP
                                GNVLSVMKDY GYIGEFELVE DGKAGIYNVK LAGRINNCGA IKPRYSVSTA NFEWEKQFLP
                                YYTLRVLQRY GYVGEIEYID DGRGGKYVVQ LLGKINDIGA IRPRFPVKYR EIVWEQKYLP
                                GKILAVMKDY GYINGFEVKD DPKGGAIVVE LSGRINDCGA VRPRFSVKRT EYEFEKRYLP
                                GEVLRVMQEN GYIGEFEFID DGRAGIYRVQ LIGKINKAGA IKPRFPVKAR DYEWEKRFLP
                                GEVLRVMQEN GYIGEFEFID DGRAGIYRVQ LIGKINKAGA IKPRFPVKAR DYEWEKRFLP
                                YYVLRVLQRG GYVGEIEYID DGRGGKYIVK LLGKINDIGP IKPRYSVKWR DIPWEQKFLP
                                GRVLSTMQKE NYIGEFEFID DNKAGKFEVE LEGNINQCGV IKPRHAVKKD EFEFEKRYLP
                                GEVLRVMQEN GYIGEFEFID DGRAGIYRVQ LIGKINKAGA IKPRFPVKAK NYEWEKRFLP
                                GEVLRVMQEN GYIGEFEFID DGRAGIYRVQ LIGKINKAGA IKPRFPVKAR EYEWEKRFLP
                                GNVLRVLKDY GYIKSFEYRD DKRGGAFFVE LSGRINDCGA VRPRFSVKKT EYEFEKRFLP
                                GNVLRVMQRY GYVGEFEYVY DGRGGKYVVQ LLGRINDIGA IKPRFHVKVD ELQWEEKYLP
                                GEVLRVMQKY GYIGEFEFID DGRAGVYRVQ LLGRINKAGA IKPRFPVKVS EFEWEKRFLP
                                GEVLRVMQKY GYIGEFEFID DGRAGVYRVQ LLGRINKAGA IKPRFPVKVS EFEWEKRFLP
                                YHTLRVLQRY GYVGEIEYID DGRGGKYVVQ LLGKINDIGP IRPRYPVKYR EIVWEQKFLP
                                YYTLRVLQRH GYVGEVEYID DGRGGKYIVK LLGKINDIGP IKPRYAVKWR EIPWEQKYLP
                                GAMFRIMQET GYINGFEYIE DGRGGQFRVH LNGRINRCGA ITPRYSVRLD ELEWETQYLP
                                GNVLKVMKDN GYIGEFEFIE DGKAGIYEVK LIGRINKCGA IKPRYSVQSE EFEWEKQYLP
                                GEVLRVMQQN GYIGEFEFID DGRAGIYRVQ LKGKINKTGA IKPRFPVKAK EYEWEKRFLP
                                GNVLKVMKES GYIGEFEFED DGKAGLYKVE LAGRINKCGA IKPRHSVGAD NLEWEKQFLP
                                GHVLRTMQKE GYIGEFEYVD DDKAGMFTVE LEGNINKCGV IKPRHAVKKD EFEFEKRYLP
                                GEVLRVMQEN GYIGEFEFID DGRAGIYRVQ LIGKINKAGA IKPRFPVKAR EYEWEKRFLP
                                IRVLRVMQRY GYIGEFEYVD DGRWGKIVVQ LLGRINKAGA IKPRLPITYR ELLWVRRYLP
                                GEVLRVMQKY GYIGEFEFID DGRAGVYRVQ LLGRINKAGA IKPRFPVKAD EYEWEKRFLP
                                GEVLRVMQEN GYIGEFEFID DGRAGIYRVQ LLGKVNKAGA IKPRFSVKAK EYEWEKRFLP
                                VNVLRTMQKE GYIGEFEYID DGRWGKIVVQ LLGRINKCGS ITPRYSLTYR EVIYIRRYLP
                                GRVLKVMQDY NYIKSFEVIE EERGGKFSVV LSDTINNCGV IKPRLSVTRS SIGYESRYLP
                                GRVLNVMQDQ GYIGNFEYIE DGKAGVYKVD LIGQINKCGA VKPRFAVKNH DFEFEKRYLP
                                VAVLDTLKRS GYIGDFELID DGRGGKIVVN LLGRINKIGV IKPRYPVKKN EFEWEREYLP
                                GRVLNVMQDQ GYIGNFEYIE DGKAGVYKVD LIGQINKCGA VKPRYAVKNH DFEFEKRYLP
                                GRVLKVMQEY GYINQFEFIE DGKAGLFKIS LDGKINDCGV IKPRHSVQKN DLEFESRYLP
                                GEVLRVMQEN GYIGEFEFID DGRAGIYRVQ LLGRINKAGA IKPRFPVKVT EFEWEKRFLP
                                GEVLRVMQKY GYIGEFEFID DGRAGVYRVQ LLGRINKAGA IKPRFPVKAT EYEWEKRFLP
                                IEVLKTLQKD GYIGEFEHID DKRGGKFKIK LLAKITKCGA ISPRFKVKTD EFNWEQQYLP
                                GEVLRVMQKY GYIGEFEFID DGRAGVYRVQ LLGRINRAGA IKPRFPVKVS EFEWEKRFLP
                                GRVLNVMQDQ GYIGNFEYIE DGKAGVYKVD LIGQINKCGA VKPRYAVKNH DFEFEKRYLP
                                GRVLNVMQDQ GYIGNFEYIE DGKAGVYKVD LIGQINKCGA VKPRFAVKNH DFEFEKRYLP
                                GDMLKVMQEY GYITGFEKID DGRGGQFQIA LSGGINKCGV ITPRFSVKVE DLEWEIRYLP
                                GNVLRVMKEH GYIKGFEYIE DHKGGIYVVE LSGKINDCGA IRPRYSVKKT EYEFEKRFLP
                                GRVLKVMQDN GYIGEFEFIE DGRAGIFKVE LIGKINKCGA IKPRFPVKKF GYEFEKRYLP
                                GRVLKVMQDH GYIGEFEFIE DGRAGIFKVE LIGKINKCGA IKPRYAVKKH EFEFEKRYLP
                                GRVLRTMQKE GYIGEFEYVD DGRAGKFIVE LEGNINHCGV IKPRHAVKKD EFEFEKRYLP
                                GRVLRTMQKE GYIGEFEYVD DGRAGKFIVE LEGNINQCGV IKPRHAVKKD EFEFEKRYLP
                                GRVLNVMQDQ GYIGNFEYIE DGKAGVYKVD LIGQINKCGA VKPRYAVKNH DFEFEKRYLP
                                GRVLKVMQDN GYIGEFEFIE DGRAGIFKVE LIGKINKCGA IKPRFPVKKF GYEFEKRYLP
                                ---------- --MAKIRPPK PKRMG----R GAQRCQRCGT RDAV--IQ-- ----------
                                GRVLKVMQEY GYIGSFEFID DGRSGKFLVK LVGRINDCGV IKPRHPVKKD EWEWEQRYLP
                                AMTLKVMADL GYIGEFEFID DGKSGMFKVK LLGRINRCGV IKPRFAIKVA ELEWERRFLP
                                GRVLRTMQKE GYIGEFEYVD DGRAGKFIVE LEGNINQCGV IKPRHAVKKD EFEFEKRYLP
                                ANVLRVMQRE GYIGEFEYID DGRWGKIRVR LLGRINKAGV IKPRFSVKYK DLIWLRKYLP
                                GRVLKVMQDQ GYIGNFEYIE DGKAGVYKVD LIGQINKCGA VKPRYAVKYQ EFEFEKRYLP
                                GRVLKVMQDN GYIGEFEFIE DGRAGIFKVE LVGKINKCGA IKPRFPVKKF GYEFEKRYLP
                                GHVLSVMKKE NYISNFEYVD DNKAGKFEVE LDGNINQCGV IKPRHAVKKD EYEFEKRYLP
                                GRVLKVMQDQ GYIGNFEYIE DGKAGVYKVA LIGQINKCGA VKPRFAVKNQ EFEFEKRYLP
                                GKVLKVLKEH GYIDEFEYVD DGRFGKYVVR LNGRINKAGV IKPRFPVKVG EFSWEKIYLP
                                INVLRVMQRE GYIGEFEYID DGRWGKIKVQ LLGRINKTGV IKPRFPVKLR DLEWLRKYLP
                                VNVLRVMQRE GYIGEFEYID DGRWGKIKVQ LLGRINKTGV IKPRFPVKLR DLEWLRKYLP
                                GRVLKVMQDK GYIGNFEYIE DGKAGIYKVE LTGHINKCGA VKPRYAVKKH EFEFEKRYLP
                                GKVLKVMQDY NYIKSFEVID ESRGGKFKIV LNTTINNCGV IKPRFPVKNE NLEYESRYLP
                                GRILKVMQDY NYIKSFEVIE EERGGKFRVE LSDTINNCGV IKPRLSVKNS NIEYESRYLP
                                GRVLKVMQDN GYIGEFEFIE DGRAGIFKVE LVGKINKCGA IKPRFPVKKF GYEFEKRYLP
                                GHVLSTMQKE NYIGNFELVD DGKAGIFNVE LVGNINKCGV IKPRHAVKNT EFEYEKRYLP
                                GRVLKIMQDH SYIEEFEYVE DGRGGLFKVH LGATINRCGA IKPRFAVKRD DLEFESRYLP
                                GRVLKIMQDH AYIEEFEYIE NGRGGIFKVR LGPSINKCGA IKPRFSVKRD EMEFESRYLP
                                GRVFKVMQDK GYMGNFEYIE DGKAGIYKVE LTGHINKCGA VRPRYAVKKT EFEFEKRYLP
                                VSVLKVLQKE GYIGDFEYID DGRWGKFRVT LLGHINKIGT IRPRMPVTYR ELLHLRRYLA
                                ANVLRIMQKE GYVGEFEYID DGRWGKIRVR LLGRINKCGA IKPRVSVSYR DLLHLRRFLP
                                GHVLKVLQDN GYISQFEYVD DGKAGKFRVQ LKGAINDCGV IKPRYSVKAV DIEYEARYLP
                                GRVLKVMQDN GYIGEFEYIE DGRGGIYKVE LIGKINKCGA IKPRFPVKKL GYEFEKRYLP
                                LNVLKVLQRE GYIGEFEYID DGRWGKIKIQ LLGRINKIGV IKPRYPVKHR ELAWLKRYLP
                                GRVLKVMQDH GYINQFEYIE DGKAGKFRVM MEGAINNCGV IKPRYSVKVH DIEFEARYLP
                                LNVLRVLQKE GYVGEFEYID DGRWGKIKVQ LLGRINKIGV VKPRHPVSYR ELEWLKRYLP
                                LNVLKVLQRE GYIGEFEYID DGRWGKIKIQ LLGRINKVGV IKPRYPVKYS ELEWLKRYLP
                                IKLVEIMKRE GYIKNYRLVD SSRGKIIEIE LSEYFNEANA IKPRFPVEYS ELEYEKRYLP
                                GRVLRTMQKE GYIGEFEFVD DGKSGQFIVE LKGNINDCGV IKPRHSVKKD EFEFEKRYLP

                                AKNFGALIVT TSSGVMSQYE ARDKKIGGQL LAYVYIPEGV GPKGTVERVV VDAEYARKEQ
                                SKN-GRLVL- ---------- ARRRRKGRKV LSA------- ---------- ----------
                                AKNFGALILT TSSGVMSQYD ARDKKIGGQL LAYVYIPEGV GPKGTVERVV VDAESSRKEQ
                                AKNFGALIVT TSSGVMSQYE ARDKKIGGQL LAYVYVPEGV GPRGTVERVV VDAEYARKEQ
                                AKNFGALIVT TSSGVMSQYE ARDKKIGGQL LAYVYVPEGV GPRGTVERVV VDAEYARKEQ
                                ARDFGALVVT TSSGIMSHYE AREQGIGGQV IAYVYIPENV GPEGAVTRVV IESAAEDAKT
                                AKNFGALIVT TSSGVMSQYE ARDKKIGGQL LAYVYVPEGV GPRGTVERVV VDAEYARKEQ
                                AKNFGALIIT TSSGVMSQYE AREKKIGGQL LAYVYIPEGI GPLGTVERVE VDAESSRKEQ
                                ARDFGALVVT TSSGIMSHYE AREEGIGGQV IAYVYIPDSV GPEGSVTRVV IESDAEDAKT
                                ARDFGALVVT TSSGIMSHYE AREQGIGGQV IAYVYTPDNV GPEGSVTRVV IESESEDAKT
                                ARDFGALVVT TSSGIMSHYE AREQGIGGQV IAYVYIPENV GPEGTVSRVV IESGAEDAKT
                                AKNFGALIIT TSSGVMSQYE AREKKIGGQL LAYVYIPEGI GPLGTVERVE VDAESSRKEQ
                                ARDFGALVVT TSSGIMSHYE AREKGIGGQV IAYVYIPENV GPEGAVTRVV IESGAEDAKT
                                AKNFGALIIT TSSGVMSQYE AREKKIGGQL LAYVYIPEGI GPMGTVERVV VDAHSSRKEQ
                                AKNFGALIIT TSSGVMSQYE AREKKIGGQL LAYVYIPEGI GPLGTVERVE VDAESSRKEQ
                                AKNFGALIIT TSSGVMSQYE AREKKIGGQL LAYVYIPEGI GPLGTVERVE VDAESSRKEQ
                                AKNFGALIIT TSSGVMSQYE AREKKIGGQL LAYVYIPEGI GPLGTVERVE VDAESSRKEQ
                                ARDFGALVVT TSSGIMSHYE AREQGIGGQV IAYVYIPDNV GPEGSVTRVV IESESEDAKT
                                AKNFGALIVT TSSGVMSQYE ARDKKIGGQL LAYVYIPEGV GPKGTVERVL VDAEFSRKEQ
                                AKNFGALILT TSSGVMSQYE ARDKKIGGQL LAYVYIPEGV GPKGTVERVV VDAESSRKEQ
                                AKNFGALILT TSSGVMSQYE ARDKKIGGQL LAYVYIPEGV GPKGTVERVV VDAESSRKEQ
                                ARDFGALVVT TSDGIMSHYE AREKGIGGQV IAYVYIPDNV GPEGSVTRVV IESDAEDAKT
                                AKNFGALIIT TSSGVMSQYE AREKKIGGQL LAYVYIPEGI GPLGTVERVE VDAESSRKEQ
                                AKNFGALILT TSSGVMSQYE ARDKKIGGQL LAYVYIPEGV GPKGTVERVV VDAESSRKEQ
                                AKNFGALIVT TSNGVMSQHD AREKNIGGQL LAYVYIPEGV GPKGSVERLL VDAVSPRRKE
                                AKNFGALILT TSSGVMSQYE ARDKKIGGQL LAYVYIPEGV GPKGTVERVV VDAESSRKEQ
                                AKNFGALILT TSSGVMSQYE ARDKKIGGQL LAYVYIPEGV GPKGTVERVV VDAESSRKEQ
                                AKNFGALILT TSSGVMSQYE ARDKKIGGQL LAYVYIPEGV GPKGTVERVV VDAESSRKEQ
                                ARDYGTLVVT TSHGIMSHYE AREQGVGGQV IAYVYIPEDV GDNGSVTRVT IESDEDNAKT
                                SKNIGMLMIS TSKGVMGHHD ARRNGVGGEL LGYVYIPSGV GPKGNLQRVR FTTESQKKAV
                                AKNFGALIVT TSSGVMSQYE ARDKKIGGQL LAYVYIPEGV GPKGTVERVL VDAEFSRKEQ
                                AKNFGALIVT TSNGVMSQYE ARDKKIGGQL LAYVYIPEGV GPKGTVERIL VDAESSRKEQ
                                AKNFGALILT TSSGVMSQYE ARDKKIGGQL LAYVYIPEGV GPKGTVERVV VDAESSRKEQ
                                ARDFGALVVT TSEGIMSHYE ARERAIGGQV IAYVYIPDDV GPEGTVSRVV IESDADDAKT
                                ARDYGTLVVT TSHGIMSHYE AREQGVGGQV IAYVYIPEDV GDNGSVTRVV IESDEDNAKT
                                ARDYGTLVVT TSHGIMSHYE AREEGIGGQV IAYVYIPDEA GPNGSVTRVV IASEESDAKT
                                ARNFGTLILT TSKGVMSHYD AAKMGIGGEI LAYVYVPQGV GQKGQISRVI VETGKDDKQT
                                ARNFGMLILT TSQGVMSHYD AATKGIGGEL LAYVYVPQGV GQKGQVSRIT VEASKVDKQT
                                ARDYGTLVVT TSHGIMSHYE AREQGVGGQV IAYVYIPEDV GDNGSVTRVV IESDEDNAKT
                                ARDYGALVVT TSHGIMSHYE AREAGVGGQV IAYVYIPEDV GDNGSVSRVV IESDADDAKT
                                ARDYGALIVT TSHGVMSHYE AREQGIGGQI IAYVYIPDEV GPNGSVTKIA IESDVENAKT
                                SKEIGIIIVS TSKGVMSHKE AARLRIGGVA LGYVYIPKNV GPKGEVVKIV LETTFANRRK
                                ARDYGTLVVT TSHGIMSHYE AREQGIGGQV IAYVYLPDDV GADGEVTRVV IESETDDAKT
                                ARDYGTLVVT TSHGIMSHYE AREAGVGGQV IAYVYLPEDA GPEGSVTRVV IESDEGDAKT
                                ARDYGSLVVT TSHGIMSHYD AREEGVGGQV IAYVYIPDDV GPEGSVSRVV IASDAEDAKT
                                AKNFGVLILS TNKGVMAHSD ARAQSLGGQL LAYVYIPEGV GPKGELSRVI VNSRVDRKRH
                                ARDYGALIVT TSHGVMSHYE AREKGIGGQI IAYVYIPDEV GPNGSVTKVV IESDVENAKT
                                AKNFGALILT TSIGVISQYE ARENNVGGQL LAYVYIPSGV GPKGSNQRIV IDTDVKKKTQ
                                ARQIGILVIS TSQGVMSHIE AKERKIGGVL LAYVYIPKGV GPLGELVKVV LEVFNARKKE
                                ARDYGTLIVT TSHGVMSHYD AREQGIGGQV IAYVYIPDDV GPNGSVTKVV IESEETNAKT
                                SKEIGIIIVS TSKGVMSHKE AARMRLGGVA LGYVYIPSNV GPKGEVVKIV LETTFANRRK
                                GKNFGLLMLS TSRGVMSHEQ ARKEGIGGEL LGYVYIPGGV GPKGQLARVT ISTESRRKEI
                                TKN-GRKVL- ---------- ARRRRKGRKV LSA------- ---------- ----------
                                SKEIGIIIVS TSKGVMSHKE AARMRLGGVA LGYVYIPSNV GPKGEVVKIV LETTFANRRK
                                SKEIGIIIVS TSKGVMSHKE AARMRLGGVA LGYVYIPSNV GPKGEVVKIV LETTFANRRK
                                SKEIGVLIIS TNKGVMTHKD AIRERIGGVA LGYVYIPQGI GPKGEIEKIV VETTFADRRK
                                AKNFGLLIMT TSHGVISHES ARQKGIGGEL LAYVYIPEGV GKKGTLERLI ISTESQRKKI
                                ARDFGTLVVT TSSGIMSHYE AREKGIGGQV IAYVYIPDEV GPEGTITRVV IESENEDAKT
                                SKEIGIIIVS TSKGVMSHKE AARMRLGGVA LGYVYIPSNV GPKGEVVKIV LETTFANRRK
                                ARDYGALIVT TSHGVMSHYE ARETGIGGQV IAYVYIPENV GPNGSVTRVV IETDETDAKT
                                SKEIGIIIVS TSKGVMSHKE AARMRLGGVA LGYVYIPSNV GPKGEVVKIV LETTFANRRK
                                ARDYGTLVVT TSHGIMSHYE AREAGVGGQV IAYVYLPEDA GPEGSVTRVV IESAEDDAKT
                                SKEIGIIIVS TSKGVMSHKE AARLRIGGVA LGYVYIPKNV GPKGEVVKIV LETTFANRRK
                                GKNFGLLILS TSRGVLTHNQ ARQNGIGGEL LGFVYIPEGV GPKGTLQRIV VRTDASRKQI
                                SKEIGIIIVS TSKGVMSHKE AARMRLGGVA LGYVYIPSNV GPKGEVVKIV LETTFANRRK
                                ARDYGTLIVT TSHGVMSHYE AREEGVGGQV IAYVFIPDEI GPEGSVTRIA IVSGAEDAKT
                                ARDYGTLIVT TSHGVMSHYE AREEGIGGQV IAYVYIPDDV GPNGSVTRVA IASENEDAKT
                                ARQIGILIIS TSQGVMSHIE AKERKIGGVL LAYVYIPKGV GPLGEVTKIV MEVFKARKRE
                                ARDYGTLIVT TSHGVMSHYE AREQGIGGQV IAYVYIPDEV GPNGSVTRVV IETDDDNAKT
                                AKNFGALIVT TSSGVMSQYE AREKKIGGQL LAYVYIPEGI GPLGTVERVV VDAVSSRKEQ
                                AKNFGALIVT TSSGVMSQYE AREKKIGGQL LAYVYIPEGI GPLGTVERVV VDAVSSRKEQ
                                SKEIGIIIVS TSKGVMSHKE AARMRLGGVA LGYVYIPSNV GPKGEVVKIV LETTFANRRK
                                ARDFGILIVS TTKGVMSQKD ARKQRLGGVL LAYVYVPEDV GPKGENTRVR VYTTSPKKKH
                                GKNFGLMILS TSHGVMSHVQ ARREGIGGEL LGYVYIPDGV GPKGALVRIT IATESGRKEI
                                ARDFGILIVS TTQGVMSQKE AIERGLGGVL LAYVYIPEGV GPLGENERVR VFTNNKRKKL
                                SKNFGTIVIT TPEGIMTHRE AKEKGIGGRL LVYVYIPEGI GSKGTLTRVV VEARFPKKKE
                                ARNVGILILS TSKGVLSHLE ARQMNVGGVL IAYVYVPEGV GPLGTLERII IESYFAGRSE
                                AKNFGVLILT TPKGVISQYE ARENNVGGQL LSFVYIPEGV GPKGTNTRII VDSASSRKKQ
                                ARNFGMLILT TSQGVMSHYD AVSRGIGGEL LAYVYVPQGV GQKGQVSRVI VDASRLDRQT
                                AKNFGILIVS TSKGVISHAE ARNEGIGGQL LGYVYIPPGV GPKGTLVRVV VSTASEKKRI
                                ARDFGILIVS TTKGVMSQKD ARKQRLGGVL LAYVYVPEDV GPKGENTRVR VYTTSPKKKH
                                SKNFGIMIVT TPEGVMTHRE AKEKGIGGRL LVYVYIPEGI GSKGQLSRVV LEVKFPKKKD
                                SRNFGVLIMS TSQGVISHVD ARERGIGGQL LAYVYIPEGV GPLGTVSRLV VDAEITRKRH
                                SKNFGIMIVT TPEGIMTHHE AKERGIGGRL LVYVYVPEGV GPKGELSRVI LETRFPKKKD
                                SKEIGVILVS TSKGVMTHKE AARQRLGGVA LGYVYIPENV GPKGEVEKLI VEATFANKRT
                                ARQIGILVIS TSQGVVSHIE AKEKKIGGVL LAYVYIPKGV GPLGELVKIL LEVFNVRKKE
                                AFEFGILIVS TSQGVMTHKE ALEKGIGGRL IAYVYIPEGV GPKGEVERVV VYKDFPRRKD
                                SKEIGVIIVS TPKGVMTHKE AARQRTGGIV LGYVYIPSGI GKKGELSRII LEGSFLGRRE
                                AKNFGTLILT TSHGVMSQYD AREKNIGGQL LAYVYIPEGV GPKGKNERIT VDSTSTKKSH
                                AKNFGVLILT TSQGVVSQYE ARENNTGGQL LSFVYIPEGV GPKGTNTRVT VDSASSRKKQ
                                AFEFGILIVS TSQGVMTHKE ALEKGIGGRL IAYVYIPEGV GPKGELQRVV IYKEFPRKKD
                                AFEFGILIVS TSQGVMTHKE ARERGIGGRL IAYVYIPEGV GPKGELERVV VYKEFPKKKD
                                SKEIGIIIIS TPKGVMSHRD GIREKIGGVT LGYVYIPDKV GPKGEVIKII LETTFADRRK
                                GKDFGILVVS TVKGVMSQRE AREKGLGGVL LAYVYIPEGV GQKGENSRVR VYTEDGKIKQ
                                AYEFGILIVS TSQGVMTHKE AIEKGIGGRL IAYVYIPEGV GPKGELERVV IYKEFPRRKD
                                GKNFGTLILT TSMGVKSQYE ARDENVGGQL LAYVYIPEDI GPKGTNKKVT IEALSTRRDK
                                ARQIGILVIS TSQGVMSHLE AKEKKIGGVL LAYVYIPDGV GPLGELVKVV LEVLNAKKRE
                                ARDFGILIVS TTEGVMSQKD AIERGLGGVL LAYVYVPENV GPKGSNERVR VYTEDRKSKV
                                AFEFGILIVS TSQGVMTHKE AREKGIGGRL IAYVYIPEGV GPKGELQRVV IYKEFPRKKD
                                AFEFGILIVS TSQGVMTHKE ARDRGIGGRL IAYVYIPEGV GPKGELERVV IYKDFPRRKD
                                ARQIGLLVIS TPHGVMSHVE AKEKRTGGVL LAYVYVPQGV GPLGSIERIV LEVFGARKRE
                                AKNFGILIVT TPEGIMTHRE AKERGIGGRL LAYMYIPEGV GPNGEISRLV LETAFPKKKD
                                AFEFGILIVS TSQGVMTHKE AREKGIGGRL IAYVYIPEGV GPKGELERVV VYKEFPRKKD
                                AFEFGILIVS TSQGVMTHKE AIEKGIGGRL IAYVYIPEGV GPKGELKRVV VFKEFPRKRD
                                ARDFGILVVS TVKGVMSQKE ARERGLGGVL LAYVYVPDGV GPKGENSRIR VYTESKKTKQ
                                ARQVGILILT TSKGVVSHLE ARENRVGGIL VAYVYVPDGV GPLGSVAKVV VEGFALDRKA
                                AFEFGILIVS TSQGVMSHKE AIEKGIGGRL IAYVYIPEGV GPKGELERVV IYKDFPRRKD
                                AFEFGILIVS TSQGVMSHKE AIEKGIGGRL IAYVYIPEGV GPKGELERVV IYKDFPRRKD
                                ARQIGILVIS TSQGVMSHIE AKERKIGGVL LAYVYIPQNV GPLGEITKVV LEVFNARKKE
                                ARQIGILILS TPHGVMSHVE AKEKRTGGVL LAYVYVPQGV GPLGALEKII LEVHGARKRE
                                GKNFGILILS TSKGVITHEQ ARREHVGGEL LGYVYIPKGV GPRGQLERLV ISTTADRKRT
                                ARNFGALILT TSEGVLSQIE ARESNIGGQL LAYVYIPDDV GEKGSNERII VDAVSNKKTQ
                                AFDFGILIVS TSQGIMTHKE AREKGIGGRL IAYVYIPEGV GPKGELERLI VYKEFPRRKD
                                ARNFGTLILT TPAGVISQYQ AREQNVGGQL LSFVYIPEGV GEKGTNTKVT VDCQSVRKRQ
                                SKNFGIMIIT TPEGIMTHNE AKERGIGGRL LVYVYVPEGV GPKGELTRVV LETRFPKKKD
                                AFEFGILIVS TSQGVMTHKE AIEKGIGGRL IAYVYIPEGV GPKGELERVV IYKEFPRKKD
                                SRDIGLLILT TPQGVMSHRE AIEKNIGGIL IAYVYIPEGV GPKGSLQRVI LETFFADREK
                                AFDFGILIVS TSQGVMSHKE AREKGIGGRL IAYVYIPEGV GPKGELERVV IYKDFPRRKD
                                AFEFGILVVS TSQGVMTHKE ALEKGIGGRL IAYVYIPEGI GPKGEIDRVV IYKGFPRRND
                                SKEIGVIILS TPKGVMTHKE AARQRTGGVV LGYVYIPSGV GKKGELHRII LEATFLNRKE
                                AQDFGIIILT TTKGVMSHLE ARKFGIGGKL LAYVYIPEGI GKLGEASRII IAVSKENKFT
                                AKGFGLLIVS TPKGLMTHDE ARSAGVGGRL ISYIYIPANV SGAKELKRVV IECTFPRKAQ
                                SRDVGLLIVS TPKGVMTHRE AKEKGLGGVL LAYVYIPEGV GPLGKVEKVV VETFHATKKD
                                AKGFGLLIVS TPKGLMTHDE ARNAGVGGRL ISYIYIPENV SGAKELRRVV IECTFPRKVQ
                                AQDFGVLILT TTAGVVSHTK AKEMGVGGKL LAYVYLPKGV GPKGKLERIV VSCKFPKVKD
                                AFEFGILIVS TSQGVMSHKE AREKGIGGRL IAYVYIPEGV GPKGELKRVV IYKEFPRRKD
                                AFEFGILIVS TSQGVMSHKE ARDRGIGGRL IAYVYIPEGV GPKGEVEKVV IYKDFPRRKD
                                AYDRGMLLVT TNQGVMSHHE ATQKGIGGFL IGYVYIPEGV GPLGKTHKVN LKTIGERKRD
                                AFEFGILIVS TSQGVMSHKE AIEKGIGGRL IAYVYIPEGV GPKGEVERVV IYKDFPRRKD
                                AKGFGLLIVS TPKGLMTHDE ARNAGVGGRL ISYIYIPENV SGAKELKRVV IECAFPRKAQ
                                AKGFGLLIVS TPKGLMTHDE ARNAGVGGRL ISYIYIPENV SGAKELKRVV IECTFPRKAQ
                                GKGFGIIILT TSKGVMSHEQ ARKLGVGGEL LGYVFIPKGV GSKGELTRVT LVSTSARRSV
                                ARDFGILIVS TTQGVMSQKE AIEKGLGGVL LAYVYIPEGV GPLGENSRVR VYANEDRRRF
                                ARDFGILIVS TTQGVMSHEE AKKRGLGGRL LAYVYIPENV SEGKELRRVV IFCEYPRRKD
                                ARDFGLLIVS TSQGIMTHYE AKEKGIGGRL ISYVYIPENV SGNKELRRVV IECEFPRKKQ
                                AKNFGIIIVS TPEGIMTHKE AKDRGIGGRL LAYVYIPDGV GPKWELSRVV LEVKFPKKKD
                                AKNFGIIIVS TPEGIMTHKE AKDRGIGGRL LAYVYIPEDV GPKGELSRVV LEVKFPKKKD
                                AKGFGLLIVS TPKGLMTHDE ARNAGVGGRL ISYIYIPENV SGAKELKRVV IECAFPRKAQ
                                ARDFGILIVS TTQGVMSHEE AKKRGLGGRL LAYVYIPENV SGGKELRRIV IFCEYPRRKD
                                --KYGLYLCR QCFREIAPTL GFRKNR---- -----VPEGV GPKGEVERVV VESFFAKARQ
                                ARDFGLLIVT TPEGVMSHYE AKERGIGGRL LAYVYIKDDV GPKGEVTKVV IAATRSNRRQ
                                ARNFGVLILS TSQGVMPHTD ARARGIGGHL LAYVYIPDGV GPKGELSRIL IRSVARKKQH
                                AKNFGIIIVS TPEGIMTHKE AKDRGIGGRL LAYVYIPEDV GPKGELSRVV LEVKFPKKKD
                                SRDIGILIIS TSQGVMSHRE AIQRRIGGVL LAYVYVPEGV GPKGELTRVV VEAYFANRRV
                                AKGFGLLIVS TPKGLMTHDE ARTAGVGGRL ISYVYIPGNV SGAKVLKRVV VESTFPKKNQ
                                ARDFGLLIVS TTQGVMSHED AKKKGLGGRL LAYVYIPENV SGGNELRRVI IFCEYPRRKD
                                AKNFGILIVT TPEGIMTHKE AKAKGIGGRL LAYMYIPEGV GPQGELNRVI LVTDFPRNKD
                                AKGFGLLIVS TPKGLMTHDE AKDAGIGGRL ISYIYIPENV SGGKQLEKLV IQCSFPNKKQ
                                AENVGLIIVS TNQGVMTHRE AKERGIGGVL IAYCYIPEGV GPKGTLERVK VRTYGKRKFN
                                AYNIGILILS TPHGVLSHKE AIAKKTGGVL LAYVYIPENV GPKGSIERII VETFFADRRK
                                AYNIGILILS TPHGVLSHKE AIAKKTGGVL LAYVYIPENV GPKGSIEKVI VEAFFANRRK
                                AKGFGLLIVS TPKGLMTHDE AKEQGLGGRL ISYIFIPDNV SGGKELKRIV IESLYPRKKQ
                                AEDFGILILT TTKGVMSNIE ARKLGIGGKL LAYVYIPKDV FGNKKLEKIK IVKSKNNSRE
                                AQDFGIIILT TTKGIMSHIE ARKLGIGGKL LAYVYLPDDV GKLGEASRVK IATSKNNKYT
                                ARDFGILIVS TTQGVMSHEE AKKRGLGGRL LAYVYIPENV SGGKELRRIV IFCEYPRRKD
                                AKNFGILIVT TPQGVMTHHE AKEAGIGGRL LVYVYIPEDV GNGGEIKRVT VKVAFPNKKD
                                AQDFGILIIT TNKGVMTHSE AKKMGVGGKL LAYVYIPEGV GPKGELVRII VYCPLPKKKE
                                AQDFGILIVT TNKGVMTHTD AKKMGVGGKL LAYVYVPEGV GPLGEMTRVV VYCPLPKKKE
                                AKGFGLLIVS TPKGLMTHDE AKSNGLGGRL ISYIYIPESV AGGKELRRVV VESLYPRKKQ
                                SRDLGYLIIS TSQGVMTHKD AMQKHLGGIL IAYVYVPQGV GPKGEVQKVI VEARLADTRT
                                SKDVGILIIS TSQGLMTHKE AIQKRVGGIA IAYVYVPEGV GPKGELERVL VETFFANRKR
                                AQDFGVLIFT TTDGVVSQFK AKELGIGGKL LAYVYIPDGV GPKGELSRVS VSCEYPRIKD
                                ARDFGILIVS TTEGVMSHEE AKKRGLGGRL LAYVFIPENV SGNKELRRIV IYCHYPKKKD
                                AYNIGVIIVS TPYGVLSHKE AVEKQTGGVL LAYCYIPENV GPKGIITRVI VETFVADRKQ
                                AQDFGVLILT TTAGVITHDH AKELGIGGKL LAYIYIPGGV GPKGELSRVS VSCEYPRTKD
                                AYNIGILIVS TPQGVMSHKE AVEKKTGGVL LAYCYIPENV GPKGELTRVV VETFLADRRR
                                AYNIGVVIVS TPHGVLSHKE AVAKHTGGVL LAYCYVPEGV GPKGTVSRVI VETYVADRER
                                ALNFGRLILS TSKGLITNRE AKEQKIGGVL IAYVYIPENV GPKGEVERII LETYFATRRE
                                ARDFGILIVT TPEGVMTHRE AKKRGIGGIL LAYVYIPDEV GPKGELSRII LESRFPRKKD

                                KAMVGTFASH IRNLVKGVNE GFECKMSIVY AHFPMQVKVD GLIIGNFLGE KKPRFAKIIG
                                --MKRTFQPN NRKRSK--VH GFRSRMS--- -------SKN G---RLVLAR RRRK------
                                KAMVGTFASH IKNLIIGVSE GFECKMTIVY AHFPMQVKVE GLVIGNFLGE KKPRVAKILG
                                KAMVGTFASH IRNLVKGVNE GFECKMSIVY AHFPMQVKVD GFVIGNFLGE KKPRVAKIIG
                                KAMVGTFASH IRNLVKGVNE GFECKMSIVY AHFPMQVKVD GFVIGNFLGE KKPRVAKIIG
                                NATVGTFESH LKNAFHGVTE GWEYKMEVFY SHFPMQVRVE GVVIENFLGE KAPRRTTIHG
                                KAMVGTFASH IRNLVKGVNE GFECKMSIVY AHFPMQVKVD GFVIGNFLGE KKPRVAKIIG
                                KAMVGTFTSH IKNLMKGVNE GFECKMTILY AHFPMQVKVD GLIIGNFLGE KKPRIAKILG
                                NATVGTFESH VENAFHGVTE GWEYEMEVFY SHFPMQVRAE GVVIENFLGE KAPRRTTIHG
                                NATVGTFESH LTNAFHGVTE GWEYKMEVFY SHFPMQVRVE GVVIENFLGE KAARRTTIHG
                                NSTVGTFESH ITNAFHGVTE GWEYEMEVFY SHFPMQVRVE GVVIENFLGE KAPRRTTIHG
                                KAMVGTFTSH IKNLMKGVNE GFECKMTILY AHFPMQVKVD GLIIGNFLGE KKPRIAKILG
                                NSTVGTFESH ITNAIHGVTE GWEYEMEVFY SHFPMQVRVE GVVIENFLGE KAPRRTTIHG
                                KAMVGTFTSH IKNLMKGVNE GFECKMTILY AHFPMQVKVD GLIIGNFLGE KKPRVAKILG
                                KAMVGTFTSH IKNLVKGVNE GFECKMTILY AHFPMQVKVD GLIIGNFLGE KKPRVAKILG
                                KAMVGTFTSH IKNLIKGVNE GFECKMTILY AHFPMQVKVD GLIIGNFLGE KKPRVAKILG
                                KAMVGTFTSH IKNLMKGVNE GFECKMTILY AHFPMQVKVD GLVIGNFLGE KKPRIAKILG
                                NATVGTFESH ITNAFHGVTE GWEYEMEVFY SHFPMQVRVE GVVIENFLGE KAPRRTTIHG
                                KAMVGTFASH IRNLMKGVNE GFECKMNIVY AHFPMQVKVE GLIIGNFLGE KKPRVAKILG
                                KAMVGTFASH LKNLIIGVSE GFECKMNIVY AHFPMQVKVE GLVIGNFLGE KKPRIAKILG
                                KAMVGTFASH LKNLIIGVSE GFECKMNIVY AHFPMQVKVE GLVIGNFLGE KKPRIAKILG
                                NATVGTFESH IQNAFHGVTT GWEYKMEVFY SHFPMQVRAE GVVIENFLGE KAARRTTIHG
                                KAMVGTFTSH IKNLMKGVNE GFECKMTILY AHFPMQVKVD GLVIGNFLGE KKPRIAKILG
                                KAMVGTFASH LKNLIIGVSE GFECKMNIVY AHFPMQVKVE GLVIGNFLGE KKPRIAKILG
                                RAMVGTFSSH IRNMIKGVTE GFEYRMTIVY SHFPMQVKVE GFVVGNFLGE KKPRTSRVLG
                                KAMVGTFASH LKNLIIGVSE GFECKMNIVY AHFPMQVKVE GLVIGNFLGE KKPRIAKILG
                                KAMVGTFASH LKNLIIGVSE GFECKMNIVY AHFPMQVKVE GLVIGNFLGE KKPRIAKILG
                                KAMVGTFASH LKNLIIGVSE GFECKMNIVY AHFPMQVKVE GLVIGNFLGE KKPRIAKILG
                                MSTIGTFQSH IENMFHGVTE GWEYGMEVFY SHFPMQVDVE GVVIENFLGE KAPRRTTIHG
                                TSMVGTLASH CSNMCTGVTK GYLYSMKVVY SHFPIQIKVV GLEIVNFLGE KYPRSARILP
                                KAMVGTFASH IRNLMKGVNE GFECKMNIVY AHFPMQVKVE GLIIGNFLGE KKPRVAKILG
                                KAMVGTFSSH IKNLIIGVSE GFECKMTIVY AHFPMQVKVE GFIIGNFLGE KKPRVAKILG
                                KAMVGTFASH LKNLIIGVSE GFECKMNIVY AHFPMQVKVE GLVIGNFLGE KKPRIAKILG
                                TATVGTFESH VRNAFHGVTD NWEYEMEVFY SHFPMQVDVE GVVIENFLGE KAPRRTTIHG
                                MSTIGTFQSH IENMFHGVTE GWEYGMEVFY SHFPMQVNVE GVVIENFLGE KAPRRTTIHG
                                RSTIGTFESH VENMFHGVTE GWEYEMEVFY SHFPMQVEVE DVVIENFLGE RAPRRAPIHG
                                KATVGTYASH IKNMMTGVSE GYEYHMKIVY AHFPIQVKVE GVTIGNFLGE RKARTANIVG
                                KATVGTFASH IRNMIKGVTE GYEYNMKIVY SHFPIQVKVE GVSIGNFLGE RKPRYASIMG
                                MSTIGTFQSH IENMFHGVTE GWEYGMEVFY SHFPMQVDVE GVVIENFLGE KAPRRTTIHG
                                MSTLGTFESH VSNMFHGVSD GWTYEMEVFY NHFPMQVSVE GVVIENFLGE RAPRRAPIHG
                                NATIGTFESH VNNMLHGATE GWEYQMEVHY AHFPMQVSVE GVVIKNFLGE KSPRRAAIRG
                                KAVFYSIVSH IKNMITGVTK GYRYYLKIIY THFPTSVKVV GVQITNLIGE KNTRRAQILE
                                NATIGTFESH VRNMVQGVTE GWEYRMEVLY SHFPMQVNVE GVVIENFLGE RAPRRTTIRG
                                MSTIGTFESH VRNMFHGVTE GWEYEMEVFY SHFPMQVRAE DIVIENFLGE RAPRTTPIHG
                                MSTVGTFESH VENMLHGVTE GWEYRLQVHY SHFPMQVEAE DIVIQNFLGE KAPRRAPIRG
                                RAMVGTLASH INNMVTGVTK GYEYRMKVVY SHFPIQLKAA SLIINNFLGE RKSRSARVLP
                                NATIGTFESH VNNMLHGATE GWEYKMEVHY AHFPMQVSVE GVVIKNFLGE KSPRRAQIRG
                                RAMVGTFSSH ITNLITGVTE GFEYRMKIVY AHFPMQVKVE GLTIGNFLGE KKARSAKVLG
                                YAILGTYKGI LKNMFLGVTK GWRYKLKIIY THFPVLAKVQ GLVIENFLGR KSKITLDIPK
                                NATIGTFESH VENMLYGVTE GWEYKMEVYY AHFPMQVNVQ GVVIENFLGE KSPRHAKVRG
                                KAAFYSIVSH IKNMITGVTK GYRYYLKIIY THFPTSVKVV GVQITNLIGE KNIRRAPILQ
                                TSMVGTLEAH TKNMIHGVTE GFEYRMKVVY SHFPIQLKVQ GLEIANFLGE KKARYARIET
                                -MVKRTYQPN KRKHSK--VH GFRKRMS--- -------TKN G---RKVLAR RRRK------
                                KAAFYSIVSH IKNMITGVTK GYRYYLKIIY THFPTSVKVV GVQITNLIGE KNIRRAPILQ
                                KAAFYSIVSH IKNMITGVTK GYRYYLKIIY THFPTSVKVV GVQITNLIGE KNIRRAPILQ
                                KAQFYSIIAH IENMFTGVTK GYRYYLKIIY THFPVTVKVS GVQIQNLIGE KNIRRAKIMT
                                YAMLGTYASH AKNMFRGVNE EYEYGMKVVY SHFPIQLKEI GLEIVNFLGE KEPRYADIPE
                                NATVGTFESH IENAFHGVTA GWEYKMEVFY SHFPMQVRAE GVVIENFLGE KAERRTTIHG
                                KAAFYSIVSH IKNMITGVTK GYRYYLKIIY THFPTSVKVV GVQITNLIGE KNIRRAPILQ
                                SATVGTFESH VSNMIHGVTD GWSYEMEVYY AHFPMQVSVE GVIIENFLGE KDSRRTPIRG
                                KAAFYSIVSH IKNMITGVTK GYRYYLKIIY THFPTSVKVV GVQITNLIGE KNIRRAPILQ
                                MSTIGTFESH VQNMFHGVTE GWEYEMEVFY SHFPMQVRAE DIVIENFLGE RAPRTTPVHG
                                KAVFYSIVSH IKNMITGVTK GYRYYLKIIY THFPTSVKVV GVQITNLIGE KNTRRAQILE
                                VAMVGTLAAH IRNMCKGVTE GFEYSMKVVF AHFPIQLKLQ GLVIENFLGE KQSRKARIEE
                                KAAFYSIVSH IKNMITGVTK GYRYYLKIIY THFPTSVKVV GVQITNLIGE KNIRRAPILQ
                                NSTVGTFESH VTNMIHGVTE GWEYDMEVFY SHFPMQVSVQ DVVIENFLGE KAPRRTPVRG
                                NATVGTFESH VANMIHGVTD GWEYTMEVYY AHFPMQVTVE GVVIENFLGE RAQRRTPIRG
                                YAILGTYKGI LKNMFLGVTR GWRYKLKVIY THFPMLVKVQ GLVIENFLGR KSKITLNIPK
                                RSTVGTFESH VTNMFHGVTE GWEYSMEVFY SHFPMQVSVE GIVIENFLGE KAPRKTPVRG
                                KAMVGTFTSH IKNMIKGVNE GFECKMSIVY SHFPMQVKVD GFIIGNFLGE KKPRVAKILG
                                KAMVGTFTSH IKNMIKGVNE GFECKMSIVY SHFPMQVKVD GFIIGNFLGE KKPRVAKILG
                                KAAFYSIVSH IKNMITGVTK GYRYYLKIIY THFPTSVKVV GVQITNLIGE KNIRRAPILQ
                                KAMVGTFAGH IENLITGVKE GFEYHLKVVY AHFPIKVRVE GVIIENFIGE KHPRRAKIVG
                                TAMVGTFEAH AKNMCRGVTD GFEYRMKVVY SHFPIQLKLQ GLEIANFLGE KKARYADIAE
                                KAMVGTFATH IENLVRGVKE GFEYKLKIVY SHFPMKVRVE GVVIENFLGE KHPRRAKIVG
                                KAMLGTIRSH INNMIIGLTD GFSYKMKIVY AHFPMTVKKT GITIENFLGE RHPRSAKIVG
                                KAVVGTVAGH IRNMILGVTR GWRYKLKIVF SHFPMNAKVQ GLIIENFMGR RSKIILNIPK
                                KAMVGTYTSH ITNMMKGVVD GFEYHMKVVY SHFPMQIKVN GFVINNFLGE KKPRVSNILG
                                KATVGTFASH IRNMITGVTE GFEYSMKIVY SHFPIQLKVE GVAIGNFLGE RKPRYATIVG
                                LAMTGTLEAH AKNMIRGVAD GYEYRMKVVY SHFPIQLKQQ GLEITNFLGE KQPRIAKIIE
                                KAMVGTFAGH IENLITGVKE GFEYHLKVVY AHFPIKVRVE GVIIENFIGE KHPRRAKIVG
                                KAMLGTIKSH ITNMIVGLTE GFTYHMKIVY AHFPMTVKAA GVTIENFLGE RHPRSAKILG
                                RSMAGTIAAH LKNMIKGVNE GFEYRMKAVY SHFPIQLKAS KLLISNFLGE RKPRSAKIMG
                                KAMLGTIKSH ITNMIIGLTE GFTYKMKIVY AHFPMTVKAA KVLIENFLGE RHPRTAKIVG
                                KSLVYTLLRH VQNMITGVTK GYRYYLKIIF THFPMSVKVV GVQITNLIGE KNIRRAKILP
                                YAILGTYKGI LKNMFLGVTK GWRYKLKIIY THFPVLAKVQ GLVIENFLGR KSKITLDIPK
                                IAIARTFKAH IANMIKGVTE GFTYKLKVVY SHFPITVKVQ GVYIENFLGE KAPRVAEILP
                                KATAYSIVKH IKNMFTGVQN GYRYYLKIIF THFPITVKVV NVQITNLIGE KNVRVAKIMP
                                KAMIGTFSSH INNMMKGVTQ GFEYRMKVVY SHFPMQLKVE GLFIGNFLGE KKARSANILG
                                KAMVGTLASH INNMMNGVVN GFEYRMKVVY SHFPMQLKVE GFIISNFLGE KKSRVSKILG
                                VAIVRTFKAH INNMIKGVTE GFKYRLKVVY SHFPMTVKVQ GVVIENFLGE KNPRRAKILP
                                IAIARTFKAH IANMIKGVTE GFTYKLKVVY SHFPVTVKVQ GVVIENFLGE KNPRRAKILP
                                KALLYSIIAH IKNMITGTIN GYRYYLKVIS THFPISVKVS GVQVSNLIGE KNIRRAKILP
                                KAMVGTFAAH IRNLIKGVTE GFEYKLRVVY AHFPVKLRVE GVVIENFLGE KHPRRSKIVG
                                VAIARTFKAH ISNMIKGVTE GFTYKLKVVY SHFPVTVKVQ GVVIENFLGE KNPRRAKILP
                                KAIIGTFAAH LRNMMTGVTE GFEYKMKVVY SHFPMQLKVD GFMISNFLGE KKPRVADIIG
                                YALLGTYKGI LKNMFLGVTK GWRYKLKVIY THFPMLVKVQ GLTIENFLGR KSKIVLEIPK
                                KAMVGTFAAH INNLIRGVTE GFEYRLRILY SHFPMKVRVE GVIIENFLGE KHPRRARIFG
                                IAIARTFKAH IANMIKGVTE GFTYKLKVVY SHFPVTVKVQ GVVIENFLGE KAPRRAKILP
                                IAIARTFKAH INNMIKGVTE GFTYKLKVVY SHFPVTVKVQ GVIIENFLGE KAPRIAQILP
                                YAILGTIKGE LKNAFLGVTR GWRYKLKIIY THFPMLVKVQ GLTIENFLGR KSKIVLEIPK
                                KSMIGTTRAH LNNMIKGVTE GFTYHMKIVY AHFPMTVKVE GVTIDNFIGE RHPRSSKIVG
                                IAIARTFKAH INNMIKGVTE GFTYKLKVVY SHFPVTVKVQ GVIIENFLGE KNPRRAKILP
                                IAIARTFKAH IANMLRGVTE GFTYKLKVVY SHFPMTVKVQ GVVIENFLGE KNPRRAKILP
                                KAMVGTFAAH VNNLIKGVTE GFQYKLRVVY SHFPIKVRVE GVIIENFLGE KYPRKSKIVG
                                KSTVFTVAGH IRNMIIGVTK GWRYKLKVVY AHFPISVKVQ GVVIENFLGR RSKIILQIPQ
                                VAIARTFAAH IRNMIKGVTE GFTYKLKVVY SHFPISVKVQ GVIIENFLGE KAPRKAKILP
                                VAIARTFAAH IRNMIKGVTE GFTYKLKVVY SHFPISVKVQ GVIIENFLGE KAPRKAKILP
                                YAILGAYKGI LRNMFLGVTK GWRYKLKVIY THFPMLVKVQ GLIIENFLGR KSKIVLTIPS
                                YAIMGAIKGE LKNMFLGVTR GWRYKLKIIY THFPMLVKIQ GISIENFLGR KSKVVLEIPK
                                IAMVGTIQAH VQNMVRGVTE GFEYRMKVVY SHFPIQLKLS GLEINNFLGE KKPRYAQIVP
                                KAMVGTIASH MRNMIKGVTE GFEYKMKVVY SHFPMQLKVE GLVVNNFLGE KKPRSARIVG
                                IAIARTYKAH LNNMIKGVTE GFTYKLKVVY SHFPMTVKVQ GVLIENFLGE KAPRKAKILP
                                KAMVGTFASH ISNLMDGVVN GFEYKMKVVY SHFPMQLKVE GLLINNFLGE KRARVSRIIG
                                KAMLGTIKSH ITNMIIGLTE GFTYRMKIVY AHFPMTVKVA KVIIENFLGE RHPRNAKIVG
                                IAIARTFKAH IANMIKGVTE GFTYKLKVVY SHFPMTVKVQ GVVIENFLGE KNPRRAKILP
                                KALLYTIASH IKNMITGVTK GWRYKLKIVT SHFPVNAKVV GILIENFLGE RAPRRAKIVG
                                VAIVRTFKAH INNMIKGVTE GFTYKLKVVY SHFPITVKVQ GVIIENFLGE KAPRKAKILP
                                IAIARTFRAH IANMIKGVTD GFTYRLKVVY SHFPITVKVQ GVYIENFLGE KAPRIAEILP
                                KATLYSIRRH IENMIVGVQN GYRYYLKIIF THFPITVKVV NVQITNLIGE KNIRTARIMP
                                NGIIGTWYSE LKLVFHGVSN GFKYEMKIDF THFPMRVSVR GLHVENFLGG KAPRIAKIKN
                                TAIVGTYRSH IQNMIKGVTD GFEYKLVIRY AHFPMKVSAK GVMIDNFLGE KYTRTAKIMD
                                YALVGTIASI INNMIIGVTK GYRYKLKIVY AHFPMSLKVE KIIIENFLGE RGKRIAGIMP
                                TAIVGTYRSH IQNMITGVTD GFEYKLVIRY AHFPMKVSAK GVTIDNFLGE KYTRTAKIMD
                                KAMVGTFASH IRNMIEGVTL GFEYEMKIVY SHFPMKTSIK GFIIENFIGE RSPRSAKIYP
                                VAVVGTFRAH ITNMIKGVTE GFVYKLKVVY SHFPITVKVQ GVIIENFLGE KAPRKAKILP
                                VAIVRTFKAH INNMIKGVTE GFTYKLKVVY SHFPITVKVQ GVIIENFLGE KAPRRAKILP
                                YAILHTARSI IRNICEGLVE GYTIKMKVVF AHFPITVKVE GILIENFQGE RAPRSTHIMG
                                VAIARTFKAH IKNMIKGVTE GFTYKLKVVY SHFPITVKVQ GVIIENFLGE KAPRKAKILP
                                TAIVGTYRSH IQNMITGVTD GFEYKLVIRY AHFPMKVSAK GVTIDNFLGE KYTRTAKIMD
                                TAIVGTYRSH IQNMITGVTD GFEYKLVIRY AHFPMKVSAK GVTIDNFLGE KYTRTAKIMD
                                YALLGTYKAH LGVMSKGVSE GYEYHMKIVY NHFPIQVKVA GVEIGNFLGE KQARYANIVE
                                KAMVGTFAAH IRNLIKGVKD GYEYKLKVVY AHFPIKLRVE GVIIENFLGE KHPRRAKIVG
                                KAMVGTIRAH INNMIKGVTE GFTYKLKIRY AHFPMKVSVK GVIIENFLGE KHPRRARIME
                                AAVIGTFKAH IKNMIKGVTE GFTYRLKIRY AHFPMKVTVK GVIIDNFLGE KHPRRAKILE
                                KAMIGTVRAH ISNMITGVTE GFRYRMKIVY AHFPMSVKVA GVVIENFLGE RHPRTARFVG
                                KAMIGTVKAH INNMIRGVTE GFTYRMKIVY AHFPMSVKVA GVLIENFLGE RHPRTARIVG
                                TAIVGTYRSH IQNMITGVTD GFEYKLVIRY AHFPMKVSAK GVMIDNFLGE KYTRTAKIMD
                                KAMVGTIRAH INNMIKGVTE GFTYKLKIRY AHFPMKVSVK GVIIENFLGE KHPRRARIME
                                RALVGAIAGH IRNMIKGVQG GFRYKLKIMY SHFPINVKVE GFIISNFLGE KGLRIARIMP
                                KAILGMIKAY IENMQKGVTE GHEYKLKLVY SHFPPEVKVD QVYIENFMGE NVPRVAEIVD
                                LAMVGTIAAH IKNMIRGVTD GFEYRMRVVY SHFPIQVKVA DVAISNFLGE RKPRFATIVG
                                KAMIGTVKAH INNMIRGVTE GFTYRMKIVY AHFPMSVKVA GVLIENFLGE RHPRTAKIVG
                                KALVGTIAAH IENMITGVTK GFRYKLKIVY SHFPVTVKVQ GVVIENFLGE KAPRIAKIMP
                                TAMVGTYRSH IQNMIKGVSE GFEYKLVIRY AHFPMKVTFK GVIIDNFLGE KYPRTAKVME
                                KAMIGTIRAH INNMIKGVTE GFTYKLKIRY AHFPMKVSVK GVIIENFLGE KHPRRAKIME
                                KSMLGTIKAH ISNMIIGVTD GFTYHMKIVF AHFPMTVKVK GVTIDNFVGE QHPRTSKIVG
                                TAMVGTYKAH ALNMIKGVTE GFDYKLAIKY AHFPMKVSVK GVIIDNFLGE KHPRNAKVMP
                                RAYLGTVTAH IRNMMKGVTE GFRKEMVVVY AHFPIKVEVD KVKISNFLGE KLPRYASIVG
                                KALVGTIASH IENMIKGVLK GYRYKLKIIY SHFPITVEVD DVRIKNFLGE KSDRIAKIIG
                                KALVGTIASH IENMIKGVIK GYRYKLKIIY SHFPITVEVD DVRIKNFLGE KADRKAKIIG
                                AAIIGTFASH INNMIKGVVD GFEYKLKIRY AHFPMKISVK GVIIDNFLGE KHPRKARIME
                                RGIVGTWASE ISNMVKGLKE GFQYEMKIDY SHFPMRVSVK GVVIENFFGE RSPRTAEIVG
                                KGIVGTWYSE TKLLIEGVTK GFEYHMKIDF THFPMRVSVR GLIVENFLGE KSPRSAKIVD
                                KAMVGTIRAH INNMIKGVTE GFTYKLKIRY AHFPMKVSVK GVIIENFLGE KHPRRARIME
                                KAMVGTIRSH ISNMIYGVDH GFTYKMKIVY AHFPMTVKVQ GVTIDNFLGE RSPRKAKIIG
                                YALAGTWKAH VLNMIKGVTE GFEYHLKILY AHFPMKVTVK GVVIENFMGE RSPRYADIFG
                                YAMAGTWKAH VQNMIKGVTE GFEYHLKILY AHFPMKVTVK GVVIENFLGE RAPRYADIFG
                                AAIIGTFASH IKNIITGVSE GFEYKMKIRY AHFPMKISVK GVIIDNFLGE KHPRKATIME
                                KALVGTVAAH IKNMITGVSK GFRYKLKIIS THFPITVKVE KVVISNFLGE KAPRYATIMP
                                KALVNTVAAH IKNMITGVTK GWRYKMKIVF SHFPISVKVV GVEIHNFIGE KAPRVAKVLP
                                KAMVGTFRAH VRNMFHGVTE GYTYTLKIVF SHFPMKVAVN DVEVNNYMGG RAPRYAVIVG
                                KAMIGTIRAH INNMIKGVTE GFTYKLKIRY AHFPMKVYVK GVIIENFLGE KHPRKAKILE
                                KALVGTIAAH IRNMITGVVR GYRYKLKIIF SHFPITVSVD EVRIRNFMGE KSDRIAKIYG
                                KAMVGTFAAH LRNMFKGVTD GYTYTLKIVF SHFPMKVAVK DVEINNYLGG HDPRYADIVG
                                KALTGTIAAH IRNMITGVTK GYRYKLKIIS SHFPMTVVVD EVRIKNFIGE KADRIAKIYG
                                KALVGSVAAH IRNMITGVTK GYRYKLKIIF SHFPISVVVD EVRIRNFMGE KSDRIAKIHG
                                KRLINTWRSH IKNMLEGVQN PFVYRLKVCY THFPMRVKLE GLIVENFLGE KAPIIKELPY
                                KAMLGTIKAH IKNMIKGVTK GFKYTMKIVY AHFPMSVKVS GVIIENFLGE RHPRVAKIVG

                                KVKVGNDVTI TGINKEDVGQ TAANIEQKTD PRIFQDGIYI VQKWVPKTRL GKLVVEGQVA
                                ----GRKVLS A--------- ---------- ---------- ---------- ----------
                                KVKVGNEVAV SGINKEDVGQ TAANIEQKTD PRIFQDGIYI VQKWVPKTRL GKLVVEGQVA
                                KVKVGNDVTI TGINKEDVGQ TAANIEQKTD PRIFQDGIYI VQKWVPKTRL GKLVVEGQVA
                                KVKVGNDVTI TGINKEDVGQ TAANIEQKTD PRIFQDGIYI VQKWVPKTRL GKLVVEGQVA
                                DVSVDERLVL SGPNKEDVGQ TAADIEQLTD TRVFQDGVYI TEKWEPVTRL GRMVQEGEID
                                KVKVGNDVTI TGINKEDVGQ TAANIEQKTD PRIFQDGIYI VQKWVPKTRL GKLVVEGQVA
                                KVKVGNEVTV SGINKEDVGQ TAANIEQKTD PRIFQDGIYI VQKWIPKTRL GKLVMEGQVA
                                EVTVDEQLVL SGPDKEDVGQ TAADIEQLTD TRIFQDGVYI TAKWQPVTRL GRKVQEGEID
                                EVSVDEALTL SGPNKEDVGQ TAADIEQLTD TRVFQDGVYI TEKWEPVTRL GRMVQEGDID
                                EVTVDEQLVL SGPSKEDVGQ TAADIEQLTD TRIFQDGVYI TNKWEPVTRL GRMVQEGDIE
                                KVKVGNEVTV SGINKEDVGQ TAANIEQKTD PRIFQDGIYI VQKWIPKTRL GKLVMEGQVA
                                EVSVDEQLVL SGPSKEDVGQ TAADIEQLTD TRVFQDGVYI TTKWQPVTRL GRKVQEGDIE
                                KVKVGNEVTV SGINKEDVGQ TAANIEQKTD PRIFLDGIYI VQKWVPKTRL GKLVMEGQVA
                                KVKVGNEVTV SGINKEDVGQ TAANIEQKTD PRIFQDGIYI VQKWVPKTRL GKLVMEGQVA
                                KVKVGNEVTV SGINKEDVGQ TAANIEQKTD PRIFQDGIYI VQKWVPKTRL GKLVMEGQVA
                                KVKVGNEVTV SGINKEDVGQ TAANIEQKTD PRIFQDGIYI VQKWVPKTRL GKLVMEGQVA
                                EVTVDEQLVL SGPDKEDVGQ TAADIEQLTD TRVFQDGVYI TNKWEPVTRL GRMVQEGEID
                                KVKVGGEVIV TGINKEDVGQ TAANIEQKTD PRIFQDGIYI VQKWVPKTRL GKLVVEGQVA
                                KVKVGNEIVV SGINKEDVGQ TAANIEQKTD PRIFQDGIYI VQKWVPKTRL GKLVVEGQVA
                                KVKVGNEIVV SGINKEDVGQ TAANIEQKTD PRIFQDGIYI VQKWVPKTRL GKLVVEGQVA
                                NVSVDERLVL SGPNKEDVGQ TAADIEQLTD TRVFQDGVYI TEKWEPVTRL GRMVQEGEID
                                KVKVGNEVTV SGINKEDVGQ TAANIEQKTD PRIFQDGIYI VQKWVPKTRL GKLVMEGQVA
                                KVKVGNEIVV SGINKEDVGQ TAANIEQKTD PRIFQDGIYI VQKWVPKTRL GKLVVEGQVA
                                KVKVGNEVIV SGISKEDVGQ TAANIEQVTD PRVFQDGIYI VDKWVPKTRL GKLVVEGQVA
                                KVKVGNEIVV SGINKEDVGQ TAANIEQKTD PRIFQDGIYI VQKWVPKTRL GKLVVEGQVA
                                KVKVGNEIVV SGINKEDVGQ TAANIEQKTD PRIFQDGIYI VQKWVPKTRL GKLVVEGQVA
                                KVKVGNEIVV SGINKEDVGQ TAANIEQKTD PRIFQDGIYI VQKWVPKTRL GKLVVEGQVA
                                DVEIGEELTI SGPDIEAVGQ TAADIEQLTD VRVFQDGVYI TRKWEPRTRL GKQVVEGEID
                                TVKVSDEVTV TGIDKEVVGS TAANIERATD PRVFQDGIYI VSRWVPLTGL GRMVQAGEIK
                                KVKVGGEVIV TGINKEDVGQ TAANIEQKTD PRIFQDGIYI VQKWVPKTRL GKLVVEGQVA
                                KVKVGSEVTI TGINKEDVGQ TAANIEQKTD PRTFQDGIYI VQKWVPKTRL GKLVVEGQVT
                                KVKVGNEIVV SGINKEDVGQ TAANIEQKTD PRIFQDGIYI VQKWVPKTRL GKLVVEGQVA
                                QVNVGEAITL SGPNKEHVGQ TAADIEQLTD TRVFQDGVYI TAKWEPVTRL GRKVQEGEID
                                DVEIGEELTV SGPDIEAVGQ TAADIEQLTD VRVFQDGVYI TRKWEPRTRL GKQVVEGEID
                                DVSVGEELTL SGPDIEAVGQ TAADIEQLTD VRVFQDGVYI TNKWNPRTRL GKQVANGEID
                                KVTVGDKVVL TGINKEDLGQ TAANIEQACD PRVFQDGIYI TSKWIPKTRL GKMVAEGKIT
                                KVNVGDKVSV TGNNKEHVGQ TAANIEQACD PRVFQDGVYI INKWVPKTRL GKMVSSGQIK
                                DVEIGEELTI SGPDIEAVGQ TAADIEQLTD VRVFQDGVYI TRKWEPRTRL GKQVVEGEID
                                QVQVEEEITV SGPDKEAVGQ TAADIEQLTD VRVFQDGVYI TQKWEPVTRL GRQVQEGEID
                                DVQVGEEVTL TGPDKEDVGQ TAADIEQLTD TRVFTDGVYI TQKWEPRTRL GRMVQNGDVT
                                KVTVGEDIVV EGPNLEAVAQ TAANIESASD RRIFSDGIFI YKKWKPRTSI GSLVKEGKIS
                                RVEVGEEVVL SGPDKEDVGQ TAANIEQLTD TRVFQDGVYI TEKWEPVTRL GRLVRDGDIE
                                EVEIEERLTL RGPSIEDVGQ TAADIEQLTD VRVFQDGVYI TEKWEPRTRL GRQVADGEID
                                QVSVGEEVTL NGPSIEDVGQ TAADIEQLTD SRVFQDGVYI VEKWEPKTRL GRLVQDGEIE
                                KVEIKDEVVI TGMDKENVGQ TMANIEQATD VRIFQDGIYL IDKWVPKTRL GKLVYEGQVT
                                DVQVGEELTL TGSNKEDVGQ TAADIEQLTD TRVFTDGVYI TQKWEPRTRL GRMVQNGDVT
                                KIKTADEVIV TGINKEDVGQ TAANIEQATD PRTFQDGIYI VEKWVPQTRL GILVHEGQIT
                                KVEVKEDIVV EGIDRELVGT FAASIQAATG REGVVDGIYV VGVWEPRTEL GRMVKEGKIR
                                DVQVGEELVL TGPDKEDVGQ TAADIEQLTD TRVFQDGVYI TQKWEPRTRL GRMVQEGDVT
                                KVTVGEDIVV EGPNLDAVAQ TAANIEAASD RRIFSDGIFI YKKWKPRTSI GNLVKNGKIS
                                TAKVNDEVVL TGIDRELVGN SAANIEHATD PRVFQDGIYM VQRWQPVTGL GKLVAAGEIK
                                ----GRKVLS A--------- ---------- ---------- ---------- ----------
                                KVTVGEDIVV EGPNLDAVAQ TAANIEAASD RRIFSDGIFI YKKWKPRTSI GNLVKNGKIS
                                KVTVGEDIVV EGPNLDAVAQ TAANIEAASD RRIFSDGIFI YKKWKPRTSI GNLVKNGKIS
                                KVNVGEDIIV EGQDIEKVGQ TAANIELASD RRVFADGIYI YKKWKPRTKV GQLVKEGKIT
                                KMKIGDEITL TGIDKELVGT TASRIEKATD TRVFQDGIYI VSKWIPLTGL GKQVAAGEIS
                                DVSVGEELTL VGPNKEDVGQ TAADIEQLTD TRVFQDGVYI TEKWQPVTRL GRKVQEGEIE
                                KVTVGEDIVV EGPNLDAVAQ TAANIEAASD RRIFSDGIFI YKKWKPRTSI GNLVKNGKIS
                                NVQIGEMVTL TGPSKEDVGQ TAADIEQLTD TRIFQDGVYI TQKWTPRTRL GRMVQDGDVT
                                KVTVGEDIVV EGPNLDAVAQ TAANIEAASD RRIFSDGIFI YKKWKPRTSI GNLVKNGKIS
                                EVEIEELITL RGPSIEDVGQ TAADIEQLTD VRVFQDGVYI TEKWEPRTRL GRQVADGEID
                                KVTVGEDIVV EGPNLEAVAQ TAANIESASD RRIFSDGIFI YKKWKPRTSI GSLVKEGKIS
                                TAKVNDEIIL TGINKESVGN SAAHIEHATD PRVFQDGIYI VGKWVPLTGL GRQVISGELT
                                KVTVGEDIVV EGPNLDAVAQ TAANIEAASD RRIFSDGIFI YKKWKPRTSI GNLVKNGKIS
                                EVSVGEELTI RGPNIEDVGQ TAADIEQLTD TRVFQDGVYI TGMWEPRTRL GRKVADGEIT
                                DVQIGETVTL SGSDKEAVGQ TAADIEQLTD TRVFQDGVYI VEKWEPRTRL GRKVQNGDIS
                                KVEVKEDIVI EGIDRELVST FAAAVQAATG REGVVDGIYV VGYWEPRTEL GRMVKEGKIR
                                SVEVGEELTV SGPSIEDVGQ TAADIEQLTD TRVFQDGVYI TETWEPRTRL GRKVADGEIT
                                KVKVGNEVTI TGINKEDVGQ TAANIEQKTD PRVFQDGIYI VQKWVPKTRL GKLVVEGQVA
                                KVKVGNEVTI TGINKEDVGQ TAANIEQKTD PRVFQDGIYI VQKWVPKTRL GKLVVEGQVA
                                KVTVGEDIVV EGPNLDAVAQ TAANIEAASD RRIFSDGIFI YKKWKPRTSI GNLVKNGKIS
                                QVEIGQDIYV RGIDIEECGQ TAANLEQATD PRVFQDGIYI VKKWVPKTKL GRLVADGKIK
                                IAKVNDEVVL TGIDREKVGN TAANIEHATD PRVFQDGIYM VQRWRPVTGL GKQVASGEIK
                                KVTVGNEITV SGIDIEECGQ TAANIEQATD VRVFQDGIYI VKKWTPRTKL GKLVAEGKIK
                                DVKIGDEVIV SGINKEHVGQ TMANMEQATD PRVFQDGIYL VSKFVPKTQL GHMVKEGKIT
                                KVSTKDDIVV EGIDKEVVSQ FAANIELATG REGVLDGIYV YAVWQPRTWV GRLVKEGKVK
                                SVKAGDEVIV SGINKEDVGQ TAANIEQKTD PRVFQDGIYI VDKWVPQTRL GKLVFDGQVT
                                KVSVGDKVTI TGINKEHVGQ TAANIEQACD PRVFQDGVYI TKKWVPKTRL GKMVSSGQIK
                                TVKINDEVTI TGIDKEKVGN TAANIEHATD PRVFQDGIYI TERWIPLTGL GRMVAAGEIT
                                QVEIGQDIYV RGIDIEECGQ TAANLEQATD PRVFQDGIYI VKKWVPKTKL GRLVADGKIK
                                KVQVGDEVTV TGISKEDVGQ TMANLEQATD PRVFQDGIYL VGKWEPKTEL GHMVKEGKIT
                                QVEIGDTVIV TGIDKELVGQ TMANIEQATD IRVFQDGIYL VDKWVPKTKL GRLVYEGQIT
                                QVKIGDEVIV TGVNKEDVGQ TMANLEQATD PRVFQDGIYL VAKWEPKTNL GRMVKDGQIT
                                KVTVGEDIIV EGIDLEKVAQ TAANIERASD RRVFGDGIYI YKKWKPRTKL GQLVKEGKIT
                                KVEVKEDIVV EGIDRELVGT FASSIQAATG REGVVDGIYV VGVWEPRTEL GRMVKEGKIR
                                TVKVGGEIIV EGIDKEKVGQ TAANIEQATD RRVFQDGIYI VEKWQPKTKL GMLVKEGQIT
                                KVTVGEDIVV EGIDLEKVSQ TAANIETVTD RRIFSDGIYI YKKWKPRTKI GQLVKEGKIT
                                KVKAADQVTI TGINKEDVGQ TAANIEQATD PRVFQDGIYI VEKWIPQTRL GKLVQEGQIT
                                TVKAGDEVIV SGINKEDVGQ TAANIEQKTD PRVFQDGIYI VEKWVPKTRL GTLVSEGQVT
                                TVKVGSEIEV EGIDKEAVGQ TAANIEQATD RRVFQDGIYI VEKWEPKTKL GRLVKEGQIT
                                TVKVGQEITV EGIDKEKVGQ TAANIEQATD RRVFQDGIYI VEKWEPKTKL GKLVKEGQIT
                                KVTVGEDIVV EGSDIYNVAQ TAANIESSTD RRIFSDGIYI YKKWKPRTKV GQLIKEGKIN
                                EVKIGNDIIV TGIDKEECGQ TAANLEQTTD QRIFQDGIYI VEKWVPKTRL GKLVAEEKIR
                                TVKVGQEILV EGIDKEAVGQ TAANIEQATD RRVFQDGIYI VEKWEPRTKL GRLVKEGQIT
                                SVEIGDEIII TGINKEDVGQ TAANIEQTTD PRIFQDGIYI VEKWVPQTKL GKMVQDGQIS
                                KVEVKEDIVV EGIDRELVSQ FAAAIQAATG REGVVDGIYV VGYWEPKTAL GRMVKEGKIR
                                EVKVGNEIIV TGVDKEECGQ TAANIEQATD IRVFQDGIYI VEKWKPRTRL GRLVAEGKIK
                                TVKVGQEILV EGIDKEAVGQ TAANIEQATD RRVFQDGIYI VEKWEPKTKL GRLVKEGQIT
                                KVKVGQEIIV EGIDKEKVGQ TAANIEQATD RRVFQDGIYI VEKWQPRTKL GMLVKEGQIT
                                KVQLKEDIVV EGIDRDVVSQ FAANIQRATG REGVVDGIYV YGVWEPRTRL GQLVKEGKIR
                                NVQVGDEVII TGVNKEDVGQ TMANLEQATD PRVFQDGIYL TSRWEPKTNL GKEVKAGNIT
                                TVKVGQEITV EGIDKEKVGQ TAANIEQATD RRVFQDGIYI VEKWEPRTKL GRLVKEGQIT
                                TVRVGQEVIV EGIDREAVGQ TAANIEQATD RRVFQDGIYI VEKWEPRTKL GRLVKEGQIT
                                TVKIGNDIIV EGIDKEECGQ TAANLEQTTD VRVFQDGIYI VEKWVPRTRL GKLVADGKIK
                                KVQVKDDIVV EGIDKELVSQ FAANIELATG RESILDGIYV YASWKPRTEI GRLVKEGKIK
                                TVKVGQEIIV EGIDKEAVGQ TAANIEQATD RRIFQDGIYI VEKWEPKTKL GMMVKEGQIT
                                TVKVGQEIIV EGIDKEAVGQ TAANIEQATD RRIFQDGIYI VEKWEPKTKL GMMVKEGQIT
                                KVEVKEDIIV EGVDKDLVSQ FAATIQSAVG REGIVDGIYV VGYWEPRTEL GRLVKEGKIR
                                KVQLKEDIVV EGVDKELVGQ FAANLQRAVG REGVVDGIYV YGVWEPRTRL GQLVKEGKIR
                                TAKVNDEIIL TGIDREKLGI TSANIEHATD PRIFQDGIYR VQRWVPLTGL GKKVAAGEFS
                                TVKTGDEIII EGINKEDVGQ TAANIEQLTD PRVFQDGIYL TEKWVPKTML GRLVQEGQIT
                                TVKVGSEIIV ESIDKEKAGQ TAANIEQATD RRVFQDGIYI VDKWQPKTKL GMLVKEGQIT
                                KVKTSDEVTI TGINREDVGQ TASNMEQITD PRVFQDGLYL IEKWVPLTRL GSLVAEGQIT
                                QVKVGEEVIV TGVNKEDVGQ TMANLEQATD PRVFQDGIYL VAKWEPKTNL GRMVKEGQIT
                                TVKVGSEVIV EGIDKEAVGQ TAANIEQATD RRVFQDGIYI VEKWQPRTKL GMLVKEGQIT
                                KVRIGKDIIV EGIDLEAVAQ TAANIEMATD RRVFVDGVYI YEKWVPKTKI GWMVKEGKIT
                                TVKVGQEIIV EGIDKEAVGQ TAANIEQATD RRVFQDGIYI VEKWQPKTKL GMMVKEGHIT
                                TVKVGGELLV EGIDKEKVGQ TAANIEQATD RRVFQDGIYI VEKWQPKTKL GMLVKEGQIT
                                KVTVGEDIVV EGTDIEKVSQ TAANIELASD RRIFSDGIYI YKKWKPRTKV GQLVKEGKIS
                                KVSVGDRVII EGIDKRDMGD TAANIERATD ARVFQDGIYL L-KWIPKTEL GRLVANNEIQ
                                TVKVGEEVIV SGANKEFVGQ TAANIEQATD TRIFQDGIYI VEKWEPKTQI GRMVKEGTIS
                                KVKIKDDVIV EGIDLDAVAQ TAANIHLATG REGILDGIYL YAIWQPRTLL GRLVVEGKIK
                                TVKVGEEVIV SGANKEFVGQ TAANIEQATD TRIFQDGIYI VEKWEPKTQI GRMVKEGTIS
                                KVQVGADVSV TGIELEAVSQ TAANIERATD PRVFQDGIYI TAKWTPKTRL GKMVFSGEVT
                                TVKVGQEITV EGIDKEAVGQ TAANIEQATD RRVFQDGIYI VEKWQPKTKL GMLVKEGQIT
                                TVKVGQEIIV EGIDKEATGQ TAANIEQATD RRVFQDGIYI VEKWQPRTKL GMLVKEGQIT
                                KVIPGEDVLL TGEVWTDITQ TAANIELTTD HRVFLDGIYV YEKWVPKTIL GQKVASGEIS
                                TVKVGQEIIV EGIDKEAVGQ TAANIEQATD RRVFQDGIYI VEKWEPRTKL GMLVKEGQIT
                                TVKVGEDVVV SGANKEFVGQ TAANIEQATD TRIFQDGIYI VEKWEPKTQI GRMVKEGTIS
                                TVKVGEEVIV SGANKEFVGQ TAANIEQATD TRIFQDGIYI VEKWEPKTQI GRMVKEGTIS
                                KVKVGDELIL NGINRETIGN TAANVEQACD PRVFQDGIYI TSRWVPVTGL GKKVMAGEFA
                                QVEIGQEIIV KGIDKEECGQ TAANLEQATD PRVFQDGIYI VEKWTPKTRL GKLVYEGKIK
                                TVKIGEDVIV TGIDKEKVGQ TAANIEQATD PRVFQDGIYI VEKWEPKTTI GRMVKEGQIT
                                TVKVGEDVIV TGIDKEKVGQ TAANIEQATD PRVFQDGIYI VEKWEPKTKV GKMVKEGAIT
                                KVQVGDEVEI TGINKEHVGQ TMANIEQATD PRVFQDGIYL VSKWEPRTQL GRLVKEGVIT
                                KVQVGDEVEV TGINKEHVGQ TMANLEQATD PRVFQDGIYL VSKWEPRTNL GRLVKEGVIT
                                TVKVGEDVVV SGANKEFVGQ TAANIEQATD TRIFQDGIYI VEKWEPKTQI GRMVKEGTIS
                                TVKIGEDVIV TGIDKEKVGQ TAANIEQATD PRVFQDGIYI VEKWEPKTTI GRMVKEGQIT
                                KVQVGSDVIV EGIDVEKVAQ TAANIELATD RRKFMDGIYI YERWQPRTRV GRLVKEGKIK
                                EVIVGQDIIV RGIDKEAVGQ TAANLEQATD PRVFQDGIYI VEKWEPKTKL GRMVKEGEIK
                                NVEVKDEILI RGMDKEAVGQ TMANIEQATD VRIFQDGIYL VEKWIPKTRL GRLVYEGQVT
                                KVQVGDEVEV TGINKEHVGQ TMANLEQATD PRVFQDGIYL VSKWEPRTNL GRLVKEGVIT
                                TVKVKDDVIV EGIDIEAVGQ TAANIEQATD RRVFIDGIYI YEKWQPRTYV GRLVKEGRIR
                                TVKVGEEVIV SGTNKEFVGQ TAANIEQATD TRIFQDGIYI VEKWEPKTQV GRMVKEGTIS
                                KVKVGEDVIV SGIDKEKVGQ TAANIEQATD PRVFQDGIYI VEKWEPKTTV GRMVKEGQIT
                                KVTVGDEVTI TGINKEHVGQ TMANLEQATD PRVFQDGIYL VSKWEPKTNV GKMVKDGTIT
                                TVKVGEQVIV SGINKEFVGQ TAANIEQATD TRVFQDGIYI VEKWEPKTQV GRLVKEGQIT
                                EVRVGDRIYI EGISKEDVGQ TAANIRLATD PRVFMDGIYV VR-WVPKTWV GRLVAEGKIK
                                KVTVGEDIIV EGIDIEHVGQ TAANIELATD RRVFADGIYI YDWWVPRTRV GKMVVEGKIT
                                KVTVGEDIIV EGINIEHVGQ TAANIELATD RRVFADGIYI YDWWVPRTRV GKMVVEGKIT
                                NVKVGEDIIV SGIDKEKTGQ TAANIEQATD TRVFQDGIYI VEKWEPKTQV GKMVKEGTIT
                                QVSVGDRLFL NGPSKKDVGE TAANIERATD PRVFQDGIYL ISKWTPRTQL GKLVASGQIK
                                KVSVGDRITI NGIDKRKIGE TAANIERATD ARVFQDGIFL L-KWTPRTEL GRLVANGEIK
                                TVKIGEDVIV TGIDKEKVGQ TAANIEQATD PRVFQDGIYI VEKWEPKTTV GKMVKEGQIT
                                KVSVGEDVTI TGINKEHVGQ TMANIEQATD PRIFQDGIYL VDKWEPKTEL GRKVKDGEIT
                                KVEIGDMVIV KSINKEHAGQ TAANIERATD PRVFQDGIYI VKKWEPKTRL GKLVYEGKIT
                                KVEVGDTIIV KSINKEHAGQ TAANIERATD PRVFQDGIYI VKKWEPKTRL GKLVYEGKIT
                                KVKVGEDVIV TGIDKEKTGQ TAANIEQATD TRVFQDGIYI VEKWEPKTQV GKKVKEGTIT
                                TVKVGQDIIV EGSDVEAVGQ TAANIERATD RRKFMDGIFI YSRWVPKTKV GQLVKEGKIA
                                TVKVGRDVII EGTDIEKVAQ TAANIEQATD RRVFMDGIYI YAR------- --MVKEGKIT
                                KVKIGQDVTV TGISIEDVGQ TAANMEKCTD KRVFEDGIYI THKWVPKTRL GHMVLNGEVT
                                TVKVGEDVIV TGIDKEKVGQ TAANIEQATD PRVFQDGIYI VEKWEPKTAV GRMVKEGEIT
                                KVKVGEDIII EGVDIEEVGL TAASIERATD RRVFMDGIYI YEKWVPRTRV GKMVLEGKIT
                                KVKIGADVTV EGIDIEACGQ TAANLEKATD KRIFQDGIYI THKWIPKTRL GQMVLNGEIT
                                KVKVGSDVIV EGLDIEGVGL TAASIERATD RRVFSDGIFI YEKWVPRTRV GRMVVEGKIT
                                KVKVGEDIVV EGVDIEEVGL TAASIERATD RRVFMDGIYI YEKWVPRTRV GRMVLEGKLT
                                KVKIETEIVV ESPDKEKAGI VASMIEQSTD RRRFTDGIWL YYKWQPKTKL GRLVKEGKIT
                                KVEVDDKVYI TGINKEHVGQ TMANIEQATD PRVFQDGIYL VSKWEPKTKV GRMVKEGVIT

                                SMDEAIKSGL PIREPQIIDM LLPDLEVLDI NMVQRMTDSG RRVKFRATVI VGNRNGYVGL
                                ---------- ---------- ---------- ---------- ---------- ----------
                                SMDEAIKSGL PIREPQIIDM LLPDLEVLDI NMVQRMTDSG RRVKFRATVI VGNRNGYVGL
                                SMDEAINSGL PIREPQIIDM LLPDLEVLDI NMVQRMTDSG RRVKFRATVI VGNRNGYVGL
                                SMDEAINSGL PIREPQIIDM LLPDLEVLDI NMVQRMTDSG RRVKFRATVI VGNRNGYVGL
                                TMEDALNSGL PLKEPEIVDQ LLPGLEVLDI NMVQRMTDSG RRVKFRCVVV VGDRNGYVGY
                                SMDEAINSGL PIREPQIIDM LLPDLEVLDI NMVQRMTDSG RRVKFRATVI VGNRNGYVGL
                                SMEEAIKSGL PIREPQIIDM LLPDLEVLDI NMVQRMTDSG RRVKFRATVI VGNRNGYVGL
                                TMEAALNSGL PLKEPELVDQ LLPGLEVLDI NMVQRMTDSG RRVKFRCVVA VGNRDGYVGY
                                TMDDALASGL PLKEPEIVDQ LLPGLEVLDI NMVQRMTDSG RRVKFRCVVV VGNRDGYVGY
                                TMEDALNSGL PLKEPELVDQ LLPGLEVLDI NMVQRMTDSG RRVKFRCVVA VGNRDGFIGY
                                SMEEAIKSGL PIREPQIIDM LLPDLEVLDI NMVQRMTDSG RRVKFRATVI VGNRNGYVGL
                                TMEDALNSGL PLKEPELVDQ LLPGLEVLDI NMVQRMTDSG RRVKFRCVVA VGNRDGFIGY
                                SMEEAIRSGL PIREPQIIDM LLPDLEVLDI NMVQRMTDSG RRVKFRATVI VGNRNGYVGL
                                SMEEAIKSGL PIREPQIIDM LLPDLEVLDI NMVQRMTDSG RRVKFRATVI VGNRNGYVGL
                                SMEEAIKSGL PIREPQIIDM LLPDLEVLDI NMVQRMTDSG RRVKFRATVI VGNRNGYVGL
                                SMEEAIKSGL PIREPQIIDM LLPDLEVLDI NMVQRMTDSG RRVKFRATVI VGNRNGYVGL
                                TMEDALNSGL PLKEPEIVDQ LLPGLEVLDI NMVQRMTDSG RRVKFRCVVA VGNRDGYVGY
                                SMDEAIKSGL PIREPQIIDM LLPDLEVLDI NMVQRMTDSG RRVKFRATVI VGNRNGYVGL
                                SMDEAIKSGL PIREPQIIDM LLPDLEVLDI NMVQRMTDSG RRVKFRATVI VGNRNGYVGL
                                SMDEAIKSGL PIREPQIIDM LLPDLEVLDI NMVQRMTDSG RRVKFRATVI VGNRNGYVGL
                                TMEAALNSGL PLKEPELVDQ LLPGLEVLDI NMVQRMTDSG RRVKFRCVVA VGNRDGYVGY
                                SMEEAIKSGL PIREPQIIDM LLPDLEVLDI NMVQRMTDSG RRVKFRATVI VGNRNGYVGL
                                SMDEAIKSGL PIREPQIIDM LLPDLEVLDI NMVQRMTDSG RRVKFRATVI VGNRNGYVGL
                                SMEEAIRSGL PIREPQIIDM LLPNLEVLDI NMVQRMTDSG RRVKFRATVI VGNGDGYVGL
                                SMDEAIKSGL PIREPQIIDM LLPDLEVLDI NMVQRMTDSG RRVKFRATVI VGNRNGYVGL
                                SMDEAIKSGL PIREPQIIDM LLPDLEVLDI NMVQRMTDSG RRVKFRATVI VGNRNGYVGL
                                SMDEAIKSGL PIREPQIIDM LLPDLEVLDI NMVQRMTDSG RRVKFRATVI VGNRNGYVGL
                                SMQEALNSGL PLKESEVVDQ LVPDLEVLDI NMVQRMTDSG RRVKFRCVVA VGNRDGLIGY
                                SIDEILSSGK PIKEPEIVDA FLPDLEVLDI NMVQRMTDSG RRVKFRAVVV VGNRDGYIGF
                                SMDEAIKSGL PIREPQIIDM LLPDLEVLDI NMVQRMTDSG RRVKFRATVI VGNRNGYVGL
                                SMDEAIKSGL PIREPQIIDM LLPDLEVLDI NMVQRMTDSG RRVKFRATVI VGNRNGYVGL
                                SMDEAIKSGL PIREPQIIDM LLPDLEVLDI NMVQRMTDSG RRVKFRATVI VGNRNGYVGL
                                TMSAALDSGL PLKEPELVDQ LLPGLEVLDI NMVQRMTDSG RRVKFRCVVT VGDRNGFVGY
                                SMQEALNSGL PLKESEVVDQ LVPDLEVLDI NMVQRMTDSG RRVKFRCVVA VGNRDGLIGY
                                SMQEALNSGL PLKEPEIVDQ LVPDLEVLDI NMVQRMTDSG RRVKFRCVVV VGNRDGLVGY
                                TMEEAFETGL PIKEYQIVDA LLPDLEVLDI SMVQRMTDSG RRVKFRTTVV VGNGNGYVGL
                                TIEEAFDTGL PIKEPEIIDA LIPDLEVLDI SMVQRMTDSG RRVKFRTTVV VGNGNGYVGI
                                SMQEALNSGL PLKESEVVDQ LVPDLEVLDI NMVQRMTDSG RRVKFRCVVA VGNRDGLIGY
                                TMEDALNSGL PLKEPEVTDR LLPGLEVLDI NMVQRMTDSG RRVKFRCVVA IGNRDGYVGY
                                SMDQALETGL PLKEPQIVDQ LLPGMEVLDI NMVQRMTDSG RRVKFRCVVA VGNRDGYLGY
                                SIKELFDRNL PITEPEIVDV LLPKLEVVDI KVVQKQTDAG EISRYKVLVI MGNMDGYVSI
                                TMDEALNSGL PLKEVEVVDQ LLPGLDVLDI NMVQRMTDSG RRVKFRCVVA VGNRDGYVGY
                                SMGDALNAGL PLKEPEIVDQ LVPGLEVLDI NMVQRMTDSG RRVKFRCVVV VGNRDGLVGY
                                DMSAALNSGL PLKEPEIVDN LIPGLEVLDI NMVQRMTDSG RRVKFRCVVV IGNRDGFVGY
                                TFDEAIASGL PIKEAGLIDA LIPGLEVLDI NMVQRMTDSG RRVKFRTTVI VGNRDGYIGL
                                SMDQALETGL PLKEPQLVDQ LLPGLEVLDI NMVQRMTDSG RRVKFRCVVA VGNRDGYLGY
                                SMDEAIDSGL PIRESKIVDI LLPELEVLDI NMVQRMTDSG RRVKFRATVI VGNGNGFVGL
                                TIDEVFANNY IIKEPEIVDI LVPGLELLNV NIVQRQTHAG ERSLFQAVVA VGNEDGYVGV
                                SMEQALETGL PLKEAEIVDQ LLPGLEVLDI NMVQRMTDSG RRVKFRCVVA IGNRDGFLGY
                                SIKELFDRNL PITEPEIVDV LLPKLEVVDI KVVQKQTDAG EISRYKVLVI MGNMDGYVSI
                                SIDQVLESGR PIKEPQIVDY FLPDLQVLDI SMMQRMTDSG RRVQFRAVVI VGNRNGYIGF
                                ---------- ---------- ---------- ---------- ---------- ----------
                                SIKELFDRNL PITEPEIVDV LLPKLEVVDI KVVQKQTDAG EISRYKVLVI MGNMDGYVSI
                                SIKELFDRNL PITEPEIVDV LLPKLEVVDI KVVQKQTDAG EISRYKVLVI MGNMDGYVSI
                                SMKEIFEKNY PITEPEIVDV LLPKLEVMDI KIVQKQTDAG EISKYKVLIV MGNMDGYVSY
                                GLDEVLESGR PIKEPQIVDY FLPDLDVLDI NMVQRMTDSG RRVKFRCVVV VGNRNGYIGF
                                TMEDALNTGL PLKEPEIVDQ LLPGLEVLDI NMVQRMTDSG RRVKFRCVCV VGNRDGFIGY
                                SIKELFDRNL PITEPEIVDV LLPKLEVVDI KVVQKQTDAG EISRYKVLVI MGNMDGYVSI
                                SMEQALNSGL PLKEPELVDQ LLPGLEVLDI NMVQRMTDSG RRVKFRCVVA IGNRNGFLGY
                                SIKELFDRNL PITEPEIVDV LLPKLEVVDI KVVQKQTDAG EISRYKVLVI MGNMDGYVSI
                                SMSDALNAGL PLKEPEIVDQ LVPGLEVLDI NMVQRMTDSG RRVKFRCVVV VGNRDGLVGY
                                SIKELFDRNL PITEPEIVDV LLPKLEVVDI KVVQKQTDAG EISRYKVLVI MGNMDGYVSI
                                SIDQIFDSGK PIKEPQIVDA FLPDLEVLDI EMVQRMTDSG RRVKFRAVVV VGNRDGYIGF
                                SIKELFDRNL PITEPEIVDV LLPKLEVVDI KVVQKQTDAG EISRYKVLVI MGNMDGYVSI
                                SMRDALQSGL PLKEPQIVDQ LLPGLEVLDI NMVQRMTDSG RRVKFRCVVV VGNRDGYVGY
                                SMEQALDSGL PLKEAEIVDQ LLPGLEVLDI NMVQRMTDSG RRVKFRCVVA VGNRDGYLGY
                                TIDEIFANNY IIKEPEIVDI LLPGLELLNV NLVQRQTHAG ERNQFQAVVA VGNEDGYVGV
                                SMQDALQSGL PLKEPELVDQ LLPGLEVLDI NMVQRMTDSG RRVKFRCVVV IGNRDGYVGY
                                SMEEAIKSGL PIREPQIIDM LLPDLEVLDI NMVQRMTDSG RRVKFRATVI VGNRNGYVGL
                                SMEEAIKSGL PIREPQIIDM LLPDLEVLDI NMVQRMTDSG RRVKFRATVI VGNRNGYVGL
                                SIKELFDRNL PITEPEIVDV LLPKLEVVDI KVVQKQTDAG EISRYKVLVI MGNMDGYVSI
                                TMDEALASNL PLKEPEIVDI LLPDLDVLEI SMVQRMTDSG RRTKFRVTAV VGNRNGYVGI
                                SIDQVLESGR PIKEPEIVDM FLPDLEVLDI AMMQRMTDSG RRVQFRAVVI VGNRNGYIGF
                                TLEEALASGL PLKEVEIVDT LLPDLEILEI SMVQRMTDSG RRTKFRVTAV VGNRNGFVGV
                                DIDEIFDKGL PIMELGIIDT LLPDLEVMDV NLVQRMHKSG RKVNFRVIVA VGNKNGYIGL
                                SIDDLFRLNL PIKEPEIIDF FLPNLEVVSI NIVQRQTDAG EVSQFQVAVV IGNEDGYVGV
                                SMDEAMDSGL PIRESKIVDL LLPELEVLDI NMVQRMTDSG RRVKFRATVI VGNGDGFVGL
                                TIEEAFETGL PIKEPEIVDA LIPDLEVLDI SMVQRMTDSG RRVKFRTTVV VGNGNGYVGI
                                SIDEVLASGR PIKEPQIVDL LLPDLEVLDI NMVQRMTDSG RRVKFRTVVV VGNRNGYVGF
                                TMDEALASNL PLKEPEIVDI LLPDLDVLEI SMVQRMTDSG RRTKFRVTAV VGNRNGYVGI
                                DIDEIFDKGL PIMELGIVNT LLPDLEVMDV NLVQRMHKSG RKVNFRVIVA VGNKNGYVGL
                                TFDEALKSRL PIKEAGIVDA LLPGLEVLDI NMVQRMTDSG RRVKFRATVI VGNKDGYVGI
                                SIDEIFDRGL PIMELEIVDS LLPDLEVMDV NLVQRMHKSG RKVNFRVIVA VGNKNGYVGL
                                SIKEIFEKNL VITEPEIIDA LLPNLEVIDI KMVQKQTDAG ELSRYKVLVI MGNFDGYVGI
                                TIDEVFANNY IIKEPEIVDI LVPGLELLNV NIVQRQTHAG ERSLFQAVVA VGNEDGYVGV
                                DIHEIFRKGY QIKEPEIVDV LLPEVEVLDI ALTVRMTDSG RRVRFRVLAA VGNRDGYVGL
                                SIKELYARNM SIAEPEIIDV LLPNMEVIDI GMVQKQTDAG ELSRYKVLVV MGNYDGYVSI
                                SMDEAIDSGL PLRESRIVDI LLPNLEVLDI NMVQRMTDSG RRVKFRATVI VGNGDGFVGL
                                SMDEAMDSGL PIRESKIVDI LLPDLEVLDI NMVQRMTDSG RRVKFRATVI VGNGDGFVGL
                                DIHEIFRKGY QIKEPEIVDV LLPEVEVLDI ALTVRMTDSG RRIRFRVLAA VGNRDGYVGL
                                DIHEIFRKGY QIKEPEIVDV LLPETEVLDI ALTVRMTDSG RRIRFRVLAA VGNRDGYVGL
                                SMKELFERNL PIVEPEIVDV LLPKLDIVDI GIVQKQTDAG ELSRYKVLIV MGNMDGYISY
                                TIDDAIASGL PIKEPEIVDI LLPNLEVLEI NLVQRMTDSG RRTSFRVTAI VGNRDGYIGI
                                DIHEIFRKGY QIKEPEIVDV LLPEVEVLDI ALTVRMTDSG RRIRFRVLAA VGNRDGYVGL
                                TMDEAIDSGL PIREAKIVDT LLTDLEVLDI NMVQRMTDSG RRVKFRATVI VGNGNGYVGF
                                TIDEIFANNL LIKEPEIVDI LLPGLELLNL NLVQRQTHAG ERNQFQAVVA VGNEDGYVGV
                                TIDEAIASGL PLKEPEIVDV LLPDLEVLEI NLVQRMTDSG RRLKFRVTAV VGNKNGYVGI
                                DIHEIFRKGY QIKEPEIVDV LLPEVEVLDI ALTVRMTDSG RRIRFRVLAA VGNRDGYVGL
                                DIHEVFRKGY QIKEPEIVDV LLPEVQVLDI ALTVRMTDSG RRVRFRVLAA VGNRDGYVGL
                                TIDEVFAANM LIKEPEIVDA LLPNLELLSI NIVQRQTDAG EVSQFQAVVA LGNEDGYVGI
                                DIDEIFEKGL PIMELEIIDA LLPDLEVMDV NLVQRMHKSG RKVNFRVIVA VGNRNGYVGL
                                DIHEIFRKGY QIKEPEIVDV LLPEVEVLDI ALTVRMTDSG RRIRFRVLAA VGNRDGYVGL
                                DIHEIFRKGY QIKEPEIVDV LLPEVEVLDI ALTVRMTDSG RRIRFRVLAA VGNRDGYVGL
                                TIDEAIASGL PLKEPEIVDV LLPELEVLEI AMVQRMTDSG RRTKFRVTAV VGNKNGYVGV
                                SIDDIFIANA RIQEPEIVDA LLTNLEVLSI NIVQRQTDAG EVSQFQVAVA LGNEDGYVGI
                                DIHEIFRRGY QIKEPEIIDV LLPEVEVLDI ALTVRMTDSG RRVRFRVLAA VGNRDGYVGL
                                DIHEIFRRGY QIKEPEIIDV LLPEVEVLDI ALTVRMTDSG RRVRFRVLAA VGNRDGYVGL
                                TIDEIFANNY IIKEPEIVDI LLPGLEILNI NVVQRQTHAG ERSQFQVVVA VGNEDGYVGV
                                TIDEIFAANQ VIKEPEIVDA LLPNLELLSL NIVQRQTDAG EVSQFQAVVA LGNEDGYVGL
                                SIDQVLESGR PIKEPEIVDL FLPDLEVLDI TMVQRMTDSG RRVKFRAVVV VGNRNGYIGF
                                SIDEAIDSGL PIRESKIIDT LLPDLEVLDI NMVQRMTDSG RRVKFRATVI VGNGDGFVGL
                                DISEVFRKGY QIKEPEIVDV LLPEVEVLDI ALTVRMTDSG RRIRFRVLAA VGNRDGYVGL
                                SMDEAIESGL PIRESNIVDI LLPGLEVLDI NMVQRMTDSG RRVKFRATVI VGNGDGYVGL
                                SIDEIFDRGL PIMELEIVDS LLPDLEVMDV NLVQRMHKSG RKVNFRVIVA VGNKDGYVGL
                                DIHEIFRRGY QIKEPEIVDV LLPEVEVLDI ALTVRMTDSG RRIRFRVLAA VGNRDGYVGL
                                SIDQIFAMNA VIMEPEIVDV LLPGLEILDV VLVQKMTDAG RISRFRVVVA IGNEDGYVGL
                                DIHEIFRRGY QIKEPEIIDV LLPEVEIIDI ALTVRMTDSG RRVRFRVLAA VGNRDGYVGL
                                DIHEIFRKGY QIKEPEIVDV LLPEVEVIDI ALTVRMTDSG RRVRFRVLAV VGNRDGYVGL
                                SISELYARNL SIVEPEIVDV LLPNMEVIDI GMVQKQTDAG ELSRYKVLVV MGNYDGYVSI
                                SIGDALHTKL PLQEYQIVDY LIPDLEVINI ERAQRMTDSG RRMNYSITAV VGNGNGYVGI
                                DINYIMDKGL PLLEPEIVDA LLPDLQVLDV KLVQRMHKSG RRARYRATVV VGNKNGYVGV
                                SIDEVFARNM PIREVEIIDT LLPGLEVLSV GFVQRQTDSG EVSQYQVTVA VGNEDGYVGV
                                DISYIMDKGL PLLEPEIVDA LLPDLQVLDV KLVQRMHKSG RRARYRATVA VGNKNGYVGV
                                TMSQALATKL PLREPEIVDA LIPDLEVLDL NMVQRMTDSG RRVKFAVTCV VGNGDGFVGI
                                DIHEIFRRGY QIKEPEIIDV LLPEVEVLDI TLTVRMTDSG RRVRFRVLAA VGNRDGYVGL
                                DIHEIFRRGY QIKEPEIIDV LLPEVEIIDI ALTVRMTDSG RRVRFRVLAA VGNRDGYVGL
                                SLEEIIELGL RIQEAGIIKK LLPDLEVVDV GIIQKMTSNG QSTRFKAIVA TGNENGYLGI
                                DIHEIFRKGY QIKEPEIIDV LLPEVEILDI TLTVRMTDSG RRVRFRVLAA VGNRDGYVGL
                                DISYIMDKGL PLLEPEIVDA LLPDLQVLDV KLVQRMHKSG RRARYRATVV VGNKNGYVGV
                                DINYIMDKGL PLLEPEIVDA LLPDLQVLDV KLVQRMHKSG RRARYRATVV VGNKNGYVGV
                                SFDEILASGQ PIKEAGIVDA MLPDLEVLCI DMMQRMTDSG RRIKFRAVVV IGNKNGYVGF
                                TMDEALASGL PLKEPEIVDA LLPDLEVLEI SMVQRMTDSG RRTKFRVTVV VGNRDGFVGV
                                DIDYILDNNL PILEPEIVDA LLPDLKVLDV KLVQRMHKSG RRARFRATVV VGNRNGYVGV
                                DIDYILDNNL PLLEPEIVDV LLPDLQVLDV KLVQRMHKSG RRARFRATVV VGNRNGYVGV
                                SIDEIFEEGH PIMELEIIDA LLPDLEVIDV NLVQRMHKSG RKVNFRVIVA VGNKDGYVGL
                                SIDEIFEEGH PIMELEIIDA LLPDLEVIDV NLVQRMHKSG RKVNFRVIVA VGNKDGYVGL
                                DISYIMDKGL PLLEPEIVDA LLPDLQVLDV KLVQRMHKSG RRARYRATVV VGNKNGYVGV
                                DIDYILDNNL PILEPEIVDA LLPDLKVLDV KLVQRMHKSG RRARFRATVV VGNRNGYVGV
                                SIDEIFRRNL PILETEIVDY LLPGLEVIDV SIVQKMTDAG RITRFRAVVV VGNKDGYVGL
                                TIDEVFAQGW KILEPEIVDW LLPDLEVLDV NMVQKMHKSG RRVRFRVTVV VGNKDGFVGV
                                TFEEAVRSGL PIKEHQIIDL LLPGLEVLDI TMVQRMTDSG RRVKFRTTVI VGNRDGYIGI
                                SIDEIFEEGH PIMELEIIDA LLPDLEVIDV NLVQRMHKSG RKVNFRVIVA VGNKDGYVGL
                                SLSEIFEKNL PILEPEIVDY LIPELETVDV RLVQKMTDAG RINRFRVVVV IGNENGFVGV
                                DISYIMDKGL PLLEPEIVDV LLPDLQVLDV KLVQRMHKSG RRARYRATVV VGNKNGYVGV
                                DIDYILDNNL PILEPEIVDA LLPDLKVLDV KLVQRMHKSG RRARFRATVV VGNKNGYVGV
                                DIDEIFEKGL SIMELEIVDA LLPDLEVMDV NLVQRMHKSG RKVNFRVIVA VGNKDGYVGL
                                SIDEIIDKGT PILEPEIVDV LLPELQVLDV KLVQRMHKSG RRARYRATAV VGNKNGYVGV
                                SLEEILRRGI PIQEPEIVDI LVPGIEVIR- --VQRQTDAG ELTQLRVVAA VGDGMNYVGV
                                SLKEIFDRNL PLLEPEIVDY LLPDLERLDV GIVQKVTDAG RRSRFRVVVV VGNEDGFVGV
                                SLKEIFDRNL PLLEPEIVDY LLPDLERLDV GIVQKVTDAG RRSRFRVVVV VGNEDGFVGV
                                DMDYILDNGL PLLEPEIVDA LLPDIQVLDV SLVQRMHKSG RRARFRATVA VGNKNGYVGV
                                TISEALKTKL PLKEYEIVDY LLPNIEVIDI KRAQRMTDSG RRMTYSITVV VGNEDGYIGL
                                TISEALHSKL PLKEYQIVDY LIPDLEVINI ERAQRMTDSG RRMNYSITAV VGNGNGYVGV
                                DIDYILDNNL PILEPEIVDA LLPDLKVLDV KLVQRMHKSG RRARFRATVV VGNRNGYVGV
                                DIDQILDKGL PIMELEIVDA LLPDLEVMDV NLVQRMHKSG RKVNFRVIVA VGNRNGYVGL
                                NMSQALRSNL PLREPEIVDV LLPNLEVIDV RMVQRMTDSG RRTKFSVMVA VGNGDGFVGI
                                NMSQALRSNL PLREPEIVDV LLPDLEVIDV RMVQRMTDSG RRTKFSVMVA VGNGDGFVGI
                                DIDYIIDNGL PLLEPEIVDA LLPDLQVLDV SLVQRMHKSG RRARFRATAV VGNRNGFVGV
                                SIDEIFRRNL PILEPEIVDV LLPNLEVLDI SHVQKMTDAG RVTRFRVVVV VGNRDGYVGI
                                SIYELFEKNL PILEPEIVDY LVPDLEVLDV SLVQKVTDAG RVTRLRVLVV IGNEDGLVGL
                                TMSEALATKL PLREPEIVDI LLPDLEVIDL NMVQRMTDSG RRVRFAVTCI VGNGDGFIGV
                                DIDYILDNNL PILEPEIVDA LLPDLKVLDV KLVQRMHKSG RRARFRATVV VGNRNGYVGV
                                SLKEVFDRNL PLLEPEIVDY LLPDLERIDT KIVQKMTDAG RRTRFLVVVV IGNENGFVGI
                                TMSAALESRL PLREAEIVDI LLPDLEVIDL NMVQRMTDSG RRVRFAVTCI VGNGDGYIGI
                                SLKEIFDRNL PLLEPEIVDY LLPDLERIDA GIVQKMTDAG RRTKFRVVVV IGNGNGFVGV
                                SLKEVFDKNL PILEPEIIDY LLPNLERIDT KIVQKMTDAG RRTKFLVVVV VGNEDGFVGV
                                NIDEILSNKY VIREPEIVDV LLPNLRIIRG KMAQKKTAEG NKTRYEVIAI VGDKDGHVGV
                                DIDEILKKGL PIMEHEIVDI LLPDLEVLDV NLVQRMHKSG RKVRFRVTVA VGNKDGYVGV

                                GQAKDVQVGP AIRKAIDAAK LNITYIRRGC GSWECACGLP HTVPYEVTGK AGSVSVTLIP
                                ---------- -MKRTFQPNN RKRSKVH-G- --FRS----- -----RMSSK NGRL---VLA
                                GQAKDVQVGP AIRKAIDAAK LNITYIRRGC GSWECACGLP HTVPYEVTGK AGSVSVTLIP
                                GQAKDVQVGP AIRKAIDAAK LNITYIRRGC GSWECACGLP HTVPYEVTGK AGSVSVTLIP
                                GQAKDVQVGP AIRKAIDAAK LNITYIRRGC GSWECACGLP HTVPYEVTGK AGSVSVTLIP
                                AEGRDDQVGA AIQKAIGIAK LNIIKVPRGS GSWEDRSDRP HSLTRQTTGK AGSVEVELVP
                                GQAKDVQVGP AIRKAIDAAK LNITYIRRGC GSWECACGLP HTVPYEVTGK AGSVSVTLIP
                                GQAKDVQVGP AIRKAIDAAK LDITYIHRGC GSWECACGLP HTVPYEVTGK AGSVSVTLIP
                                AEGRDDQVGS AIQKAIGIAK LNMITVPRGS GSWEDRSDRP HSLTRRTTGK AGSVEVEVIP
                                AEGRDDQVGS AIQKAIGIAK LNMIKVPRGS GSWEDRSDRP HSLTRRTTGK AGSVEVEVIP
                                AEGRDDQVGS AIQKAIGIAK LNMIQVPRGS GSWEDRSDRP HSLTRRTTGK AGSVEVELIP
                                GQAKDVQVGP AIRKAIDAAK LDITYIHRGC GSWECACGLP HTVPYEVTGK AGSVSVTLIP
                                AEGRDDQVGS AIQKAIGIAK LNMIQVPRGS GSWEDRSDRP HSLTRRTTGK AGSVEVEVIP
                                GQAKDVQVGP AIRKAIDAAK LDITYIRRGC GSWECACGLP HTVPYEVTGK AGSVSVTLIP
                                GQAKDVQVGP AIRKAIDAAK LEISYIRRGC GSWECACGLP HTVPYEVTGK AGSVSVTLIP
                                GQAKDVQVGP AIRKAIDAAK LEISYIRRGC GSWECACGLP HTVPYEVTGK AGSVSVTLIP
                                GQAKDVQVGP AIRKAIDAAK LDITYIRRGC GSWECACGLP HTVPYEVTGK AGSVSVTLIP
                                AEGRDDQVGS AIQKAIGIAK LNMIEVPRGS GSWEDRSDRP HSLTRRTTGK AGSVEVEVIP
                                GQAKDVQVGP AIRKAIDAAK LNITYIRRGC GSWECACGLP HTVPYEVTGK AGSVSVTLIP
                                GQAKDVQVGP AIRKAIDAAK LNITYIRRGC GSWECACGLP HTVPYEVTGK AGSVSVTLIP
                                GQAKDVQVGP AIRKAIDAAK LNITYIRRGC GSWECACGLP HTVPYEVTGK AGSVSVTLIP
                                AEGRDDQVGS AIQKAIGIAK LNIIKVPRGS GSWEDRSDRP HSLTRQTTGK AGSVEVEVIP
                                GQAKDVQVGP AIRKAIDAAK LDITYIRRGC GSWECACGLP HTVPYEVTGK AGSVSVTLIP
                                GQAKDVQVGP AIRKAIDAAK LNITYIRRGC GSWECACGLP HTVPYEVTGK AGSVSVTLIP
                                GQAKDVQVGP AIRKAIDAAK LNITYIRRGC GSWECACGLP HTVPYEVSGK AGSVTVTLIP
                                GQAKDVQVGP AIRKAIDAAK LNITYIRRGC GSWECACGLP HTVPYEVTGK AGSVSVTLIP
                                GQAKDVQVGP AIRKAIDAAK LNITYIRRGC GSWECACGLP HTVPYEVTGK AGSVSVTLIP
                                GQAKDVQVGP AIRKAIDAAK LNITYIRRGC GSWECACGLP HTVPYEVTGK AGSVSVTLIP
                                AEGRDDQVGG AIQKAIDIAK LNIIDVSRGC GSWECGCGRP HTVALRTEGK AGSVEVELQP
                                GQGKDAQVGD AIKKAIVSAK INLVKVRRGC GSWECGCSNP HSIPMLVTGD AGSVRVTLRP
                                GQAKDVQVGP AIRKAIDAAK LNITYIRRGC GSWECACGLP HTVPYEVTGK AGSVSVTLIP
                                GQAKDVQVGP AIRKAIDAAK LNITYIRRGC GSWECACGLQ HTVPYEVTGK AGSVSVTLIP
                                GQAKDVQVGP AIRKAIDAAK LNITYIRRGC GSWECACGLP HTVPYEVTGK AGSVSVTLIP
                                AEGRDDQVGS AIQKAIEIAK LNIIEVPRGS GSWEDRSDRP HSLTHRTSGK AGSVEVDVIP
                                AEGRDDQVGG AIQKAIDIAK LNIIDVSRGC GSWECGCGRP HTVALRTEGK AGSVEVELQP
                                AEGRDDQVGG AIQKAIEIGK LNLIDISRGC GSWECGCGRP HTVALRTTGK AGSVEVELQP
                                AQGKGVQVGP AIRKAIENAK LNIIKVARGC GSWECGCGLT HTVPSQVEGR AGSLKVVLMP
                                AEGKDVQVGP AIRKAIEMAK MNIVKIKRGC GSWECGCGLE HTVPCKVEGK AGSVTIVLMP
                                AEGRDDQVGG AIQKAIDIAK LNIIDVSRGC GSWECGCGRP HTVALRTEGK AGSVEVELQP
                                AEGRDDQVGA AIQKAIEIAK LNIIDVSRGC GSWECGCGRP HTVALRTEGK AGSVTVELQP
                                AEARDDQVGG AIQKAIEVAK LNIIKVDRGS GSWEDRAGGL NSLSRKAEGK AGSVTVRIIP
                                GTGKAKQLRV AIQKAIRDAK MNIIPVRRGC GSWQCTCGEP HSLPFKVVGK AGSVEVDLLP
                                AEGRDDQVGG AIQKAIGIAK LNIIDVSRGC GSWECGCGRP HTVSLRTTGK AGSVEVELLP
                                AEGRDDQVGG AIQKAIEVAK LNMIDISRGC GSWECGCGRP HTVALRTTGK AGSVEVELQP
                                AEGRDDQVGG AIQKAIEVAK LNIIDVSRGC GSWECGCGRP HTVALRTTGK AGSVEVELIP
                                GEGKDVQVGK AIKKGIDNAK RNIMKVNRGC GSWECGCGQP HTVPYQVVGE SGSVRVVLIP
                                AEARDDQVGG AIQKAIEVAK LNIIKVDRGS GSWEDRAGGL NSLSRKAEGK AGSVTVRIIP
                                GQGKDVQVGP AIRKAIDNAK INIIRVKRGC GSWECTCGRE HTVPSEVKGK AGSVIVALKP
                                GIGKARQVRQ AIEKAVREAK LNLIPVRRGC GSWKCSCDEP HSVPFVVKGK SGSVEVTLIP
                                AEARDDQVGS AIQKAIDVAK LNIIKVDRGS GSWEDSAGGL NSLTRKAEGK AGSVTVEIMP
                                GTGKAKQLRV AIQKAIRDAK MNILPVRRGC GSWQCTCGEP HSLPFKVVGK AGSVEVNLLP
                                GQGKDVQVGD AIKKAIVKAK MNLVKVRRGC GSWECGCNAT HSIPMQVTGV AGSVKVTLKP
                                ---------- MVKRTYQPNK RKHSKVH-G- --FRK----- -----RMSTK NGRK---VLA
                                GTGKAKQLRV AIQKAIRDAK MNIIPVRRGC GSWQCTCGEP HSLPFKVVGK AGSVEVNLLP
                                GTGKAKQLRV AIQKAIRDAK MNIIPVRRGC GSWQCTCGEP HSLPFKVVGK AGSVEVNLLP
                                GTGKAKQLRV AIQKAIKNAK MNIIPVRRGC GSWECTCGEA HSLPFKVYGK AGSVEVLLMP
                                GQGKDVQVGN AIKKAIDNAK INIIKVKRGC GSWECGCGEG HSLPFRVIGK AGSVKVTLMP
                                AEGRDDQVGS AIQKAIGIAK LNMIKVPRGS GSWEDRSDRP HSLTHQTTGK AGSVEVELIP
                                GTGKAKQLRV AIQKAIRDAK MNIIPVRRGC GSWQCTCGEP HSLPFKVVGK AGSVEVNLLP
                                AEGRDDQVGS AIQKAIDVAK LNLISVDRGS GSWEDSAGGV NSLTRNAEGK AGSVTVEVMP
                                GTGKAKQLRV AIQKAIRDAK MNIIPVRRGC GSWQCTCGEP HSLPFKVVGK AGSVEVNLLP
                                AEGRDDQVGG AIQKAIEVAK LNMIDVSRGC GSWECGCGRP HTVALRTTGK AGSVEVELQP
                                GTGKAKQLRV AIQKAIRDAK MNIIPVRRGC GSWQCTCGEP HSLPFKVVGK AGSVEVDLLP
                                GQGKDVQVGN AIKKAIDNAK VNIIKVRRGC GSWECGCELK HSIPMQVQGK AGSVKVTLKP
                                GTGKAKQLRV AIQKAIRDAK MNIIPVRRGC GSWQCTCGEP HSLPFKVVGK AGSVEVNLLP
                                AQGRDDQVGG AIQKAIEVAK MNIIDVPLGS GSWEDRPGGR NSLMRRTTGK AGSVEVELEP
                                AQARDDQVGG AIQKAIDVAK LNIIEVDRGS GSWEDQPGGT NSLTRKAEGK AGSVTVEIQP
                                GIGKARQVRQ AIEKATREAK LNLVPVRRGC GSWKCSCDEP HSVPFVVRGK SGSVEITLIP
                                AQGRDDQVGG AIQKAIDVAK LNIIDVPLGS GSWEDRPGGR NSLMRRTTGK AGSVEVELKP
                                GQAKDVQVGP AIRKAIDAAK LNITYIRRGC GSWECACGLP HTVPYEVTGK SGSVSVTLIP
                                GQAKDVQVGP AIRKAIDAAK LNITYIRRGC GSWECACGLP HTVPYEVTGK SGSVSVTLIP
                                GTGKAKQLRV AIQKAIRDAK MNIIPVRRGC GSWQCTCGEP HSLPFKVVGK AGSVEVNLLP
                                GTGKASQVAP AIQKAINNAK LNIFKVQRGC GSWECGCGGD HSLPFKVTGT SGSVRVTLIP
                                GQGKDVQVGD AIKKAITKAK MNLVKVRRGC GSWECGCAVL HSIPMQVEGT AGSVRVTLKP
                                GVGKAAQVAQ AIQKAIKDAK LNIFKVEMGC GSWECGCGGK HSIPAKVTGS AGSVRVTLIP
                                GQGKAKEVGP AIRKAVDNAK FNIIKVRRGC GDWGCVCGRE HTVPFKVEGK KGSVRVTLIP
                                GMGKGRQVNQ AIEKAIREAK LNIIPVRRGC GSWHCSCDEP HSVPFKVVGK SGSVRVILIP
                                GQAKDVQVGP AIRKAIDNAK INITRIKRGC GSWECGCGLP HTVPSEVNGK AGSVTVVLKP
                                AEGKDVQVGP AIRKAIEMAK MNIVKIKRGC GSWECGCGLE HTVPCQVKGK AGSISIVLMP
                                GQGKDVQVGN AIQKAIVNAK LNLIKVSRGC GSWECGCETA HSIPIEVTGK AGSVKVTLKP
                                GTGKASQVAP AIQKAINNAK LNIFKVQRGC GSWECGCGGD HSLPFKVTGT SGSVRVTLIP
                                GQGKAKEVGP AIRKAVDNAK YNIIKVRRGC GDWGCVCGRE HTVPFKVEGK IGSVRVTLIP
                                GQGRDNQVGP AIRKGIDVAK LNIIKVNRGC GSWECGCGAG HTVPFEVVGK AGSVSITLIP
                                GQGKAKEVGP AIRKAVDNAK YNIIKVRRGC GDWGCVCGRE HTVPFKVEGK KGSVRVTLIP
                                GMGKAKQLRV AIQKAIRDAK MNIIPVRRGC GSWECTCGEP HSLPFTVTGK AGSVEVTLKP
                                GIGKARQVRQ AIEKAVREAK LNLIPVRRGC GSWKCSCDEP HSVPFVVKGK SGSVEVTLIP
                                GIGHGKEVGI AIRKAINYAK MNIIEIKRGC GSWECRCRRP HSIPFAVEGK SGSVKVKLMP
                                GVGKSKQLRV AIQKAIRDAK MHVIPVRRGC GSWECTCGES HSLPFLVSGK SGSAEVVLRP
                                GQAKDNQVGP AIRKAIENAK INLVRVKRGC GSWECACGLN HTVPSEVMGK AGSVIVVLMP
                                GQAKDVQVGP AIRKAIDNAK INITRINRGC GSWECGCGLP HTVPSEVNGK AGSVTVVLKP
                                GIGHGREVGI AIRKAINYAK MNIIEIKRGC GSWECRCRRP HSIPFAVEGK EGSVRVKLMP
                                GIGHGREVGI AIRKAISYAK MNIIEIKRGC GSWECRCRRP HSIPFAVEGK EGSVRVKLMP
                                GTGKAKQLRV AIQKAIRDAK MRIIPVRRGC GSWECTCGES HSLPFIVSGK AGSVEVTLLP
                                GSGKASQVAP AIQKAIKDAK LNIFKVNRGC GSWECGCGGD HSIPFKVTGS AGSVRVTLIP
                                GIGHGREVGT AIRKAINYAK MNIIEIKRGC GSWECRCRRP HSIPFAVEGK EGSVRVKLMP
                                GQAKDGQVGP AIRKAIDTAK INVTRINRGC GSWECGCGLS HTVPTEVEGK AGSVKVVLKP
                                GIGKSRQVRQ AIEKATREAK LNITPVRRGC GSWKCSCDEP HSVPFVVSGK SGSVEVTLIP
                                GVGKASQVAP AIQKAIRNAK INLFRVQLGC GSWECGCGGE HSVPAKVRGT AGSVEVTLIP
                                GIGHGREVGI AIRKAISYAK MNIIEIKRGC GSWECRCRRP HSIPFAVEGK EGSVRVKLMP
                                GIGHGKEVGI AIRKAINYAK MNIIEIKRGC GSWECRCKRP HSVPFAVEGK EGSVRVKLMP
                                GIGKARQVRQ AIEKAVREAK LNITPVRRGC GSWRCSCDEP HSVPFVVEGK SGSVVVRLIP
                                GQGKAREVGP AIRKAVDNAK YNVIKVRRGC GDWGCVCGRQ HTVPFKVTGK ASSVKVTLRP
                                GIGHGREVGI AIRKAISYAK MNIIEIKRGC GSWECRCRRP HSIPFAVEGK EGSVRVKLMP
                                GIGHGKEVGI AIRKAINYAK MNIIEIKRGC GSWECRCRRP HSIPFAVEGK EGSVRVKLMP
                                GVGKASQVAP AIQKAINNAK INIFKVQRGC GSWECGCGME HSIPCKVTGS AGSVRVTLIP
                                GVGKARQIGP AMEKAIREAK VNIIPVRRGC GSWYCSCDEP HSVPFVVRGR SGSVFVELIP
                                GIGHGKEVGI AIRKAINYAK LNIIEIKRGC GSWECRCRRP HSVPFAVEGK EGSVRVRLIP
                                GIGHGKEVGI AIRKAINYAK LNIIEIKRGC GSWECRCRRP HSVPFAVEGK EGSVRVRLIP
                                GIGKAKQVRQ AIEKAVREAK LNLTPVRRGC GSWKCSCDEP HSVPFVVRGK SGSVEVTLIP
                                GIGKARQVRQ AIEKAVREAK LNIIPVRRGC GSWRCSCDEP HSVPYVVEGK SGSVTIRLIP
                                GQGKDSQVGD AIKKAIVDAK INLIKVRRGC GSWECGCNTA HSIPMVVEGA AGSVRVTLKP
                                GQAKDAQVGP AIRKAIDNAK LNIIRIKRGC GSWECGCGLN HTVPSEVRGK AGSVIVELKP
                                GIGHGKEVGI AIRKAINYAK MNIIEIKRGC GSWECRCRRP HSIPFAVEGK AGSVKVKLMP
                                GQAKDGQVGP AIRKAIRNAK MNITRVKRGC GSWECGCGLP HTVPSEVRGK AGSVNVELKP
                                GQGKAKEVGP AIRKAVDNAK YNIIKVRRGC GDWGCVCGRE HTVPFKVEGK SGSVRVTLIP
                                GIGHGKEVGI AIRKAINYAK MNIIEIKRGC GSWECRCRRP HSIPFAVEGK EGSVRVKLMP
                                GIGKAKQLRT AIEKAVIDAK LNIIPVRRGC GSWECSCREK HSLPFRVVGK SGSVEIELLP
                                GIGHGREVGV AIRKAINYAK LNIIEIKRGC GSWECRCRRP HSVPFTVEGK EGSVRVRLIP
                                GIGHGKEVGI AIRKAINYAK MNIIEIKRGC GSWECRCRRP HSIPFAVEGK SSSVKVKLMP
                                GVGKSKQLRV AIQKAIRDAK MHVIPVRRGC GSWECTCGES HSLPFLVSGK AGSTEVVLRP
                                GRGKAKEAAP AIRKAINNAK TNIIEIKRGC GSWECGCGRP HSLPFEIIGK SGSVVVKLKS
                                GMGKSKEVGP AIRKAIAHAK LSLIKVRVGC GSWECGCGSP HSIPFTAKGA CGSVKVELLP
                                GMGKSRQIGI AIEKATRRAK LNIVPVRRGC GSWECLCGEP HSIPFKVEGK AGSVKIELIP
                                GMGKSKEVGP AIRKAIAHAK LSLIKVRVGC GSWECGCGSP HSIPFAAKGA CGSVKVELLP
                                GRAKGKEVGP TIRKAIDNAK LNVIEIKRGC GSWECACGSA HSLPFTVSGK SGSVEVTFKP
                                GIGHGREVGI AIRKAINYAK LNIIEIKRGC GSWECRCRRP HSVPFTVEGK EGSVRVKLIP
                                GIGHGREVGI AIRKAINYAK LNIIEIKRGC GSWECRCRRP HSVPFAVEGK EGSVRVRLIP
                                GQGKSKQMRI AIEKATNAAY LNVNPIKMGC GSWECRCDQK HSVPFKVKGK GGSVTIEIIP
                                GIGHGREVGI AIRKAINYAK LNIIEIKRGC GSWECRCRRP HSVPFTVEGK EGSVRVKLIP
                                GMGKSKEVGP AIRKAIAHAK LSLIKVRVGC GSWECGCGSP HSIPFTAKGA CGSVKVELLP
                                GMGKSKEVGP AIRKAIAHAK LSLIKVRIGC GSWECGCGYP HSIPFTAKGA CGSVKVELLP
                                GQGRDVQVGT AIKKAITNAK LNIVKVRRGC GSWECGCGMK HSVPMEVTGK AGSVAVTLKP
                                GVGKASQVAP AIQKAINDAK LNIFKVQRGC GSWECGCGEP HSIPCKVTGS CGSVRITLMP
                                GKGKAKEVGP AIRKAIAQAK KNIIRVKRGC GSWECGCGTP HSIPYKGYGK CGSTAIEILP
                                GMGKAKEVGP AIRKAIAQAK LSIIKIRRGC GSWECGCGLA HSVPFKSRGK CGSVEVELMP
                                GQGKAREVGP AIRKAVDDAK FNIIKVRRGC GDWGCVCGRE HTVPFKVSGK SGSVRVTLIP
                                GQGKAREVGP AIRKAVDDAK FNLIKVRRGC GDWGCVCGRE HTVPFKVSGK SGSVRVTLIP
                                GMGKSKEVGP AIRKAIAHAK LSLIKVRVGC GSWECGCGSP HSIPFTAKGA CGSVKVELLP
                                GKGKAKEVGP AIRKAIAQAK KNIIRVKRGC GSWECGCGTP HSIPYKGYGK CGSTAIEILP
                                GKGKARQFRF AIEKAIRNAK LNIIPVRRGC GSWECTCGEA HSVPFTVRGK SGSVEVILKP
                                GQGKAREVGP AIRAAIDRAK LNIIKVRRGC GSWECGCGRP HSIPFEITGK CGSVRITLKP
                                GHGKDVQVGG AIKKGIENAK LNVVRINRGC GSWECGCGQA HTVPYKVSGS SGSVRIYLMP
                                GQGKAREVGP AIRKAVDDAK FNLIKVRRGC GDWGCVCGRE HTVPFKVSGK SGSVRVTLIP
                                GQGKARQLAV AIEKAIRNAK LNIIPVRRGC GSWECLCSEP HSVPFTVRGK SGSVEVILKP
                                GMGKSKEVGP AIRKAIAQAK LSLIKVRVGC GSWECGCGSP HSIPFTAKGT CGSVKVELLP
                                GKGKAKEVGP AIRKAIAQAK KNIIRVKRGC GSWECGCGTP HSIPYKGYGK CGSTAIEILP
                                GQGKSREVGP AIRKAVDNAK YNIIKVRRGC GDWGCVCGRQ HTVPFKVTGK ASSVNVTLMP
                                GMGKAKEVGP AIRKAIAHAK LSLIRVRVGC GSWECGCGGP HSIPFTADGN CGSVKVQIIP
                                GKGKGKEFNI ALADAVRNAK LNLIKVRKGC GSWECGCGRP HSIAAAVTGA SGSVRVTLLP
                                GSGKARQYLV ALRKALRNAK LNITPVRRGC GSWECRCGEP HSIPFTVQGK SGSVVVVLKP
                                GSGKARQYLV ALRKALRNAK LNITPVRRGC GSWECRCGEP HSIPFTVKGK SGSVVVVLKP
                                GMGKAKEVGP AIRKAIAHAK LSLIRIRLGC GSWECGCGAP HSIPFTAKGS CASVKIELLP
                                GIGRSKEAAP AIRKALINAK LNIMEIRRGC GSWECGCGRA HTLPFLVEGK SGSVRITLKP
                                GRGKAKEAAP AIKKAIDNAK LNIIEIKRGC GSWECGCGKP HTLPFLVNGK SGSVSVTLKP
                                GKGKAKEVGP AIRKAIAQAK KNIIKVRRGC GSWECGCGTP HSIPYKGYGK CGSTAIEILP
                                GQGKSQEVGP AIRKAVDAAK YNLIKVRRGC GDWGCGCGRR HTVPFKIEGK MSSVSATLIP
                                GKAKAKEVGA AIRKAIEVAK LNIIEIKRGC GSWECGCGMP HSLPFKVTGK CGSVRVTLKP
                                GKAKAKEVGA AIRKAIEVAK LNIIEIKRGC GSWECGCGMP HSIPFKVTGK CGSVRVTLKP
                                GMGKSKEVGP AIRKAIAHAK LSLIKVRTGC GSWECGCGTA HSIPFAAKGS CGSVKVELLP
                                GKGKARQLRE ALDKAVRNAK LNITPVRRGC GSWECTCGEP HSVPFTVEGK SGSVKVILKP
                                GMGKAKQMRF AIQKALANAK LNITPVRRGC GSWECTCGEP HSVPFTVRGK SGSVEVILKP
                                GRAKGKEVGP SIKKAIDNAK LNIIEIKRGC GSWECGCGTV HSFPFEVIGR CGSVTVYLRP
                                GKGKAKEVGP AIRKAIAQAK KNIIRVRRGC GSWECGCGTP HSVPYKGYGK CGSTAIILLP
                                GTGKAKQYVD ALAKAIRNAK LNITPVRRGC GSWECRCGEP HSVPFTVRGK SGSVEVVLKP
                                GRAKGKEVGP SIKKAIDNAK LNIIEVKRGC GSWECGCGQP HTLPFEVIGR TGSVTVYLKP
                                GSGKAKQYTD ALAKAIRNAK LNITPVRRGC GSWECRCGEP HSVPFTVTGK SGSVEIIIKP
                                GTGKAKQYVD ALAKALRNAK LNITPVRRGC GSWECRCGEP HSVPFTVRGK SGSVEVVLKP
                                GLGRSSDLLI AREKAINRAK LNIIKVARGC GSWECACGAP HSIPYQVEGK SGSVRVILKP
                                GVGKAKEVGP AIRKAIDNAK YNIIKVRRGC GDWGCICGEK HSIPFKVTGK CGSVRVTLLP

                                APRGLGIAAG NTATKVLEKA GIKDVWTKTF GTRSTLNFAK ATYDALVRIM NTDLQGAKPV
                                RRRRKG---- ---RKVLSA- ---------- ---------- ---------- ----------
                                APRGLGIAAG NTATKVLEKA GIKDVWTKTF GTRSTLNFAK ATYEALVRIM NTDLQGAKPV
                                APRGLGIAAG NTATKVLEKA GIKDVWTKTS GTRTTLNFAK ATYDALVRIM NTDLQGAKPV
                                APRGLGIAAG NTATKVLEKA GIKDVWTKTS GTRTTLNFAK ATYDALVRIM NTDLQGAKPV
                                APEGLGLAAS DTVRAVLELA GIENAWTKSH GTRTTVNLAK ATFNALVRIG QTDLDGTKSV
                                APRGLGIAAG NTATKVLEKA GIKDVWTKTS GTRTTLNFAK ATYDALVRIM NTDLQGAKPV
                                APRGLGIAAG NTATKVLEKA GIKDVWTKTF GTRSTLNFAK ATFDALVRIM NTDLKGAKPV
                                APEGLGLAAS DTVHAVLDLA GIENAWTKSH GTRTTVNLAK ATFNALVRIG QTDLDGTKSV
                                APEGLGLAAS DTVRHVLELA GIENAWTKSH GTRTTVNLAK ATFNALVRIG QTDLDGTKTV
                                APEGLGLAAS DTVRHVLELA GIENAWTKSH GTRTTVNLAK ATYNALVRIG QTDLDGTKSV
                                APRGLGIAAG NTATKVLEKA GIKDVWTKTF GTRSTLNFAK ATFDALVRIM NTDLKGAKPV
                                APEGLGLAAS DTVRHVLELA GIENAWTKSH GTRTTVNLAK ATYNALVRIG QTDLDGTKSV
                                APRGLGIAAG NTATKVLEKA GIKDVWTKTF GTRSTLNFAK ATFDALVRIM NTDLQGAKPV
                                APRGLGIAAG NTATKVLEKA GIKDVWTKTF GTRSTLNFAK ATFDALVRIM NTDLQGAKPV
                                APRGLGIAAG NTATKVLEKA GIKDVWTKTF GTRSTLNFAK ATFDALVRIM NTDLQGAKPV
                                APRGLGIAAG NTATKVLEKA GIKDVWTKTF GTRSTLNFAK ATFDALVRIM NTDLQGAKPV
                                APEGLGLAAS DTVHAVLDLA GIENAWTKSH GTRTTVNLAK ATFNALVRIG QTDLDGTKSV
                                APRGLGIAAG NTATKVLEKA GIKDVWTKTF GTRTTLNFAK ATYDALVRIM NTDLKGAKPV
                                APRGLGIAAG NTATKVLEKA GIKDVWTKTF GTRSTLNFAK ATYDALVRIM NTDLKGAKPV
                                APRGLGIAAG NTATKVLEKA GIKDVWTKTF GTRSTLNFAK ATYDALVRIM NTDLKGAKPV
                                APEGLGLAAS DTVHAVLDLA GIENAWTKSH GTRTTVNLAK ATFNALVRIG QTDLDGTKSV
                                APRGLGIAAG NTATKVLEKA GIKDVWTKTF GTRSTLNFAK ATFDALVRIM NTDLQGAKPV
                                APRGLGIAAG NTATKVLEKA GIKDVWTKTF GTRSTLNFAK ATYDALVRIM NTDLKGAKPV
                                APRGLGIAAG NTATKVLEKA GIKDVWTKTF GTRTTLNFAK ATFDALVRIM NTDLQGSRPV
                                APRGLGIAAG NTATKVLEKA GIKDVWTKTF GTRSTLNFAK ATYDALVRIM NTDLKGAKPV
                                APRGLGIAAG NTATKVLEKA GIKDVWTKTF GTRSTLNFAK ATYDALVRIM NTDLKGAKPV
                                APRGLGIAAG NTATKVLEKA GIKDVWTKTF GTRSTLNFAK ATYDALVRIM NTDLKGAKPV
                                APRGLGLAGG ETVRKVLELA GIEDIWTRSS GTRTTVNFAK ATFNALVRIG QTDLDGTKSV
                                APQGIGLVTG DIGKKVLELA GIRDVWAQTQ GTRTTINYAK ATFNALVRVH NTDLDGTKPV
                                APRGLGIAAG NTATKVLEKA GIKDVWTKTF GTRTTLNFAK ATYDALVRIM NTDLKGAKPV
                                APRGLGIAAG STATKVLEKA GIKDVWTKTF GTRTTLNFAK ATYNALVRIM NTDLQGAKPV
                                APRGLGIAAG NTATKVLEKA GIKDVWTKTF GTRSTLNFAK ATYDALVRIM NTDLKGAKPV
                                APEGLGLAAS DTVRAVLELA GIENAWTQSH GTRTTVNLAK ATFNALVRIG QTDLDGTKSV
                                APRGLGLAGG ETVRKVLELA GIEDIWTRSS GTRTTVNFAK ATFNALVRIG QTDLDGTKSV
                                APRGLGLAGG ETVRKVLELA GIEDIWTRSS GTRTTVNFAK ATFNALVRIG QTDLDGTKSV
                                APRGLGLAAG GPAKKVLEMA GYKDVWSRTE GTRTTINFAL ATYKALVRIA NTDLDGTQTV
                                GPRGMGIAAG GPAKKVMEMA GIKDVWTRTE GTRSTLNFAL ATYNALVRIQ NTDLDGTSKV
                                APRGLGLAGG ETVRKVLELA GIEDIWTRSS GTRTTVNFAK ATFNALVRIG QTDLDGTKSV
                                APRGLGLAGG ETPRKVLELA GIEDAWTEAS GTRTTVNFAK ATFNALVRIG QTDLDGTKSV
                                APQGLGLAAA ETVRNILELA GIQDAWTKSD GTRTTVNLAK ATYNALIRIG QTDLDGTKTV
                                APKGTGLVVG SVLKTLLTYA GIKDAWSTTK GTRTTENFVR AGYSALVRIF GQDVDGTMKL
                                APRGLGLAGG DTVRSVLELA GIEDAWTRSS GTRTTVNFAK ATFNALVRIG QTDLDGTKTV
                                APRGLGLAGG ETVRHVLELA GIEDIWTRSS GTRTTVNFAK ATFNALVRIG QTDLDGTKSV
                                APRGLGLAGG ETVRHVLELA GIDDIWTRSS GTRTTVNFAK ATFNALVRIG QTDLDGTKTV
                                APRGLGIAAG DTSKKVMDMA GIKDVWTRTA GTRTTINFAK ATYNALVRIL NTDLAGKRQV
                                APQGLGLAAA ETVRNILELA GVQDAWTKSD GTRTTVNLAK ATYNALIRIG QTDLDGTKTV
                                APRGLGLAAG DTARKVLEKA GVKDVWTRTE GTRSTLNFAK ATFNALVRIM NTDLKGSRSV
                                APKGVGLVAG DVAKAVLRLA GVKDVWTHTR GTRTTLNFAL AVYNALVRIG DTDLEGNKQV
                                APQGLGLAAA ETVRNILELA GVQDAWTRSN GTRTTVNLAK GTYNALVRIG QTDLDGTKTV
                                APKGTGLVVG SVLKTLLTYA GIRDAWSTTK GTRTTENFVR AGYSALVRIF GQDVDGTMKL
                                APQGIGLVTG DISKKVLELA GIKDAWTFAR GTRTTINFAK ATFNALVRVG TTDLDGTKSV
                                RRRRKG---- ---RKVLSA- ---------- ---------- ---------- ----------
                                APKGTGLVVG SVLKTLLTYA GIRDAWSTTK GTRTTENFVR AGYSALVRIF GQDVDGTMKL
                                APKGTGLVVG SVLKTLLTYA GIRDAWSTTK GTRTTENFVR AGYSALVRIF GQDVDGTMKL
                                APKGTGLVVG PALKTLLTYA GIKDAWSLTR GTYTTENFIK AGYNALVRLF GQDVDGTMKV
                                APQGIGLVTG DIGKKVLELA GVKDIWSSAD GTRTTINYAK ATFNALVRVE NTDLDGTKSV
                                APEGLGLAAS DTVNAVLELA GIENAWTKSH GTRTTVNLAK ATYNALVRIG QADLDGTKSV
                                APKGTGLVVG SVLKTLLTYA GIRDAWSTTK GTRTTENFVR AGYSALVRIF GQDVDGTMKL
                                APQGLGLAAA ETVSNILELA GVEDAWTRSN GTRTTVNLAK ATYNALVRIG TTDLDGTKAV
                                APKGTGLVVG SVLKTLLTYA GIRDAWSTTK GTRTTENFVR AGYSALVRIF GQDVDGTMKL
                                APRGLGLAGG ETVRHVLELA GIEDIWTRSS GTRTTVNFAK ATFNALVRIG QTDLDGTKSV
                                APKGTGLVVG SVLKTLLTYA GIKDAWSTTK GTRTTENFVR AGYSALVRIF GQDVDGTMKL
                                APQGIGLVTG DISKKVLELA GIKDVWTFSN GTRTTINFAK ATFNALVRVS NTDLDGTKSV
                                APKGTGLVVG SVLKTLLTYA GIRDAWSTTK GTRTTENFVR AGYSALVRIF GQDVDGTMKL
                                APRGLGLAAA PTVRHVLELA GVEDAWTNSH GTRTTLNLAK ATYNALVRIG QTDLDGTKSV
                                APQGLGLAAA ETVRNILELA GVEDAWTNSD GTRTTVNLAK ATFNALVRIG GADLDGTKTV
                                APKGVGLVAG DVAKAVLRLA GIKDVWTKTR GTRTTLNFAM AVYNALVRIG DTDLDGNKQV
                                APRGLGLAAA PTVRHVLELA GVEDAWTKCH GTRTTLNLAK ATYNALVRIG QTDLDGTKSV
                                APRGLGIAAG NTATKVLEKA GIKDVWTKTF GTRTTLNFAK ATFDALVRIM NTDLQGAKPV
                                APRGLGIAAG NTATKVLEKA GIKDVWTKTF GTRTTLNFAK ATFDALVRIM NTDLQGAKPV
                                APKGTGLVVG SVLKTLLTYA GIRDAWSTTK GTRTTENFVR AGYSALVRIF GQDVDGTMKL
                                GPKGLGIVAG DVAKRVIELA GVKDVWSFTK GTKTTVNFAK ATYEALVRIA DTDLDGNKSL
                                APQGIGLVTG DISKKVLELA GIKDAWTFAR GTRTTINFAK ATFNALVRIG TTDLDGTKSV
                                GPKGLGLVAG DVAKKVLELA GVKDVWSFTR GTKTTINFAK ATFEALVRIA DTDLDGNKPL
                                APGGVGLAIG NVGKTILGLA GIDDVWSQTM GTQTTINFAG AVFEALVRIS RKDVDGKKTI
                                APKGVGLVAA DAAKVVLRLA GIRDVWSYTW GTRTTHNLVK ATYDALVRIG DTDLDGFKPV
                                APRGLGLAAG GTARKVLEKA GVKDVWTRTE GTRTTLNFAK ATYNALVRIM NTDLQGKKPV
                                APRGLGIAAG GPAKKVMEMA GIKDVWTRTE GTRSTINFAL ATYNALVRIA NTDLDGTSTV
                                APQGIGLVTG DIPKKVLMLA GIKDVWAFNR GTRTTINYAK ATFEALVRVR NTDLDGTKAV
                                GPKGLGIVAG DVAKRVIELA GVKDVWSFTK GTKTTVNFAK ATYEALVRIA DTDLDGNKSL
                                APGGVGLAIG NVGKTILGLA GIDDVWSQTM GTQTTINFAG AVFEALVRIA RRDVDGNKTI
                                APRGLGIAAG GTAKKVMEMA GIRDVWTKSS GTRTTLNFAK ATYNALVRIM NTDLNGHQPV
                                APGGVGLAIG NVGKTILGLA GIDDVWSQTR GTQTTINFAG AVFDALVRIA RRDVNGNKTI
                                APKGTGLVVG SVLKILLSYA GIKDVWSSSK GTRTTENFIK AGYNALVRLF GQDVDGTMKV
                                APKGVGLVAG DVAKAVLRLA GVKDVWTHTR GTRTTLNFAL AVYNALVRVG DTDLEGNKQV
                                GPRGLGLVIG DVGKKILSLA GVKDVWSQTL GTRTTVNFAK AVFEALVRVA NVDIDGHKQL
                                APKGTGLVAG GVLKTLLTYA GIKDVWSFSR GTRTTDNFIM AGYRALVRLF GQDVDGTMKA
                                APRGLGLAAG GTAKKVLEKA GIKDVWTRTE GTRTTLNFAK ATFNALVRIM NTDLKGGMPV
                                APRGLGLAAG GTAKKVLEKA GVKDVWTRTE GTRTTLNFAK ATYNALVRIM NTDLQGSQRV
                                GPRGLGLVIG DVGKKILTLA GVQDVWSQTL GTRTTVNFAK AVFNALVRVA GVDIDGHKQV
                                GPRGLGLVIG DVGKKILSLA GVQDVWSQTL GTRTTVNFAK AVFNALVRVA GVDLDGHKQL
                                APKGTGLVVG SVLKTFLSLA GLKDVWSRTK GTYTHENFIK AAYIALVRLF GQDVDGTMKL
                                GPKGLGIVAG DMARKVLELA GVSDVWTFTR GTRTTINFAK ATYEALIRIA DTDIDGKKKV
                                GPRGLGLVIG DVGKKILTLA GVQDVWSQTL GTRTTVNFAK AVFNALVRVA GVDLDGHKQL
                                APRGLGLAAG DTAVKVLEKA GIKDVWTRTE GTRTTLNFAK ATYNALVRVM NTDLPGDQPV
                                APKGVGLVAG DVAKVVLRLA GIKDVWTKTR GTRTTLNFAL AVFNALVRIG DTDLDGNKTV
                                GPKGLGLVAG DVAKKVLELA GVKDVWTFTR GTKTTINFAK ATFEALVRIA DTDLDGNKPV
                                GPRGLGLVIG DVGKKILTLA GVQDVWSQTL GTRTTVNFAK AVFNALVRVA GVDLDGHKQL
                                GPRGLGLVIG DVGKKILTLA GVKDVWSQSF GTRTTVNFAK AVFDALVRVA GVDLDGNKQL
                                APKGVGLVAG DVAKAILRLA GIKDVWTKTF GTRTTLNFAL ATYNALVRVG DTDLEGAKAV
                                APAGVGLAIG DVGKTILSLA GYKDVWSQAS GTQTTVNFAN AVFNALVRIS RKDVDGNKTI
                                GPRGLGLVIG DVGKKILSLA GVQDVWSQTL GTRTTVNFAK AVFNALVRVA GVDLDGHKQL
                                GPRGLGLVIG DVGKKILSLA GVQDVWSQTL GTRTTVNFAK AVFNALVRVA GVDLDGNKQL
                                GPKGLGLVAG DVAKKVLELA GVKDVWTFTK GTKTTINFAR ATYEALVRIA DTDLDGSKSV
                                APKGVGLVAG DTIKPILRLA GIKDVWSRAL GTRTTLNFAM ATWNALVHIG DTDLDGSKAV
                                GPRGLGLVIG DVGKKILRLA GVQDVWSQTF GTRTTVNFAK AVFNALVRVA GVDLDGNKQL
                                GPRGLGLVIG DVGKKILRLA GVQDVWSQTF GTRTTVNFAK AVFNALVRVA GVDLDGNKQL
                                APKGVGLVAG DVAKVVLRLA GIKDVWTQTR GTRTTLNFAM AVYNALVRIG DTDLDGNKQV
                                APKGVGLVAG EVAKTILRLA GIKDVWTKTF GTRTTLNFAL ATYNALVRVG DTDLDGGKAT
                                APQGIGLVTG EISKKVLELA GIRDVWTFAR GTRTTINFAK ATFNALVRIS NTDLDGTKPV
                                APRGLGLAAG STAKKVLEKA GIKDVWTRTE GTRTTLNFAK ATYVALVRIM NTDLQGDQPV
                                GPRGLGLVIG DVGKKILTLA GVKDVWSQTL GTRTTVNFAH AVFDALVRIA GTDLDGNKQI
                                APRGLGLAAG DTARKVLEKA GIKDVWTRTE GTRTTLNFAK ATYNALVRIM NTDLQGKQKV
                                APGGVGLAVG DVGKTILGLA GIDDVWSQTR GTQTTINFAN AVFDALVRIA RKDVDGNKTI
                                GPRGLGLVIG DVGKKILSLA GVQDVWSQTL GTRTTVNFAK AVFNALVRVA GVDLDGNKQL
                                APLGTGLVVG DIPKVILRLA GIRDVWSFTR GTRTTINFAK AVFEALVRVA ETDIAGELSL
                                GPRGLGLVIG DVGKKILRLA GINDVWSQTF GTRTTVNFAK AVFNALVRVA GVDLDGNKQL
                                GPRGLGLVIG DVGKKILTLA GVKDAWSQTL GTRTTVNFAK AVFEALVRVA NVDIDGHKQL
                                APKGTGLVAG GVLKSLLTYA GIKDVWSFSR GTRTTDNFIF AGYKALVRLF GQDVDGTMKV
                                APQGVGLAVG DVVKIILKMA GIEDAWGFAS GTKTTVNYAL ATFDALVRIA NKDIRGERRM
                                APRGVGLVAG NVAKAVLGLA GIKDAWTKTF GTRTTYNFAE ATFDALIRIS KTDLEGKNPL
                                APKGVGLVAS DVAKTVLRLA GIKDVWSRSY GTRTTHNMAK AVYEALVRVA GVDLPGDKAL
                                APRGVGLVAG NVAKAVLGLA GVKDAWTKTF GTRTTFNFAE ATFDALIRIS KTDLEGKNPL
                                APRGIGLAVG DVAKSILHLA GVKDSWGFAR GTKTTVNYAL AVFDALVRIL NTDVDGNKNI
                                GPRGLGLVIG DVGKKILRLA GIQDVWSQTL GTRTTVNFAK AVFDALVRVA GVDLDGHKQL
                                GPRGLGLVIG DVGKKILRLA GIQDVWSQTF GTRTTVNFAK AVFNALVRVA GVDLDGNKQL
                                APRGLGLVAG GKIKRLLELA GLKDAWTTAK GTPTMNSTSK AILDCLVRIV GNDIPGERKM
                                GPRGLGLVIG DVGKKILRLA GIQDVWSQTL GTRTTVNFAK AVFNALVRVA GVDLDGHKQL
                                APRGVGLVAG NVAKAVLGLA GVKDAWTKTF GTRTTYNFAE ATFDALIRIS KTDLEGKNPL
                                APRGVGLVAG NVAKAVLGLA GIKDAWTKTF GTRTTYNFAE ATFDALIRIS KTDLEGKNPL
                                APKGIGLVTG DVGKKVLTLA GIQDVWVNTS GTRTTLNFAK ATYNALVRII NTDLDGTQPV
                                GPKGLGIVAG EVAKKVLELA GVKDVWTFTR GTKTTINFAQ ATFDALVRIA DTDLDGNKPV
                                APKGVGLVAG DVAKAVLGLA GIKDVWTKTF GTRTTYNFAM ATFEALIRVS RTDLDGNKKL
                                APRGVGLVAG NVAKAVLGLA GVKDVWTKTF GTRTTYNFAM ATFEALIRIS RTDVDGKKPL
                                APGGVGLAIG DVGKTIMRLA GIDDVWSHTR GTQTTVNFAR ATFDALVRIA RKDIDGNKTM
                                APGGVGLAIG DVGKTIMRLA GIDDVWSHTR GTQTTVNFAR ATFDALVRIA RKDIDGNKTM
                                APRGVGLVAG NVAKAVLGLA GVKDAWTKTF GTRTTYNFAE ATFDALIRIS KTDLEGKNPL
                                APKGVGLVAG DVAKAVLGLA GIKDVWTKTF GTRTTYNFAM ATFEALIRVS RTDLDGNKKL
                                APKGTGLVAG DVAKVVLRLA GISDVWTFTK GTRTSYNFAR ATYLALVRIA GVDIDGDLKL
                                APRGTGLVAG ETAQKVLEMA GIEDVWTKTT GTRTTINFAK ATFDALVRIA DVDLDGHKKV
                                APRGLGLAAG DVAKKVMEMA GIKDVWTRTE GTRTTLNFAK ATYNALVRIY NTDLDGKKQV
                                APGGVGLAIG DVGKTIMRLA GIDDVWSHTR GTQTTVNFAR ATFDALVRIA RKDIDGNKTM
                                APRGTGLVAG DAAKVVLRLA GIRDVWSFTK GTRTTINFVK ATYNALVRIL GTDIPGDLKV
                                APRGVGLVAG NVAKAVLGLA GVKDAWTTTY GTRTTYNFAE ATFDALIRIS KTDLEGKNPL
                                APKGVGLVAG DVAKAVLSLA GIKDVWTKTF GTRTTYNFAM ATFEALVRVS RTDIDGNKKL
                                APAGVGLAIG DVGKTIMSLA GIEDVWSQTS GTQTTINFAN AVFDALVRIS RKDVDGNKTF
                                APRGVGLVAG NVAKSVLGLA GVKDVWTKTF GTRTTYNFAL AVFDSLIRIS KTDLKGESPL
                                APRKLGIVGN ETAKIVLGLG GLQDVRVFSK GTRNRMNYAF ALHDALVRLL NTTLDGTKPV
                                APKGTGLVAG DTAKAVLRMA GIKDVWTETF GTKTTLNFAK AVVNALVRIA GTDIDGSLKT
                                APKGTGLVAG DTAKAVLRMA GIKDVWTETF GTKTTLNFAK AVINALVRIA GTDIDGSLKT
                                APRGVGLVAG DVAKAVLGLA GIKDIWTKTF GTRTTYNFAM ATFDALIRIS KTDITGEFPL
                                APRGVGLAVG NVAKIILRMA GIEDAWGFAA GTKTTVNYAL AVYNALVRIA NKDLNGERPI
                                APQGVGLAVG DVVKVILRMA GIDDAWGFAA GTKTTVNYAL ATFDALVRIA NKDLNGERPL
                                APKGVGLVAG DVAKAVLGLA GIKDVWTKTF GTRTTYNFAM ATFEALIRVS RTDLDGNKKL
                                APAGVGLAIG NVGKTILSLA GIADVWSMCS GTQTTINFAG AVFDALVRIT RKDVDGNSTI
                                APKGVGLAVG DVAKTILQLA GVKDVWGFTQ GTKTTVNYAV ATYDALVRIA DTDLDGNRPV
                                APKGVGLAVG DVAKTILTLA GVKDVWGFTQ GTKTTVNYAV ATFDALVRIA DTDLDGNRPI
                                APRGVGLVAG NVAKAVLGLA GIKDIWTKTF GTRTTYNFAI ATFDSLIRVS RTDITGEFPL
                                APKGTGLVAG NIAKVVLSMA GIRDVWSQTF GTRTTYNFAR AVYMALVRIA NTDIPGEDTV
                                APRGTGLVAG DVAKAVLRYA GIKDVWTHTE GTRTTHNFAK ATFNALVRIG DTDIDGSLPA
                                APRGIGLAVG DVAKSLLTLA GVHDAWGFAT GTKTKVNYCM ATFDALVRMA NTDIDGQKHV
                                APRGVGLVAG DVAKAVLGLA GVKDVWTKTF GTRTTYNFAM ATFEALIRIS RTDIDGNKKV
                                APRGTGLVAG DVAKVVLRLA GLRDVWTESF GTRTTLNFAK AVVNALVRML ETDVDGELPL
                                APRGISLAVG DVAKKLLTLA GVQDAWGFAT GTKTKVNYAM ATFEALVRIA NSDIDGQKRT
                                APKGTGLVAG DIGKVVLRMA GIRDAWTESF GTRTSLNFAK ATLNALIRVL ETDIDGSLPL
                                APRGTGLVAG DVAKVVLRLA GIRDAWTESF GTRTTLNFAK AVANALVRIL ETDVDGELPL
                                APKGVGIVAD DEIKKIFRLA GIKDVWVRSF GTKTKMNHVF AVFDALVHIA DVDLDGHKPI
                                APRGVGLAIG DVGKAVLRLA GIEDVWSRTK GTQTTINFAK ATFDALVRLA RRDLDGNKNV

                                QYALTGLPGV GRRTAKLIAK GAGVDPSAIL GYLPSWMLNR QKDLATGQDK HLLGTDILLT
                                ---------- ---------- ---------- ---------- ---------- ------MKRT
                                EYALTGLPGI GRRTAILIAK GAGVDPTATL GYLPTWMLNR QKDLATGQDK HLLGTDIVLT
                                QYALTGLPGV GRRTAKLIAK GAGVDPSAIL GYLPSWMLNR QKDLITGQDK HLLGTDILLT
                                QYALTGLPGV GRRTAKLIAK GAGVDPSAIL GYLPTWMLNR QKDLITGQDK HLLGTDILLT
                                ERSLSEMNGI GRRTARLIAE KAGVDRTATF GRLPDWLNNR QHDFYTGETT HEIGNDLQLT
                                QYALTGLPGV GRRTAKLIAK GAGVDPSATL GYLPTWMLNR QKDLITGQDK HLLGTDILLT
                                EYALTGLPGI GRRTAILIAK GAGVDPTATL GYLPSWMLNR QKDLATGQDK HLLGTDILLT
                                ERSLSEMTGI GRRTARIIAD EAGIDRTATF GRLPDWLNNR QSDFYTGETT HEIGNDLELT
                                ERSLSELNGV GRRTARLIAD EADVDRTATF GRLPDWLNNR QSDFYTGETT HEIGNDLQLT
                                ERSLTEMNGI GHRTARLIAE EAGVDRTDTF GRLPDWLNNR QDDFYSGETT HEIGNDLQLT
                                EYALTGLPGI GRRTAILIAK GAGVDPTATL GYLPSWMLNR QKDLATGQDK HLLGTDILLT
                                ERSLSEMNGI GRRTARLIAE EAGVDRTATF GRLPNWLNNR QDDFYSGETT HEIGNDLQLT
                                EYALTGLPGI GRRTAILIAK GAGVDPTATL GYLPSWMLNR QKDLATGQDK HLLGTDILLT
                                EYALTGLPGI GRRTAILIAK GAGVDPTATL GYLPSWMLNR QKDLATGQDK HLLGTDILLT
                                EYALTGLPGI GRRTAILIAK GAGVDPTATL GYLPSWMLNR QKDLATGQDK HLLGTDILLT
                                EYALTGLPGI GRRTAILIAK GAGVDPTATL GYLPSWMLNR QKDLATGQDK HLLGTDILLT
                                ERSLTEMNGI GHRTARIIAQ EAGVDRTATF GRLPDWLNNR PEDFYTGETT HEIGNDLELT
                                QYALTGLPGI GRRTAILIAK GAGVDPTATL GYLPTWMLNR QKDLTTGQDK HLLGTDILLT
                                EYALTGLPGI GRRTAILIAK GAGVDPTATL GYLPSWMLNR QKDLTTGQDK HLLGTDILLT
                                EYALTGLPGI GRRTAILIAK GAGVDPTATL GYLPSWMLNR QKDLTTGQDK HLLGTDILLT
                                ERSLSEMNGI GRRTARLIAE KAGVDRTATF GRLPDWLNNR QNDFYSGETT HEIGNDLQLS
                                EYALTGLPGI GRRTAILIAK GAGVDPTATL GYLPSWMLNR QKDLATGQDK HLLGTDILLT
                                EYALTGLPGI GRRTAILIAK GAGVDPTATL GYLPSWMLNR QKDLTTGQDK HLLGTDILLT
                                QYALTGLPGI GRRTAKLIAK GAEVDPDAVL GYLPAWMLNR RNDPTSGEDK HLLGTDIVMT
                                EYALTGLPGI GRRTAILIAK GAGVDPTATL GYLPSWMLNR QKDLTTGQDK HLLGTDILLT
                                EYALTGLPGI GRRTAILIAK GAGVDPTATL GYLPSWMLNR QKDLTTGQDK HLLGTDIPLT
                                EYALTGLPGI GRRTAILIAK GAGVDPTATL GYLPSWMLNR QKDLTTGQDK HLLGTDILLT
                                ERALTELNGI GHRAARIITQ KADVDRRAVF GKLPEWMANH QKDYFTGETT HETGNDLQLT
                                LISLTGIKGV GRHTAKFIAE TAGVEKNVLM GKLPVWMSNR PKDVYTGVKR HLLGADVTMT
                                QYALTGLPGI GRRTAILIAK GAGVDPTATL GYLPTWMLNR QKDLTTGQDK HLLGTDILLT
                                QYALTGLPGI GRRTAILIAK GAGVNPAATL GYLPTWMLNR QNDLATGEDK HLLGTDILLT
                                EYALTGLPGI GRRTAILIAK GAGVDPTATL GYLPSWMLNR QKDLTTGQDK HLLGTDILLT
                                ERALTGLDGI GRRTARLVAS EAAVDRTATF GALPDWLNNR PGDFYTGETK HIVGNDLGLT
                                ERALTELNGI GHRAARIIAQ KADVDRRAVF GKLPEWMTNH QKDYFTGETT HETGNDLQLT
                                ERSLTDMNGI GKRAARIIAE KAGVDRQALF GALPEWLTNH QNDFYSGETT HEIGNDLQMQ
                                EFALTGIKGI GNRISKIIAR QAQVDPHATM GYLPVWMLNR RRDIYTGEDK HLYGVDLTMA
                                LYALTGIKGI GIRVSKMLAR KAEVDPNAIM GYLPVWMLNR RNDTYTGENR HLTGTDLILS
                                ERALTELNGI GHRAARIITQ KADVDRRAVF GKLPEWMANH QKDYFTGETT HETGNDLQLT
                                ERSLTEMNGI GRRTARIIAE EAGVDRRATF GALPEWMVNR PSDYYTGEAT HETGNDLSMT
                                ERSLTDMKGI GKRAARIIAD AAEVDRTALF GKLPEWMANR QKDFFSGETN HITGSDLEEK
                                PYALAMVKGI GYNTAKAIIR KLGMDPNARL GELPSWLYNR RKDYESGLDL HLVTSDLIFY
                                ERSLSEMNGI GRRAARIIAQ NAGISRTATF GRLPEWLANH QG-YYDGEIT HETGNDLELT
                                ERALTDMNGI GQRAARIIAN DVDIDRRETF GRLPEWLANH RNDFFDGETT HEIGTDLSLT
                                ERALAELDGV GRRVARVIAD DSGVNRSATI GRLPEWLANR RNDFYSGETR HITGNDLGLT
                                HMALTGIKGV GRRCAKIFTE RAGVDPNATL GLLPVWMVNR RGDIETGKDI HIMGMDLNMT
                                ERSLTDMKGI GKRTARIIAD AAEVDRTALF GKLPEWMANR RKDFFSGDTD HITGSDLEEK
                                MYALTGIRGI GLRTARIIVD GTGIDPKGVI GYLPTWMLNR RLDPLSGEDK HLLGQDILLT
                                AYALAKIRGI GIASAYAICW KLGIDPHAVL GALPAWFLNR RKDPETGRDL HLIGSELVLA
                                ERSLSDMKGI GKRTARIVAD AAGVDRTETF GLLPEWMINR RDDFYTGETT HKTGSDLEQK
                                PYALAMVKGI GYNTAKAMIL KLGMDPNARL GELPSWLYNR RKDYESGLDL HLVTSDLIFY
                                RVALTGIKGV GRHTATVITR MAKVDEYAQL GRMPTWMANR PKDIYTGEQK HLFGADVNLT
                                ---------- ---------- ---------- ---------- ---------- -----MVKRT
                                PYALAMVKGI GYNTAKAMIL KLGMDPNARL GELPSWLYNR RKDYESGLDL HLVTSDLIFY
                                PYALAMVKGI GYNTAKAMIL KLGMDPNARL GELPSWLYNR RKDYESGLDL HLVTSDLIFY
                                PYALAMVKGI GYNTARAIVF KLGLDKDRRL GELPNWMYNR RKDYESGIDM HLVTSDLIFY
                                QVALTGLAGI GMHTSVSIAQ MAGVDPRATL GLLPAWMLNR QKDVYTGEAK QLLGTDLRMA
                                ERSLSELNGV GRRTARIIAD EAEVDRTATF GRLPEWLTNR QRDFYTGETT HEIGNDLQLT
                                PYALAMVKGI GYNTAKAMIL KLGMDPNARL GELPSWLYNR RKDYESGLDL HLVTSDLIFY
                                ERSLTDMKGI GKRTARIITD VASVDRHATF GLLPGWMTNR REDFFSGDTD HKTGADLEEK
                                PYALAMVKGI GYNTAKAMIL KLGMDPNARL GELPSWLYNR RKDYESGLDL HLVTSDLIFY
                                ERALTDMNGI GQRAARIIAN DADIDRRETF GRLPEWLANH RNDFFDGETT HEIGNDLNLT
                                PYALAMVKGI GYNTAKAIIR KLGMDPNARL GELPSWLYNR RKDYESGLDL HLVTSDLIFY
                                RVALTGIPGV GRHTSGIITR RAAVNEHELL GRLPAWMRNR IKDVYTGESK HILGSDLAMT
                                PYALAMVKGI GYNTAKAMIL KLGMDPNARL GELPSWLYNR RKDYESGLDL HLVTSDLIFY
                                ERALTDMNGV GRRAARIIAD KADVDRRDVI GALPEWLTNH QRDFFSGETT HEVGNDLDMS
                                ERSLSELDGI GTRTARLVAE KADVDRNATF GLLPSWMTNR QNDFYSGETT HLVGTDVSEK
                                AYALAKIRGI GIASAYAICW KLGIDPHAIL GALPAWFLNR RKDPETGRDL HLIGSELVLA
                                ERALTDMNGI GRRVARIIAE KAEVDRRDVL GALPEWLTNH QKDFFTGETT HEIGNDLQMS
                                EYALTGIPGI GRRTARLIAK GAGVDPTATL GYLPSWMLNR RKDLATGQDK HLLGTDILLT
                                EYALTGIPGI GRRTARLIAK GAGVDPTATL GYLPSWMLNR RKDLATGQDK HLLGTDILLT
                                PYALAMVKGI GYNTAKAMIL KLGMDPNARL GELPSWLYNR RKDYESGLDL HLVTSDLIFY
                                MFALTGIKGI GLRAARCIVN ELGVDGRAKL GELPSWLLNR RKDPYSGQDL HLLSKDVDFA
                                RVALTGIKGI GRHTSTVISR MAKVDEYAKL GLLPMWMANR PKDLYTGENK HLIGGDVALA
                                VHALTGIKGI GLRMARAITN HLGLNAREKL GNLPSWMLNR RKDLYTGKDL HLLGKDVDLA
                                ENALADIKGI GRALSRALCQ VAGFDATMQI GYLPEWMLNR RNDYETGETV HLIESDLTMR
                                AYALTKIRGI GISTAYAICR YLGINPSIRL GQLPGWFVNR PKDPETGRNI HLLGADLVLA
                                KYALTGIRGI GLRTSRVIVD STGIDPNAVI GYLPKWMLNR QFDPLTGENK HLLGQDIILT
                                QYALTGIKGI GLRVSKVIAR KAGVDPNAIM GYLPAWMLNR RSDIYTGENR HLLGTDLILG
                                HIALTGIKGI GPHTSRTITA LAAVDPHAIL GKLPDWMVNR QKDVYTGEVR HLLGTDLTMM
                                MFALTGIKGI GLRAARCIVN ELGVDGRAKL GELPSWLLNR RKDPYSGQDL HLLSKDVDFA
                                ENALADIKGV GRALSMAICK TAGFDAEQKI GFLPEWMLNR RNDYETGETV HLIESDLVMS
                                QMALTGITGM GRRNARLLAQ KAEIEPTETL GKLPVWMKNR RKDLLTGEDR HVMGTDLVMA
                                INALTDIKGL GKALSGAICT TMEFDPHQKI GTLPEWMLNR RNDYETGETT HLIESDLVMR
                                PYALAMVKGI GYNTARAIVR QLGIDKDRRL GELPTWMLNR RKDYESGLDL HLVTSELIFY
                                AYALAKIRGI GIASAYAICW KLGIDPHAVL GALPAWFLNR RKDPETGRDM HLIGSELVLA
                                RWALTGIRGI GINFATMVCR VAGLDPKMKA GYLPAWAVNR PKDYETGRDL HLTGAKLVMA
                                PYGLAMVKGI GYNTARVILM KLNIDKDKRL GELPAWIFNR RKDIESGQDL HYVTSDLVFV
                                EYALTGIPGI GRRTSRILVE STGIDPLAII GYLPIWMLNR QRDLVTGEDK HLLGQDILLT
                                KYALTGIRGI GLRTSRVIVD STGVDPDAVI GYLPVWMINR QRDPISGENK HLLGQDIIMT
                                RWALTGIKGI GINFATMVLR VAGIDPFMKA GYLPAWAVNR PKDYETGKDM HLITAKLVMA
                                RWALTGIKGI GINFATMVLR VAGIDPYMKT GYLPAWAVNR PKDYETGKDM HLITAKLVMA
                                PYALAMIKGI GYNTAMIIIR KLNLDKDKRL GEIPNWIYNR QKDYESGADM HLVTSDLIFY
                                VFALTQIKGI GCRVAKSITN YLGIDPNAKL GELPDWMMNR RKDRYSGRDL HLLSKDVDFA
                                RWALTGIKGI GINFATMVLR VAGLDPYMKA GYLPAWAVNR PKDYETGKDM HLITAKLVMA
                                RLALTGIKGI GRRTANIVVE GSGIDPDTKI GYLPSWMLNR QNDPYSGENK HLLGQDIFMS
                                AYALAKIRGI GIATAYAICR KLGIDPHATL GLLPAWFLNR RKDPETGRDL HLIGSELVLA
                                IHALTGIKGI GLRLSRSIVN QLGVDGMVKL GELPTWMLNR RKDYHTGKDL HLLNKDIDFA
                                RWALTGIKGI GINFATMVLR VAGLDPYMKA GYLPAWAVNR PKDYETGKDM HLITAKLVMA
                                RWALTGIKGI GINFATMVCR VAGLDPFQKA GYLPPWAVNR PKDYETGRDM HLIGAKLVMA
                                AFALARIKGI GISSAFAICR RLGVDPYAPL GSLPAWFLNR RRDPVSGRDV HLIGSELILA
                                EQALTQIKGV GLSLSRSICL TLGLNTTDKI GYIPDWMLNR RKDYATGDDL HLIESDLDMT
                                RWALTGIKGI GINFATMVLR VAGLDPYMKA GYLPAWAVNR PKDYETGKDM HLITAKLVMA
                                RWALTGIRGI GINFATMVLR VAGIDPYMKT GYLPAWAVNR QKDYETGKDM HLITAKLVMA
                                MFALTGIKGI GLRMAKSIVS ALGIDGRQKL GEMPSWLLNR RKDPHTGKDL HLLSKDVDFA
                                AYALARIKGI GVSTAVAICR NLGINPLVKL GELPAWFVNR PKDPETGRNI HLIGADLILT
                                RWALTAIKGI GINFATMVCR VAGLDPFMKA GYLPRWAVNR PKDYETGRDL HLITAKLDMA
                                RWALTAIKGI GINFATMVCR VAGLDPFMKA GYLPRWAVNR PKDYETGRDL HLITAKLDMA
                                AYSLTKIRGI GIATAYAICR KLGIDPHAIL GALPAWFLNR RKDPETGKDL HLIGAELVLA
                                AYALTKIKGI GIASALAICR RLGIDPYAPL GSLPPWFLNR RKDPVSGRDL HLIGSELILA
                                TTALTGIKGV GRHTALVIAQ MAGVNPRELM GKLPAWMVNR PKDIYTGEPR HLFGTEVVTT
                                QYALTGIRGI GRRTARILTE CAGVDPTVMI GYLPPWMLNR QKDPVTGDDK HLLGQDIILT
                                RWALTGIKGI GINFATMVCR AAGIDPFQKL GYMPEWAVNR PKDYETGRNL HLIGAKLAMY
                                LYALTGIKGI GRRTARLIAE SAEVDPSETI GYLPVWMLNR QKDLLTGENK HILGQDIDLT
                                INALTDIKGM GKALSGAICT TMEFDPHQKI GTLPEWMLNR RNDYETGETT HLIESDLVMR
                                RWALTGIKGI GINFATMVLR VAGIDPYMKT GYLPTWAVNR PKDYETGKDM HLITAKLVMA
                                SWGLSRVKGI GYNMAIAICR ILGLDPSMPI GFIPVWFLNR RKDYETGNDM HLVSSELIYY
                                RWALTAIKGV GINFATMVCR VAGLDPFMKA GYLPRWAVNR PKDYETGKDL HLITAKLEMA
                                RLALTGIRGI GVNFATVICR IAGLDPKMKA GYLPSWILNR PKDYEQGRDM HLIGAKLVMA
                                PYGLAMIKGI GYNTARVILM KLNIDKDRRL GELPSWMYNR RKDLETGLDM HYVTSDLVFV
                                DLGLADINGV GERLANILIK KLNLDRNRQI GDLPVWLLNH RKDVATGKNF NLLSNDLILK
                                EYALQEMKGI GRAMARAVIR VTELDPKQQA GYLPSWMFNR KKDVYSGLDK HLIETDLVLT
                                VYALADIKGI GVSTAQAVAK KLGLDPYRLL GTLPPWMLNR RKDPFLGVDR HLITSDLLIT
                                EYALQEMKGI GRAMARAVIR VTELDPKQQA GYLPSWMFNR KKDVYSGLDK HLIETDLVLT
                                ILGLQSVKGV GSRVARIVAK RTGIPTDEIF GNLPAWAINR QCDIETGEDM HLYGQNLELT
                                RWALTGIKGV GINFATMVCR VAGLDPFMKA GYLPRWAVNR PKDYETGRDL HLITAKLDMA
                                RWALTAIKGV GINFATMVCR VAGLDPFMKA GYLPRWAVNR PKDYETGKDL HLITAKLDMA
                                LVGLTQIKGI GYNFATAILD TLNIDSNSNI GHLPTWFLNR RKDIETGNDL HLLTSDIPFT
                                RWALTAIKGV GINFATMVCR VAGLDPFMKA GYLPRWAVNR PKDYETGKDL HLITAKLDMA
                                EYALQDMKGI GRAMARAVIR VTELDPKQQA GYLPSWMFNR KKDVYSGLDK HLIETDLVLT
                                EYALQEMKGI GRAMARAVIR VTELDPKQQA GYLPSWMFNR KKDVYSGLDK HLIETDLVLT
                                QLALTGIKGI GLHAALIIAR RAGVDTRATM GLLPKWMVNR PVDVYSGEPK HLYGSDLSLA
                                MIALTGIKGI GLRMAKAITS ALGLNPRAKL GELPSWMFNR RKDPYSGKDL HLLSKDVDFA
                                IMALQDIYGV GEAMARAVIR VTKLDPNKLA GYLPSWMFNR RKDYVTGEDK HVIESDLMII
                                VRALQEIYGI GEAMAKAIVR VAKLDEKKLA GYLPSWMFNR RKDYHTGEDK HVIEADLTIA
                                ENALTSIKGV GKALSRAIIM SAGYDLNQRI GYLPSWMINR RNDYETGEDK HLIESDLEMC
                                ENALTSIKGV GKALSRAIIM SAGYDLNQRI GYLPSWMINR RNDYETGEDK HLIESDLDMC
                                EYALQDMKGI GRAMARAVIR VTELDPKQQA GYLPSWMFNR KKDVYSGLDK HLIETDLVLT
                                IMALQDIYGV GEAMARAIVR VAKLDPNKLA GYLPSWMFNR RKDYVTGEDK HVIESDLMII
                                PYGLASIKGI GYTTAMAVIR MLGLDPEKKV GFLPKWLYNR RKDYETGKDL HLIGSELIFY
                                PYALTGIKGI GIRMAYAICR ELGLDEEKKL GELPSWMYNR QKDYETGEDM HLVGAELEMT
                                QMALTGIKGV GRRLARVFAV KAGVDPCATL GKLPAWMMNR RKDIITGVDK HVMGAEVLTT
                                ENALTSIKGV GKALSRAIIM SAGYDLNQRI GYLPSWMINR RNDYETGEDK HLIESDLDMC
                                PYGLALVKGI GVNLAYALCR LLGIDPNKRI GFLPVWMLNR RKDYETGKDL HLVGADLIYY
                                EYALQEVKGI GRAMAKALIR VTELDPKQQA GYLPSWMFNR KKDVYTGLDK HLIETDLVLA
                                IMALQDIYGV GEAMARAIVR VAKLDPDKLA GYLPSWMFNR RKDYITGEDK HVIESDLMII
                                EYALTDIKGI GLSLSRTIGL TLGFDLNAKI GYIPYWMLNR RNDYTTGETT HLIESDLDMT
                                EYALQEIKGI GRAMARAIIR LTELDPKVQA GYIPSWMFNR KKDVYSGLDK HLIETDLTMT
                                IVALTGVRGI SHTLALTILR KAGIHPNRLL GELPWWLMNR QKDYRNNESR ILIGDDVNWY
                                VYGLAEIKGV GVNLAYGICR RLGIDPEMRI GYLPSWMLNR RKDYVTGKDM HLIGAELIFY
                                VYGLAEIKGV GVNLAYGICR RLGIDPEMRI GYLPSWMLNR RKDYVTGKDM HLIGAELIFY
                                EYALQDIKGI GKAMAKAILR ITKLDGKQQA GYLPSWMFNR KKDTYTGEDK HLIETDLMLT
                                PLALSDLKGI GLRLGYAIAE RLNLQPTKKI GELPDWLLNH RREPVTGKNL NLVTTDLDVQ
                                KLALADLKGI GLRLSETIAK KLDLDPDQRI GELPYWMYNH RRDITTGKDF NLVSNDLDLQ
                                IMALQDIYGV GEAMARAIVR VAKLDPDKLA GYLPSWMFNR RKDYVTGEDK HVIESDLMVV
                                ATALTEIRGI GKAFAIAICK VLDLDQDAQI GYIPEWFLNR RNDYETGETK HLIESDLNMT
                                IYAIQGIKGI GYRVAEGIVK DLNMDPKKKI GELPSWMMNH RKDYFTGEDR HILSTELDLQ
                                IYAIQGIKGI GYRVAEGIVK DLSMNPRQKI GELPGWMMNH RKDYFTGEDR HVLSTELDLQ
                                EYALQDIKGI GKAMAKAILR ITKLDGKQQA GLMPSWMFNR KNDVYSGLNK HLIESDLTMA
                                IYGLSRIKGI GYATALAIAR KLGIDPTARI GYLPSWLYNR RKDYESGQDK HLVGAELIFV
                                VYGLAKIKGI GYTTALAILR KLGIDPHMRL GYLPSWLYNR RKDYTTGKDL HLIGADLVFY
                                VIGLQSIKGV GKRVAQIVAK KAGVDPAAKI GSLPVWAINR QNDYESGEDM HLFGQDVDII
                                IMALQDIYGI GEAMARAIVR VTNIDPNKLA GYLPSWMFNR RKDYVTGEDK HVIEGDLIVV
                                VYGLSEVKGL GYTFSLAICR ILGLNPEQRV GFLPSWIYNR QKDYTTGQNL HLTGANLVYY
                                VIGLQSIKGV GKRVAQIVVK KANVNPTAKI GTLPHWAVNR QMDYETGADM HLIGNDLDII
                                IYGLAEVKGL GYTFSLAITR ILGLDPNTRI GYLPSWMFNR RKDYASGKDL HLVGAELIYY
                                VYGLSEVKGL GYAFSLAVCR VLGLDPRQRT GFLPAWIYNR RKDYATGQDL HLTSANLIYY
                                YVELRKVVGV NWMFAHAVCA ALGIDKWRKI GSLPSWLYNR RRDPETGKDL HLVGNDYKIT
                                EEAITGIKGI GKALGKAIAR VTGFEG-KKI GYLPSWMFNR KKDYRTGENK HLIEADLEMT

                                FREDINNLKK VRAYRGRHER GLKVRGQRTK STGRRGSTVG VWAVAHIKSS FNNTIITVTD
                                FQPNNRKRSK VHGFRSSSKN GRLVLARRRR -KGRK--VLS A--MKRTFQP NNRKRSKVHG
                                FREDINNLKK VRAYRGRHER GLKVRGQRTK STGRRGSTVG VWAVAHIKSS FNNTIITVTD
                                FREDINNLKK VRAYRGRHER GLKVRGQRTK STGRRGSTVG VWAVAHIKSS FNNTIITVTD
                                FREDINNLKK VRAYRGRHER GLKVRGQRTK STGRRGSTVG VWAVAHIKSS FNNTIITVTD
                                RQHDINRMKM IDSYKGRHKR GQKVRGQRTK STGRTEGTIG VWGVAHVHAS FNNTIMTVTD
                                FREDINNLKK VRAYRGRHER GLKVRGQRTK STGRRGSTVG VWAVAHIKSS FNNTIITVTD
                                FREDINNLKK VRAYRGRHER GLKVRGQRTK STGRRGSTVG VWAVAHIKSS FNNTIITVTD
                                RQHDINRMKM IDSYKGRHKR GQKVRGQRTK STGRTEGTIG VWGIAHVHAS FNNTIMTVTD
                                RQHDINRMKM IDSYKGRHKR GQKVRGQRTK STGRTEGTIG VWGVAHVHAS FNNTVMTVTD
                                RQHDINRMKM IDSYKGRHKR GQKVRGQRTK STGRTEGTIG VWGIAHVHAS FNNTVMTVTD
                                FREDINNLKK VRAYRGRHER GLKVRGQRTK STGRRGSTVG VWAVAHIKSS FNNTIITVTD
                                RQHDINRMKM IDSYKGRHKR GQKVRGQRTK STGRTEGTIG VWGIAHVHAS FNNTVMTVTD
                                FREDINNLKK VRAYRGRHER GLKVRGQRTK STGRRGSTVG VWAVAHIKSS FNNTIITVTD
                                FREDINNLKK VRAYRGRHER GLKVRGQRTK STGRRGSTVG VWAVAHIKSS FNNTIITVTD
                                FREDINNLKK VRAYRGRHER GLKVRGQRTK STGRRGSTVG VWAVAHIKSS FNNTIITVTD
                                FREDINNLKK VRAYRGRHER GLKVRGQRTK STGRRGSTVG VWAVAHIKSS FNNTIITVTD
                                RQHDINRMKM IDSYKGRHKR GQKVRGQRTK STGRTEGTIG VWGIAHVHAS FNNTVMTVTD
                                FREDINNLKK VRAYRGRHER GLKVRGQRTK STGRRGSTVG VWAVAHIKSS FNNTIITVTD
                                FREDINNLKK VRAYRGRHER GLKVRGQRTK STGRRGSTVG VWAVAHIKSS FNNTIITVTD
                                FREDINNLKK VRAYRGRHER GLKVRGQRTK STGRRGSTVG VWAVAHIKSS FNNTIITVTD
                                RQHDINRMKM IDSYKGRHKR GQKVRGQRTK STGRTEGTIG VWGVAHVHAS FNNTIMTVTD
                                FREDINNLKK VRAYRGRHER GLKVRGQRTK STGRRGSTVG VWAVAHIKSS FNNTIITVTD
                                FREDINNLKK VRAYRGRHER GLKVRGQRTK STGRRGSTVG VWAVAHIKSS FNNTIITVTD
                                FREDINNLKK VRAYRGRHER GLKVRGQRTK STGRRGSTVG VWAVAHIKSS FNNTHITVTD
                                FREDINNLKK VRAYRGRHER GLKVRGQRTK STGRRGSTVG VWAVAHIKSS FNNTIITVTD
                                FREDINNLKK VRAYRGRHER GLKVRGQRTK STGRRGSTVG VWAVAHIKSS FNNTIITVTD
                                FREDINNLKK VRAYRGRHER GLKVRGQRTK STGRRGSTVG VWAVAHIKSS FNNTIITVTD
                                RRQDINRMKM IDSYRGRHKR GQKVRGQRTK STGRTEGTIG VWGIAHVHAS FNNTIITITD
                                VDDDINLLKK IRAYRGRHET GQKVRGQRTK STGRTGLIVG VWGVAHIYAS FNNTIITVTD
                                FREDINNLKK VRAYRGRHER GLKVRGQRTK STGRRGSTVG VWAVAHIKSS FNNTIITVTD
                                FREDINNLKK VRAYRGRHER GLKVRGQRTK STGRRGSTVG VWAVAHIKSS FNNTIITVTD
                                FREDINNLKK VRAYRGRHER GLKVRGQRTK STGRRGSTVG VWAVAHIKSS FNNTIITVTD
                                RQQDINRMKM IDSYKGRHKR GQKVRGQRTK STGRTEGTIG VWGVAHVHAS FNNTIMTVTD
                                RRQDINRMKM IDSYRGRHKR GQKVRGQRTK STGRTEGTIG VWGIAHVHAS FNNTIITITD
                                RRADVNRMQM IDSYKGRHKR GQKVRGQRTK STGRTEGTIG VWGIAHVYAS FNNTIITITD
                                VKEDINIMKK IRSYKGRHER GQKVRGQRTK STGRTGATVG VWAIAHIFSS FNNTIITVTD
                                NKEDINLMKK IRSYKGRHER GQKVRGQRTR STGRTGATVG VWAVAHIFSS FNNTIITVTD
                                RRQDINRMKM IDSYRGRHKR GQKVRGQRTK STGRTEGTIG VWGIAHVHAS FNNTIITITD
                                RQHDINRMKK IDSYKGRHRG GHKVRGQRTK STGRTEGTIG VWGIAHVHAS FNNTILTVTD
                                RRHDINRMKM ISSYKGRHQR GQKVRGQRTK STGRTEGTIG VWGIAHVHAS FNNTLITVTD
                                VRNDIEREKK SRSWRGRHSL GLKVRGQRTR TTGRTGMTIG VWGIAHIYAS QNNTLLTISD
                                RRQDINRLQM ISAYRGRHQR GQKVRGQRTR STGRSEGTIG VWGVAHVHAS FNNTVITITD
                                RRQDINRMKM INAYKGRHKR GQKVRGQRTK STGRTEGTIG VWGIAHVHAS FNNTVITITD
                                RDQDINRMRM IRSYKGRHER GQKVRGQRTK STGRTEGTIG VWGIAHIHAS FNNTIMTVTD
                                LREDLDLMKK MRSYKGRHER GLRVRGQKTR STGRTGAIVG VWGIAHIFSS FNNTIITITD
                                RRHDINRMKM ISSYKGRHQR GQKVRGQRTK STGRTEGTIG VWGIAHVHAS FNNTLITVTD
                                FREDINNLKK VRAYRGRHER GLKVRGQRTK STGRRGSTIG VWGIAHIKCS FNNTIITVTD
                                AKRDVDLMKK LKSWKGRHSL GLKVRGQRTV TTGRFGAVAG VWGIAWIYSS SNNTIITITD
                                RRHDINRMKM INSYKGRHKR GQKVRGQRTK STGRTEGTIG VWGIAHVHAS FNNTLITITD
                                VRNDIEREKK SRSWRGRHSL GLKVRGQRTR TTGRTGMTIG VWGIAHIYAS QNNTLITISD
                                KDEDVNLMRK IRCYRGRHET GQKVRGQRTK STGRTGSTVG VWGIAHIFAS FNNTIITITD
                                YQPNKRKHSK VHGFRKSTKN GRKVLARRRR -KGRK--VLS A-MVKRTYQP NKRKHSKVHG
                                VRNDIEREKK SRSWRGRHSL GLKVRGQRTR TTGRTGMTIG VWGIAHIYAS QNNTLITISD
                                VRNDIEREKK SRSWRGRHSL GLKVRGQRTR TTGRTGMTIG VWGIAHIYAS QNNTLITISD
                                VRNDIEREKK IKSWRGRHSL GLKVRGQRTR TTGRTGVTVG VWGIARVYAS QNNTLITITD
                                VDDDVNRMRK IRCYRGRHET HQKVRGQRTK STGRHGATVG VWGIAHIFAS FNNTVITITD
                                RQQDINRMKM IDSYKGRHKR GQKVRGQRTK STGRTEGTIG VWGVAHVHAS FNNTIMTVTD
                                VRNDIEREKK SRSWRGRHSL GLKVRGQRTR TTGRTGMTIG VWGIAHIYAS QNNTLITISD
                                RRHDVNRMKM IDSYKGRHKR GQKVRGQRTK STGRTEGTIG VWGVAHVHAS FNNTLITVTD
                                VRNDIEREKK SRSWRGRHSL GLKVRGQRTR TTGRTGMTIG VWGIAHIYAS QNNTLITISD
                                RRQDINRMKM VNAYKGRHKR GQKVRGQRTK STGRTEGTIG VWGIAHVHAS FNNTVITITD
                                VRNDIEREKK SRSWRGRHSL GLKVRGQRTR TTGRTGMTIG VWGIAHIYAS QNNTLLTISD
                                NDEDVNLLRK IRCYRGRHET GQKVRGQRTK STGRTGTTVG VWGVAHVFAS FNNTIITVTD
                                VRNDIEREKK SRSWRGRHSL GLKVRGQRTR TTGRTGMTIG VWGIAHIYAS QNNTLITISD
                                RRQDINRMKM VDTYRGRHKR GQKVRGQRTK STGRTEGTIG VWGIAHVYAS FNNTIITVTD
                                RRHDINRMKI IESYKGRHKR GQKVRGQRTK STGRSEGTIG VWGIAHVYAS FNNTLITVTD
                                AKRDVDLMKK LKSWKGRHSL GLKVRGQRTV TTGRFGATAG VWGIAWIYSS SNNTIITITD
                                RRQDINRMKK IDAYRGRHKR GQKVRGQRTK STGRTEGTIG VWGIANVYAS FNNTIITVTD
                                FREDINILKK IRAYRGRHER GLKVRGQRTK STGRRGATVG VWAVAHIKSS FNNTIITVTD
                                FREDINILKK IRAYRGRHER GLKVRGQRTK STGRRGATVG VWAVAHIKSS FNNTIITVTD
                                VRNDIEREKK SRSWRGRHSL GLKVRGQRTR TTGRTGMTIG VWGIAHIYAS QNNTLITISD
                                RMLDIERLIK MKAYRGRHAR GKKVRGQRTR STGRKGRTVG VWGIAHIYSS YNNTIITITD
                                RDEDINMMRK IRCYKGRHET GQKVRGQRTK STGRTGTTVG VWGIAHIFAS FNNTIITVTD
                                KKLDIERLIK IRAYRGRHAK GYKVRGQRTR STGRTGQTVG VWGIAHIFSS YNNTIITITD
                                LRDDLNRMKK TRSYKGRHEV GLPVRGQRTK STFRKGKSVG VWGVANVYSS FNNTIITVTD
                                AKKDIDLMKK LRSWKGRHNL GLKVRGQRTR TTGRLGLTVG VWGVAYVYSS YNNTIIIITD
                                LKEDLNDLKK SRAYRGRHER GLKVRGQRTK STGRRGSTIG VWGVAHIKCS FNNTIITVTD
                                VKEDINLMKK IRCYKGRHER GQKVRGQRTR STGRTGATVG VWAVAHIFSS FNNTIITITD
                                NDDDVNRMRK MRSYRGRHET GQKVRGQRTK STGRTGTTVG VWGIAHIFAS FNNTIITVTD
                                RMLDIERLIK MKAYRGRHAR GKKVRGQRTR STGRKGRTVG VWGIAHIYSS YNNTIITITD
                                LRDDLNRMKK IRSYKGRHEV GLPVRGQRTK STFRKGSSVG VWGVANVYSS FNNTIITVTD
                                LREEMDIIRK TRSYRGRHER GLRVRGQKTR STGRRGATVG VWGVAHIYAS FNNTIITITD
                                LRDDLNRMKK TRSYKGRHEV GLPVRGQRTK STFRKGSSVG VWGVANVFSS FNNTIITITD
                                ARNDIEREKK IKSWRGRHSL GLKVRGQRTR TTGRTGTTVG VWGIAHIYAS QNNTIISITD
                                AKRDVDLMKK LKSWKGRHSL GLKVRGQRTV TTGRLGAVAG VWGIAWIYSS SNNTIITITD
                                WREDVNRLRR IRAYRGRHEL GLPLRGQRTR SNFRRGTTVG VWGVAHIYAS YNNTIIHITD
                                VRNDIEREKK LKSWRGRHSL GLKVRGQRTR TTGRTGTTIG VWGLARIYAS QNNTIITITD
                                LREDLNTLKK IRCYRGRHER GLKVRGQRTK STGRRGSTIG VWGVAHIKSS FNNTIITITD
                                LKEDLNDLKK SRAYRGRHER GLKVRGQRTK STGRRGSTIG VWGVAHIKCS FNNTIITVTD
                                WREDVNRLRR IRAYRGRHEL GLPVRGQRTR SNFRHGTTVG VWGVAHIYSS YNNTIIHITD
                                WREDVNRLRR IRAYRGRHEL GLPLRGQRTR SNFRHGTTVG VWGVAHIYSS YNNTIIHITD
                                VRNDIERERR SRSWRGRHSL GLKVRGQRTR TTGRTGATIG VWGNARIYAS QNNTIITITD
                                RMVDIEMMMR MKCYRGRHAK GKKVRGQRTR STGRSGRTVG VWGIAHIFSS YNNTIITITD
                                WREDVNRLRR IRAYRGRHEL GLPVRGQRTR SNFRHGTTVG VWGVAHIYSS YNNTIIHITD
                                LREDVNTLKK TRAYRGRHER GLKVRGQRTK STGRGGSTIG VWGVAHIKSS FNNTIITVTD
                                AKRDVDLMKK LKSWKGRHSL GLKVRGQRTV TTGRFGATAG VWGIAWIYSS SNNTIITITD
                                RMLDIERMIR AKAYRGRHAR GHKVRGQRTR STGRKGATVG VWGIAHIFSS YNNTIITITD
                                WREDINRLRR IRAYRGRHEL GLPLRGQRTR SNFRHGTTVG VWGVAHIYSS YNNTIIHITD
                                WREDINRLRR IRAYRGRHEL GLPLRGQRTR SNFRRGTTVG VWGVAHIYSS YNNTIIHITD
                                AKSDIDLMKK LRSWKGRHAA GLKVRGQRTV TTGRFGPTAG VWGIAWIYSS SNNTIITITD
                                LRDDLNRMKK TRSYKGRHEV GLPVRGQRTK STFRHSSTVG VWGIANIYSS FNNTILTVTD
                                WREDINRLRR IRAYRGRHEL GLPLRGQRTR SNFRHGTTVG VWGVAHIYSS YNNTIIHITD
                                WREDVNRLRR IRAYRGRHEL GLPLRGQRTR SNFRHGSTLG VWGVAHIYSS YNNTIIHITD
                                KMVDIETMIR MKCYRGRHAR GKKVRGQRTR STGRSGRTVG VWGIAHIFSS YNNTIITITD
                                ARNDIERERR ILSWRGRHNL GLKVRGQRTR TTGRLGPVAG VWGIAYIYAS SNNTMIIITD
                                IREDIMRLRR IRAYRGRHEL GLPVRGQRTR SNFRRGQTVG VWGIAHIYSS FNNTIIHITD
                                IREDIMRLRR IRAYRGRHEL GLPVRGQRTR SNFRRGQTVG VWGIAHIYSS FNNTIIHITD
                                AKRDVDLMKK LKSWKGRHSL GLKVRGQRTV TTGRLGPVAG VWGIAWIYSS SNNTIITITD
                                AKNDIDLMKK LRSWKGRHAA GLKVRGQRTV TTGRFGPTAG VWGIAWIYSS SNNTMITITD
                                LDEDINLMRK IRSYKGRHET GQKVRGQRTK STGRTGATVG VWGIAHIFAS FNNTIITITD
                                VREDINTLKK VRAYRGRHER GLKVRGQRTK STGRGSTTVG VWGVAHINSS FNNTIITVTD
                                WREDFNRLRR LRSYRGRHEL GLPVRGQRTK AHFRHGATLG VWGVAHIYSS YNNTIIHITD
                                IREDLNDLKK IRAYRGRHER GLKVRGQRTK SAGRGGSTIG VWAVAHIKCS FNNTIITVTD
                                LRDDLNRMKK TRSYKGRHEV GLPVRGQRTK STFRKGGSVG VWGVANVYSS FNNTIITITD
                                WREDINRLRR IRAYRGRHEL GLPLRGQRTR SNFRHGTTVG VWGVAHIYSS YNNTIIHITD
                                ARQDIDREIR IRSWRGRHAM GYKVRGQRTH TTGRIGPVVG VWGIAHIYAS FNNTIIHITD
                                IREDIMRLRR IRAYRGRHEL GLPVRGQRTR SNFRRGQTVG VWGIAHIYSS YNNTIIHITD
                                WREDVNRLRK IRAYRGRHEL GLPLRGQRTR SNFRRGLTLG VWGVAHIYAS YNNTIIHITD
                                VRNDIEREKK IKSWRGRHSL GLKVRGQRTR TTGRTGTTIG VWGLARIYAS QNNTIITITD
                                INDDINLMKK MRSYRGRHEQ GHKVRGQRTR SNGRHGLSMG VIGIAHIYAS QNNTIILITD
                                VQEDITNMKK IRCYRGRHEL RLPCRGQRTR GSFRKGTSMG VWGLVHIYAS YNNTILHVTD
                                VRNDIEFMKK IKSYKGRHML GLKVRGQRTR TTGRTGLTVG V--MAWIYAS YNNTIIHITD
                                VQEDITNMKK IRCYKGRHEL RLPCRGQRTR GSFRKGTSMG VWGLVHIYAS YNNTILHVTD
                                NKDDINRLKM IKCYRGRHEQ GQKVRGQRTR SNGRTGLTMG VWGIAHVFAS YNNIIITLTD
                                IREDIMRLRR IRAYRGRHEL GLPVRGQRTR SNFRRGQTVG VWGIAHIYSS YNNTIIHITD
                                IREDIMRLRR IRAYRGRHEL GLPVRGQRTR SNFRRGQTVG VWGIAHIYSS YNNTIIHITD
                                LRNDIERERV TASWRGRHLS GLKVRGQRTR TSGRKGGAVG V--------- -------MTD
                                IREDIMRLRR IRAYRGRHEL GLPVRGQRTR SNFRRGQTVG VWGIAHIYSS YNNTIIHITD
                                VQEDITNMKK IRCYKGRHEL RLPCRGQRTR GSFRKGTSMG VWGLVHIYAS YNNTILHVTD
                                VQEDITNMKK IRCYRGRHEL RLPCRGQRTR GSFRKGTSMG VWGLVHIYAS YNNTILHVTD
                                KEDDINLMKK MRCYRGRHEN GLKVRGQRTK ATGRFGKIVG VWGIAHIFAS FNNTIITVTD
                                KMLDIEKMIK IKCYRGRHAK GYKVRGQRTR STGRKGMTVG VWGIAHIFSS YNNTIITITD
                                KQEDINRLKR IRCYRGRHEL GLPCRGQRTR STFRRGQTVG VWGIVHIYSS YNNTIIHATD
                                IQEDINRLKK IRCYRGRHEL GLPCRGQRTR STFRRGQTVG VWGVVHIYAS YNNTIIHVTD
                                LREDLNRMRK TRSYKGRHEL GLPVRGQRTK STFRKGSSVG VWGIANIYSS FNNTIITITD
                                LREDLNRMRK TRSYKGRHEL GLPVRGQRTK STFRKGSSVG VWGIANIYSS FNNTIITITD
                                VQEDITNMKK IRCYKGRHEL RLPCRGQRTR GSFRKGTSMG VWGLVHIYAS YNNTILHVTD
                                KQEDINRLKR IRCYRGRHEL GLPCRGQRTK STFRRGPTVG VWGIVHIYSS YNNTIIHATD
                                ARRDIEREMK IGSWRGRHKY GLKVRGQRTR TTGRLGMTIG VWGVAHIYSS FNNTHVHITD
                                VKQDIDRLKK IRAYRGRHEL GLPVRGQRTK SSFRRGRTVG VWGIAHIYAS FNNTIITITD
                                LREDLDIMKK TRSYKGRHEL GLRVRGQRTR STGRSGATVG VWAIAHIYSS FNNTLITITD
                                LREDLNRMRK TRSYKGRHEL GLPVRGQRTK STFRKGSSVG VWGIANIYSS FNNTIITITD
                                VKRDIEREKR IRSWRGRHAL GLKVRGQRTA TTGRIGMTIG VWGVAHIYSS YNNTIIHITD
                                VQEDIGNMKK IRCYRGRHEL RLPCRGQRTR GSFRKGSTMG VWGLVHIYAS YNNTILHVTD
                                KQEDINRLKR IRCYRGRHEL GLPCRGQRTK STFRRGPTVG VWGIIHIYSS YNNTIIHATD
                                LRDDLNRMKK TRSYKGRHEL GLPVRGQRTK ATFRHGSSVG VWGIANIYSS FNNTIITVTD
                                VQEDITTMKK LRCYRGRHEL RLPCRGQRTR GSFRKGSSMG VWGVVHIYAS YNNTILHVTD
                                MTQDINLMKK IGSWKGRHEL GLKVRGQRTK TTGRVGKTVG YIGVAHIYSS FNDTIVHITD
                                VKQDIEREKK IKSWRGRHAL GLKVRGQRTR TTGRLGLTVG VWGVAHIYSS LNNTIIHITD
                                VKQDIEREKK IKSWRGRHAL GLKVRGQRTR TTGRLGLTVG VWGVAHIYSS LNNTIIHITD
                                VQEDITTMKK IRCYRGRHEL GLPCRGQRTR GSFRRGSIVG VWGVIHIYAS YNNTIIHVTD
                                VQEDINLMKK IRSYKGRHEK GKKVRGQRTR SNGRRGLSIG VTGIAHIYAS QNNTIIHVTD
                                INDDINLMKK MRSYKGRHER GLKVRGQRMR SNGRKGLAIG VTGIAHIYAS QNNTIILVTD
                                KQEDINRLKR VRCYRGRHEL GLPCRGQRTK STFRRGQTVG VWGIVHIYSS YNNTIIHATD
                                LRDDLNRMKM IRSYKGRHEV GLPVRGQRTK STFRHGSSVG VWGVAHVYSS FNNTIITVTD
                                KQDDINRLKR IKCYRGRHEK GLRVRGQRTR SNGRSGLTVG VVSVVHIFSS HNDTIITATD
                                KQDDINRLKR IKCYRGRHER GLPVRGQRTR SNGRSGLTVG VVSVVHIYSS HNDTIITATD
                                VQEDIATMKK IRCYRGRHEL GLPCRGQRTR GSFRKGSLVG VWGVIHIYAS YNNTIIHVTD
                                ARRDIDREIK IGSWRGRHKL GYKVRGQKTH TTGRTGMTVG VWGVAHIYSS FNNTIIHITD
                                ARQDIEREKR IKSWRGRHSL GLKVRGQRTA TTGRLGMTVG VWGVAHIFSS PNNTFVHITD
                                QGDDINRMQM IRCYRGRHET HHKVRGQRTR SNGRKGLAVG VMGIANIYAS YNNIMITLTD
                                KQEDINRLKR IKCYRGRHEL GLPCRGQRTK STFRRGPTVG VWGIVHIYSS YNNTIIHATD
                                VKEDIEREKR VKSWRGRHAL GLKVRGQRTR TTGRTGVTVG VWGVAHIYSS PNNTIIHITD
                                QKDDINRMKM IRCYRGRHET KHKVRGQRTR SNGRKGLTIG VWGIANVFAS YNNIMITLTD
                                VKEDIEREKR VRSWRGRHAL GLKVRGQRTR TTGRLGVTVG VWGVAHIYSS LNNTIIHITD
                                VKEDIEREKR IKSWRGRHAL GLKVRGQRTR TTGRTGVTVG VWGIAHIYSS PNNTIIHITD
                                MEFDIKREMQ INSWRGRHRE GLPVRGQRTR SHHRKGRTVG VWGVAHIYSS ENNTIIHITD
                                IREDINRLKR IRSYRGRHEL GLPVRGQRTK STFRKGQTVG VWGIAHIYSS FNNTIITITD

                                ITGAETIAKS SGGMVVKAAR DESSPYTAMQ MAGQLADQLK DKGINGIHIR VRAPGGNRSP
                                FR--SRMSSK NGRLVLARRR RKGR--KVLS A--------- ---------- ----------
                                ITGAETIAKS SGGMVVKAAR DESSPYTAMQ MAGQLADQLR DKGINGIHIR VRAPGGNRSP
                                ITGAETIAKS SGGMVVKAAR DESSPYTAMQ MAGQLADQLR DKGINGIHIR VRAPGGNRSP
                                ITGAETIAKS SGGMVVKAAR DESSPYTAMQ MAGQLADQLR DKGINGIHIR VRAPGGNRSP
                                LTGSETIAKS SGGTAVKQNR DEASPYAAMQ MAESIAEEIK AAGITGLHVR VRGPGGNKSP
                                ITGAETIAKS SGGMVVKAAR DESSPYTAMQ MAGQLADQLR DKGINGIHIR VRAPGGNRSP
                                ITGAETIAKS SGGMVVKAAR DESSPYTAMQ MAGQLADQLR DKGIHGIHIR VRAPGGNRSP
                                LTGAETIAKS SGGTAVKQNR DEASPYAAMQ MAESVAEEVK AAGITGLHVR VRGPGGNKSP
                                LTGAETIAKS SGGTAVKQNR DEASPYAAMQ MAESVAEEVK AAGITGLHVR VRGPGGNKSP
                                LTGAETIAKS SGGTAVKQNR DEASPYAAMQ MAESVAEEVK AAGITGLHVR VRGPGGNKSP
                                ITGAETIAKS SGGMVVKAAR DESSPYTAMQ MAGQLADQLR DKGIHGIHIR VRAPGGNRSP
                                LTGAETIAKS SGGTAVKQNR DEASPYAAMQ MAESVAEEVK AAGITGLHVH VRGPGGNKSP
                                ITGAETIAKS SGGMVVKAAR DESSPYTAMQ MAGQLADQLR DKGIHGIHIR VRAPGGNRSP
                                ITGAETIAKS SGGMVVKAAR DESSPYTAMQ MAGQLADQLR DKGIHGIHIR VRAPGGNRSP
                                ITGAETIAKS SGGMVVKAAR DESSPYTAMQ MAGQLADQLR DKGIHGIHIR VRAPGGNRSP
                                ITGAETIAKS SGGMVVKAAR DESSPYTAMQ MAGQLADQLR DKGIHGIHIR VRAPGGNRSP
                                LTGAETIAKS SGGTAVKQNR DEASPYAAMQ MAESVAEEVK AAGITGLHVR VRGPGGNKSP
                                ITGAETIAKS SGGMVVKAAR DESSPYTAMQ MAGQLADQLR DKGINGIHIR VRAPGGNRSP
                                ITGAETIAKS SGGMVVKAAR DESSPYTAMQ MAGQLADQLR DKGINGIHIR VRAPGGNRSP
                                ITGAETIAKS SGGMVVKAAR DESSPYTAMQ MAGQLADQLR DKGINGIHIR VRAPGGNRSP
                                LTGSETITKS SGGTAVKQNR DEASPYAAMQ MAESVAEEVK AAGITGLHVR VRGPGGNKSP
                                ITGAETIAKS SGGMVVKAAR DESSPYTAMQ MAGQLADQLR DKGIHGIHIR VRAPGGNRSP
                                ITGAETIAKS SGGMVVKAAR DESSPYTAMQ MAGQLADQLR DKGINGIHIR VRAPGGNRSP
                                ITGAETIAKS SGGMVVKAAR DESSPYTAMQ MAGQLADQLR DKGINGIHIR VRAPGGNRSP
                                ITGAETIAKS SGGMVVKAAR DESSPYTAMQ MAGQLADQLR DKGINGIHIR VRAPGGNRSP
                                ITGAETIAKS SGGMVVKAAR DESSPYTAMQ MAGQLADQLR DKGINGIHIR VRAPGGNRSP
                                ITGAETIAKS SGGMVVKAAR DESSPYTAMQ MAGQLADQLR DKGINGIHIR VRAPGGNRSP
                                QTGAETLAKS SGGTVVKQNR DEASPYAAMQ MAEVVAEKAL DRGVEGVDVR VRGPGGNTSP
                                LTGAETITKS SGGMVVKQDR NESSPYAAMQ MAGNVAQAAR EKGIVGLHVK VRAPGRGRSP
                                ITGAETIAKS SGGMVVKAAR DESSPYTAMQ MAGQLADQLR DKGINGIHIR VRAPGGNRSP
                                ITGAETIAKS SGGMVVKAAR DESSPYTAMQ MSGQLADQLR DKGINGIHIR VRAPGGNRSP
                                ITGAETIAKS SGGMVVKAAR DESSPYTAMQ MAGQLADQLR DKGINGIHIR VRAPGGNRSP
                                LTGAETIAKS SGGTAVKQNR DEASPYAAMQ MAEGVAEEVK AAGITGLHVR VRGPGGNKSP
                                QTGAETLAKS SGGTVVKQNR DEASPYAAMQ MAEVVAEKAL DRGVEGVDVR VRGPGGNTSP
                                QTGAETLAKS SGGTVVKQNR DEASPYAAMQ MAEVVAEKAK AQNIEGVHVN VRGPGGNKSP
                                LTGAETLAKT SGGMVVKQDR NESSPYAAMQ MAMNVAEQIK AKGIQGVHIR VRAPGGNRSP
                                LTGAETLAKT SGGMVVKQAR NESSPYAAMQ MAANVAEQIK AKGIMGVHIK VRAPGGNRSP
                                QTGAETLAKS SGGTVVKQNR DEASPYAAMQ MAEVVAEKAL DRGVEGVDVR VRGPGGNTSP
                                LTGAETIAKS SGGAVVKQNR DEASPYAAMQ MAEEIGEEVQ EAGFEGVHVR VRGPGGNKSP
                                ITGAETIVKS SGGSVVKQNR DEASPYAAMQ MAESVADQIK AAGISGLHVR VRGPGGNKSP
                                LTGAEIISRA SGGMVVKADR EKSSPYAAML AANKAASDAL EKGIMALHIK VRAPGGYKTP
                                QTGAETIAKS SGGTVVKQNR DEASPYAAMQ MAETVAQEVL DAGIEGVHVR VRGPGGNQNP
                                QTGAETLAKS SGGTVVKQNR DEASPYAAMQ MAETVAEDVL QQGVEGVHVR VRGPGGNQNP
                                ETGAETLAKS SGGSVVKQNR DEASPYAAMQ MAEQLAENVL DQGIEKVHVR VRGPGGNRSP
                                QTGAETLAKI SGGMVVKAAR DESSPYTAMQ MAMQVADAVK DKGIVGVHVK VRAPGGNRSP
                                ITGAETIVKS SGGSVVKQNR DEASPYAAMQ MAESVADQIK AAGIAGLHVR VRGPGGNKSP
                                ITGAETLAKS SGGMVVKAAR DESSPYTAMQ MASQLADMLR DKGIEGIHIK VRAPGGNRSP
                                LTGAETVARV SGGQVVRADK DKPSPWAAMQ AAYKAAQLAL ARGINAVHIK VRGPGGYKVP
                                QTGAETIAKS SGGAVVKQNR DEASPYAAMQ MAEKVAEEVK AAGIEGLHVR VRGPGGNKSP
                                LTGAEIISRA SGGMVVKADR EKSSPYAAML AANKAASDAL EKGIMALHIK VRAPGGYKTP
                                LSGAETVTKS SGGMVVKQDR NESSPYAAMQ MASNVAQTAR EKGIVGVHVK VRAPGQGRSP
                                FR--KRMSTK NGRKVLARRR RKGR--KVLS A--------- ---------- ----------
                                LTGAEIISRA SGGMVVKADR EKSSPYAAML AANKAASDAL EKGIMALHIK VRAPGGYKTP
                                LTGAEIISRA SGGMVVKADR EKSSPYAAML AANKAASDAL EKGIMALHIK VRAPGGYKTP
                                ITGAEIISRA SGGMVVKADR EKPSPYAAML AANKAATEAF DKGISAIHIK VRAQGGYKTP
                                LSGAETVTKS SGGMVVKQAR NESSPYAAMQ MATNVAQAAK DKGIVGVHVR VRAPGRGRSP
                                LTGAETIAKS SGGTAVKQNR DEASPYAAMQ MAEAVAEEVK AAGITGLHVR VRGPGGNKSP
                                LTGAEIISRA SGGMVVKADR EKSSPYAAML AANKAASDAL EKGIMALHIK VRAPGGYKTP
                                LTGAETIVKS SGGAVVKQNR DEASPYAAMQ MAESVAEDIK AAGIDGLHVR VRGPGGNKSP
                                LTGAEIISRA SGGMVVKADR EKSSPYAAML AANKAASDAL EKGIMALHIK VRAPGGYKTP
                                QTGAETLAKS SGGTVVKQNR DEASPYAAMQ MAETVAEDVL QQGVEGVHVR VRGPGGNQNP
                                LTGAEIISRA SGGMVVKADR EKSSPYAAML AANKAASDAL EKGIMALHIK VRAPGGYKTP
                                MTGAETVTKS SGGMVVKQDR NESSPYAAMK MAGDVAQAAM DKGFVGLHIK VRAPGRGRSP
                                LTGAEIISRA SGGMVVKADR EKSSPYAAML AANKAASDAL EKGIMALHIK VRAPGGYKTP
                                LTGAETIVKS SGGTVVKQNR DEASPYAAMQ MAEVVAEDVQ EAGIDGVHVR VRGPGGNKNP
                                ETGAETIAKS SGGTVVKQNR DEASPYAAMQ MAEVVAERVK DAGLEGVHVR VRGPGGNKST
                                LTGAETVARV SGGQVVRADK DKPSPWAAMQ AAYKAAQLAL ARGINAVHIK VRGPGGYKVP
                                MTGAETIVKS SGGTVVKQNR DEASPYAAMQ MAEVVAEDVK DAGIDGVHVR VRGPGGNQNP
                                ITGAETIAKS SGGMIVKAAR DESSPYTAMQ MASQLADQLR DKGINGIHIK VRAPGGNRSP
                                ITGAETIAKS SGGMIVKAAR DESSPYTAMQ MASQLADQLR DKGINGIHIK VRAPGGNRSP
                                LTGAEIISRA SGGMVVKADR EKSSPYAAML AANKAASDAL EKGIMALHIK VRAPGGYKTP
                                ITGAEIIARV SGGMIVKADR DEGNPYTAMQ AALRAAAIAK EKGIDGVHIK VRAPGGNTTP
                                LSGAETVTKS SGGMVVKQDR NESSPYAAMQ MAANVAAIAR EKGIVGVHVK VRAPGQGRSP
                                ITGSETIARV SGGMIVKADR DEGNPYTAMQ AALRAAEMAK EKGIVGVHIK VRAPGGNTTP
                                ITGAETITQW SGGKVVRADR QESSPFAAME AATRAAEDVK EKGIIGLHIK VRAPGGNRTP
                                LTGAETVARV SGGQVVKADR DKPSPYAAMM AAYKAAQIAM SRGINAVHIK VKAPGGYKTP
                                LTGAETIAKS SGGMVVKAAR DESSPYTAMQ MATQLADILR DKGLEGVHIK VRAPGGNRSP
                                LTGAETLAKT SGGMVVKQAR NESSPYAAMQ MAANVAEQIK AKGIQGVHIK VRAPGGNRSP
                                LSGAETVTKS SGGMVVKQDR NESSPYAAMQ MAIQVAQNAR DKGITGVHVK VRAPGRGRSP
                                ITGAEIIARV SGGMIVKADR DEGNPYTAMQ AALRAAAIAK EKGIDGVHIK VRAPGGNTTP
                                ITGAETITQW SGGKVVRADR QESSPFAAME AATRAAEDVK EKGIIGLHIK VRAPGGNRTP
                                LTGAETIAKV SGGMVVKAAR DESSPYTAMQ MAGQIAEQAM TNGIIGVHVR VRAPGGNRSP
                                VTGAETISQW SGGKVVRADR QESSPFAAME AATRAADDVK EKGIVGLHIK VRAPGGNRSP
                                ITGAEMIAKA SGGMVVKADR EKPSPYAAML AANKAAGEAL DKGIMAIHIK VRAPGGSKTP
                                LTGAETVARV SGGQVVRADK DKPSPWAAMQ AAYKAAQLAM ARGINAVHIK VRGPGGYKVP
                                LTGAETISRW SGGMVVKADR DESSPYAAMI AAKRAAEEAL EKGIVGVHIK VRAPGGSKNP
                                ITGAEVISKA SGGMMVKADR EKPSPYAAML AANKAASDAL DKGLMAIHIK VRAPGGAKTP
                                MTGAETIAKS SGGMVVKAAR DESSPYTAMQ MASQLADTLK DKNIEGVHIK VRAPGGNRSP
                                LTGAETIAKS SGGMVVKAAR DESSPYTAMQ MASQLADTLK DKGIEGVHIK VRAPGGNRSP
                                LTGAETISRW SGGMVVKADR DEPSPYAAMI AARRAAEEAM EKGITGVHIK VRAPGGSKSP
                                ITGAETVSRW SGGMVVKADR DEPSPYAAMI AARRAAEEAM EKGFVGVHIK VRAPGGSKSP
                                ITGAEIISKA SGGMVVKADR EKPSPYAAML AANKAANDAF DKGISAIHIK VRAQGGYKTP
                                ITGSETIVRI SGGMIVKASR DEGNPYTAMQ AAIRAAEKAM EKGIEGVHIK VRAPGGNTNP
                                ITGAETVSRW SGGMVVKADR DEPSPYAAMI AARRAAEEAM EKGFVGVHIK VRAPGGSKSP
                                LTGAETLAKS SGGMVTKAAR DESSPYTAMQ MARQVADMLK DKGVQGVHIK VRAPGGNRSP
                                LTGAETVARV SGGMVVRADK DKPSPWAAMQ AAYKAAQLAL ARGINAVHIK VRGPGGYKVP
                                ITGSETIARI SGGMVVKAGR DEANPYTAMQ AALRVAEVAK DKGIEGVHIK VRAPGGNTTP
                                LTGAETVSRW SGGMVVKADR DEPSPYAAMI AAKRAAEEAM EKGFVGVHIK VRAPGGSKTP
                                LTGAETISRW SGGMVVKADR DEPSPYAAMI AAKRAAEEAL EKGIVGVHIK VRAPGGSKTP
                                LTGAETVARV SGGQVVKADK DKPSPWAAMQ AAYKAAQLAL ARGINAVHIK VRGPGGYKVP
                                ITGAETICQW SGGRVVRADR QQSSPFAAME AANRAAEDAK EKGFVGLHIR VRAPGGNRSP
                                ITGAETVSRW SGGMVVKADR DEPSPYAAMI AARRAAEEAM EKGFVGVHIK VRAPGGSKSP
                                LTGAETVSRW SGGMVVKADR DEPSPYAAMI AARRAAEEAM EKGFTGVHIK VRAPGGSKSP
                                ITGSETIARI SGGMIVKADR DEGNPYTAMQ AALRVAEMAK EKGIEGVHIK VRAPGGNTTP
                                LTGSETVARV SGGQVVKADR DKPSPYAAMM AAYKAAQIAM ARGINAVHVK VRGPGGYKVP
                                ITGAETISRW SGGMVVKADR DEPSPYAAML AARRAAEEAL EKGIVGVHIR VRAPGGSKTP
                                ITGAETISRW SGGMVVKADR DEPSPYAAML AARRAAEEAL EKGIVGVHIR VRAPGGSKTP
                                LTGAETVARV SGGMVVRADK DKPSPWAAMQ AAYKAAQLAL ARGINAVHIK VRGPGGYKVP
                                LTGAETVARV SGGQVVKADK DKPSPWAAMQ AAYRAAQLAM ARGINAVHIK VRGPGGYKVP
                                LSGAETVCKS SGGMVVKQDR NESSPYAAMQ MATNVAQAAM EKGIIGVHVK VRAPGRGRSP
                                LTGAETIAKA SGGMLVKAAR DESSPYTAMQ MASQIADILK DKGIEGVHIK VRAPGGNRSP
                                LTGAETIAKC SGGMVVKADR DEPSPYAAMV AAKRVAEEAL EKGITGVHIK VRAPGGSKTP
                                ITGAETIAKS SGGMVVKAAR DESSPYTAMQ MAGQLADTLR DKGVEGVHIR VRAPGGNRSP
                                VTGAETISQW SGGKVVRADR QESSPFAAME AATRAAEDIK EKGIVGLHIK VRAPGGNRSP
                                LTGAETVSRW SGGMVVKADR DEPSPYAAMI AAKRAAEEAM EKGFVGVHIK VRAPGGSKTP
                                LSGAETVARG SGGMVVRADR EKPSPYAAMM VAYRVAQESM EKGVTAIHIK VRAPGGHKIP
                                ITGAETISRW SGGMVVKADR DEPSPYAAML AAKRAAEEAL EKGIVGVHIR VRAPGGSKTP
                                LTGAETISKW SGGMVVKADR DESSPYAAMI AARRAAEEAM EKGINGVHIK VRAPGGSKNP
                                ITGAEVVSKA SGGMMVKADR EKPSPYAAML AANKAAAEAL DKGLMAIHIK VRAPGGAKTP
                                QTGSETIAKS TGGMVVKNDR EESSPYAAMK ASDIITEKLR EKEITDLIIR VRAPGGSRIP
                                LTGAETIAKV SGGMIVRNQR DESSPYAAMQ AAFKIADLMR DKGIDQVHVK VRATGGQKNP
                                LSGAETIAFA SGGMVAKADR DKPSPWAAMQ AAARAAKIAL DKGIRVVHVK IKAPGGYKTP
                                LTGAETIAKV SGGMIVRNQR DESSPYAAMQ AAFKIADLMR DKGIDQVHVK VRATGGQKNP
                                VTGAETITKA SGGMVVKAAK DESSPYAAMR AAERVADIAK EKGIEGIHVK VRAPGGNTSP
                                ITGAETISRW SGGMVVKADR DEPSPYAAMI AAKRAAEEAL EKGIVGVHIR VRAPGGSKTP
                                ITGAETISRW SGGMVVKADR DEPSPYAAML AARRAAEEAL EKGIVGVHIR VRAPGGSKTP
                                LTGGETVSIS SGGIHVNADR YESSPFAAMK AANQVVESAK TKGFTGFHIR VRAVGGVRVP
                                ITGAETISRW SGGMVVKADR DEPSPYAAMI AAKRAAEEAL EKGIIGVHIR IRAPGGSKTP
                                LTGAETIAKV SGGMIVRNQR DESSPYAAMQ AAFKIADLMR DKGIDQVHVK VRATGGQKNP
                                LTGAETIAKV SGGMIVRNQR DESSPYAAMQ AAFKIADLMR DKGIDQVHVK VRATGGQKNP
                                LSGAETICKS SGGMVVKQAR NESSPYAAMQ MAINIAQASK DKGITGLHIR VRAPGNGRSP
                                ITGSETIARV SGGMIVKADR DEGNPYTAMQ AALRAAEIAK EKGIEGVHIK VRAPGGNITP
                                ITGAETIARV SGGMVTRNQR DEGSPYAAMQ AAFKLAEILK ERGIENIHIK VRAPGGSKNP
                                ITGAETIARI SGGMIVKNQR DEASPYAAMQ AAFKIAEILK ERGIEAVHVK VRAPGGHRTP
                                ITGAETITQW SGGKVVRADR QESSPFAAME AATRAADDAK EKGIVGLHIK VRAPGGNRTP
                                ITGAETITQW SGGKVVRADR QESSPFAAME AATRAADDAK EKGIVGLHIK VRAPGGNRTP
                                LTGAETIAKV SGGMIVRNQR DESSPYAAMQ AAFKIADLMR DKGIDQVHVK VRATGGQKNP
                                ITGAETIARV SGGRVTRNQR DEGSPYAAMQ AAFKLAEVLK ERGIENIHIK VRAPGGSKNP
                                LTGAETVARV TGGMVVKADR EKPSPYAAMI AASRAAQKAM ERGIAAIHIK VRAPGGHKTP
                                LTGAETFARW SGGMVVDADR EESSPYAAMK AARRAAEEAM EKGITAVHVK VRAPGGHKTP
                                LTGAETIAKI SGGMVVKAAR DESSPYTAMQ MAMQVAEQAK AKGIVGVHVK VRAPGGNRSP
                                ITGAETITQW SGGKVVRADR QESSPFAAME AATRAADDAK EKGIVGLHIK VRAPGGNRTP
                                LTGAETVART SGGMVVKADR EKPSPYAAML AASRAAQQAM DRGIMALHIK VRAPGGHKTP
                                VTGAETIAKV SGGMIVRNQR DESSPYAAMQ AAFKIAELMR DKGIDQVHVK VRAAGGQKNP
                                ITGAETIARI SGGMVTRNQR DEGSPYAAMQ AAFKLAEVLK ERGIENIHIK VRAPGGSKNP
                                ITGAETITQW SGGKVVRSDR QEASPFAAME AATRVAEDIK EKGFVGLHIK VRAPGGNRSP
                                VTGSETIAKV SGGMIVRNQR DESSPYAAMQ AAFKIADLIR DKGIDHVHVK VRGAGGQKNP
                                ITGAETLARY SGGMFVDADR LEGSPYAALK AAMAAAKEAQ RKGITHLIVK VRAPGGIRIP
                                LTGAETVSRW SGGMVVKADR EKPSPYAAMI AASRAAAEAM DKGITALHIK VRAPGGHKTP
                                LTGAETVSRW SGGMVVKADR EKPSPYAAMI AASRAAAEAM DKGITALHIK VRAPGGHKTP
                                ITGAETIAKI SGGMIVKNQK DESSPYAAMQ GAFKIADMIR EKGIEKVHVK VRAQGGNKNP
                                PTGAETIAMV SGGMVVKNDR DQASPYAAMK AADMVSETLK EHEITDLIIK VRAPGGNKIP
                                PTGAETIAKS SGGMVVKNDR DEASPYAAMR AADMVSEKLR EREITDLIIR VRAPGGSKIP
                                ITGAETIARI SGGMVTRNQR DEGSPYAAMQ AAFKLAEMLK ERGIENIHIK VRAPGGSKNP
                                ITGAETITQW SGGKVVRSDR QESSPFAAME AANRVADDIK EKGIAGLHIK VRASGGNRTP
                                ITGAETFAKA SGGMVVKADR EEASPYAAMK AAEMVAEQLK EKEIEEIIVK VRAPGGNMSP
                                ITGAETFAKA SGGMVVKADR EEASPYAAMK AAEMVAEQLK EKEIEEIIVK VRAPGGNMSP
                                ITGAETIAKI SGGMIVKNQK DESSPYAAMQ GAFKIADMIR EKGIDKVHIK VRATGGSKNP
                                MSGAETAARI SGGMVVKADR EKPSPYAAML GAARAAQTAM DRGITAIHIK VRAPGGHKTP
                                ITGSETASRV TGGMVVKADH EKPSPYAAMI AAARAAQQAM ERGITAIHIK VRAPGGYKTP
                                ITGAETLGKV TGGMIVKQAK DESSPYAAQR AAERIAEIAA EKEITGIHVR VRAPGGNTSP
                                ITGAETIARV SGGMVTRNQR DEGSPYAAMQ AAFKLAEILK ERGVTNIHIK VRAPGGSKNP
                                ISGAETVSRI SGGMVVKADR EKPSPYAAMM AAARAATQAM DKGITALHIK VRAPGGHKTP
                                ITGAETLGKV TGGMVVKQAK DESSPYAAQK AAEKIAEVAR EKDIVGIHVK VRAPGGNASP
                                LSGAETVSRF SGGMVVKADR EKPSPYAAMI AASKAAYEAM DKGVTAIHIK VRAPGGHKTP
                                VTGAETVSRW SGGMVVKADR EKPSPYAAMM AASRAANEAM DKGITALHIK VRAPGGHKTP
                                ITGAETIAVG SGGMVVNADR LEGSPTAAIL AAKRAAALAK ERGITGLHIK VRAPGGHWIP
                                ITGAETITQW SGGRVVRADR QEGTPFAAME AATRAAEDAK EKGIVGVHIK VRAPGGNRTP

                                GPGAQAAIRA FARAGIRIGR IEDVTPVPHD GTRPKGG--- RRGKHKTATA RATVMKGTGK
                                ---------- ---------- ---------- ---------- ---------- ----------
                                GPGAQAAIRA FARAGIRIGR IEDVTPVPHD GTRPKGG--- RRGKHKTATA RATVMKGTGK
                                GPGAQAAIRA FARAGIRIGR IEDVTPVPHD GTRPKGG--- RRGKHKTATA RATVMKGTGK
                                GPGAQAAIRA FARAGIRIGR IEDVTPVPHD GTRPKGG--- RRGKHKTATA RATVMKGTGK
                                GPGAQATIRA LARSGIEIGR IEDVTPIPHD GSRAPKG--K GGGKKKTAVA RATVREGEGR
                                GPGAQAAIRA FARAGIRIGR IEDVTPVPHD GTRPKGG--- RRGKHKTATA RATVMKGTGK
                                GPGAQAAIRA FARAGIRIGR IEDVTPVPHD GTRPKGG--- RRGKHKNATA RATVTKGTGK
                                GPGAQATIRA LARSGIEIGR IEDVTPIPHD GSRAPKG--K GGGKKKTAVA RATVREGEGR
                                GPGAQATIRA LARSGIEIGR IEDVTPIPHD GSRAPKG--K GGGKKKTAVA RATVREGEGR
                                GPGAQATIRA LARSGIEIGR IEDVTPIPHD GSRAPKG--K GGGKKKTAVA RATVRDGEGR
                                GPGAQAAIRA FARAGIRIGR IEDVTPVPHD GTRPKGG--- RRGKHKNATA RATVTKGTGK
                                GPGAQATIRA LARSGIEIGR IEDVTPIPHD GSRAPKG--K GGGKKKTAVA RATVREGEGR
                                GPGAQAAIRA FARAGIRIGR IEDVTPVPHD GTRPKGG--- RRGKHKTATA RATVTKGTGK
                                GPGAQAAIRA FARAGIRIGR IEDVTPVPHD GTRPKGG--- RRGKHKTATA RATVTKGTGK
                                GPGAQAAIRA FARAGIRIGR IEDVTPVPHD GTRPKGG--- RRGKHKTATA RATVTKGTGK
                                GPGAQAAIRA FARAGIRIGR IEDVTPVPHD GTRPKGG--- RRGKHKTATA RATVTKGTGK
                                GPGAQATIRA LARSGIEIGR IEDVTPIPHD GSRAPKG--K GGGKKKTAVA RATVRDGEGR
                                GPGAQAAIRA FARAGIRIGR IEDVTPVPHD GTRPKGG--- RRGKHKTATA RATVMKGTGK
                                GPGAQAAIRA FARAGIRIGR IEDVTPVPHD GTRPKGG--- RRGKHKTATA RATVMKGTGK
                                GPGAQAAIRA FARAGIRIGR IEDVTPVPHD GTRPKGG--- RRGKHKTATA RATVMKGTGK
                                GPGAQATIRA LARSGIEIGR IEDVTPIPHD GSRAPKG--K GGGKKKTAVA RATVSEGEGR
                                GPGAQAAIRA FARAGIRIGR IEDVTPVPHD GTRPKGG--- RRGKHKTATA RATVTKGTGK
                                GPGAQAAIRA FARAGIRIGR IEDVTPVPHD GTRPKGG--- RRGKHKTATA RATVMKGTGK
                                GPGAQAAIRA FARAGIRIGR IEDVTPVPHD GTRPKGG--- RRGKHKTATA RATVKKGTGK
                                GPGAQAAIRA FARAGIRIGR IEDVTPVPHD GTRPKGG--- RRGKHKTATA RATVMKGTGK
                                GPGAQAAIRA FARAGIRIGR IEDVTPVPHD GTRPKGG--- RRGKHKTATA RATVMKGTGK
                                GPGAQAAIRA FARAGIRIGR IEDVTPVPHD GTRPKGG--- RRGKHKTATA RATVMKGTGK
                                GPGAQATIRA LARAGLEIGR IEDVTPTPHD GTRAPK---N SGGKKKTAVA RATVREGEGR
                                GPGAQAAIRA LARAGMRIGL IEDVTPVPHD SIRPKGGRRG RRGKRKTAVA RATFRPGKGV
                                GPGAQAAIRA FARAGIRIGR IEDVTPVPHD GTRPKGG--- RRGKHKTATA RATVMKGTGK
                                GPGAQAAIRA FARAGIRIGR IEDVTPVPHD GTRPKGG--- RRGKHKTATA RATVMKGTGK
                                GPGAQAAIRA FARAGIRIGR IEDVTPVPHD GTRPKGG--- RRGKHKTATA RATVMKGTGK
                                GPGAQATIRA LARSGIEIGR IEDVTPIPHD GSRAPKG--K GGGKKKTAVA RATVSDGEGR
                                GPGAQATIRA LARAGLEIGR IEDVTPTPHD GTRAPK---N SGGKKKTAVA RATVREGEGR
                                GPGAQATIRA LARAGLEIGR IEDVTPIPHD GTRGPK---N AGGKKKTAVA RATVREGEGR
                                GPGAQAAIRS LARAGLRIGR IEDVTPIPHD GTRAPGGKRG RRGKRKTAIA RATVRKGTGV
                                GPGAQAAIRS LARAGLRIGR IEDVTPIPHD GTRAPGGKRG RRGKRKTAIA RATVRKGTGI
                                GPGAQATIRA LARAGLEIGR IEDVTPTPHD GTRAPK---N SGGKKKTAVA RATVREGEGR
                                GPGAQATIRA LARAGLEIGR IEDVTPIPHD GSRPPKG--K SGGKKKTAIA RATVREGEGR
                                GPGAQATIRA LARAGLEIGR IEDVTPIPHD GTRAPK---N SRGKKKTAIA RATVREGEGR
                                GPGAQPAIRA LARAGFIIGR IEDVTPIPHD TIRRPGGRRG RRARRKTARA TCYIYAGKGR
                                GPGAQATIRA LARAGLEIGR IEDVTPIPHD GCRAPK---N SGGKKKTAIA RATVSDGEGR
                                GPGAQATIRA LARAGLEIGR IEDVTPIPHD GTRSPK---S SGGKKKTAVA RATVSDGGGR
                                GPGAQAAIRA MARAGLEIGR IEDVTPVPHD GTRPPK---N SGGKKKTAVA RATVSDGKGR
                                GPGAQAAIRA LARAGLRIGR IEDATPIPHD GTKPRGGKRG RRGKKKAATA RATLKEGKGI
                                GPGAQATIRA LARAGLEIGR IEDVTPIPHD GTRAPK---N SRGKKKTAIA RATVREGEGR
                                GPGAQAAIRS FARAGIKIGR IQDVTPVPHD GTRPKGG--- RRGKKKTAIA RATVKKGTGR
                                GPGASAAIRA LARSGLVIGR IEDVTPIPHD IIRPPSGRKG RRGKKKTAVA RAVIRPGIGR
                                GPGAQATIRA LARAGLEIGR IEDVTPIPHD GTRAPK---N SRGKKKTAIA RATVREGEGR
                                GPGAQPAIRA LARAGFIIGR IEDVTPIPHD TIRRPGGRRG RRARRKTARA TCYILPGKGR
                                GPGAQAAIRA LARAGMRIGR IEDVTPIPHD SCRPKGGRRG RRGKRKTAIA RATLKAGKGV
                                ---------- ---------- ---------- ---------- ---------- ----------
                                GPGAQPAIRA LARAGFIIGR IEDVTPIPHD TIRRPGGRRG RRARRKTARA TCYIFPGKGR
                                GPGAQPAIRA LARAGFIIGR IEDVTPIPHD TIRRPGGRRG RRARRKTARA TCYIFPGKGR
                                GPGAQPAIRA LARAGFIIGR IEDVTPIPHD SIRRPGGRRG RRARRKMARA RCYITPGKGR
                                GPGAQAAIRA LARAGMRIGR IEDVTPVPHD SIRAKGGRRG RRGKKKTAVA RATVKEGKGR
                                GPGAQATIRA LARSGIEIGR IEDVTPIPHD GSRAPKG--K GGGKKKTAVA RATVQDGEGR
                                GPGAQPAIRA LARAGFIIGR IEDVTPIPHD TIRRPGGRRG RRARRKTARA TCYIFPGKGR
                                GPGAQATIRA LARAGLEIGR IEDVTPIPHD GTRAPK---N SRGKKKTAIA RATVREGKGR
                                GPGAQPAIRA LARAGFIIGR IEDVTPIPHD TIRRPGGRRG RRARRKTARA TCYIFPGKGR
                                GPGAQATIRA LARAGLEIGR IEDVTPIPHD GTRSPK---S SGGKKKTAVA RATVSDGDGR
                                GPGAQPAIRA LARAGFIIGR IEDVTPIPHD TIRRPGGRRG RRARRKTARA TCYIYAGKGR
                                GAGAQAAIRA LARAGMRIGR IEDVTPVPHD SIRAKGGRRG RRGKRKTAIA RATLKAGKGV
                                GPGAQPAIRA LARAGFIIGR IEDVTPIPHD TIRRPGGRRG RRARRKTARA TCYIFPGKGR
                                GPGAQATIRA LARAGLEIGR IEDVTPTPHD GTRAPK---N AGGKKKTAVA RATVSGGNGR
                                GPGAQATIRA LSRAGVEIGR IEDVTPIPHD GTKAPK---N KRGKKKTAVA RATVRDGEGR
                                GPGASAAIRA LARSGLVIGR IEDVTPIPHD IIRPPSGRKG RRGKKKTAVA RAIIKPGIGR
                                GPGAQATIRA LARAGLEIGR IEDVTPIPHD GTRGPK---N AGGKKKTAVA RATVSDGSGR
                                GPGAQAAIRA FARAGIRIGR IEDVTPVPHD GTRPKGG--- RRGKHKTATA RATVTKGTGK
                                GPGAQAAIRA FARAGIRIGR IEDVTPVPHD GTRPKGG--- RRGKHKTATA RATVTKGTGK
                                GPGAQPAIRA LARAGFIIGR IEDVTPIPHD TIRRPGGRRG RRARRKTARA TCYIFPGKGR
                                GPGAQAAIRA LARAGLKIGR IEDVTPIPHD GTRPPGGKRG RRGKRKTATA RAVIKPGKGR
                                GPGAQAAIRA LARAGMRIGR IEDVTPVPHD SCRPKGGRRG RRGKRKTAIA RATIKAGKGV
                                GPGAQAAIRA LARAGLKIGR IEDVTPIPHD GTRPPGGKRG RRGKRKTAVA RATIKPGKGR
                                GPGAQATIRA LARAGIRIGK IEDVTPIPHD GTGRPGGKRG RRGKRKTAIA RGKFRAGKGR
                                GPGAAAAIRA LARAGLIIGR IEDVTPIPTD TIRPPGGRRG RRGKKKTAIA KAVIRPGIGR
                                GPGAQAAIRA FARAGVRIGR IEDVTPVPHD GTRPKGG--- RRGKNKTAIA RATVSVGTGK
                                GPGAQAAIRS LARAGLRIGR IEDVTPIPHD GTRAPGGKRG RRGKRKTAIA RATVRKGTGI
                                GPGAQAAIRA LARAGMRIGR IEDVTPVPHD SIRGKGGRRG RRGKRKTAIA RATLKPGSGR
                                GPGAQAAIRA LARAGLKIGR IEDVTPIPHD GTRPPGGKRG RRGKRKTATA RAVIKPGKGR
                                GPGAQATIRA FARAGIRIGK IEDVTPIPHD GTGRPGGKRG RRGKRKSAIA RGKIKEGKGR
                                GPGAQAAIRA LARAGLKIGR IEDVTPIPHD GTKPSGGRRG RRGKNRTAIA RATLTEGKGR
                                GPGAQATIRA LARAGIKIGK IEDVTPIPHD GTGRPGGKRG RRGKRKTAIA RGKFREGKGR
                                GPGAQPAIRS LARSGFIIGR IEDVTPIPHD SIRRPGGRRG RRARRKMARA QCQLTEGKGR
                                GPGASAAIRA LARSGLVIGR IEDVTPIPHD IIRPPSGRKG RRGKKKTAVA RAVIRPGIGR
                                GPGAQAAIRA LARAGLRIGR VEDVTPIPHD GTRPKGGRRG RRGKRKTAIA RATIREGKGR
                                GPGAQPAIRS LARSGFIIGR IEDVTPIPHD TIRRPGGRRG RRSRRKMARA KCYLFPGKGR
                                GPGAQAAIRA FARAGIKIGR IEDVTPVPHD GTRPKGG--- RRGKNKTAIA RATIKKGAGR
                                GPGAQAAIRA FARAGVRIGR IEDVTPVPHD GTRPKGG--- RRGKNKTAIA RATVSAGTGK
                                GPGAQAAIRA LSRAGLRIGR VEDVTPIPHD GTRPKGGRRG RRGKRKTAVA RATIREGKGR
                                GPGAQAAIRA LARAGLRIGR VEDVTPIPHD GTRPKGGRRG RRGKRKTAIA RATIREGKGR
                                GPGAQPAIRA LARAGFIIGR IEDVTPLPHD TIRRPGGRRG RRARRKSARA SCYIKPGNGK
                                GPGAQAAIRA LARAGLKIGR IEDVTPIPHD GTRPPGGKRG RRGKRKSAVA RATIRPGKGR
                                GPGAQAAIRA LARAGLKIGR VEDVTPIPHD GTRPKGGRRG RRGKRKTAIA RATIREGKGR
                                GPGAQAAIRA FARAGIRIGR IEDVTPVPHD GTRPEGG--- RRGKNKAAIA RATISKGTGK
                                GPGASAAIRA LARSGLVIGR IEDVTPIPHD TIRPPSGRKG RRGKKKTAVA RAIIKPGMGR
                                GPGAQAAIRA LARAGLKIGR IEDVTPIPHD GTRPKGGKRG RRGKRKTAVA RATARPGRGR
                                GPGAQAAIRA LARAGLKIGR VEDVTPIPHD GTRPKGGRRG RRGKRKTAIA RATIREGKGR
                                GPGAQAAIRA LARAGLKIGR VEDVTPIPHD GTRPKGGRRG RRGKRKTAIA RATIREGKGR
                                GPGASAAIRA LARAGLVIGR IEDVTPIPHD TIRPPHGRKG RRGRKKTAIA RAVIRPGIGR
                                GPGAQATIRA LARAGIKIGK IEDITPIPHD GTGRPGGKRG RRGKRKTAIA RGTIREGTGK
                                GPGAQAAIRA LARAGLRIGR VEDVTPIPHD GTRPKGGRRG RRGKRKTAIA RATIREGKGR
                                GPGAQAAIRA LSRAGLRIGR VEDATPIPHD GTRPKGGRRG RRGKRKTAIA RATIREGKGR
                                GPGAQAAIRA LARAGLKIGR IEDVTPIPHD GTRPPGGKRG RRGKRKTAVA RATVRDGKGR
                                GPGAVAAIRA LARAGMIIGR IEDVTPIPHD TIRPPGGRRG RRGKRKTAVA RAVIRPGSGV
                                GPGAQAAIRA LARAGLKIGR VEDVTPIPHD GTRPKGGRRG RRGKRKTAIA RAVIREGKGR
                                GPGAQAAIRA LARAGLKIGR VEDVTPIPHD GTRPKGGRRG RRGKRKTAIA RAVIREGKGR
                                GPGASAAIRA LARSGLIIGR IEDVTPIPHD TIRPPSGRKG RRGKKKTAVA RAIIKPGIGR
                                GPGASAAIRA LARAGLIIGR IEDVTPIPHD TIRPPHGRKG RRGKKKTAIA RALIKPGVGR
                                GPGAQAAIRA LARAGMRIGR IEDVTPVPHD SIRPKGGRRG RRGKRKTAIA RATVRAGKGI
                                GPGAQAAIRS FARAGIRIGR IEDVTPVPHD GTRPKGG--- RRGKNKTAIA RATVTKGSGK
                                GPGAQAAIRA LARAGLRIGR VEDATPIPHD GTRPKGGRRG RRGKRKSAIA RATIREGKGR
                                GPGAQAAIRA FARAGIRIGR IEDVTPVPHD GTRPIGG--- RRGKKKTAIA RATVRKGVGK
                                GPGAQATIRA LARAGIKIGK IEDVTPIPHD GTGRPGGKRG RRGKRKTAIA RGKFREGKGR
                                GPGAQAAIRA LARAGLRIGR VEDVTPIPHD GTRPKGGRRG RRGKRKTAVA RATIREGKGR
                                GPGAQAAIRA LARAGFIIGR IEDVTPIPHD TTRRPGGRRG RRGKRKTSIA RAVIKPGIGR
                                GPGAQAAIRA LARAGLKIGR VEDVTPIPHD GTRPKGGRRG RRGKRKTAIA RAVIREGKGR
                                GPGAQAAIRA LARAGLRIGR VEDVTPIPHD GTRPKGGRRG RRGKRKSAVA RATIKEGNGR
                                GPGAQPAIRS LARSGFIIGR IEDVTPIPHD TIRRPGGRRG RRARRKMARA RCYLYPGKGK
                                GPGAQSAIRT LSRAGFKILR IEEVTPTPHD GTKKKGGKRG RRGKRKTAVA RAITRKGNGK
                                GPGAQAAIRA LSRAGIRIGR IEDATPIPHD GTTPKRK--- NRGKRRTAIA RATAKEGSGK
                                GPGAGPAIRA LVRAGLMVDR IEDVTPLPTD SIRKPGGRRG RRARRKTARA RVILRDGRGR
                                GPGAQAAIRA LSRAGIRIGR IEDATPIPHD GTTPKRK--- NRGKRRTAIA RATAKEGSGK
                                GPGAQAAIRA LARAGLKIGR IEDVTPIPHD GTKKKGGRRG RRGKRKEAVA RASVKSGSGK
                                GPGAQAAIRA LARAGLKIGR VEDVTPIPHD GTRPKGGRRG RRGKRKTAIA RAVIREGKGR
                                GPGAQAAIRA LARAGLKIGR VEDVTPIPHD GTRPKGGRRG RRGKRKTAIA RAVIREGRGR
                                GPGAQAAIRA LARGGFKIGR IDDVTPIPHD TTRKKGGKRG RRATRKTSSA HVYITKGQGK
                                GPGAQAAIRA LARAGLKIGR VEDVTPIPHD GTRPKGGRRG RRGKRKTAIA RAVIREGKGR
                                GPGAQAAIRA LSRAGIRIGR IEDATPIPHD GTTPKRK--- NRGKRRTAIA RATAKEGSGK
                                GPGAQAAIRA LSRAGIRIGR IEDATPIPHD GTTPKRK--- NRGKRRTAIA RATAKEGSGK
                                GPGAQAAIRA LSRAGMRIGR IEDVTPVPHD SIRAKGGRRG RRGKRKTAIA RATLREGKGR
                                GPGAQAAIRA LARAGLKIGR IEDVTPIPHD GTRPPGGKRG RRGKRKTAVA KAVVRDGVGR
                                GPGAQAAIRA LARAGLRIGR IEDVTPVPHD GTTPKKR--- FKGKRKRAIA RAVAREGKGR
                                GPGAQAAIRA LARAGIRIGR IEDVTPIPHD GTTPKKS--- RRGKRKTAIA RATARPGKGR
                                GPGAQAAIRA LARAGMRIGK IEDVTPIPHD GTGRPGGKRG RRGKRKTAIA RGTIREGKGR
                                GPGAQAAIRA LARAGMKIGK IEDVTPIPHD GTGRPGGKRG RRGKRKTAIA RGTISEGKGR
                                GPGAQAAIRA LSRAGIRIGR IEDATPIPHD GTTPKRK--- NRGKRRTAIA RATAKEGSGK
                                GPGAQAAIRA LARAGLRIGR IEDVTPVPHD GTTPKKR--- FKGKRKRAIA RAVAREGKGR
                                GPGAQAAIRA LARAGFIIGR IEDVTPIPHD TTRRPGGRRG RR-------- --MLPP--VR
                                GPGAQAAIRA LARAGLKIGR IEDVTPIPHD GTRRPGGKRG RRGKRKTAIA RAVIREGEGR
                                GPGAQAAIRA LARAGLRIGR IEDVTPIPHD GTKPKGGKRG RRGKKKTAIA RATFKEGKGR
                                GPGAQAAIRA LARAGMKIGK IEDVTPIPHD GTGRPGGKRG RRGKRKTAIA RGTISEGKGR
                                GPGAQAAIRA LARAGFIIGR IEDVTPLPHD TTRRPGGRRG RRGKRKTSIA RAVVKPGKGR
                                GPGAQAAIRA LSRAGIKIGR IEDATPIPHD GTTPKRK--- NRGKRRTAIA RATATEGSGK
                                GPGAQAAIRA LARAGLRIGR IEDVTPVPHD GTTPKKR--- FKGKRKRAIA RAVAREGKGR
                                GPGAQATIRA LARAGIKIGK IEDITPIPHD GTGRPGGKRG RRGKRKTAIA RGTVKEGTGR
                                GPGAQAAIRA LSRAGIRIGR IEDATPIPHD GTTPKRK--- NRGKRRTAVA RATAKEGNGR
                                GPGATAAIRG LSRSQLTLIR VEDVTPIPHD GCRRPHGRRG RRARRKTARA MAVIRKGSGR
                                GPGAQAAIRA LARAGFIIGR IEDVTPIPHD TTRRPGGRRG RRGKRKTSIA RAVIKPGEGR
                                GPGAQAAIRA LARAGFIIGR IEDVTPIPHD TTRRPGGRRG RRGKRKTSIA RAIIKPGEGR
                                GPGAQAAIRA LARAGIRIGR IEDATPIPHD GTTPKKR--- NRGKRKTAIA RATAKEGKGR
                                GPGAQAAIRA LSRAGLKIVR IEEVTPIPHD GTKKKGGKRG RRGKRKTAVA RAVVKKGKGI
                                GPGAQSAIRA LSRAGFKILR IEEVTPIPHD GTKKKGGRRG RRGKRKTAIA RAIIRKGSGK
                                GPGAQAAIRA LARAGLRIGR IEDVTPVPHD GTTPKKA--- FKGKRKRAIA RAVAREGKGR
                                GPGAQATIRA LARAGIKIGK IEDVTPIPHD GTGRPGGKRG RRGKRKTAIA RGTVKEGTGR
                                GPGAQAAIRA LARAGMKILR IEDVTPIPHD STRKPGGKRG RRGKRKTAIA RAVVKEGKGR
                                GPGAQAAIRA LARAGMKILR IEDVTPIPHD STRKPGGKRG RRGKRKTAIA RAVVREGKGR
                                GPGAQAAIRA LARAGIKIGR IEDATPIPHD GTTPKKG--- NRGKRKTAIA RATAKEGKGR
                                GPGAQAAIRA LARAGFVVGR IEDVTPIPHD TTRRPGGRRG RRGKRKTAIA RAYIRPGQGR
                                GPGAQAAIRA LARSGFIIGR IEDVTPLPHD TIRRPGGRRG RRGKRKRAIA RAIIYPGKGR
                                GPGAQAAIRA LARAGLRIGR IEDVTPVPHD GTKPKGGRRG RRGKRKTAIA RAVVKEGTGK
                                GPGAQAAIRA LARAGLRIGR IEDVTPIPHD GTTPKKR--- FKGKRKRAIA RAVAREGKGR
                                GPGAQAAIRA LARAGFIIGR IEDVTPIPHD TTRRPGGRRG RRGKRKTSIA RAVIKPGIGR
                                GPGAQAAIRA LARAGLKIGR IEDVTPIPHD GTKKKGGRRG RRGKRKTAIA RATVKEGTGK
                                GPGAQAAIRA LARAGFIIGR IEDVTPIPHD TTRRPGGRRG RRGKRKTSIA KAVVKPGIGR
                                GPGAQAAIRA LARSGFIIGR IEDVTPIPHD TTRRPGGRRG RRGKRKTSIA RAVIKPGAGR
                                GPGASAAIKT LAREGLKIGI IEDVTPTPHD GCRRKGGKRG RRAKRKTSIA RAYFREGNGI
                                GPGAQASIRA LARAGLKIGR IEDVTPIPHD GTTRPGGRKG RRGKRKTAIA RGTIRKGKGR

                                VRINKIPLEL YTPELAMMKI SEPLLIADIN VDVRGGGIIG QANAVRTAVA RGIVYDRNLL
                                ---------- ---------- ---------- ---------- --------MK R---FRSRMS
                                VRINKVPLEL YKPELAMMKI SEPLLIADIN VDVQGGGIIG QANAVRTAVA RGIVYDRNLL
                                VRINKIPLEL YTPELAMMKI SEPLLIADIN VDVRGGGIIG QANAVRTAVA RGIVYDRSLL
                                VRINKIPLEL YTPELAMMKI SEPLLIADIN VDVRGGGIIG QANAVRTAVA RGIVYDRSLL
                                VRINSKPVEL VEPEMSRLKM LEPFRIADIE VHVEGGGISG QADAVRTAIA RGIVFDRSLL
                                VRINKIPLEL YTPELAMMKI SEPLLIADIN VDVRGGGIIG QANAVRTAVA RGIVYDRSLL
                                VRINKIPLEL YTPELVMMKI SEPLLIADIN VDVRGGGIIG QANAVRTAVA RGIVYDRNLL
                                VRINSQPVEL VEPEMSRLKM LEPFRIVDID VDVEGGGISG QADAVRTAIA RGIVFDRSLL
                                VRINSKPVEL VEPEMSRLKM LEPFRIADID IRVEGGGISG QADAVRTAIA RGIVFDRSLL
                                VRINSQPVEL VEPETSRLKM LEPFRIVDID VDVEGGGISG QADAVRTAIA RGIVFDRSLL
                                VRINKIPLEL YTPELVMMKI SEPLLIADIN VDVRGGGIIG QANAVRTAVA RGIVYDRNLL
                                VRINSQPVEL VEPEMSRLKM LEPFRIVDID VRVEGGGISG QADAVRTAIA RGIVFDRSLL
                                VRINKVPLEL YKPELVMMKI SEPLLIADIN VDVRGGGIIG QANAVRTAVA RGIVYDRNLL
                                VRINKIPLEL YTPELVMMKI SEPLLIADIN VDVRGGGIIG QANAVRTAVA RGIVYDRNLL
                                VRINKIPLEL YTPELVMMKI SEPLLIADIN VDVRGGGIIG QANAVRTAVA RGIVYDRNLL
                                IRINKIPLEL YTPELVMMKI SEPLLIADIN VDVRGGGIIG QANAVRTAVA RGIVYDRNLL
                                VRINSKPVEL VEPEMSRLKM LEPFRIADID VRVEGGGISG QADAVRTAIA RGIVFDRSLL
                                VRINKIPLEL YTPELAMIKI SEPLMIADIN VDVRGGGIVG QANAVRTAVA RGIVYDRNLL
                                VRINKIPLEL YTPELAMMKI SEPLLIADIN VDVRGGGIVG QANAVRTAVA RGIVYDRNLL
                                VRINKIPLEL YTPELAMMKI SEPLLIADIN VDVRGGGIVG QANAVRTAVA RGIVYDRNLL
                                VRINSKPVEL VEPEMSRLKM LEPFRIADID VRVEGGGISG QADAVRTAIA RGIVFDRSLL
                                IRINKIPLEL YTPELVMMKI SEPLLIADIN VDVRGGGIIG QANAVRTAVA RGIVYDRNLL
                                VRINKIPLEL YTPELAMMKI SEPLLIADIN VDVRGGGIVG QANAVRTAVA RGIVYDRNLL
                                IRINKVPVEL YTPELSKVKV SEPLMIADIN VYVQGGGIIG QANAVRTAVA RGIVYDRNLL
                                VRINKIPLEL YTPELAMMKI SEPLLIADIN VDVRGGGIVG QANAVRTAVA RGIVYDRNLL
                                VRINKIPLEL YTPELAMMKI SEPLLIADIN VDVRGGGIVG QANAVRTAVA RGIVYDRNLL
                                VRINKIPLEL YTPELAMMKI SEPLLIADIN VDVRGGGIVG QANAVRTAVA RGIVYDRNLL
                                VRIDSQPVEL VDPELAQLKM LEPFRIADVE VSVEGGGVMG QADAARTAIA RGLVFDRSLL
                                VRINSLLLDV FSTELARMKI SEPLQLLDVS IKVAGGGIMG QAEAARTALA RGIVYDRSLL
                                VRINKIPLEL YTPELAMIKI SEPLMIADIN VDVRGGGIVG QANAVRTAVA RGIVYDRNLL
                                VRINKIPLEL YTPELAMMKV SEPLLIADIN VDVRGGGIIG QANAVRTAVA RGIVYDRSLL
                                VRINKIPLEL YTPELAMMKI SEPLLIADIN VDVRGGGIVG QANAVRTAVA RGIVYDRNLL
                                VRVNAQPVEL VEPEMSRLKM LEPFRIADID VRVEGGGISG QADAVRTAIA RGIVFDRSLL
                                VRIDSQPVEL VDPELAQLKM LEPFRIADVE VSVEGGGVMG QADAARTAIA RGLVFDRSLL
                                VRIDSQPVEL VDPELAQLKM LEPFRIADVE VSVEGGGVMG QADAARTAIA RGLVFDRSLL
                                IRINKVPLDA LENELVRLKI SEPLIIADIN VEIRGGGYMG QAEAARCAIA RGLVHDRNLL
                                IRINKVPLPL VQPDIIRLKI TEPLTMADID VDIRGGGVMG QAEAARCAIA RGIVHDRTLL
                                VRIDSQPVEL VDPELAQLKM LEPFRIADVE VSVEGGGVMG QADAARTAIA RGLVFDRSLL
                                VRINSEPVEL LEPETARLKV LEPFRVVDIE VDVEGGGVIG QADAARTAIA RGIVFDRTLL
                                VRINSQPVEL VEPEMARLKM LEPFRIADID VSVNGGGVAG QADAVRTALA RGLVFDRSLL
                                VFVNNVPIEL IPIEMVRLKI MEPLLLADAK IITYGGGIMG QADAARMALA RALVYDRTML
                                VRINSQPVEL VEPEISRLKM LEPFRIVDID VNVQGGGYNG QADAVRTAIA RGLVFDRSLL
                                IRIDSRPVEL IDPELAKLKM LEPFRIADID VTVEGGGVMG QADAIRTAIA RGLVFDRSLL
                                VRINSTPVEL VEPEMSRFKM LEPFRIADVD IDVSGGGFAG QADAVRTAIA RGLVFDRSLL
                                VRINKVPLDI HEPRLARLKI QEPVEIANID VVVSGGGIMG QTDAVRTAIA KGIVYDRNLL
                                VRINSQPVEL VEPEMARLKM LEPFRIADID VRVNGGGVAG QADAVRTALA RGLVFDRSLL
                                VRINKKPLEI YDPEFIKLKI DEAVLLADID VTVNGGGIMG QASAVRTAIA RGIVYDRNLL
                                VRVNGYPLES WPIEMARVKM QEPLMLADID VNVSGGGFMG QAVAVRIAIA RGLVYDPYML
                                VRINSRPVEL TEPEMARLKM LEPFRIADID VSVSGGGFAG QADAVRTAIA RGLVFDRSLL
                                VFVNNIPIEL IPIEMVRLKV MEPLLLADAK IVTYGGGIMG QTDAARMALA RALVYDRTML
                                IRVNSVPLEA YGSITTRMKI SEPLLLVDVT IDVAGGGVMG QAEAVRTALA RGIIYDRTLL
                                ---------- ---------- ---------- ---------- -------MVK R---FRKRMS
                                VFVNNIPIEL IPIEIVRLKV MEPLLLADAK IVTYGGGIMG QADAARMALA RALVYDRTML
                                VFVNNIPIEL IPIEMVRLKV MEPLLLADAK IVTYGGGIMG QADAARMALA RALVYDRTML
                                VFVNDIPLEI IPMEVVRMKI MEPLLLADAK IYVEGGGVMG QADAARMALA RALVYDRTML
                                IRINSVPLEI YGTELSRLKI SEPLLLLDIS VEVQGGGYMG QADAIRTAIG RGILYDRTLL
                                VRINSQPVEL VEPEMSQLKM LEPFRIADID VRVEGGGISG QADAVRTAIA RGIVFDRSLL
                                VFVNNIPIEL IPIEMVRLKV MEPLLLADAK IVTYGGGIMG QADAARMALA RALVYDRTML
                                VRIDSQPVEL VEPEMSRLKM LEPFRIADID VSVSGGGFAG QADATRTAIA RGLVFDRSLL
                                VFVNNIPIEL IPIEMVRLKV MEPLLLADAK IVTYGGGIMG QADAARMALA RALVYDRTML
                                IRIDSRPVEL VDPELAKLKM LEPFRIADIE VRLEGGGVMG QADAARTAIA RGLVFDRSLL
                                VFVNNVPIEL IPIEMVRLKI MEPLLLADAK IITYGGGIMG QADAARMALA RALVYDRTML
                                IRINSVPLEV YGTEVVRMKI SEPILLNDVI IDVKGGGVMG QAEAVRTALA RAIVYDRTLL
                                VFVNNIPIEL IPIEMVRLKV MEPLLLADAK IVTYGGGIMG QADAARMALA RALVYDRTML
                                VRINSKPVEL VEPEQARLKM LEPFRIADID VTVSGGGFAG QADAIRTAVA RGLVFDRSLL
                                VRINSQPVEL VEPEQARLKM LEPFRIADIE VNVEGGGFSG QADATRTAIA RGLVFDRTLL
                                VRINGYPLEL WPIEMARIKM SEPLILADID VNVSGGGYMG QAVAVRIAMA RGLVYDPYML
                                VRINAEPVEL VEPEQARLKM LEPFRIADIE VTVSGGGFAG QADAVRTAIA RGLVFDRSLL
                                VRINKIPLEL YTPELARIKI SEPLLIADID VDVRGGGIIG QANAVRTAVA RGIVYDRNLL
                                VRINKIPLEL YTPELARIKI SEPLLIADID VDVRGGGIIG QANAVRTAVA RGIVYDRNLL
                                VFVNNIPIEL IPIEMVRLKV MEPLLLADAK IVTYGGGIMG QADAARMALA RALVYDRTML
                                VRINSVPVEI HQPELARMKI MEPLIIADIE VKLGGGGFMA QAEAARTAIA RALLYDRTLL
                                IRVNSVPLEQ YGTETTRMKI AEPLLLVDVT IDVSGGGVMG QAEAVRTALA RAILYDRTLL
                                VRINKIPIEI YQPEMARMKI MEPLLIADID VKVEGGGFMG QAEAARTAIA RALLYDRTLL
                                VRINKFPVEL YDPELAKLKI KEPLTLADID VRVIGGGVMG QAEAARMVIA KGLVYDRTML
                                VKVNGVPIEI WPIEMARMRM MEPLLLADIE VTVRGGGFMG QATAVRMAIA RGLVYDPSMI
                                ARINKKPVDI YEPEFAKLKI IEPLMLADID VKVSGGGIMG QANAIRTAIA RGIVYDRNLL
                                VRINKVPLAL VQPEIIRLKI SEPLILADID VDIRGGGIMG QAEAARCAIA RGLVHDRTLL
                                VRINSVPLEI YGTELLRLKI AEPLLLVDAA IDVSGGGTMG QAEAVRTALA RGIVYDRTLL
                                VRINSVPVEI HQPELARMKI MEPLIIADIE VKTWGGGFMA QAEAARTAIA RALLYDRTLL
                                VRINRSPVEL YNPELARLKI EEPLKLADID VKVIGGGIMG QAEAARMVIA KGLVYDRTML
                                VRINSKPLEI FEPELVRQKI MEPVMIADID VKVRGGGFMG QAAAVRTAIA RGIVYDRSLL
                                IRVNKKPVEL YDPELARLKI NEPLTLADID VKVIGGGVMG QAEAARMVIA KGLVYDRTML
                                VFVNGVPIEL IPIEMIRLKI MEPLLLADAR IYTFGGGIMG QADAARMALA RALVYDRTML
                                VRVNGYPLES WPIEMARVKM QEPLMLADID VNVSGGGFMG QAVAVRIAIA RGLVYDPYML
                                VRINSKPVEI IEPEIARFTI MEPLVLADID VKVEGGGFMG QAEAARVAIA RALVYDRTML
                                IFVNDVPIEL IPVEVIRMKI MEPMLLADVK IYTYGGGIMG QADAARMALA RALVYDRTMM
                                TRINKKPVEI YEPEFAKMKI YESLMLADID VKVSGGGIVG QANAIRTAIS RGIVYDRNLL
                                ARINKKPVEI YEPEFAKLKI LEPLMLADID VKVSGGGIMG QANAIRTAIA RGIVYDRNLL
                                VRINHKPVEI IEPEIARFTI MEPLILADID VKVEGGGFMG QAEAARVAIA RALVYDRTML
                                VRINHKPVEI IEPEIARFTI MEPLILADID VKVEGGGFMG QAEAARVAIA RALVYDRTML
                                VFVNDIPIEI IPIEVVRYKI MEPLVLAEAR IYTQGGGIMG QADAARMALA RALVYDRTML
                                VRINKIPIEL ITPEMARNII MEPLIMADID VNTNGGGFMG QAEAARTAIA RALVYDRTLL
                                VRINHKPVEI IEPEIARFTI MEPLILADID VKVEGGGFMG QAEAARVAIA RALVYDRTML
                                VRVNKVPIEI YEPKFGRLKM QEALKLADID VNVRGGGLMG QANAVRTAIA RGIVYDRNLI
                                VRINGYPLEL WPIEMARVKM QEPLILADIE VNVRGGGYMG QAIATRIAIA RGLVYDPYML
                                IRVNKVPVEI VQPEMVRLKI LEPVIIADID VKVEGGGMMG QAEAARTAIA RALFYDRTLL
                                VRINHKPVEI IEPEIARFTI MEPLILADID VKVEGGGFMG QAEAARVAIA RALVYDRTML
                                IRINNKPVEI IEPEIARFTI LEPLILADID VKVQGGGFMG QAEAARVAIA RALVYDRTML
                                VRINGYPLEL WPIEMARQKI VEPLLLADID VEVHGGGYMG QAVAARMAIA RGLVYDPYML
                                VRINKVPLEL YSPELARLKL TEPLELADIS IRVNGGGVMG QAEAARMVIA KGLVYDRTML
                                VRINHKPVEI IEPEIARFTI MEPLILADID VKVEGGGFMG QAEAARVAIA RALVYDRTML
                                VRINHKPVEI IEPEIARFTI MEPLVIADID VKVEGGGFMG QAEAARVAIA RALVYDRTML
                                VRINKIPVEI IQPEMARMIL MEPLIMADID VVVNGGGFMA QAEAARTAIA RGLVYDRSLL
                                VKVNGVPLTI WPMEVARLKM MEPLALADID VTVSGGGFMG QASAVRMAIA RGLAYDSTMI
                                VRINGKPVEI IEPEIARFTI LEPLILADID VKVEGGGFMG QAEAARMAIA RALVYDRTML
                                VRINGKPVEI IEPEIARFTI LEPLILADID VKVEGGGFMG QAEAARMAIA RALVYDRTML
                                VRINGYPLEL WPIEMARLKM SEPLILADIE VNVSGGGFMG QATAVRIAIA RGLVYDPYML
                                VRINGYPLEL WPIEMARQKM AEPLYLADIE VEVRGGGFMG QATAVRMAIA RGLVYDPYMI
                                IRINSVPLDL YPNEMVRLKV SEPVLLADVS IDVRGGGIMG QAEAIRTALA RGLLYDRTLL
                                ARINKIPIEI YQPEYAKLKI MEPLILADIE VDVRGGGIIG QANAIRTAIS RGIVYDRNLL
                                VRINGKPVEI IEPEMIRFVI IEPLVLADID VKVQGGGIVG QAEAARVAIA RALVYDRTML
                                TRINKKPLEV LEPEFVKLKI MEPLMLADID VTVNGGGIIG QANAVRTAIA RGIVYDRSLL
                                IRINKRPVEL YDPELARLKI NEPITLADID VKVIGGGVMG QAEAARMVIA KGLVYDRTML
                                VRINHKPVEI IEPEIARFTI MEPLVLADID VKVEGGGFMG QAEAARVAIA RALVYDRTML
                                YRVNGIPVEI WPIEIARLKM LEPLMLLDIE VNVEGGGVIS QAYAVRNAIA RGLIYDRTMI
                                VRINGKPVEI IEPEIARFTI LEPLILADID VKVQGGGFMG QAEAARIAIA RALVYDRTML
                                VRVNYKPVEI LEPEIARFTI MEPLVIADVD VKVEGGGFMG QAEAARIAIA RALVYDRTML
                                IFVNGMPVEL LPEEVLRMKI MEPMILADAK IYMKGGGVMG QADAARMALA KALVYDRTML
                                VFINGKPVEL YPIELLRNKV MEPLKILDIE IKVTGGGNTG QTDAARTAMA KGIVYDRTML
                                IRINKKPLEL MEPKYIKMKL MEPVILADVD IDVKGGGIVS QMDATRTALG KAIVYDRTLL
                                VFVNGTPLEI LEPEVIRLKI MEPLRLADIY AEAEGGGIVS QASAIRTAIA RALVYDRRLL
                                IRINKKPLEL MEPKYIKMKL MEPVILADVD IDVKGGGIVS QMDATRTALG KAIVYDRTLL
                                VRVNNVPIEI YTPELARFKM MEPLLLADIN VNVQGGGFMG QAEAVRTSIA KGLVYDRSLL
                                VRINGKPVEL VEPEIARFTI LEPLILADID VRVQGGGFMG QAEAARIAIA RALVYDRTML
                                VRINGKPVEI IEPEIARFTI LEPLILADID VKVQGGGFMG QAEAARIAIA RALVYDRTML
                                VRINNVPVEM IPQETAREVI LAPLEITDIS VRVRGGGFMG QASAVATAIS RALTYDKYLI
                                VRINGKPVEI IEPEIARFTI LEPLILADID VKVQGGGFMG QAEAARIAIA RALVYDRTML
                                IRINKKPLEL MEPKYIKMKL MEPVILADVD IDVKGGGIVS QMDATRTALG KAIVYDRTLL
                                IRINKKPLEL MEPKYIKMKL MEPVILADVD IDVKGGGIVS QMDATRTALG KAIVYDRTLL
                                VRINSVPLEV YGNEIIRMKI SEALALADVD IDVSGGGVMG QAEAIRTALG RGILYDRTLL
                                VRINKIPLEI FQPELARLTI MEPLIIADID VTVNGGGVMG QAEAARTAIA RGLVYDRYLL
                                IRINKIPIEL IEPKYKRMKL MEPILLADID VTVKGGGVMG QMDAARTAIG KAIVYDRTLL
                                IRINKVPIEL IEPKYKRMKL MEPIILADID VVVKGGGVMG QMDAARTAIG KAIVYDRTLL
                                VRINKVPVEL YTPELARLKI MEPLKLADIN VRVVGGGIVG QAEAARMVIA RGLVYDRTML
                                VRINKVPVEL YTPELARLKI MEPLQLADIN IRVVGGGIVG QAEAARMVIA RGLVYDRTML
                                IRINKKPLEL MEPKYIKMKL MEPVILADVD IDVKGGGIVS QMDATRTALG KAIVYDRTLL
                                IRINKIPIEL IEPKYKRMKL MEPILLADID VTVKGGGVMG QMDAARTAIG KAIVYDRTLL
                                CFTCGRPLGH LWP------R FRELVAS--- --KTPGEALD ELGVDRYCCR RTLFHAAKYR
                                VRVNKRPVNI IEPEMARMKI MEPLIIADID VKVQGGGWMS QAEAARIAIA RGLVYDRHML
                                IRINNVPLEI IEPALARMKM MEPVIMADVD VSVMGGGVMG QADAVRTALA RGILYDRNLL
                                VRINKVPVEL YTPELARLKI MEPLQLADIN IKVVGGGIVG QAEAARMVIA RGLVYDRTML
                                VWVNGVPIEL WPIEMARWKM MEPLLLADIK VSVYGGGVMS QADAVRMAIA RGLVFDRSMI
                                IRINKKPLEL MEPKYIKMKL MEPVILADVD VDVKGGGTVS QMDAARTALG KAIIYDRTLL
                                IRVNKIPIEL IEPKYKRMKL MEPIFLADID VTVKGGGIMG QMDAVRTAIG KAIVYDRTLL
                                VRINKQPLEL YSPELARLKL QEPLDIADIT VRVRGGGVMG QAEAARMVIA KGLVYDRTML
                                IRINKKPIEL IDSKYLKMKL MEPVILANID IDVKGGGAVG QAEAVRTALG KAIVYDRTML
                                LYINGLPVEV FAPEFVRMKI LEPLWLADIF ARVKGGGFMA QADALRMAIG RALVYDRTIL
                                VWINGVPLEI WPIELARLKM YEPLVIADIY VNVRGGGVMS QADAVRMAIA RGLLYDRYML
                                VWINNVPLEI WPIELARLKM YEPLVIADIY VNVKGGGIMS QADAVRMAIA RGLLYDRYML
                                IRINKKPVEI IEPKYVNAKL MEPVILADID ITVKGGGIAG QMDAARTALG KAIVYDRTIL
                                ITINGTPAEL YPVEVLRNKI LEPVKLADVT VKVKGGGVTG QADASRTAIA RGIVYDRTLI
                                FLINGYPIEL YPIEILREKM LEPIRILDID VNVHGGGNTG QADATRTAMA KAIIYDRSML
                                IRINKIPIEL IEPKYKRMKL MEPILLADID VTVKGGGVMG QMDAARTAIG KAIVYDRTLL
                                VKVNRKPVEL YEPELARLKI FEPLELADIN VRVVGGGIMG QAEAARMVIA KGLVYDRTML
                                IRINHVPLEI YQPELARLTV MEPLALIDVE VKVKGGGVMG QAEASRTAVA RALMYDRTLL
                                IRVNHVPLEI YEPELARLTI MEPVALIDVD IRVKGGGVMG QAEASRTAVA RAILYDRTLL
                                IRINKKPIEI VEPKYINAKL MEPIILADID ITVNGGGIVG QMDAARTALG KAIVYDRTIL
                                VKVNGVPVET WPVEVARLKM MEPLIIADID VSVRGGGFMG QADAVRMAIA RGLVYDRTML
                                VWINGVPVEI VKPEIKRWRI LEPLLLADIK VFVKGGGFMA QAEAARMAIA RGLVHDRHML
                                VTVNKTPIDI FTPELARLKI KEPLELVDIS VTVSGGGVMG QAAAVRTAIA RGLVYDRTLM
                                IRINKIPIEL IEPKYKRMKL MEPILLADID VTVKGGGVMG QMDAARTAIG KAIVYDRTLL
                                VWINNVPVEF IQFELAKMKI LEPLLLIDIR VNVHGGGYMS QAEAVRIAIA RGLVYDRHML
                                VTINKTPLEI YSPELAKLKI LEPLGLVDIS VLVNGGGVMG QAAAARTAIA RGLVYDRTLI
                                VWINGIPLEI FPVELARVKM MEPLMLVDIK VEVRGGGVMS QAEAARTAIA RGLLYDRHML
                                VWINNTPLEI IPFELARMKI LEPLLLIDVK VNVNGGGYMS QAEAARIAIA RGLVYDRYML
                                IRINGFLLEV WQNPLARARV KEPLIIADIN VNVFGGGWHS QTEAVRQAIA RGLVYDNWLL
                                VRINKRPVEL YTPELARLKI MEPLVLADID IKVQGGGVMG QAEAARMAIA RGLVYDRTML

                                VSDSRQKESK NGGPGARAKY QKSYRLGIEG TAPEVGGIHP REAAQHAFSQ GPGLGPCLRT
                                SKNGRLVLAR RRRKGRKVLS A--------- ---------- ---------- ----------
                                VSDSRQKEAK NGGPGARSKY QKSYRLGIEG TAPEKGGIHP REAAQHAFSQ GPGLGPCLRT
                                VSDSRQKEAK NGGPGARSKY QKSYRLGIEG TAPQVGGIHP REAAQHAFSQ GPGLGPCLRT
                                VSDSRQKEAK NGGPGARSKY QKSYRLGIEG TAPQVGGIHP REAAQHAFSQ GPGLGPCLRT
                                VNDVRQSEPK KGGPGARARY QKSYRLGIEG TAPESGGIHP REAAEHAFSR GPGLGPCLRI
                                VSDSRQKEAK NGGPGARSKY QKSYRLGIEG TAPQVGGIHP REAAQHAFSQ GPGLGPCLRT
                                VSDSRQKESK NGGPGARAKY QKSYRLGIEG TAPTAGGIHP REAAQHAFSQ GPGLGPCLRT
                                VNDVRQSEPK KGGPGARARY QKSYRLGIEG TAPESGGIHP REAAEHAFSQ GPGLGPCLRT
                                VNDVRQSEPK KGGPGARARY QKSYRLGIEG TAPDSGGIHP REAAEHAFSR GPGLGPCLRI
                                VNDVRQSEPK KGGPGARARY QKSYRLGIEG TAPESGGIHP REAAEHAFSR GPGLGPCLRV
                                VSDSRQKESK NGGPGARAKY QKSYRLGIEG TAPTAGGIHP REAAQHAFSQ GPGLGPCLRT
                                VNDVRQSEPK KGGPGARARY QKSYRLGIEG TAPESGGIHP REAAEHAFSR GPGLGPCLRI
                                VSDSRQKESK NGGPGARAKY QKSYRLGIEG TAPIAGGIHP REAAQHAFSQ GPGLGPCLRT
                                VSDSRQKESK NGGPGARAKY QKSYRLGIEG TAPTAGGIHP REAAQHAFSQ GPGLGPCLRT
                                VSDSRQKESK NGGPGARAKY QKSYRLGIEG TAPTVGGIHP REAAQHAFSQ GPGLGPCLRT
                                VSDSRQKESK NGGPGARAKY QKSYRLGIEG TAPTAGGIHP REAAQHAFSQ GPGLGPCLRT
                                VNDVRQSEPK KGGPGARARY QKSYRLGIEG TAPDSGGIHP REAAEHAFSR GPGLGPCLRT
                                VSDSRQKESK NGGPGARAKY QKSYRLGIEG TAPEKGGIHP REAAQHAFSQ GPGLGPCLRT
                                VSDSRQKEAK NGGPGARSKY QKSYRLGIEG TAPEKGGIHP REAAQHAFSQ GPGLGPCLRT
                                VSDSRQKEAK NGGPGARSKY QKSYRLGIEG TAPEKGGIHP REAAQHAFSQ GPGLGPCLRT
                                VNDVRQSEPK KGGPGARARY QKSYRLGIEG TAPDSGGIHP REAAEHAFSR GPGLGPCLRT
                                VSDSRQKESK NGGPGARAKY QKSYRLGIEG TAPTAGGIHP REAAQHAFSQ GPGLGPCLRT
                                VSDSRQKEAK NGGPGARSKY QKSYRLGIEG TAPEKGGIHP REAAQHAFSQ GPGLGPCLRT
                                VSDSRQKESK NGGPGARSKY QKSYRLGIEG TAPETGGIHP REAAQHAFSR GPGLGPCLRT
                                VSDSRQKEAK NGGPGARSKY QKSYRLGIEG TAPEKGGIHP REAAQHAFSQ GPGLGPCLRT
                                VSDSRQKEAK NGGPGARSKY QKSYRLGIEG TAPEKGGIHP REAAQHAFSQ GPGLGPCLRT
                                VSDSRQKEAK NGGPGARSKY QKSYRLGIEG TAPEKGGIHP REAAQHAFSQ GPGLGPCLRT
                                VNDVRQSEPK KGGPGARARY QKSYRLGIEG TAPDSGGIHP REAAEHAFAR GPGLGPCLRI
                                VNDSRQKEAK KHGRGARKKF QKSYRLGIEG TAPVQGGIHP REAAQHAFSQ GPGLGPCLRI
                                VSDSRQKESK NGGPGARAKY QKSYRLGIEG TAPEKGGIHP REAAQHAFSQ GPGLGPCLRT
                                VSDSRQKESK NGGPGARAKY QKSYRLGIEG TAPEKGGIHP REAAQHAFSQ GPGLGPCLRT
                                VSDSRQKEAK NGGPGARSKY QKSYRLGIEG TAPEKGGIHP REAAQHAFSQ GPGLGPCLRT
                                VNDVRQSESK KGGPGARARY QKSYRLGIEG TAPDSGGIHP REAAEHAFSR GPGLGPCLRI
                                VNDVRQSEPK KGGPGARARY QKSYRLGIEG TAPDSGGIHP REAAEHAFAR GPGLGPCLRI
                                VNDVRQSEAK KGGPGARARY QKSYRLGIEG TAPDSGGIHP REAAEHAFSR GPGLGPCLRI
                                VNDVRQKLPK NGGSGARAKF QKSYRLGIEG TAPETGGIHP MAAAQHAFSR GPGLGPCLRT
                                VNDIRAKESK HGGSGARAKF QKSYRLGIEG TAPETGGIHP MVAAQHAFSQ GPGLGPCLRT
                                VNDVRQSEPK KGGPGARARY QKSYRLGIEG TAPDSGGIHP REAAEHAFAR GPGLGPCLRI
                                VNDVRRSEPK KGGPGARARY QKSYRLGIEG TAPESGGIDP RESADHAFSR GPGLGPCLRI
                                VNDVRQSEPK KGGPGARARY QKSYRLGIEG TAPESGGIHP REAAEHAFSR GPGLGPCLRI
                                AGDPRQTESE KMRYSARRWR QKSYR----- ---------- ---------- -------MRV
                                VNDVRQSEPK KGGPGARARY QKSYRLGIEG TAPDSGGIHP REAAEHAFSQ GPGLGPCLRI
                                VNDVRQSEPK KGGPGARARY QKSYRLGIEG TAPDSGGIHP REAAEHAFSR GPGLGPCLRI
                                VNDVRQSESK KGGPGARARY QKSYRLGIEG TAPESGGIHP REAAEHAFSR GPGLGPCLRI
                                VSDHRQKERK KGGPGARSKY QKSYRFGLEG TAPARGGIHP REASQHAFSQ GPGLGPCLRT
                                VNDVRQSEPK KGGPGARARY QKSYRLGIEG TAPDSGGIHP REAAEHAFSR GPGLGPCLRI
                                VNDSRQKETK KGGPGARSRY QKSYRLGIEG TAPATGGIHP REAAQHAFSQ GPGLGACLRT
                                KGDPRRTEPK KGIKHARSKR QKAYRLGIES TAPPSGGIHP REAADHAYAA GPGLGPALRV
                                VNDVRQSESK KGGPGARARY QKSYRVGIEG TAPDSGGIHP REAAEHAFSR GPGLGPCLRI
                                AGDPRQTESE KMRYSARRWR QKSYRLGIES TAPKEGGMKP GDLLKHAVAL GPGIGPALRV
                                VNDSRQKEAK KHGSGARAKF QKSYRLGIEG TAPVQGGIHP REAAQHAFSQ GPGLGPCLRT
                                TKNGRKVLAR RRRKGRKVLS A--------- ---------- ---------- ----------
                                AGDPRQTESE KMRYSARRWR QKSYRLGIES TAPKEGGMKP GDLLKHAVAL GPGIGPALRV
                                AGDPRQTESE KMRYSARRWR QKSYRLGIES TAPKEGGMKP GDLLKHAVAL GPGIGPALRV
                                AGDPRQTESE KMRYSARRWR QKAYRLGIES TAPKQGGMKP SDLGRHAVSL GPGIGPALRV
                                VNDSRQKEAK KHGRGARKKF QKSYRLGIEG TAPPHGGIHP REAAQHAFSQ GPGLGPCLRT
                                VNDVRQSEPK KGGPGARARY QKSYRLGIEG TAPDSGGIHP REAAEHAFSR GPGLGPCLRI
                                AGDPRQTESE KMRYSARRWR QKSYRLGIES TAPKEGGMKP GDLLKHAVAL GPGIGPALRV
                                VNDVRQSEPK KGGPGARARY QKSYRLGIEG TAPDSGGLHP REAAEHAFSR GPGLGPCLRV
                                AGDPRQTESE KMRYSARRWR QKSYRLGIES TAPKEGGMKP GDLLKHAVAL GPGIGPALRV
                                VNDVRQSEPK KGGPGARARY QKSYRLGIEG TAPDSGGIHP REAAEHAFSR GPGLGPCLRI
                                AGDPRQTESE KMRYSARRWR QKSYRLGIES TAPKEGGMKP GDLLKHAVAL GPGIGPALRV
                                VNDSRQKEAK KHGKGARAKV QKSYRLGIEG TAPPTGGIHP REAAQHAFSQ GPGLGPCLRT
                                AGDPRQTESE KMRYSARRWR QKSYRLGIES TAPKEGGMKP GDLLKHAVAL GPGIGPALRV
                                VNDVRQSEPK KGGPGARARY QKSYRLGIEG TAPDSGGLHP REAAEHAFSR GPGLGPCLRI
                                VNDVRQSEPK KGGPGARARY QKSYRLGIEG TAPDSGGIHP REAAEHAFSR GPGLGPCLRI
                                KGDPRRTEHK KGIKHARSKR QKAYRLGVES TAPPSGGIHP REAADHAYAA GPGLGPALRI
                                VNDVRQSEPK KGGPGARARY QKSYRLGIEG TAPESGGIHP REAAEHAFSR GPGLGPCLRI
                                VNDSRQKESK NGGPGARAKY QKSYRLGIEG TAPETGGIHP REAAQHAFSQ GPGLGPCLRT
                                VNDSRQKESK NGGPGARAKY QKSYRLGIEG TAPETGGIHP REAAQHAFSQ GPGLGPCLRT
                                AGDPRQTESE KMRYSARRWR QKSYRLGIES TAPKEGGMKP GDLLKHAVAL GPGIGPALRV
                                VNDVRRKLPK IGGRGARARR QTSYRLGIEG TAPKEGGIHP REASQHAFSQ GPGMGPCLRV
                                VNDSRQKETK KHGRGARKKF QKSYRLGIEG TAPEHGGIHP REAAQHAFSQ GPGLGPCLRT
                                VNDTRRKEPK KGGRGARKRR QTSYRLGIEG TAPSSGGIHP REAAQHAFSQ GPGLGPCLRI
                                VGDPRRSEPK KGGPGARARK QKSYRIGIEG TAPEKGGIHP REAAEHAFSR GPGLGPALRT
                                KGDPRRTEPK KGLKHARSKR QKAYRLGIES TAPPQGGIHP RVAADHAFSM GPGLGPALRV
                                VNDSRQTETK KGGPGARAKY QKSYRLGIEG TAPKTGGIHP REAAQHAFSQ GPGLGACLRT
                                VNDIRAKEPK HGGTGARAKF QKSYRLGIEG TAPETGGIHP MAAAQHAFSQ GPGLGPCLRT
                                VNDSRQKESK KHGPGARAKF QKSYRLGLEG TAPPKGGIHP REAAQHAFSQ GPGLGPSLRT
                                VNDVRRKLPK IGGRGARARR QTSYRLGIEG TAPKEGGIHP REASQHAFSQ GPGMGPCLRV
                                VGDPRRTEPK KGGPGARARK QKSYRIGIEG TAPESGGIHP REAAEHAFSR GPGLGPALRT
                                VNDHRQKERK KGGPGARAKY QKSYRLGLEG TAPAKGGIHP REAAQHAFSQ GPGLGPCLRT
                                VGDPRRSEPK KGGPGARARR QKSYRIGLEG TAPEKGGIHP REAAQHAFAR GPGLGPALRT
                                AGDPRETESE KMRYSARRWR QKAYRLGIES TAPKSGGMKP GDLARHAVAL GPGMGPALRI
                                KGDPRRTEPK KGIKHARSKR QKAYRLGVES TAPPSGGIHP REAADHAYAA GPGLGPALRV
                                VGDSRRTEPH KSTKGPRAKR QKSYRLGIEG TATEKGGIHP KEAAEHAFSQ GPGLGPALRV
                                AGDPRQTEAE KMRYSARRWR QKSYRLGIES TAPQTGGMKP SEAARHAVAL GPGMGPTLRV
                                VNDSRQKETK KGGPGARAKY QKSYRLGIEG TAPPIGGIHP REAAQHAFSQ GPGLGACLRT
                                VNDSRQKETK KGGPGARAKY QKSYRLGIEG TAPATGGIHP REAAQHAFSQ GPGLGACLRT
                                VGDSRRTEPH KSTKGPRAKR QKSYRLGIEG TATEKGGIHP KEAAEHAFSQ GPGLGPALRV
                                VGDSRRTEPH KSTKGPRAKR QKSYRLGIEG TATEKGGIHP KEAAEHAFSQ GPGLGPALRV
                                AGDPRQTESE KMRYSARRWR QKAYRLGIES TAPPQGGMKP SELARHAVAL GPGIGPALRV
                                VNDIRRKEPK KMGRGARKRR QTSYRLGIEG TAPKEGGIHP REAALHSFSQ GPGMGPCLRI
                                VGDSRRTEPH KSTKGPRAKR QKSYRLGIEG TATEKGGIHP KEAAEHAFSQ GPGLGPALRV
                                VNNSRQKESK KGGPGARAKY QKSYRLGIEG TAPDTGGIHP REASQHAFSQ GPGLGPCLRT
                                KGDPRRTEPK KGIKHARSKR QKAYRIGVES TAPPAGGIHP REAAEHAYSA GPGLGPALRV
                                VNDVRRKEPK KGGRGARKRR QTSYRLGIES TAPKEGGIHP REAAQHSFSQ GPGMGPCLRI
                                VGDSRRTEPH KSTKGPRAKR QKSYRLGIEG TATEKGGIHP KEAAEHAFSQ GPGLGPALRV
                                VGDSRRTEPH KSTKGPRAKR QKSYRLGIEG TATEKGGIHP KEAAEHAFSQ GPGLGPCLRV
                                KGDPRRTEPK KGLKHARSKR QKAYRLGVES TAPPSGGIHP REAAEHAYSA GPGLGPALRI
                                VGDPRRSEPK KGGPGARARK QKSYRLGIEG TAPEVGGIHP REAAEHSFSQ GPGLGPALRI
                                VGDSRRTEPH KSTKGPRAKR QKSYRLGIEG TATEKGGIHP KEAAEHAFSQ GPGLGPALRV
                                VGDSRRTEMH KSTKGPRAKR QKSYRLGLEG TATEKGGIHP KEAAEHAFSQ GPGLGPCLRV
                                VNDTRRKEPK KGGRGARKRR QTSYRLGIEG TAPKEGGIHP REASQHAFSQ GPGMGPCLRV
                                KGDERRTEPK KGLKHARSKR QKAYRLGIES TAPPQGGIHP REAADHAFSQ GPGLGPALRV
                                VGDPRRTEPH KSTKGPRAKR QKSYRLGIEG TATEKGGIHP KEAAEHAFSQ GPGLGPALRV
                                VGDPRRTEPH KSTKGPRAKR QKSYRLGIEG TATEKGGIHP KEAAEHAFSQ GPGLGPALRV
                                KGDPRRTEPK KGIKHARSKR QKAYRLGIES TAPPSGGIHP REAAEHAYAA GPGLGPALRI
                                KGDPRRTEPK KGLKHARSKR QKAYRLGIES TAPPSGGIHP REAAEHAYSA GPGLGPALRM
                                VNDSRQKEPK KHGRGARKKF QKSYRLGIEG TAPPQGGIHP REAAQHAFSM GPGLGPCLRT
                                VNDSRQKETK KGGPGARAKY QKSYRLGIEG TAPEKGGIHP REAAQHAFSQ GPGLGQCLRT
                                VGDSRRTEPH KSTKGPRAKR QKSYRLGIEG TATEKGGIHP KEAAEHVFSQ GPGLGPALRV
                                VNDFRQKESK KGGPGARARY QKSYRLGIEG TAPTTGGIHP REAAQHSFSQ GPGLGACLRT
                                VGDPRRSEPK KGGPGARARK QKSYRIGLEG TAPEKGGIHP REAAQHSFAR GPGLGPALRT
                                VGDSRRTEPH KSTKGPRAKR QKSYRLGIEG TATEKGGIHP KEAAEHAFSQ GPGLGPSLRV
                                SGDPRSTEPE KMRYSARRFR QKSYRLGIES TAPKHGGIHP REASRFAIAL GPGLGPCLRI
                                VGDPRRTEPH KSTKGPRAKR QKSYRLGIEG TASEKGGIHP KEAAEHAFSQ GPGLGPALRV
                                VGDSRRTEPH KSTKGPRAKR QKSYRLGIEG TATEKGGIHP KEAAEHAFSQ GPGLGPALRV
                                AGDPRQTETE KMRYSARRWR QKSYRLGIES TAPQSGGMKP SEAARHAIAL GPGMGPTLRV
                                VNDIRRKMPK KMGSGARAKR QKSYRLGLEG TAPKNGGIHP REAAIHAFSM GPGLGPCLRV
                                VSDARRTEPH KSSKGPRAKR QKSYRIGFEG TAPPVQGIHP REAADHSFSL GPGLGPSLRV
                                VEDPRQAEPK KRGRSARAKR QKSYRLGIES TAPRHGGIKP TEAAEHAVAL GPGMGPCLRV
                                VSDARRTEPH KSSKGPRAKR QKSYRIGFEG TAPPVQGIHP REAADHSFSL GPGLGPSLRV
                                ISDPRRKLPK KQGRGARKKR QKSYRLGIEG TAAAQGGIHP REAANHCFSQ GPGLGPCLRT
                                VGDPRRTEPH KSTKGPRAKR QKSYRLGIEG TATERGGIHP KEAAEHAFSQ GPGLGPALRV
                                VGDPRRTEPH KSTKGPRAKR QKSYRLGIEG TATEKGGIHP KEAAEHAFSQ GPGLGPALRV
                                SGDARRKEPK KGGPGARRRK QKSYRLGIES TAPADGGIHP REASRHSYAG GPGLGPCLRV
                                VGDPRRTEPH KSTKGPRAKR QKSYRLGIEG TATEKGGIHP KEAAEHAFSQ GPGLGPALRV
                                VSDARRTEPH KSSKGPRAKR QKSYRIGFEG TAPPVQGIHP REAADHSFSL GPGLGPSLRV
                                VSDARRTEPH KSSKGPRAKR QKSYRIGFEG TAPPVQGIHP REAADHSFSL GPGLGPSLRV
                                VNDSRQKEAK KHGRGARARF QKSYRLGIEG TAPPTGGIHP REAAQHAFSI GPGLGPSLRI
                                VNDVRRKEPK KGGRGARKRR QTSYRLGIEG TAPKEGGIHP REASQHAFSQ GPGLGPCLRV
                                VSDARRTEPH KSTKGPRAKR QKSYRLGLEG TAPPKQGINP REAADHAFSQ GPGLGPSLRV
                                VSDARRTEPH KSTKGPRAKR QKSYRIGLEG TAPPKQGIHP REAADHAFSQ GPGLGPCLRV
                                VGDPRRSEPK KGGRGARARR QKSYRLGIEG TAPEKGGIHP REAAEHSFSR GPGLGPALRT
                                VGDPRRSEPK KGGRGARARR QKSYRLGIEG TAPEKGGIHP REAAEHSFSR GPGLGPALRT
                                VSDARRTEPH KSSKGPRAKR QKSYRIGFEG TAPPVQGIHP REAADHSFSL GPGLGPSLRV
                                VSDARRTEPH KSTKGPRAKR QKSYRLGLEG TAPPKQGINP REAADHAFSQ GPGLGPSLRV
                                VG--IHVPPE R--------- LKMWGLGIES TAPREGGILP REVAEFAVAL GPGMGPALRV
                                KGDPRRKEPK KGGRGARARR QKSYRVGIES TAPPPGGILP REAAEHAYSQ GPGLGPCLRV
                                VSDHRQKEKK KGGLGARAKY QKSYRLGIEG TAPARGGIHP REAAQHAFSQ GPGLGPCLRT
                                VGDPRRSEPK KGGRGARARR QKSYRLGIEG TAPERGGIHP REAAEHSFSR GPGLGPALRT
                                AGDPRQTEPE KMRRSARRRW QKSYRLGIES TAPPKGGIHP REAASHAVAL GPGLGPALRV
                                VSDARRTEPH KSSKGPRARR QKSYRIGLEG TAPKIQGIHP REAADHSFSQ GPGLGPSLRV
                                VSDARRTEPH KSTKGPRAKR QKSYRIGLEG TAPPKQGINP REAADHAFSQ GPGLGPSLRI
                                VGDPRRSEPK KGGPGARARK QKSYRLGIEG TAPEEGGIHP REAADHSFSR GPGLGPALRI
                                VSDARRTEPH KSSKGPRAKR QKSYRLGLEG TAPPLQGINP REAADHSFSQ GPGLGPSLRV
                                KGDPRQTEPK KGGRSARARF QKSYRLGIES TASESGGMRP HDIAEHGFSR GPGIGQALTV
                                SGDPRRTEPE KGRYSARRRW QKSYRLGIES TSPEKGGIHP REAALHAVAL GPGLGPCLRV
                                SGDPRRTEPE KGRYSARRRW QKSYRLGIES TSPEKGGIHP REAALHAVAL GPGLGPCLRV
                                VSDARRTEPH KSTKGPRAKR QKSYRLGLEG TAPPVQGINP REAADHSFSQ GPGLGPSLRV
                                VNDVRIKLPK KGGRGARAKK QKSYRLGLEG TAPKTGGIHP TQAAAHAFSM GPGLGPSLRV
                                VNDVRRKMPK KMGYGARAKR QKSYRLGLEG TAPEHGGIHP REAAVHAFSM GPGLGPCLRV
                                VSDARRTEPH KSTKGPRAKR QKSYRLGLEG TAPPKQGINP REAADHAFSQ GPGLGPSLRV
                                VGDPRRSESK KGGPGARARK QKSYRLGIEG TAPEVGGIHP REAANFSFAK GPGLGPALRT
                                VNDVRRKLPK LLGRGARKRR QKSYRLGIEG TAPPEGGIHP REAANHSFSQ GPGLGPCLRT
                                VNDVRRKLPK LLGRGARKRR QKSYRLGIEG TAPPEGGIHP REAANHAFSQ GPGLGPCLRT
                                ISDARRTEPH KSTKGPRAKR QKSYRIGLEG TAPPVQGINP REAADHAFSQ GPGLGPSLRV
                                AGDQRRTEPE KMRYSARRGW QTSYRLGIES TAPKQGGILP REVAQFAVAL GPGMGPQLRV
                                SGDPRRTEPE KMRYSARRRK QKSYRLGIES TAPKEGGIHP REAARHAYSA GPGLGPCLRT
                                INDDRRKLPK KLGPGARAKK QKSYRLGIEG TAPPQGGLHP REAANHSFSM GPGLGPCLRV
                                VSDARRTEPH KSTKGPRAKR QKSYRLGLEG TAPPRQGINP REAADHSFSQ GPGLGPSLRV
                                SGDPRQTEPK KGRYSARRRW QKSYRLGIES TSPEKGGIHP REASQHTVAV GPGIGPCLRV
                                INDTRRKLPK NLGHGARAKK QKSYRLGIEG TAPPEGGLHP REAANHSFSM GPGLGPCLRV
                                SGDPRRTESE KGRYSARRRW QKSYRLGFES TSPLKGGLHP REAALHSYSM GPGLGPCLRV
                                SGDPRQTEPK KGRYSARRRW QKSYRLGVES TSPEKGGLHP REASLHAVSI GPGIGPCLRV
                                VNDPRRKEQN KLRSKPRAWR QTSYRLGIEC TAG--YGIHP REAAELAVSS GPGLLPTLKL
                                VGDPRRSEPK KGGRGARARR QKSYRLGIEG TAPQAGGIHP REAAEHSFSK GPGLGPALRS

                                IATAARMLSL SLDIPLIGVN HCIAHIEIGI WRTARDPVVL YVSGANRYRV FGETLDIGLG
                                ---------- ---------- ---------- ---------- ---------- ----------
                                VATAARMLSL SLGIPLVGVN HCIAHIEIGI WRTAKDPVVL YVSGANRYRV FGETLDIGLG
                                VATAARMLSL SLGIPLIGVN HCIAHIEIGI WRTAKDPVVL YVSGANRYRV FGETLDIGLG
                                VATAARMLSL SLGIPLIGVN HCIAHIEIGI WRTAKDPVVL YVSGANRYRV FGETLDIGLG
                                VGTAARALAQ SLDVPLVGVN HMVAHLEIGR HTSFSSPVCL NASGANRYRV LGETMDTGVG
                                VATAARMLSL SLGIPLIGVN HCIAHIEIGI WRTAKDPVVL YVSGANRYRV FGETLDIGLG
                                VATAARMLSI SLGIPLIGVN HCIAHIEIGI WRTAMDPVVL YVSGANRYRV FGETLDIGLG
                                VGTAARALSQ ALDVPLVGVN HMVAHLEIGR HTSFDSPVCL NASGANRYRV LGETMDTGVG
                                VGTAARALSQ ALEVPLVGVN HMVAHLEIGR HTAFDSPVCL NASGANRYRV LGETMDTGVG
                                VGTAARALSQ ALSVPLVGVN HMVAHLEIGR HTSFDAPVCL NASGANRYRV LGETMDTGVG
                                VATAARMLSI SLGIPLIGVN HCIAHIEIGI WRTAMDPVVL YVSGANRYRV FGETLDIGLG
                                VGTAARALSQ AMDVPLVGVN HMVAHLEIGR HTAFDAPVCL NASGANRYRV LGETMDTGVG
                                VATAARMLSI SLGVPLIGVN HCIAHIEIGI WRTATDPVVL YVSGANQYRV FGETLDIGLG
                                VATAARMLSI SLGVPLIGVN HCIAHIEIGI WRTATDPVVV YVSGANRYRV FGETLDIGLG
                                VATAARMLSI SLGVPLIGVN HCIAHIEIGI WRTATDPVVV YVSGANRYRV FGETLDIGLG
                                VATAARMLSI SLGVPLIGVN HCIAHIEIGI WRTATDPVVL YVSGANRYRV FGETLDIGLG
                                VGTAARALSQ SLEVPLVGVN HMVAHLEIGR HTAFDSPVCL NASGANRYRV LGETMDTGVG
                                VATAARMLSL SLGIPLLGVN HCIAHIEIGV WRTATDPVVL YVSGANRYRV FGETLDIGLG
                                VATAARMLGL SLGIPLIGVN HCIAHIEIGI WKTAKDPVVL YVSGANRYRV FGETLDIGLG
                                VATAARMLGL SLGIPLIGVN HCIAHIEIGI WKTAKDPVVL YVSGANRYRV FGETLDIGLG
                                VGTAARALAQ SLDVPLIGVN HMVAHLEIGR HTAFDSPVCL NASGANRYRV LGETMDTGVG
                                VATAARMLSI SLGVPLIGVN HCIAHIEIGI WRTATDPVVL YVSGANRYRV FGETLDIGLG
                                VATAARMLGL SLGIPLIGVN HCIAHIEIGI WKTAKDPVVL YVSGANRYRV FGETLDIGLG
                                VATAARMLSL SLGIPLIGVN HCIAHIEIGI WRTSKDPVVV YVSGANRYRV FGETLDIGLG
                                VATAARMLGL SLGIPLIGVN HCIAHIEIGI WKTAKDPVVL YVSGANRYRV FGETLDIGLG
                                VATAARMLGL SLGIPLIGVN HCIAHIEIGI WKTAKDPVVL YVSGANRYRV FGETLDIGLG
                                VATAARMLGL SLGIPLIGVN HCIAHIEIGI WKTAKDPVVL YVSGANRYRV FGETLDIGLG
                                VATAARAVAQ RFDVPLVGVN HMVAHLEVGR HRSFDSPVCL NASGANRYRV LGETMDTGVG
                                VGTAARALAL SFDVPLIGVN HCVAHVEIGR FASFDDPVVL YASGANRYRI FGETLDIGIG
                                VATAARMLSL SLGIPLLGVN HCIAHIEIGV WRTATDPVVL YVSGANRYRV FGETLDIGLG
                                VATAARMLSL SLGIPLIGVN HCIAHIEIGI WRTAKDPVVL YVSGANRYRV FGETLDIGLG
                                VATAARMLGL SLGIPLIGVN HCIAHIEIGI WKTAKDPVVL YVSGANRYRV FGETLDIGLG
                                VATAARALAG TLDVPLVGVN HMVAHLEIGR HTAFEDPVCL NASGANRYRV LGETMDTGVG
                                VATAARAVAQ RFDVPLVGVN HMVAHLEVGR HRSFDSPVCL NASGANRYRV LGETMDTGVG
                                VGTAARAVAQ RFDVALVGVN HMVAHLEVGR YFSFSSPICL NASGANRYRV LGETMDTGVG
                                VATAARALAL AYDVPLMGVN HCVAHIEVGR WQTCHDPVVL YVSGANRYRV FGETLDIGIG
                                VATAARALSL AYDVPLIGVN HCVAHIEVGR WQTCRDPVTL YVSGANRYRI FGETLDIGIG
                                VATAARAVAQ RFDVPLVGVN HMVAHLEVGR HRSFDSPVCL NASGANRYRV LGETMDTGVG
                                AGTAARAVAH TLDVPLVGVN HMVAHLEIGR HRSFDAPVCL NASGANRYRV LGETMDTGVG
                                VGTAARAVAQ TLGVPLLGVN HMVAHLEIGR YQSFESPVCL NASGANRYRV LGETMDTGVG
                                GATLARAIAL KYNKKLVPVN HGIGHIEIGY LTTARDPLIL YLSGGNRFRV FGETLDIALG
                                VASAARALAQ RLDVPLVGVN HMVAHLEIGR HRSFANPVCL NASGANRYQV LGETMDTGVG
                                VATAARALAQ RLDVPLVGVN HMVAHLEIGR HRSFSAPVCL NASGANRYRV LGETMDTGVG
                                VGSAARALAQ TLDVPLVGVN HMVAHLEVGR HRSFDSPVCL NASGANRYRV LGETMDTGVG
                                VATAARALSL RFDIPLVGVN HCVAHIEVGK WQSARDPAVI YVSGANRYRI FGETLDISVG
                                VGTAARSVAQ TLDVPLLGVN HMVAHLEIGR YQSFDSPVCL NASGANRYRV LGETMDTGVG
                                VATAARMLAI KFNVPLVGVN HCLAHIEVGR WKTAGDPVTL YVSGANRYRV FGETLDIGLG
                                GAVLARAIAI KLGVPIVPVH HGIAHIEIAR YATSCDPLVV LISGGHRYRV FGETLDVAIG
                                VGTAARSLAQ TLDVPLVGVN HMVAHLEIGR YQSFDSPVCL NASGANRYRV LGETMDTGVG
                                GATLARALSL KYNKKLVPVN HSIGHIEIGY LTTAKDPLIL YLSGGNRFRI FGETLDIALG
                                VATAARSLAL ALDVPLVGVN HCVAHVEIGC FATCKDPIVL YASGANRYRI FGETLDVGIG
                                ---------- ---------- ---------- ---------- ---------- ----------
                                GATLARALSL KYNKKLVPVN HGIGHIEIGY LTTAKDPLIL YLSGGNRFRI FGETLDIALG
                                GATLARALSL KYNKKLVPVN HGIGHIEIGY LTTAKDPLIL YLSGGNRFRI FGETLDIALG
                                GATIARALSL KYDIKLVPVN HGIAHIEIGR FTTSKDPLIL YLSGGNKYRI FGETLDIALG
                                VGTAARSLAL ALDVPLIGVN HCVAHVEIGR WQCCDDPIVL YASGANRYRI FGETLDIGIG
                                VGTAARALSQ ALEVPLVGVN HMVAHLEIGR HTSFDSPVCL NASGANRYRV LGETMDTGVG
                                GATLARALSL KYNKKLVPVN HGIGHIEIGY LTTAKDPLIL YLSGGNRFRI FGETLDIALG
                                VGTAARTLTQ ALSVPLIGVN HMIAHLEIGR HQSFTTPVCL NASGANQYQV LGETMDTGVG
                                GATLARALSL KYNKKLVPVN HGIGHIEIGY LTTAKDPLIL YLSGGNRFRI FGETLDIALG
                                VATAARALAQ RLSVPLVGVN HMVAHLEIGR HRSFSAPVCL NASGANRYRV LGETMDTGVG
                                GATLARAIAL KYNKKLVPVN HGIGHIEIGY LTTARDPLIL YLSGGNRFRV FGETLDIALG
                                VATAARALAV ARNLPLIGVN HCVAHVEIGR FTTCEDPIVL YASGANRYRI FGETLDIGIG
                                GATLARALSL KYNKKLVPVN HGIGHIEIGY LTTAKDPLIL YLSGGNRFRI FGETLDIALG
                                AATAARALAG ALGVPLVGVN HMLAHLEVGR HYAFSDPVCL NASGANRYRV LGETMDTGIG
                                VGTAARSLAG TLDVPLVGVN HMVAHLEIGR HQSFENPVCL NTSGANRYRV LGETMDAGVG
                                GAVFARALAI KLGVPLVPVH HGIAHIEVAR YTTSCDPLVL LISGGHRYRI FGETLDVAIG
                                AGTAARSLAG TLSCPLVGVN HMVAHLEIGR HRSFESPVCL NASGANRYRV LGETMDTGVG
                                VATAARMLSI SLGVPLIGVN HCIAHIEVGI WRTAKDPVVL YVSGANRYRV FGETLDIGLG
                                VATAARMLSI SLGVPLIGVN HCIAHIEVGI WRTAKDPVVL YVSGANRYRV FGETLDIGLG
                                GATLARALSL KYNKKLVPVN HGIGHIEIGY LTTAKDPLIL YLSGGNRFRI FGETLDIALG
                                VATAARLLAI KLEKPLVGVN HCLAHVEVGR WQTARKPVSL YVSGGNRYRV FGETLDIGIG
                                VATAARSLAL ALEVPLIGVN HCVAHVEIGS WATCRDPIVL YASGANRYRI FGETLDIGIG
                                VATAARTLAL KLGKPLVGVN HCLAHVEVGK WTTAKNPVAV YVSGGNRYRV FGETLDIGLG
                                VATAARSLSL MLKIPIVGVN HCIGHVEIGK LTTAVDPVTL YVSGGNRYRV FGETLDVAMG
                                GATLARAIAI KFGKPLVPVH HGVAHVEVAR WSVFRDPLVL LVSGGHSYGV FGETIDMAVG
                                VATSARALAL SLDIPLVGVN HCIGHVEIGR WKTAVDPVVL YVSGGNKYRI FGETLDIGIG
                                VATAARALAL AYDVPLMGVN HCIAHIEVGR WQTCRDPVTL YVSGANRYRI FGETLDIGIG
                                VATAARALSI ALDVPLVGVN HCVAHVEIGR WATFSDPIVL YASGANRYRI FGETLDIGLG
                                VATAARLLAI KLEKPLVGVN HCLAHVEVGR WQTARKPVSL YVSGGNRYRV FGETLDIGIG
                                VATAARSLAL SLNIPIVGVN HCIGHVEIGR LTTAEDPVTL YVSGGNRYRV FGETLDIAMG
                                VATAARALAL RFGVPLVGVN HCIAHIEVGK WKTAADPVVL YVSGGNRYRI FGETLDISVG
                                VATAARSLAL SLDVPIVGVN HCIGHIEIGR LTTCQDPLTL YVSGGNRYQI FGETLDIAIG
                                GAVVARALAL KYNRKLIPVN HGIGHIEIGY LTTAKDPLIL YLSGGNKFRI FGETLDIALG
                                GAVLARAIAI KLGVPIVPVH HGIAHIEIAR YATSCDPLVV LISGGHRYRI FGETLDVAIG
                                VATAARALAI RYNKPIVGVN HCIAHVEITK MFGVKDPVGL YVSGGNRYRV FGETLDIGIG
                                GAVVARALSL RFNKKLVPVN HGIGHIEIGY LTTAKDPLIL YLSGGNRFRI FGETLDIALG
                                VATASRALSL SLGLPLIGVN HCLAHIEVGR WKTARDPVTL YVSGANKYRV FGETLDIGLG
                                VATSARALAM SLDVPMVGVN HCIAHIEIGR WKTATDPVVL YVSGGNKYRI FGETLDIGIG
                                VATAARALAI KYNKPIVGVN HCIAHVEITK MFGVKDPVGL YVSGGNRYRV FGETLDIGIG
                                VATAARALAI KYNKPIVGVN HCIAHVEITK MFGVKDPVGL YVSGGNRYRV FGETLDIGIG
                                GATVARALAL SFNKKLIPVN HGIAHIEIGM YSTAKDPLIL YLSGGNKYRV FGETLDIALG
                                VATAARVLAL RLKKPLVGVN HCLAHVEVGR WKTAEDPIAL YVSGGNRYRV FGETLDIGLG
                                VATAARALAI KYNKPIVGVN HCIAHVEITK MFGVKDPVGL YVSGGNRYRV FGETLDIGIG
                                VATAARMLSL TLDIPIIGVN HCIAHIEVGK WKTAKDPVVL YVSGANKYRV FGETLDVGIG
                                GAVFARALAI KLGVPLVPVH HGVAHVEIAR YATSCDPLVL LISGGHRYRV FGETLDVAIG
                                GATVARALAL RLEKPLVGVN HCLAHVEIGR WKTASDPVTL YVSGGNRYRV FGETLDIGIG
                                VATAARALAI KYGKPIVGVN HCIAHVEITK MFGVKDPVGL YVSGGNRYRV FGETLDIGIG
                                VATAARALAI KYGKPIVGVN HCIAHVEITK MFGVKDPVGL YVSGGNRYRV FGETLDIGIG
                                GAVLARALSV KLGKPLVPVH HGVAHIEIAR ALTSCDPLVL LISGGHRYRV FGETLDMAVG
                                VASSARSLAL SLGIPIVGVN HCIGHVEIGK LDTAKNPVTL YVSGGNRYRI FGETLDIAIG
                                VATAARALAI KYNKPIVGVN HCIAHVEITK MFGVKDPVGL YVSGGNRYRV FGETLDIGIG
                                VATAARALAI KYRKPIVGVN HCIAHVEITK MFGVRDPVGL YVSGGNRYRV FGETLDIGIG
                                VATAARTLAL KLGKPLVGVN HCLAHVEVGR WKTAKEPVTL YVSGGNYYRV FGETLDIGIG
                                GATVARFIAI KYGKPLVPVH HGVAHIEIAK MTTAKDPLVL LVSGGHRYRV FGETMDISVG
                                VATAARALAI KYNKPIVGVN HCIAHVEITK MFGVKDPVGL YVSGGNRYRV FGETLDIGIG
                                VATAARALAI KYNKPIVGVN HCIAHVEITK MFGVKDPVGL YVSGGNRYRV FGETLDIGIG
                                GAVLARALAI KLGIPLVPVH HGVAHIEVAR YTTACDPLVV LVSGGHRYRV FGETLDVAIG
                                GAVLARSLAV KYRRPLVPVH HGIAHIEIAR YSTSCDPLVL LISGGHRYRV FGETLDLAIG
                                VATAARALAL ALDVPLVGVN HCVAHVEIGR FATARDPIVL YASGANRYRI FGETLDIGLG
                                VATAARALSI SLNVPLIGVN HCIAHIEVGR WKTCEDPVVL YVSGANRYRI FGETLDIGIG
                                VATAARALAL RYSKPIVGVN HCIAHVEVSK LYGVRDPVGL YVSGGNRYRV FGETLDIGIG
                                VATAARALSL SLEIPLVGVN HCVAHVEIGR WKTAKDPVVL YASGANKYRV FGETLDIGVG
                                VATAARSLAL SLDVPIMGVN HCIGHIEIGR LTTCQDPLTL YVSGGNRYQI FGETLDIAIG
                                VATAARALAI KHNKPIIGVN HCIAHVEIAK MFGVKDPVGL YVSGGNRYRV FGETLDIGIG
                                GASVARALSI YLGKPLVPVN HAVAHVEIGI KMTLRDPVVV YLSGGNRYRV FGETLDIALG
                                VATAARALAI KYKKPIVGVN HCIAHVEITK MFGVKDPVGL YVSGGNRYRV FGETLDIGIG
                                VATAARALAL RYNKPIVGVN HCIAHVEVTK MFGIKDPVGL YVSGGNRYRV FGETLDIGIG
                                GAVVARALAL KFKKNLVPVN HGIGHIEIGY LTTARDPLIL YLSGGNRFRI FGETLDIALG
                                VATAARAFSI KYGIPLIGVN HPLGHVEIGR KLSAKDPIML YISGGNSYKV LGETMDIGLG
                                TATTARALSL SINKPIIGVN HCISHVEIGK LKTAVDPLTL YVSGGNKYRV IGETLDIAIG
                                GATLARYLAL KFGKPLVPVN HAIAHLEISR LTTLEDPVFV YVAGGNRYRV FGETLDIPLG
                                TATTARALSL SINKPIIGVN HCISHVEIGK LKTALDPLTL YVSGGNKYRV IGETLDIAIG
                                AATAARALSV TLNKPIIGVN HCISHLEIGV AKTARDPVLL YASGGNKYRI FGETLDIGIG
                                VATAARALAI RYNKPIVGVN HCIAHVEITK MFGVKDPVGL YVSGGNRYRV FGETLDIGIG
                                VATAARALAI RYNKPIVGVN HCIAHVEITK MFGIKDPVGL YVSGGNRYRV FGETLDIGIG
                                GAVVARSLAS FYKIPIYPVN HALGHIELGK LLTATNPLVL LVSGGHQWRV FGETLDITLG
                                VATAARALAI KYRKPIVGVN HCIAHVEITK MFGVKDPVGL YVSGGNRYRV FGETLDIGIG
                                TATTARALSL SINKPIIGVN HCIGHVEIGK LTTAVDPLTL YVSGGNKYRV IGETLDIAIG
                                TATTARALSL SINKPIIGVN HCISHVEIGK LKTAVDPLTL YVSGGNKYRV IGETLDIAIG
                                AATTARTLAL KLGVPLIGVN HCVAHVEIGR WYTFADPIVL YASGANKYRI FGETLDIGLG
                                VATVARFLAL KFNKPLVGVN HCLAHVEVGR WKTAKNPVTL YVSGGNRYRV FGETLDIGIG
                                TATVARTLAL TLKKPIIGVN HCIAHIEIGK LTTAEDPLTL YVSGGNRYRV FGETLDIAVG
                                TATAARTLSL ALKKPIIGVN HCVAHIEIGK LTTAEDPLTL YVSGGNKYRV FGETLDIAIG
                                VATAARTLAL SLDVPIVGVN HCIGHIEIGR LTTASDPVSL YVSGGNRYRV FGETLDIAVG
                                VATAARTLAL SLDVPIVGVN HCIGHIEIGR LTTASDPVSL YVSGGNRYRV FGETLDIAVG
                                TATTARALSL SINKPIIGVN HCIGHVEIGK LTTAVDPLTL YVSGGNKYRV IGETLDIAIG
                                TATVARTLSL TLKKPIIGVN HCIAHIEIGK LTTAEDPLTL YVSGGNKYRV FGETLDIAVG
                                GATVARALSA KYGKPLVPVN HAVAHVEAAR FTTLRDPVAL YVAGGNRYRT FGETLDIALG
                                GATAARTLAL TLEVPLAPVN HCVAHVEIGK LAAFDEPVTL YVSGGNRYRV FGETLDLPVG
                                VATAARVLAL KLNVPLVGVN HCIAHIEIGK WKTARDPAVL YVSGGNRYRI FGETLDISVG
                                VATAARTLAI SLKIPIVGVN HCIGHIEIGR LTTASDPLSL YVSGGNRYRV FGETLDIAVG
                                GATIARGLAA YYGKPLVPVN HAVAHIEIAR LYTLGDPVVL YVSGGNRYRV FGETLDIALG
                                TATTGRALAL SLKKPIIGVN HCVSHVEIGK LKTALDPLTL YVSGGNKYRV IGETLDIAIG
                                TATVARTLSL TLKKPIIGVN HCIAHIEIGK LTTAEDPLTL YVSGGNRYRV FGETLDIAVG
                                VATSARTLAL SINKPIIGVN HCIGHIEIGK LTTATNPVTL YVSGGNRYRI FGETLDIAVG
                                SATAARALAL SLNKPIIGVN HCVGHVEIGK LTTAKDPLTL YVSGGNKYRV IGETHDIAIG
                                GAFIARSLSL KIERPLFGVN HPIAHIEIGR AVTSRDPVIL YVSGGNRYVV LGETLDIGLG
                                GASLARFLSS YYNIPLIPVN HAVAHIEIGK FLFFKDPLII YVSGGNRYRI LGETLDIPIG
                                GASLARFLSS YYNKPLIPVN HAVAHIEIGK FLSFKDPLII YVSGGNRYRI LGETLDIPIG
                                TATAARALSL SLKKPIIGVN HCIGHVEIGK LTTAKDPLTL YVSGGNRYRV FGETLDIAIG
                                TSTAARTLAV TLKRPIIGVN HPLGHIEIGK RLSAQDPVML YVSGGNRYRV LGETLDIGIG
                                VSTAARALSI KYSKPLLGVN HPLGHVEIGR KLSARDPIML YISGGNRYRV LGETMDIGLG
                                TATVARTLSL ALKKPIIGVN HCIAHIEIGK LTTAEDPLTL YVSGGNKYRV FGETLDIAVG
                                VATAARSLSQ NIGVPLIGVN HCIGHVEIGK LTTAKDPLTL YTSGGNRYRI IGETLDIAIG
                                VATAARVLSV KLNIPIVGVN HCIAHLEIGR FSTAEDPVML YVSGGNRYRV FGETLDIGVG
                                VATAARVMSL KLKVPIVGVN HCIAHLEIGR FTTAEDPVML YVSGGNRYRV FGETLDIGVG
                                SATAGRALAL SLKKPIIGVN HCVGHVEIGK LTTAKDPLTL YVSGGNRYRV FGETLDIAIG
                                GATVARAMAA ALKVPLVPVN HAVAHLEVAR YTTLRDPVIL YVSGGNRYRV FGETLDMALG
                                GAVMARALAA FYEKPLVPVN HSLAHIEIAR AVTFSKPVAI YVSGGSRYRV YGETLDIGLG
                                AGTAARSLAF TLGVPIVGVN HCISHIEIGN ATTCHDPCLL YASGGNRYRI FGETQDVGVG
                                TATVARTLAL TLNKPIIGVN HCIAHIEIGK LKGLEDPLTL YVSGGNKYRV FGETLDIAIG
                                GATIARFLSK YFNIPLTPVN HAVAHIEIGK LFSFNDPVIV YVSGGNQYRV MGETLDIPLG
                                AATAARSLSS RLNIPIVGVN HCIAHIEIGN ATTCHDPAML YASGGNRYRI FGETHDVGIG
                                SASVARFIAS YYGKPLVPVN HAVAHIEVGR LFSLEDPLVI YVSGGNGYRV LGETLDIPLG
                                GVTLARFLSK YYGIPFVPVN HAVAHIEIGK LYSFNDPVIV YVSGGNRFRV MGETLDIPLG
                                GNYIAVYLGK KLNKPVIGVN HIVAHNEFAR YLAAKDPLFV YVSGANSWFL VGETLDMGVG
                                VATAARTLAL GLKVPIVGVN HCIAHIEIGR LTTAEDPVSL YVSGGNRYRV LGETLDIAVG

                                NALDKFARRA GLPHPGGPKI EACALPYVIK GMDLSFSG-L STADVCYSYQ ETAFAMVVEV
                                ---------- ---------- ---------- ---------- ---------- ----------
                                NALDKFARGA GLPHPGGPKI EACALPYVIK GMDLSFSG-L STADVCYSYQ ETAFAMVVEV
                                NALDKFARRA GLPHPGGPKI EACALPYVIK GMDLSFSG-L STADVCYSYQ ETAFAMVVEV
                                NALDKFARRA GLPHPGGPKI EACALPYVIK GMDLSFSG-L STADVCYSYQ ETAFAMVVEV
                                NAIDKFTRHV GWSHPGGPKV EDAALPYVVK GMDFSFSGIM SAADVCYSLQ ENIFGMLTEV
                                NALDKFARRA GLPHPGGPKI EACALPYVIK GMDLSFSG-L STADVCYSYQ ETAFAMVVEV
                                NALDKFARGA NLPHPGGPKI EAYALPYVIK GMDLSFSG-L STADVCYSYQ ETAFAMVVEV
                                NAIDKFTRHV GWSHPGGPKV EAAALPYVVK GMDFSFSGIM SAADVCYSLQ ENIFGMLTEV
                                NAIDKFTRHV GWSHPGGPKV EAAALPYVVK GMDFSFSGIM SAADICFSLQ ENIFGMLTEV
                                NAIDKFTRHV GWSHPGGPKV EEAALPYVVK GMDFSFSGIM SAADVCYSLQ ENIFGMLTEV
                                NALDKFARGA NLPHPGGPKI EAYALPYVIK GMDLSFSG-L STADVCYSYQ ETAFAMVVEV
                                NAIDKFTRHV GWSHPGGPKV EAAALPYVVK GMDFSFSGIM SAADVCYSLQ ENIFGMLTEV
                                NALDKFARGA NLPHPGGPKI EAYALPYVVK GMDLSFSG-L STADVCFSYQ ETAFAMVVEV
                                NALDKFARGA NLPHPGGPKI EAYALPYVVK GMDLSFSG-L STADVCYSYQ ETAFAMVVEV
                                NALDKFARGA NLPHPGGPKI EAYALPYVVK GMDLSFSG-L STADVCYSYQ ETAFAMVVEV
                                NALDKFARGA NLPHPGGPKI EAYALPYVVK GMDLSFSG-L STADVCYSYQ ETAFAMVVEV
                                NAIDKFTRHV GWSHPGGPKV EEAALPYVVK GMDFSFSGIM SAADICYSLQ ENVFGMLTEV
                                NALDKFARGA GLPHPGGPKI EACALPYVIK GMDLSFSG-L STADVCYSYQ ETAFAMVVEV
                                NALDKFARGA GLPHPGGPKI EAYALPYVIK GMDLSFSG-L STADVCYSYQ ETAFAMVVEV
                                NALDKFARGA GLPHPGGPKI EAYALPYVIK GMDLSFSG-L STADVCYSYQ ETAFAMVVEV
                                NAIDKFTRHV GWSHPGGPKV EAAALPYVVK GMDFSFSGIM SAADICYSLQ ETIFAMLTEV
                                NALDKFARGA NLPHPGGPKI EAYALPYVVK GMDLSFSG-L STADVCYSYQ ETAFAMVVEV
                                NALDKFARGA GLPHPGGPKI EAYALPYVIK GMDLSFSG-L STADVCYSYQ ETAFAMVVEV
                                NALDKFARGA GLPHPGGPKI EMYALPYVVK GMDLSFSG-L STADVCYSYQ ETAFAMVVEV
                                NALDKFARGA GLPHPGGPKI EAYALPYVIK GMDLSFSG-L STADVCYSYQ ETAFAMVVEV
                                NALDKFARGA GLPHPGGPKI EAYALPYVIK GMDLSFSG-L STADVCYSYQ ETAFAMVVEV
                                NALDKFARGA GLPHPGGPKI EAYALPYVIK GMDLSFSG-L STADVCYSYQ ETAFAMVVEV
                                NAIDKFTRHI GWSHPGGPKV EQHALPYVVK GMDFSFSGIM SAADVCCGME ETIFAMLTEV
                                NAIDKFARSK GLPHPGGPEI ERIALPYTVK GMDLAFSG-L VSADVCYSLQ ETAFAMCTEV
                                NALDKFARGA GLPHPGGPKI EACALPYVIK GMDLSFSG-L STADVCYSYQ ETAFAMVVEV
                                NALDKFARGA GLSHPGGPKI EACALPYVIK GMDLSFSG-L STADVCYSYQ ETAFAMVVEV
                                NALDKFARGA GLPHPGGPKI EAYALPYVIK GMDLSFSG-L STADVCYSYQ ETAFAMVVEV
                                NAIDKFTRHV GWSHPGGPKV EAAALPYVVK GMDFSFSGIM SAADVCAGLQ ETIFAMLTEV
                                NAIDKFTRHI GWSHPGGPKV EQHALPYVVK GMDFSFSGIM SAANVCRGME ETIFAMLTEV
                                NAIDKFTRHV GWSHPGGPKV EDHALPYVVK GMDFSFSGIM SAADVCRGLE ETIFAMLTEV
                                NALDKFGRHL GLQHPGGPKI EALALPYVVK GMDLSYSG-M MSADVCFSLQ ENAFAMLVEV
                                NALDKFGRFI GLQHPGGPKI EALAMPYVVK GMDLSFSG-M MSADVCFSLQ ENAFAMLVEV
                                NAIDKFTRHI GWSHPGGPKV EQHALPYVVK GMDFSFSGIM SAADVCRGME ETIFAMLTEV
                                NALDKVARHA GLSHPGGPKL EELALPYVVK GMDFSFAGIV TAADVACSLQ ETIFAMLTEV
                                NSIDKFTRHV GWTHPGGPKV EQAALPYVVK GMDFSFSGIM SAADICVGLQ ETIFAMLTEV
                                NMMDVFVREV SLAPPGIHVI DICALPYVVK GQDMSFSGLL TAADICYSVR EIAFDMLLEA
                                NALDKFARHL DWGHPGGPKI EAAALPYVVK GMDFSFSGIM SAADVCFSLQ EHVFAMLTEV
                                NAIDKFTRHL GWSHPGGPKV EKRALPYVVK GMDFSFSGIM SAADVCYSLQ ENIFAMLTEV
                                NALDKFTRHV GWTHPGGPKV EAHALPYVVK GMDFSFSGIM SAANVCRGLE EHVFAMLTEV
                                NAIDKFARSV GLAHPGGPKV EELALPYTVK GMDLSFSG-L STADVCYSLQ ETAFAMLVEV
                                NALDKFTRHV GWTHPGGPKV EAAALPYVVK GMDFSFSGIM SAADICAGLQ ETVFAMLTEV
                                NAFDKFARNA GLSHPGGPKI EQFALPYVVK GMDLSFSG-L STADVCYSLQ ETAFAMIVEV
                                NAIDMFAREA GLGFPGVPAV ERCGFPMPIV GQDMSYAGLT TYAVICKSLV EVAYYMLAEV
                                NAIDKFTRHV GWTHPGGPKV ERAALPYVVK GMDFSFSGIM SAADVCCGLQ ETIFAMLTEV
                                NMMDVFVREV NLAPPGKHAI DICSLPYVVK GQDMSFSGLL TAADICYSIR EIAFDMLLEA
                                NALDKFARAK NFPHPGGPHI EAQALPYTVK GMDLAFSG-L VSADVCYSLQ ETAFAMCVEV
                                ---------- ---------- ---------- ---------- ---------- ---------M
                                NMMDVFVREV NLAPPGKHAI DICSLPYVVK GQDMSFSGLL TAADICYSIR EIAFDMLLEA
                                NMMDVFVREV NLAPPGKHAI DICSLPYVVK GQDMSFSGLL TAADICYSIR EIAFDMLLEA
                                NMLDTFVREV GLAPPGVHQI DLCALPYIVK GQDMSYSGLL TAADVCYSVR EVAFDMLLEA
                                NAIDKFARSR DLPHPGGPLV EKLALPYTVK GMDLAFSG-L MSADICAGFQ ETAFAMCVEV
                                NAIDKFTRHV GWSHPGGPKV EAAALPYVVK GMDFSFSGIM SAADICYSLQ ENIFAMLTEV
                                NMMDVFVREV NLAPPGKHAI DICSLPYVVK GQDMSFSGLL TAADICYSIR EIAFDMLLEA
                                NAIDKFTRHL GWNHPGGPKV EAAALPYVVK GMDFSFSGIM SAADVCTGLQ ETIFAMLTEV
                                NMMDVFVREV NLAPPGKHAI DICSLPYVVK GQDMSFSGLL TAADICYSIR EIAFDMLLEA
                                NAIDKFTRHL GWSHPGGPKV EQRALPYVVK GMDFSFSGIM SAADVCYSLQ ENIFAMLTEV
                                NMMDVFVREV SLAPPGIHVI DICALPYVVK GQDMSFSGLL TAADICYSVR EIAFDMLLEA
                                NALDKFARSK NLPHPGGPLI EKFALPYTVK GMDLAFSG-L VSADVCFSLQ ETAFAMCVEV
                                NMMDVFVREV NLAPPGKHAI DICSLPYVVK GQDMSFSGLL TAADICYSIR EIAFDMLLEA
                                NAIDKFTRHV GWSHPGGPKV EREALPHVVK GMDFSFSGIT SAADVCCGLQ ETTFAMLTEV
                                NAIDKFTRHV GWDHPGGPKV EAAALPYVVK GMDFSFSGIS SAAEICFSLQ EHVFAMLTEV
                                NAIDMFAREV GLGFPGVPAV EKCAFPMTII GQDLSYAGLT TYAVVCKSLV EAAYYMLAEV
                                NAIDKFTRHV GWSHPGGPKV ESHALPYVVK GMDFSFSGIM SAADVCCGLQ ETIFAMLAEV
                                NALDKFARKA GLPHPGGPKI EAYALPYVIK GMDLSFSG-L STADVCYSYQ ETAFAMVVEV
                                NALDKFARKA GLPHPGGPKI EAYALPYVIK GMDLSFSG-L STADVCYSYQ ETAFAMVVEV
                                NMMDVFVREV NLAPPGKHAI DICSLPYVVK GQDMSFSGLL TAADICYSIR EIAFDMLLEA
                                NALDKLARHM GLKHPGGPKI EELALPYVVK GMDFSFSG-M VTADVAFSFQ ETAFAMLTEV
                                NALDKFARAK DLPHPGGPLI EAQALPYTVK GMDLAFSG-L VSADVCCSLQ ETAFAMCVEV
                                NAIDKLARYM GLPHPGGPKI EELALPYVVK GMDLSFSG-V VTADIAYSFQ ETTFSMVAEV
                                NCLDQFSRSV GLGHPGGPKV EKMALPYTVK GMDLSFSGLL TAADVCYSLQ ETAFSMLVEV
                                NALDYFARSV GLPNPGVPHL EECALPYTVK GQDVSFSGLV EEADVCLSLV ETAYSMLGEV
                                NALDKFARGA GLTHPGGPKV EEYAMPYVVK GMDFSFSG-L STADVCYSFQ ENAFAMLVEV
                                NALDKFGRFL GLQHPGGPKI EALALPYVVK GMDLSFSG-L MSADVCYSLQ ENAFAMLVEV
                                NGLDKFARSH DLPHPGGPAI ERLALPYTVK GMDLAFSG-L VSADVCFGLQ ETAFAMCVEV
                                NALDKLARHM GLKHPGGPKI EELALPYVVK GMDFSFSG-M VTADVAFSFQ ETAFAMLTEV
                                NCIDQFSRSV GLGHPGGPVV EKLALPYTVK GMDLSFSGLL TAADVCYSLQ ETAFSMLVEV
                                NALDKFARQV GLPHPGGPKL EALALPYVVK GMDLSFSG-L STADVCSSFQ ETAFAMLVEV
                                NCLDQFARTV GLGHPGGPRV EELALPYTVK GMDLSFSGLL TAADVCHSLQ ETAFAMLVEV
                                NMMDVFVREV NLAPPGKHVI DICALPYVVK GQDMSFSGLL TAADICYSIR ENAFDMLLEA
                                NAIDMFAREA GLGFPGVPAV ERCGFPMPIV GQDMSYAGLT TYAVICKSLV EAAYYMLAEV
                                NAIDTFAREL GLGFPGGPKI EKLALPYAVK GMDLSFSGIL TEADLAYSFQ ETAFAALVEV
                                NMMDTFVREV GLAPPGKHKI DICALPYTVK GEDMSFSGLL TAADVCLSLR EIAYGMLLEA
                                NALDKFARSA GLTHPGGPKI EELAMPYVVK GMDLSFSG-L STADVCYSFQ ETAFSMVVEV
                                NALDKFARGA GLSHPGGPKV EAYAMPYVVK GMDFSFSG-L STADVCYSFQ ENAFAMLVEV
                                NAIDTFAREL GIGFPGGPKI EKLALPYAVK GMDLSFSGVL TEADLAYSFQ ETAFAALVEV
                                NAIDTFAREL GIGFPGGPKI EKLALPYAVK GMDLSFSGVL TEADLAYSFQ ETAFSALVEV
                                NMIDVFVREA GLAPPGVHQI DICALPYIVK GQDMSYSGLL TAADICYSVR EIAFDMLLEA
                                NALDKLARYM GLKHPGGPKI EELALPYVVK GMDFSFSG-M VTSDIAFSFQ ETAFAMLAEV
                                NAIDTFAREL GIGFPGGPKI EKLALPYAVK GMDLSFSGIL TEADLAYSFQ ETAFAALVEV
                                NALDKFARSA GLNHPGGPRI EKHALPYVVK GMDFSFSG-L TTADVCYSFQ ETAFAMMVEV
                                NAIDMFAREV GLGFPGVPAV EKCAFPMPIV GQDLSYAGLT TYAVVCRSLV ETAYYMLAEV
                                NAIDKFARYI GLPHPGGPEI EKLAMPYSVK GMDFSFSG-L VTQDVAYSFQ ETAFAMLVEV
                                NAIDTFAREL GIGFPGGPKI EKLALPYAVK GMDLSFSGVL TEADLAYSFQ ETAFSALVEV
                                NALDTFAREI GLGFPGGPKI EKLALPYAVK GMDLSFSGLL TEADIAYSFQ ETAFAALVEV
                                NAIDKFAREV GLGYPGVPAV ERCALPINII GQDLAFSGLV TKATLCKSLV ETAYYMLAEV
                                NCLDHFGRET GLGHPGGPVV EKLALPYVVK GMDFSFSGLL SSADICFSLQ ETAFAMLVEV
                                NAIDTFAREL GIGFPGGPKI EKLALPSAVK GMDLSFSGLL TEADLAYSFQ ETAFSALVEV
                                NAIDTFAREL GIGFPGGPRI EKLALPYAVK GMDLSFSGIL TEADLAYSFQ ETAFSALVEV
                                NALDKLARHM GLKHPGGPKI EKLALPYVVK GMDFSFSG-L VTADVAFSFQ ETAFAMLTEV
                                NCLDMFARFL GLPNPGVPHL EECALPYTVK GQDMSFAGLY TAANVCLSIV NTAYYMLAEV
                                NALDVFAREL GLGFPGGPKI EKLALPYAVK GMDLSFSGLL TEADLAYSFQ ETAFAALVEV
                                NALDVFAREL GLGFPGGPKI EKLALPYAVK GMDLSFSGLL TEADLAYSFQ ETAFAALVEV
                                NAIDVFAREV GLGFPGVPAV EKCAFPMPII GQDLSYAGLV THAVVCKSLI ETAYYMLAEV
                                NAIDKFAREV GLGYPGVPAV EKCALPMNII GQDLAFSGLV TQATLCKSVI ENSYYMLAEV
                                NALDKFARSR GLPHPGGPEV ERLALPYTVK GMDLAFSG-L VSADVCNSLQ ETAFAMCVEV
                                NALDKFARNV NLSHPGGPKI EEYAMPYVVK GMDFSFSG-I STADVCYSLQ ETAFAMLVEV
                                NAIDTFAREL GIGFPGGPKI EKLALPYAVK GMDLSFSGIL TEVDLAYSFQ ETAFAALVEV
                                NALDKFARSA GLSHPGGPQI EMYALPYVVK GMDFSFSG-L STADVCYSLQ ENAFAMLVEV
                                NCLDQFARTV GLGHPGGPRV EELALPYTVK GMDLSFSGLL TAADVCYSLQ ETAFAMLVEV
                                NAIDTFAREI GIGFPGGPKI EKLALPYAVK GMDLSFSGIL TEADLAYSFQ ETAFAALVEV
                                NLLDTFAREV NLGPPGIHVV DRCALPYVVK GQDVAFSGLL TAADICLTLR EIAYNSILEV
                                NAIDVFAREL GLGFPGGPKL EKLALPYAVK GMDLSFSGLL TEADLAYSFQ ETAFAALVEV
                                NAIDTFAREI GLGFPGGPKI EKLALPYTVK GMDLSFSGIL TEADIAYSFQ ETAFAALIEV
                                NMMDTFVREI GLAPPGKHKI DICALPYVVK GEDMSYSGLL TAADVCFSLR EIAFDMLLEA
                                NLLDKLARDV GIPFPGGPKI EEFALPYSVK GMDTSFSGIY TAA-ICYSVQ ETTFSMLVEV
                                NCLDQFARHC NMPHPGGVYV EKYALPYTVK GMDISLSGLL TAADVCHSLQ ETSFSMLTEI
                                NCLDTFAREV GLGFPGVPRV EELALPYTVK GQDVSYSGLL THADVCYSLV ETAYSMLVEV
                                NCLDQFARHC NMPHPGGVYV EKYALPYTVK GMDISLSGLL TAADVCYSLQ ENSFSMLTEI
                                NMFDKLGREL GLGYYAGPKV EQLALPYSVK GMDMSFSGIM TAADICFSVQ ETCFAMLSEV
                                NALDVFAREL GLGFPGGPKI EKLALPYAVK GMDLSFSGLL TEADLAYSFQ ETAFAALVEV
                                NAIDVFAREL GLGFPGGPKL EKLALPYAVK GMDLSFSGLL TEADLAYSFQ ETAFAALVEV
                                QLLDQFGRSI GFASPCGKNI EELALPYSVK GNDVSFSG-L LSADACYSLQ ETAFAMIAEA
                                NAIDVFAREI GLGFPGGPKL EKLALPYAVK GMDLSFSGLL TEADLAYSFQ ETAFAALVEV
                                NCLDQFARHC NLPHPGGVYV EKFALPYTVK GMDLSLSGLL TSADVCYSLQ ETSFSMLTEI
                                NCLDQFARHC NMPHPGGVYV EKYALPYTVK GMDISLSGLL TAADVCYSLQ ETSFSMLTEI
                                NALDKFARSH NLPHPGGPII EKMALPYTVK GMDLAFSG-L MSADVCFSFQ ETAFAMCVEV
                                NALDKLARHM GLSHPGGPKI EELALPYVVK GMDFSFSG-L VTADVAFSFQ ETAFAMLVEV
                                NCLDQFARYI NLPHPGGPYI EELALPYTVK GMDIAFSGLL TAADICYSLQ EYAFSMLTEI
                                NCLDQFARFC NLPHPGGPYV EKLALPYTVK GMDISFSGLL TSADVCFSLQ EIAFSMLTEI
                                NMLDQFARES GLGHPGGPVI EQLALPYSVK GMDISFSGLL TAADLAYSIQ ETAFSMLVEV
                                NMLDQFARES GLGHPGGPVI EQLALPYSVK GMDISFSGLL TAADLAYSIQ ETAFSMLVEV
                                NCLDQFARHC NLPHPGGVYV EKFALPYTVK GMDLSLSGLL TSADVCYSLQ ETSFSMLTEI
                                NCLDQFARYV NLPHPGGPYI EELALPYTVK GMDIAFSGLL TAADICYSLQ EYAFSMLTEI
                                NLLDTFAREA GIAPPGLHAV DRCAIPYVVK GQDVSFSGIL TAADVCYTLR EVAFSSVVEV
                                NMLDTFARKV GLPHPGGPEI ERLALPYTVR GTDVSFSGLL TAADVCAGLQ ETAFAMLVEI
                                NMLDKFARSV GLPHPGGPRI EELALPYTVK GMDFSFSG-L ATADVCYSLQ ETAFAMLVEV
                                NMLDQFAREA GLGHPGGPVI EGLALPYSVK GMDISFSGLL TAANLAYSLQ ETAFSMLVEV
                                NLLDTFARDA GIAPPGLHIV DRCALPYVVK GMDVSFSGLL TAAAVCLGLR EVAYGSVVEV
                                NCLDQFARYC NLSHPGGVFV EQYALPYTVK GMDISFSGLL TASDVCYSLQ ETAFSMLTEI
                                NCLDQFARYA NLPHPGGPQI EELALPYTIK GMDIAFSGLL TACDICYSLQ EYAFSMLTEI
                                NCLDHFGRET GLGHPGGPVI EKLALPYTVK GMDFSFSGLL SASDVCYSLQ ETAFSMLVEV
                                NCLDQFARSC GLPHPGGVYI EQMALPYTIK GMDLSLSGLL TAADVCYSLQ ETAFAMLTEI
                                NAQDRLGREV GLPFPPGPIM DKIELPYTVK GMDLSFSGLL TESDIVWSFM EVAFSMTVEV
                                NLLDTFAREI GLAPPGKHQV DICALPYTVK GSDLSFSGLL TAANVCLSLR ETAFNMLVEV
                                NLLDTFAREI GVAPPGKHQV DICALPYTVK GSDLSFSGLL TAADICLSLR ETAFNMLVEV
                                NCLDQFARNC ALPHPGGVYV EKLALPYSVK GMDVTFSGLL TSADVCYSIQ ETAFSMITEI
                                NMIDKFARYA GIPFPGGPEI EKLALPYSVK GMDTSFSGIL TSADISFSIQ ETAFSMLVEV
                                NMLDKFARDL GIPFPGGPVI ERMALPYSVK GMDTSFSGIY TAADICYSLQ ETSFSMVVEV
                                NCLDQFARYI YLPHPGGPYI EELALPYTVK GMDIAFSGLL TAADICYSLQ EYAFSMLTEI
                                NCLDQFSRDI GLGHPGGPIV EKHALPYVVK GMDLSFSGIL TSAVICNSFQ QTCFAMLCEV
                                NMLDKLAREM GIPFPGGPRI EKLALPYSIK GMDMAFSGIL TAADIAYSVQ ETVFAMLVEA
                                NMLDKLAREM GVPFPGGPRL EKLALPYSVK GMDMAFSGIL TAADIAYSVQ ETVFAMLTEV
                                NCLDQFARNC GLPHPGGVFV EQKALPYSVK GMDITFSGLL TSSDVCYSLQ ETAFSMITEI
                                NLLDTFAREV KLGPPGNHVV DACAFPYVVK GQDVSYSGLL TAADVCYTLR EVAFSAAVEV
                                NLLDTFAREV GIGPPGVHVV ELCSLPYTVQ GVDLSFSGLL TAAKVCYGLW ETAYDMVVEV
                                NMFDKLGRDL GLGFYAGPKI EELALPYSVK GMDISFSGIL TAADICYSVQ ETAFSMLTEV
                                NCLDQFARYC NLPHPGGPYI EELALPYTVK GMDIAFSGLL TAADICYSLQ EYAFSMLTEI
                                NLFDTFTREI GIAPPGKHAI DVCALPYTIK GNDLSFSGLL TAARICNSLR ETAFNMLIEV
                                NMLDKLGREL GLGFYAGPTI EKLALPYSVK GMDIAFSGIM TAADIAYSIQ ETAFAMLTEV
                                NLLDTFAREV GIAPPGKHAV DICALPYTVK GGDLSFSGLL TAAAVCNSLR ETAFNMLVEV
                                NLFDTFAREI GIAPPGRHAV DICALPYTVK GSDLSFSGLL TAARICNSLR ETAFNMLIEV
                                NLIDKVARDL GLEFPGGPKI EELALPYTIK GLNLQLGGIY TYIDIAYSLQ EWVFALILEI
                                NLLDQFCREV GLGHPGGPIV EKLALPYTVK GMDLSFSGLL TATDLCYSLQ ETAFSMLTEV

                                AERALAHTGK NEVLLAGGVG ANTRLREMLN EMCEARGAKF YVPEKRFMGD NGTMIAYTGL
                                MKRTFQPNNR KRSKVHG--- ----FR---S RMSSKNGRLV LARRR----R KGRKVLSA--
                                AERALAHTGK KEVLLAGGVG ANTRLREMLD EMCEARGAKF YVPEKRFMGD NGTMIAYTGL
                                AERALSHTGK KEVLLAGGVG ANTRLREMLN EMCEARGAKF YVPEKRFMGD NGTMIAYTGL
                                AERALAHTGK KEVLLAGGVG ANTRLREMLN EMCEARGAKF YVPEKRFMGD NGTMIAYTGL
                                SERALSLTGS DELVLGGGVG QNARLREMLA EMCDQRGASF HAPEARFLRD NAGMIAVLGA
                                AERALAHTGK KEVLLAGGVG ANTRLREMLN EMCEARGAKF YVPEKRFMGD NGTMIAYTGL
                                AERALAHTGK KEVLLAGGVG ANTRLREMLN DMCEARGAKF YVPEKRFMGD NGTMIAYTGL
                                SERALSLTGS DELVLGGGVG QNARLREMLE AMCTQRGAAF HAPEPRFLRD NAGMIAVLGA
                                AERALSLTGS DELVLGGGVG QNERLREMLA EMCAQRGAEF HAPEPRFLRD NAGMIAVLGA
                                SERALSLTGS DELVLGGGVG QNDRLREMLG EMCAQRGAEF HAPEPRFLRD NAGMIAVLGA
                                AERALAHTGK KEVLLAGGVG ANTRLREMLN DMCEARGAKF YVPEKRFMGD NGTMIAYTGL
                                SERALSLTGS DELVLGGGVG QNARLREMLG EMCAQRGAKF HAPDPRFLRD NAGMIAVLGA
                                AERALAHTGK KEVLLAGGVG ANTRLREMLN DMCEARGAKF YVPEKRFMGD NGTMIAYTGL
                                AERALAHTGK KEVLLAGGVG ANTRLREMLN DMCEARGAKF YVPEKRFMGD NGTMIAYTGL
                                AERALAHTGK KEVLLAGGVG ANTRLREMLN DMCEARGAKF YVPEKRFMGD NGTMIAYTGL
                                AERALAHTGK KEVLLAGGVG ANTRLREMLN DMCEARGAKF YVPEKRFMGD NGTMIAYTGL
                                AERALSLTGS DELVLGGGVG QNARLREMLV EMCDQRGAEF HAPEPRFLRD NAGMIAVLGA
                                AERALAHTGK KEVLLAGGVG ANTRLREMLN EMCEARGAKF YVPEKRFMGD NGTMIAYTGL
                                AERALAHTGK KEVLLAGGVG ANTRLREMLN EMCEARGAKF YVPEKRFMGD NGTMIAYTGL
                                AERALAHTGK KEVLLAGGVG ANTRLREMLN EMCEARGAKF YVPEKRFMGD NGTMIAYTGL
                                AERALSLTGS DELVLGGGVG QNARLREMLA DMCDQRGADF HAPEPRFLRD NAGMIAVLGA
                                AERALAHTGK KEVLLAGGVG ANTRLREMLN DMCEARGAKF YVPEKRFMGD NGTMIAYTGL
                                AERALAHTGK KEVLLAGGVG ANTRLREMLN EMCEARGAKF YVPEKRFMGD NGTMIAYTGL
                                AERALAHTGK KEVLLAGGVG ANGRLREMLN DMCEARGAKF YVPEKRFMGD NGTMIAYTGL
                                AERALAHTGK KEVLLAGGVG ANTRLREMLN EMCEARGAKF YVPEKRFMGD NGTMIAYTGL
                                AERALAHTGK KEVLLAGGVG ANTRLREMLN EMCEARGAKF YVPEKRFMGD NGTMIAYTGL
                                AERALAHTGK KEVLLAGGVG ANTRLREMLN EMCEARGAKF YVPEKRFMGD NGTMIAYTGL
                                SERALSLTGA DELVLGGGVG QNDRLQRMLG EMCEQRGATF YAPENRFLRD NAGMIAILGA
                                TERALSQTGK EQLILVGGVG MNKRLQEMLS CMCEDRDAAF SVPNPQYLGD NGAMIAYTGR
                                AERALAHTGK KEVLLAGGVG ANTRLREMLN EMCEARGAKF YVPEKRFMGD NGTMIAYTGL
                                AERALAHTGK KEVLLAGGVG ANTRLREMLT TMCEARGAKF YVPEKRFMGD NGTMIAYTGL
                                AERALAHTGK KEVLLAGGVG ANTRLREMLN EMCEARGAKF YVPEKRFMGD NGTMIAYTGL
                                AERALSLTGR DELVLGGGVG QNERLRAMLR KMCEARGATF HAPEPRFLRD NAGMIAVLGA
                                SERALSLTGA DELVLGGGVG QNARLQRMLG EMCEQREAEF YAPENRFLRD NAGMIAMLGA
                                AERALSLTDA DELVLGGGVG QNERLRSMLA EMCTQRGAEF YAPEPRFLRD NAGMIAILGA
                                TERALAHTGK NEVLIGGGVG ANMRLQSMLD TMCRDRGAKF YAPPRKFFGD NGSMIAYTGL
                                TERAMAHTGK DECLIAGGVG ANSRLQQMLD TMCKARGAKF YAPPKKYFGD NGSMIAYTGL
                                SERALSLTGA DELVLGGGVG QNDRLQRMLG EMCEQRGATF YAPEHRFLRD NAGMIAMLGA
                                AERALSLTGS DELVLGGGVA NNARLREMLQ GMCEERGAAC FMPESRFLGD NAAMIALTGS
                                AERALSLTGT DELVLGGGVG QNARLREMLA EMCEQRGAKF HAPEPRFLRD NAGMIAVLGA
                                TERALALTSK KELMIVGGVA ASVSLRKKLE ELGKEWNVQI KIVPPEFAGD NGAMIAYAGM
                                SERALSLTGS DELVLGGGVG QNARLREMLE AMCEARGASF YAPEPRFLRD NAGMIAVLGA
                                AERALSLTDA DELVLGGGVG QNERLREMLG KMCDQRGADF YAPEPRFLRD NAGMIAVLGA
                                AERALSLTGR DELVLGGGVG QNDRLRGMLA SMCEQRGAEF FAPEPRFLRD NAGMIAVLGA
                                TERAMAHAEK REAMLVGGVG ANARLGEMMR IMCHERGAEF FLPPRSFMGD NGSMIAYTGL
                                AERALSLTGT DELVLGGGVG QNARLREMLA EMCDQRGAKF HAPEPRFLRD NAGMIAALGA
                                TERAIAHTGK REVLLAGGVG ANMRLREMLD IMCTDRGVSF HVPEKRFMGD NGAMIAYLGL
                                TERALAFTRK SELVVAGGVA RSRRLREILS QVGAYHGAEV KVVPDEYAGD NGAMIALTGY
                                AERALSLTGT DELVLGGGVG QNARLREMLS EMCDQRGADF YAPEPRFLRD NAGMIAVLGA
                                TERALALTSK KELMIVGGVA ASVSLRKKLE ELGKEWDVQI KIVPPEFAGD NGAMIAYAGM
                                TERALSLTGK NEVLLVGGVG ANCRLQEMLR VMCEDRGAAF FVPEQKYLGD NGAMIAYTGK
                                VKRTYQPNKR KHSKVHG--- ----FR---K RMSTKNGRKV LARRR----R KGRKVLSA--
                                TERALALTSK KELMIVGGVA ASVSLRKKLE ELGKEWDVQI KIVPPEFAGD NGAMIAYAGM
                                TERALALTSK KELMIVGGVA ASVSLRKKLE ELGKEWDVQI KIVPPEFAGD NGAMIAYAGM
                                TERALALTGK KEILVVGGVA ASVSLKTKLY NLAKDWNVEV KIVPPEYSGD NGAMIAFTGL
                                TERALAHAGK DEVLLVGGVG ANSRLQEMLR CMCEERGAEF FVPERKFIGD NGAMIALTGK
                                AERALSLTGS DELVLGGGVG QNARLREMLA EMCDQRGAEF HAPDPRFLRD NAGMIAVLGA
                                TERALALTSK KELMIVGGVA ASVSLRKKLE ELGKEWDVQI KIVPPEFAGD NGAMIAYAGM
                                AERALSLTGS NELVLGGGVG QNDRLREMLS TMCTARGASF YAPESRFLRD NAGMIAVLGA
                                TERALALTSK KELMIVGGVA ASVSLRKKLE ELGKEWDVQI KIVPPEFAGD NGAMIAYAGM
                                AERALSLTDA DELVLGGGVG QNDRLREMLG KMCDQRGADF FAPEPRFLRD NAGMIAVLGA
                                TERALALTSK KELMIVGGVA ASVSLRKKLE ELGKEWNVQI KIVPPEFAGD NGAMIAYAGM
                                TERALAQTGK DEVLLVGGVG ANRRLQQMLR TMCEDRGASF YVPENTFLGD NGAMIAYTGR
                                TERALALTSK KELMIVGGVA ASVSLRKKLE ELGKEWDVQI KIVPPEFAGD NGAMIAYAGM
                                AERALSLAGG DELVLGGGVG QNDRLREMLA TMCEERGASF YAPEPRFLRD NAGMIAILGA
                                SERALSLTGA DELVLGGGVA QNDRLREMLA SMCAARGARF HAPDSRFLRD NAGMIAVLGA
                                TERALAFTKK RELVVAGGVA RSKRLRGILE HVGREYGVAV KIVPDEYAGD NGAMIALTGY
                                SERALSLTGA DELVVGGGVA QNSRLQEMLT QMCENRGAAI YVPEPRFLRD NAGMIAVLGA
                                AERALAHTGK KEILLAGGVG ANARLREMLN EMCEARGAKF YVPEKRFMGD NGTMIAYTGL
                                AERALAHTGK KEILLAGGVG ANARLREMLN EMCEARGAKF YVPEKRFMGD NGTMIAYTGL
                                TERALALTSK KELMIVGGVA ASVSLRKKLE ELGKEWDVQI KIVPPEFAGD NGAMIAYAGM
                                TERALAYLDL NEVLLVGGVA ANKRLQEMLR IMCEDRGAKF YVPPKELAGD NGAMIAYTGL
                                TERALSLTGK DEVLLVGGVG ANARLQEMLR IMCEERGAHF FVPERKYLGD NGAMIAYTGK
                                SERAMAFLEL DELLLVGGVG ANKRLQEILG IMCEDRGAKF YAPPKELMGD NGAMIAYTGL
                                TERAIAHANK REVMLCGGVA ANSRLREMLA TMSEEHYCEF YMPPVKYCGD NGAMIAWMGQ
                                VERGLALTGK RELLLAGGVA RSRRLRSIME WIANEFNAKL GIVPPEYAGD NGGMIALTGL
                                TERALAHTGK SEVLLAGGVG ANMRLREMLD LMCEDRGASF YVPERRFMGD NGAMIAYTGL
                                TERAMAHTGK DECLIAGGVG ANMRLQQMLD EMCKARGARF YAPPKKYFGD NGSMIAYTGL
                                TERALAHAGK DEVLLVGGVG ANGRLQEMLR VMCEERGAAF AVPERTFLGD NGAMIAYTGK
                                TERALAYLDL NEVLLVGGVA ANKRLQEMLR IMCEDRGAKF YVPPKELAGD NGAMIAYTGL
                                TERALAHSKK REVMLCGGVA ANNRLREMLS IMAEEHYAEF HMPPMKYCGD NGAMIAWMGQ
                                TERALAHAEK KEVLLVGGVG ANSRLREMLN IMCEERGAQF FVPEMRFMGD NGSMIAYTGL
                                TERALAHSKK SEVLLVGGVA ANQRLREMLE VMAQEHYAEF FMPEMKYCGD NGAMNAWLGL
                                TERALALTEK KEIMVVGGVA ASVSLRSKLD LLAKDWNAEI KIVPSQFSGD NGAMIAYAGL
                                TERALAFTRK SELVVAGGVA RSRRLREILS QVGAYHGAEV KVVPDEYAGD NGAMIALTGY
                                TERAVAHTGK EEVVLVGGVA ANNRLREMLR IMCEDRGVKF FVPPYDLCRD NGAMIAYTGL
                                TERALALTEK GEIMIVGGVA ASGSLRSKLE KLSNDWGVGL KVVPTSFAGD NGAMIAYAGL
                                TERALAHTGK HEVLLAGGVG ANTRLREMLK IMCEERGANF YVPEKRFMGD NGAMIAYLGL
                                TERALAHTGK NEVLLAGGVG ANMRLREMLD VMCDDRGARF YVPERKFMGD NGAMIAYTGL
                                TERAVAHTGK EEVVLVGGVA ANNRLREMLK IMAEDRGIKF FVPPYDLCRD NGAMIAYTGL
                                TERALAHTGK DDVVLVGGVA ANNRLREMLK IMAEDRGVEF FVPPYDLCRD NGAMIAYTGL
                                TERAMALTGK NEILVVGGVA ASVSLKSKLE KLAADRGAEL KIVPSQYSGD NGAMIAYTGL
                                SERAMAYLDK DELLLVGGVG ANSRLQEMLR VMCEDRNASF YAPPKHLMGD NGAMIAHLGL
                                TERAVAHTGK DEVVLVGGVA ANNRLREMLK IMAQDRGVKF FVPPYDLCRD NGAMIAYTGL
                                TERALAHTGK NEVLLAGGVG ANMRLRDMLD IMSNDRGASF YVPEKRFMGD NGAMIAYLGL
                                TERALAFTKK RELVVAGGVA RSRRLREILY EVGREHGAEV KFVPDEYAGD NGAMIALTGY
                                TERAMAYLEK DECLLVGGVA ANERLREMLS VMCEDRGASF YTPPKKYAGD NGAMIAYTGL
                                TERALAHTGK DEVVLVGGVA ANNRLREMLK IMAEDRGVEF FVPPYDLCRD NGAMIAYTGL
                                TERAVAHTEK EEVVLVGGVA ANNRLREMLK IMTEDRGIKF FVPPYDLCRD NGAMIAYTGL
                                LERALAYTGK RELVVAGGVA RSARLRQILE AIAEDRGVKL KIVPFEYAGD NGAMIALTGY
                                TERALAHTEK DEVLLCGGVS ANSRLRDMMK IMAEEHYAKF YMPEMKYSGD NGVMIAWLGQ
                                TERAVAHTGK NEVVLVGGVA ANNRLREMLK IMAEDRGVEF FVPPYDLCRD NGAMIAYTGL
                                TERAVAHTGK DEVVLVGGVA ANNRLREMLK VMTEDRGIDF FVPPYDLCRD NGAMIAYTGL
                                TERALAYLNL DEVLLVGGVG ANSRLQEMLR VMCEDRNAKF YVPPKELTGD NGAMIAYLGL
                                TERALALLGK REIVIAGGVA RSPILRSIME IVASEYTATL HVVPPEYAGD NGAMIAWTGL
                                TERALAHTEK EEVVLVGGVA ANNRLREMLR IMAEDRGVKF FVPPYDLCRD NGAMIAYTGL
                                TERALAHTEK EEVVLVGGVA ANNRLREMLR IMAEDRGVKF FVPPYDLCRD NGAMIAYTGL
                                VERALAYTKK KEVVVAGGVA RSKRLREILS AASGEHDAVV KIVPDEYAGD NGAMIALTGY
                                VERALAYTMK RELVVAGGVA RSPRLGSILR AIAEDRGVSL KIVPPEYAGD NGAMIALAGY
                                TERALAHAGK DEVLLVGGVG ANRRLQEMLA TMCSERGAVL HVPDRKFMGD NGAMIAYTGR
                                SERALAHTGK NELLLAGGVG ANMRLREMLN TMCEERGVKF YVPEKRFMGD NGAMIAYTGL
                                TERALAHTGK DEVVLVGGVA ANNRLREMLK AMAEDRGAKF YVPPYDLCRD NGAMIAYTGL
                                TERALAHTGK NEVLLGGGVG ANMRLREMLD IMCDDRGASF YVPEKRFMGD NGAMIAWLGL
                                TERALAHSKK SEVLLVGGVA ANQRLREMLE VMTQEHYAEF FMPEMKYCGD NGAMNAWLGL
                                TERAVAHTGK DEVVLVGGVA ANNRLREMLR IMTEDRGIKF FVPPYDLCRD NGAMIAYTGL
                                AARCLVHTKK KELLVVGGVA ASPILREKFL QLAKTYNSSL GIVPPKYAVD NGVMIAWTGL
                                TERAVAHTEK EEVVLVGGVA ANNRLREMLK IMTEDRGIKF FVPPYDLCRD NGAMIAYTGL
                                TERAVAHTGK EEVVLVGGVA ANNRLREMLK TMSEERSIKF FVPPYDLCRD NGAMIAYNGL
                                TERAVALTEK SEIMIVGGVA ASGSLRDKLI QLAKDWNLDL KVVPSSYSGD NGAMIAYAGL
                                LERALYYTDK REILLAGGVA RNDRLRSMVS HMAKSSGYVA YLTDKKYCMD NGAMIAQAGM
                                TERALAHTNK AEVMLVGGVA ANNRLKEMLN VMCAEQNVDF YVPEREFCGD NGAMIAWLGI
                                AERALAHTGK SQLVLTGGVA RSRILLEKLR RMVEDRGGVL GVVPPEYAGD NGAMIAYTGA
                                TERALAHTNK AEVMLVGGVA ANNRLKEMLD IMCIEQNVDF YVPEREFCGD NGAMIAWLGI
                                TERAMAHIEK DEVLLGGGVV RNKRIREMVE KMASERGAKM FVPEPKLCTD NGAMIAWTGM
                                TERAVAHTEK EEVVLVGGVA ANNRLREMLQ IMAEDRGVDF FVPPYDLCRD NGAMIAYTGL
                                TERALAHTEK KEVVLVGGVA ANNRLREMLK IMAEDRGVKF FVPPYDLCRD NGAMIAYTGL
                                VERALSFTRK KELMIVGGVA ANKRLSEMLQ DVCKRHGAKF FVVPLKYAGD CGSQICWTGL
                                TERAVAHTEK EEVVLVGGVA ANNRLREMLK IMTEDRGIKF FVPPYDLCRD NGAMIAYTGL
                                TERALAHTNK AEVMLVGGVA ANNRLKEMLK VMCEEQNVDF YVPEKQFCGD NGAMIAWLGI
                                TERALAHTNK AEVMLVGGVA ANNRLKEMLD VMCSEQNVDF YVPEREFCGD NGAMIAWLGI
                                TERALAHTGK DEVILVGGVG ANARLQEMLA KMCEERGAKF MAPPRVYMGD NGAMIAYTGK
                                TERALAYLDL NEVLLVGGVG ANRRLQEMLK IMCEDRGARF YAPPKELMGD NGAMIAYTGL
                                TERALAHTNK GEVMLVGGVA ANNRLREMLK AMCKGQNVEF YVPPKEFCGD NGAMIAWLGL
                                TERALAHTNK PEVMLVGGVA ANNRLREMLK IMSEEQNVDF YVPEKQFCGD NGAMIAWLGI
                                TERALAYTEK NQVLLCGGVA VNRRLRDMLR EMCQEHHVEF HMPPPEYCGD NGAMIAWLGQ
                                TERALAYTEK NQVLLCGGVA VNRRLRDMLR EMCQEHHVEF HMPPPEYCGD NGAMIAWLGQ
                                TERALAHTNK AEVMLVGGVA ANNRLKEMLK VMCEEQNVDF YVPEKQFCGD NGAMIAWLGI
                                TERALAHTNK GEVMLVGGVA ANNRLREMLK AMCEGQNVDF YVPPKEFCGD NGAMIAWLGL
                                TERCLAHTGK RQATLTGGVA ANRVLNEKMS LMAGLHGAVY RPVDVRLSGD NGVMIALTGL
                                TERAAAQLGR DEILLTGGVA ANRRLSEMMH EMAEDRGAEA YTVPPELAGD NGAMIAWTGI
                                TERAMAHAEK KEAMLVGGVG ANRRLGEMLR LMCEERGARF YLPERRFMGD NGSMIAYTGL
                                SERALAYTEK GEVLLCGGVA VNRRLREMME TMCREHGVDF HMPPPEYCGD NGAMIAWLGH
                                TERALAHTRK KSVMLTGGVA ASPILRNKVR SMASYHGAVA DWPPPQLAGD NGAMIAWTGL
                                TERALSHTNK PEIMLVGGVA ANDRLKEMLE IMCNEQNVDF YVPEKQFCGD NGAMIAWLGI
                                TERALAHTNK GEVMLVGGVA ANTRLREMLK NMSEGQGVEF YVPPKEFCGD NGAMIAWLGL
                                TERALSHTER DEVLLCGGVA ANSHLREMLD TMAKQHYAQF YMPDMKYCGD NGAMIAWLGL
                                TERALAHANK SEVMLVGGVA ANDRLKEMLQ KMCEEQNVEF YVPEKQFCGD NGAMIGWLGI
                                AERALALTGK EELLLVGGVA ASPRFREKVR KMCEERGAKL KVPPPDLARD NGAMIAWTAF
                                AERSLVLAGK KEVLLVGGVA SNKVLRKKLE LMASLHGAKY AGTPPEYSGD NGAMIAYTGL
                                AERSLVLAGK KEVLLVGGVA SNKVLREKLE LMTSLHGAKY SGTPPEYSGD NGAMIAYTGL
                                TERALAHTNK PEVMLVGGVA ANNRLREMLN IMCKEQNVKF YVPEKQFCGD NGAMIAWLGL
                                LERALYVSGK DEVLMAGGVA LNNRLREMVS EMGREVDATT YMTDKNYCMD NGAMIAQAGL
                                LERAMYYTNK NEILLAGGVA RNDRLRSMVN DMARDSGYKA YLTDKEYCMD NGAMIAQAGM
                                TERALAHTNK GEVMLVGGVA ANNRLREMLK EMCEGQNVDF YVPPKEFCGD NGAMIAWLGL
                                TERAISYTGK NEVLLCGGVA ANSKLRQMLQ VMCEDHYVDF YMPPMKYCGD NGSMIARVGL
                                TERALTHLRK DEVLLAGGVA RNKRLQEMLE IMAEERGARF YVPPADLCVD NGAMIAYLGL
                                TERALTHLRK DEILLAGGVA RNKRLQDMLR VMAEERDARL YVPSGEFCTD NGAMIAYLGL
                                TERALAHTNK PEVMLVGGVA ANNRLREMLS IMCGEQNVEF HVPEPQFCGD NGAMIAWLGL
                                TERCLAHTGK RDVVLTGGVA ANRVLNSKLD SMARLHGGTY RGVPAYYSGD NGAMISLAGL
                                GERALAHSKL KEVVLVGGVA GSKRLQRKVA LMSEERGVSF KPIPYELARD NGAMIAWTGL
                                TERAMAHVGK DEVLLGGGVA QNNRLRDMVG EMAKERGAKM FVPEKQFCRD NGAMIAWLGN
                                TERALAHTNK GEVLLVGGVA ANKRLREMVK TMAEEQGVSF YVPPMDLCGD NGVMIAWLGL
                                SERVLALTNK KQLLLVGGVA SNKVLRWKME TLTSIYNVKY YGTPPDVAGD NGVMIAYTGL
                                TERAMAHIGK DEVLLGGGVA QNKRLQEMVS NMAEDRGAVM FVPDRRLCID NGAMIAWLGN
                                AERSLLLTGK KSLLLVGGVA SNTVLKWKLE MLAEAHGIPY YGTPPEVAGD NGLMISYTGL
                                SERVLALTGK KQLLLVGGVA SNRVLRGKME TLTSMYGVKY YGTPPDVAGD NGAMIAYTGL
                                AERAMHMLDK KELILTGGVA CNNRLNDMAE QMAKENNFKF YRLPCQYLTD NGAMIAYLGY
                                TERALEHTKK DEVLLCGGVA VNKRLQEMLS IMCDEHGAEF YVPPAKYCGD NGAMIAWLGQ

                                LMYKSGRTDD VNVTWLTINE KKVLKGLASV SELTKEGEEY TKTGLPETPE LLKSGAWKIH
                                ---------- ---------- ---------- ---------- ---------- ----------
                                LMYKSGRTDD VKVTWLTINE KKVLKELASV SELTKEGEEY TKTGLPETPD MLKSGAWKIH
                                LMYKSGRTDD VNVTWLTINE KNVLKGLASV SELTKEGEEY TKTGLPETPE LLKSGAWKIH
                                LMYKSGRTDD VNVTWLTINE KKVLKGLASV SELTKEGEEY TKTGLPETPE LLKSGAWKIH
                                KMYNAGRPDQ VPVSWLPESQ VAVLQELVAV TELTNEGRTY VEDGLPETPE LLTSGEWRVH
                                LMYKSGRTDD VNVTWLTINE KKVLKGLASV SELTKEGEEY TKTGLPETPE LLKSGAWKIH
                                LMYKSGRTDD VKVTWLTINE KKVLKGLVSV SELTKEGTEY TKTGLPETPE LLKSGAWKIH
                                KMYEAGRPDQ VPVTWLPEPQ VAVLEGLLEV RELTAEGHDY ADGRLPETPE LLTGGDWNVH
                                KMYEAGRPDQ VPVTWLPEQQ VAVLEGLVAV EELTDEGADY ATATLPETPE LLTSGDWKVH
                                KMYDAGRPDQ VAVTWLPSQQ VAVLEGLVAV SELTDEGVEY AGDALPETPE LLTSGEWKVH
                                LMYKSGRTDD VKVTWLTINE KKVLKGLVSV SELTKEGTEY TKTGLPETPE LLKSGAWKIH
                                KMYAAGRPDQ VPVTWLPSQQ VAVLEGLVAV SELTDEGRDY VTEGLPETPE LLTSGEWKVH
                                LMYKSGRTDD VKVTWLTINE KKVLKGLVSV SELTKEGEEY TKNGLPETPD LLKSGAWKIH
                                LMYKSGRTDD VKVTWLTINE KKVLKELVSV SELTKEGEEY TKNGLPETPD LLKSGAWKIH
                                LMYKSGRTDD VKVTWLTINE KKVLKELVSV SELTKEGEEY TKNGLPETPD LLKSGAWKIH
                                LMYKSGRTDD VKVTWLTINE KKVLKGLVSV SELTKEGEEY TKNGLPETPE LLKSGAWKIH
                                KMYDAGRPDQ VPVTWLPESQ VAVLEGLVAV DELTDEGREY AAEALPETPE LLTSGEWNVH
                                LMYKSGRTDD VKVTWLTINE KKVLKKLASV SELTKEGEEY TKTGLPETSD LLKSGTWKIH
                                LMYKSGRTDD VKVTWLTINE KKVLKELASV SELTKEGEEY KKTGLPETPE LLKSGAWKIH
                                LMYKSGRTDD VKVTWLTINE KKVLKELASV SELTKEGEEY KKTGLPETPE LLKSGAWKIH
                                KMYEAGRPDQ VPVTWLPAAQ VAVLEGLVTV SELTDEGREY AKNKLPETPD LLTGGEWRVH
                                LMYKSGRTDD VKVTWLTINE KKVLKGLVSV SELTKEGEEY TKNGLPETPE LLKSGAWKIH
                                LMYKSGRTDD VKVTWLTINE KKVLKELASV SELTKEGEEY KKTGLPETPE LLKSGAWKIH
                                LMYKSGRTDD VEVTWLTINE KKVLKGLASV SELTGEGETY VETGLPETSD LLKSGAWKVH
                                LMYKSGRTDD VKVTWLTINE KKVLKELASV SELTKEGEEY KKTGLPETPE LLKSGAWKIH
                                LMYKSGRTDD VKVTWLTINE KKVLKELASV SELTKEGEEY KKTGLPETPE LLKSGAWKIH
                                LMYKSGRTDD VKVTWLTINE KKVLKELASV SELTKEGEEY KKTGLPETPE LLKSGAWKIH
                                KMYAAGRPDE VAVTWRPQAQ VAVLDGLLAV AELTEEGDQY VRESLPETPE LLTSGEWKEH
                                VMLESGRADQ VLVTWLTLNE KRLLKGLAQV DRLTEEGTQY LKEGLPETAD QISSGAWKIH
                                LMYKSGRTDD VKVTWLTINE KKVLKKLASV SELTKEGEEY TKTGLPETSD LLKSGTWKIH
                                LMYKSGRTDD VEVTWLTINE KKVLKELASV SELTKEGEKY TKTGLPETSE MLKSGAWKIH
                                LMYKSGRTDD VKVTWLTINE KKVLKELASV SELTKEGEEY KKTGLPETPE LLKSGAWKIH
                                KMYAAGRPDQ VDVVWLPQAQ LAVLEGLVAV SELTEEGETY EADGLPETPD LLTSGDWRMH
                                KMYAAGRPDE VAVTWRPQAQ VAVLDGLLAV SELTEEGDQY VRESLPETPE MLTSGEWKEH
                                RMYAAGRPDQ VEVTWLPHAQ VALLEGLLAL AELTDEGRAY LDEGLPETPE LLTSGEWKTH
                                LQLKYDRTDE VEIPWLSINE RLVLKGLATL RDLTDEGRKY AAEGLPETPE MIATGSWRKH
                                LQLKHGRPDE VDIPWLSANE KIVLKGLASV RDLTDEGRKY AEEGLPETPE MIASGTWRKH
                                KMYAAGRPDE VAVTWRPQAQ VAVLDGLLAV SELTEEGDQY VRESLPETPE MLTSGEWKEH
                                KMLAAGRPDQ VPVTWLPAAQ VAVLAGLVTV EALTDEGETY LADGLPETPE LLTSGEWRTH
                                RMLNSGRPDQ VAVTWLPESQ VAVLDGLVSV TELTDEGVEY AEDGLPETPE MLTSGEWKKH
                                LAASKGRVDE VDIPWLSENE AKILKGYVKT EVLTEEGRKR KESGLPENRE LIISGEWKKH
                                TMAAAGRPDQ VDVTWLPPIQ AAVLEGLLDV TELTDEGTEY VEMGLPETPE LLTTGEWKKH
                                KMYDAGRPDE VDVTWLPSDQ LAVVEGLVAV TELTEEGESY LDAGLPETPD LLTSGDWKMH
                                KMAAAGRPDE VPVTWLPAQQ AAVLAGLVDV TELTDEGREY ADTGLPETPE LLASGDWKVH
                                LMLKSGRTDE VLVSWLSNNE FLVLQGLIQV DKLTDEGAAY VREGLPETAE MIKSGEWKRH
                                RMLAAGRPDQ VDVTWLPESQ VAVLEGLVSV AELTDEGVEY ADEGLPETPE LLTSGEWKKH
                                LMYNAGRPDD VDVTWLTSNE KTLLNGLARV DELTDEGQKY ASEGLPETSE MLKSGQWKSH
                                YAYKRGRLDA VDVPWLHPAL YEIIKGVLQV EKLTEEGRRR AAEGLPETSE DIATGRWVPH
                                RMLAAGRPDQ VPVTWLPESQ VAVLDGYVTV EELTEEGRQY VEDGLPETPE MLTSGEWKTH
                                LAASKGRVDE VDIPWLSENE AKILKGYVKT EILTEEGRKR KENGLPETRE MIVSGEWKKH
                                LMLESGRSDE VEVTWLTQNE KRLLKGFATV ERLSDEGKEY AANGLPETRE QIISGSWKIH
                                ---------- ---------- ---------- ---------- ---------- ----------
                                LAASKGRVDE VDIPWLSENE AKILKGYVKT EILTEEGRKR KENGLPETRE MIVSGEWKKH
                                LAASKGRVDE VDIPWLSENE AKILKGYVKT ETLTEEGRKR KESGLPETRE MIVSGEWKKH
                                LEARHGRVDQ VDVTWLSENE IKILKGYIEV EELTDEGKRR LKEGFPETPE LLASGEWKKH
                                IMLEAGRSDD VVVKWLTYNE KRLLRGLAIV EKLTEEGEEY RKSGLPETSE QIRTGEWKNH
                                KMYEAGRPDQ VPVTWLPHAQ AAVVEGLVAV EEITEEGREY VEEGLPETPE LLTSGDWKTH
                                LAASKGRVDE VDIPWLSENE AKILKGYVKT EILTEEGRKR KENGLPETRE MIVSGEWKKH
                                AMYEAGRPDA VTVMWLPDPQ LTVLAGLVTI TELTDEGQRY LVDGLPETPE LLTSGEWKTH
                                LAASKGRVDE VDIPWLSENE AKILKGYVKT ETLTEEGRKR KESGLPETRE MIVSGEWKKH
                                KMYDTGRPDE VVVTWLPSDQ LAVVEGLVAV TELTAEGESY LDAGLPETPD LLTSGEWKMH
                                LAASKGRVDE VDIPWLSENE AKILKGYVKT EVLTEEGRKR KESGLPENRE LIISGEWKKH
                                LMLSHGRSDE VTVTWVTQNE KRLLNGFATM TRLNEEGEVY ARAGLPETHE HLLTGEWKIH
                                LAASKGRVDE VDIPWLSENE AKILKGYVKT ETLTEEGRKR KESGLPETRE MIVSGEWKKH
                                RMYEAGRPDE VPVTWLPETQ LALLAGLVDV EELTEEGERY RDAGLPETPE LLTSGAWKTH
                                KMAQAGRPDQ VPVTWLPERQ LAVLEGLCSV VELTDEGRRY VDDGLPETPE LLASGEWRKH
                                YAYRRGRLDS VDIPWLPLPL YEIIKGVLRV ERLTEEGRQR AAEGLPETSE DIATGRWVPH
                                KMYEAGRPDE VPVSWLPETQ LALLEGLVAV EEVTEEGDRY RDDGLPETPE LLASGEWKEH
                                LMYKSGRTDD VEVTWLTINE KKVLKGLVSI SELTKEGEEY AKNGLPETPD LLKSGAWKIH
                                LMYKSGRTDD VEVTWLTINE KKVLKGLVSI SELTKEGEEY AKNGLPETPD LLKSGAWKIH
                                LAASKGRVDE VDIPWLSENE AKILKGYVKT ETLTEEGRKR KESGLPETRE MIVSGEWKKH
                                LMYKHGRIED VEVNWLSKIE LMLLRGYVRV IELTEEGERY LKEGLPETPE MLLEGTWKIH
                                LMLESGRSDD VEVTWLTLNE KRLLKGLAKV ERLTEEGIKY RKSDLPETRD QILSGSWKSH
                                LMYKHGRIDE VEVRWLTTIE AKLIKGYVKV HELTDEGLKY LAEGLPETPE LLISGEWKIH
                                LMHKNGRTDQ VDVPWLHINE KKVLRGLIEV QKLTDDGKQY AQEGLPETHE QLKTGSWKIH
                                LAYKSGRLDE VETPWLPQQE FELLLGLIRV NKLTEEGRKY LEVGLPETPE LITSGAWTKH
                                LMFNSGRPDT VDVTWLTNND KNVLNGLTEV TDLTSEGRTY AEEGLPETSQ LLKSGDWKIH
                                LQLKHGRPDE VDIPWLSTNE KLVLKGLATV RDLTEEGRRY AEQGLPETPE MLASGSWKKH
                                IMLEHGRADE VEVAWLTLNE KRLLRGLVDV EKPTEEGRAY MGKGLPETRE QILSGEWKVH
                                LMYKHGRIED VEVNWLSKIE LMLLRGYVRV IELTEEGERY LKEGLPETPE MLLEGTWKIH
                                LMHSHSRTDQ VDVPWLHIYE KKILKDIIEV QKLTDIGREY AADGLPETHE QLKTGSWKIH
                                VMLKAGRTDE VEVVWLSPRD RQVLMGLIGL DKLTEEGARY AEIGLPETPD MIKSGVWKVH
                                LMYQNSRTDQ VDVPWMHLYE KKVLKGIIEI ERLGPSGATY AQDGLPETHQ QLKTDSWKMH
                                LALKSGRIDE VDIPWLSENE IKIIKGYVSV K-LTKEGEER LKEGLPETPE LLRNKEWKKH
                                YAYKRGRLDA VDVPWLHPAL YEIIKGVLQV EKLTEEGRRR AAEGLPETSA DIATGRWVPH
                                RMFKAGRTDE VEVTWLSYQE KLTLKGLAKL HEITELGRKY AKIGLPETPE LIKSGEWKKQ
                                LALKHGRIDE VDIPWLSENE IKILKGIVKV ISLTDEGKLR TEQGLPETHE MLTTGSWKTH
                                LMLNSGRPDS VDVTWLTTNE KIVLKGLADV SELTSEGDEY ARCGLPETSE MLKSGEWKVH
                                LMFKSGRPDT VDVTWLTTNE KNVLNGLAEV NDLTDEGLTY AKEGLPETSQ LLKSGEWKVH
                                RMYRGGRTDE VEVVWLSYPE KLTLKGLAKL HELTETGMKY AQIGLPETPE LIKSGKWKKQ
                                RMYLGGRTDE VDVLWLSYGE KLTLKGLAKL HELTETGKKY AEIGLPETPE LIKSGKWKKQ
                                LAAKHRRIDK VDIPWLSENE IKILKGYVKI GELTEEGKKR LKEGFPETSE LLRSKDWKKH
                                LMYRSGRIED VEVSWLSPME ITLIKGLAEV KVLTDEGEKY LSEGLPETPD ILISGSWKYH
                                RMFKAGRTDE VEVIWLSYQE KLTLKGLAKL HELTETGKRY AEVGLPETPE LIKSGKWKKQ
                                LMYRSGRPDS VEVTWLSINE KKVLEGLAKV DEITREGVEY ADNGLPETSQ LLKTGEWKIH
                                YAYRRGRLDT VDVPWLPPPL YEIVKGVLQV DKLTEEGALR VREGLPETSE DIATGRWVPH
                                LMFAHGRIEE VEILWLTPFE IKLLKGFVKI EELTEEGIKY LTEGLPETPE ILISGTWKIH
                                RMFKAGRTDE VEVTWLSYQE KLTLKGLAKL HELTETGKKY AEIGLPETPE LIKSGKWKKQ
                                LMYKAGRTDE VEVIWLSYHE KLTLKGLAKL HELTETGKKY AEIGLPETPE LIKSGKWKKQ
                                YAFRRGRLDQ VDVPWVSPLE YAILRGLIRV ERLTEEGAKY AREGLPETSE DLRSGAWVPH
                                LMYDNFRTDE VDAPWLHIYE KKLLKGIITV KKLTKYGKKY AEIGLPETHE QLKDGSWKEH
                                RMYLGGRTDE VDVTWLSYQE KLTLKGLAKL HELTETGKKY AEIGLPETPE LIKSGKWKKQ
                                RMYRGGRTDE VEVVWLSYQE KLTLKGLAKL HELTETGRKY AEIGLPETPE LIKSGKWKKQ
                                LMYKHGRIED VVVNWLSPIE IQLLKGLAKV ETLTGEGERY LKEGLPETPE ILTSGSWKLH
                                LAYKSGRIDE VPIPWLPPLQ YSIIREFIRI EYLTDLGEEY LRIGLPETSA DLASGSWRKH
                                RMYKAGRTDE VEVVWLGYNE KLVLEGLAKI SELTDLGRKY IQMGLPETPE LIASGKWKKQ
                                RMYKAGRTDE VEVVWLGYNE KLVLEGLAKI SELTDLGRKY IQMGLPETPE LIASGKWKKQ
                                YAYKHGRLDN VDVPWLP-II YEILRGVLYV DRLTEEGQRR VAEGLPETSE DITSGRWVPH
                                YAFKRGRLDQ VDVPWVAPIE YSILRGLLSV ERLTEEGLRY AREGLPETPE DIRTGAWVPH
                                LMLGRGRADQ VEVTWLSPNE KRLLRGLCRV EKLTEEGQRY ASEGLPETRE QIVSGSWKIH
                                LMLKSGRPDT VDVRWLTSHE KAVLKGYVNV EDLTSEGEEY AKNGLPETSR LLKSGEWKIH
                                KMFKAGRTDE VEVTWLSYHE KLTLKGLAKL HESTELAKKY AQIGLPETPE LITSGKWKKQ
                                LMYKAGRPDM VDVTWLTLNE KEVLKGLAEV KDLSSEGMQY AKKGLPETSR LLKSGEWKVH
                                LMYHHSRTDQ VDVPWMHLYE KKVLKGIIEI ERLGPSGATY AQEGLPETHQ QLKTDSWKMH
                                RMYLGGRTDE VEVVWLSYQE KLTLKGLARL HELTETGKKY AQIGLPETPE LIKSGKWKKQ
                                LAFKKGRIDE VEIPW----- --MKKGIVSV DEKTSEEGIR YVDGLPESRD VIVSGMWKKH
                                RMYKAGRTDE VEITWLGYNE KLVLQGLARI HEITEIGKRY LEVGLPETPE LIASGKWKKQ
                                RMFKAGRTDE MEVTWLSYQE KVTLKGLAKL HEITELGEKY AKIGLPETPE LIKSGGWKKQ
                                LGFKHGRIDE VDIPWLSENE LKIIKGVIKQ ISLTEEGERR LREGLPETHE MLSTGTWKTH
                                LMYLSGRIDE VKVPWISPNE YKVLKNLINV NKITEEGKKY IENGFPETPS LIASGKWGLH
                                LQYLNGRSDM VEVNWLHNDE KRLLRDFLEI IELTELGKKS LDSGIPETRE MIVSGKWKAH
                                LAFSHGRVDE VVIPWLPARQ KRILRGFVEV ERLTREGEEY LEKGLPETGE LIVSGGWRKH
                                LQYLNGRSDM VEVNWLHNDE KRLLRDFLEI IELTELGNQS LDLGIPETRE MIVSGKWKAH
                                LMYQSGRTDE VTVTWLNANE SRLLKGLITL SELKKP---- LDAPLPETPE LIQSGKWKKH
                                RMFKAGRTDE VEVVWLSYNE KIVLKGLAKL HELTEIGKRY AEIGLPETPE LISSGKWKKQ
                                RMYKAGRTDE VEITWLGYNE KLVLQGLAKV HELTETGKRY IEIGLPETPE LIVTGKWKKQ
                                LESQIKRLDT VKVNYFHDIE KKIIKELANV DELGKNGKES LEKGLPE--- -------RTH
                                RMYKAGRTDE VEVKWLGYNE KLVLEGLAKL HELTNVGEKY AEIGLPETPE LITSGKWKKQ
                                LQYLNGRSDM VEVNWLHNDE KRLLRDFLEI IELTKLGKNS IDFGIPETRE MIVSGKWKAH
                                LQYLNGRSDM VEVNWLHNDE KRLLRDFLEI IELTELGKNS LDSEIPETRE MIVSGKWKAH
                                IMLEAGRSDQ VEVTWLTINE KRVLKGLVTL EKLTEEGEKY AKEGLPETRE QILSGEWRVH
                                LMYKHGRIES VEILWLTPFE VRILKGYADV KEVTDEGKRY LEEGLPETPE IIISRSWKVH
                                LMHKNGRTDM VEVNWLHIDE KRLLKGLVET EELIK----- -EEEFPETRD IIITGKWKIH
                                LQYMNGRTDM VEVNW--MDE KRLLKELVDI IELTEEGKKV LEKGLPETRE DIIGGRWKMH
                                LVYKYRRTDE VDVPWLHIYE KKVLRGFVRV MKLTEDGESC AREGLPETHE HLKSGAWKMH
                                LVYRYRRTDE VDVPWLHIYE KKVLRGFVRV LKLTEDGESC AREGLPETHE HLKSGAWKMH
                                LQYLNGRSDM VEVNWLHNDE KRLLRDFLEI IELNELGNKS LDFGIPETRE MIVSGKWKAH
                                LMHKNGRTDM VEVNWLHIDE KRLLKNLVET EELIK----- -EEEFPETRD IIISGKWKVH
                                AAYLHGRIDE VDIPWLSQGE YRLLKGVVEV EELTERGRDA LERGLPETRD MLKSGEWRRH
                                LVHEHGRVDE APVPWLTERD LRILRGLIES EELGDEGKEY AEEGLPEKPE HLREGTWKRH
                                VMLKSGRTDE VEVRWASERD LRILSGLISV DKLTEEGRRY AHEGLPETPD IIKSGAWKIH
                                LVHKHQRTDE VDVPWLHIYE KKVLRGFVRV IKLTDDGKVY ATQGLPETHE HLKTGSWKMH
                                LNYLAGRLDV VEIPWVSESE HKLLKGLVRL REATEEAKRY LREGFPETRD LIASGRWRLN
                                LQYINGRTDM VDVNWLHNDE KRLLRDFLNI IELTELGKNA IESGFPETRD LIVSGKWKAH
                                LMYLNGRTDM VEVNWLHVDE KRLLKDLVES NEIAK----- -NDEFPETRD TIISGKWKIH
                                LTSKYYRTDE VDVPWLPFYE KLLLKDIITV NKLSKAGKEF AEKGLPETHE DLKNGTWKAH
                                LQYKNGRADM VNVNWLHNDE KRILHSLAEV LELSSEGLEA NEKQLPETKE DILSGKWKPH
                                LCYKYNRADD LPWPLLSKGE MELLKGLLKI VELTERGIRH AKEGLPESRD LIVSGEWKPH
                                LGYLHNRLDE VELPWLPNRQ YRIVKGLLRV IRITDEGREV LSSRTPEIPK PKDE--LRLN
                                LGYLHNRLDE VDLPWLPSRQ YRIVKGLLRV IRITGEGREV LIKRTPETPK PRSE--LRLN
                                LMYINGRSDM VEVNW--MDE KKLLKGLVEI IELTERGEKA LNEGFPETRE HIISGKWKLH
                                LMYKSGRIDE VDAPWISKNE ALILKGLIDV KTLTDEGKRY AENGLPEDSG IITSQAWAKH
                                LMYMHGRIDE VPAPWISRNE YNVLKGYIDV KRITDEGKKY LENGLPETTS MLVNNSWGLH
                                LMHKNGRTDM VEVNWLHIDE KRLLKGLAET EEVIN----- -EEDFPETRD IIISGKWKIH
                                LSYDENRTDQ VEVTWLHLYE KKLLKNIITV DKLSEEGKDY ALNGLPETHD QLKTGSWKIH
                                LFLKNGRTDA VDIPWLSNLE KRVLKGLVKI RELNRD---- --EDLPETPE LIQTGEWKLH
                                LFLKHGRTDA VQIPWLSNLE KRVLKGLVKI RELNRD---- --EELPETPE LIQTGKWKPH
                                LQYINGRSDM VEVNWLHNDE KKLLKKLVNI IELTEEGKKV VEKGLPETRE HIVSGKWKLH
                                LAHLSGRLDE VEVPWLSPGE LELLKGLVKV DRLTERGEEA LRNGLPESHE LIATGKWRKH
                                LYYKHGRLDE VEVPWVPEEQ YRLLKGLVEV ERLNEKGKKY LSERLPETRK DLIEGTWRRH
                                IMYASGRTDE VPVTWLSYNE KKLLKGLAAI RELSDVEE-- SRKGLPETDE LIQSGKWKKN
                                LMYKSGRTDQ VEVTWLHIDE KRLLKGLIEI DEVIK----- -KEDFPETRD IIISKKWKVH
                                LLYLYGRIDE EAYPWLSPRQ YRIVRKLIRI LKLTSEAYFY LEKGMPEKPA LTPT--LRKH
                                IMYNSGRTDE VEVAWLSYNE TKLLKGLVKI EELTDKGI-- LERGLPETDR LVQSGEWKKH
                                LMYLYGRLDE GDYPWLTPRQ SKIVKGLLTV HRVTRIGRLY MEKGLPEKPS MVFD--LRKH
                                LLYLHNRIDE ELYPWLPPRQ YRIVRKLIKV IKMTSEAQKY LELGMPEKPS LAPM--LRKH
                                YWYSQGRI-- ----WLRPKE YEVYKGLVKI KELTEKGKKS YKNL-PEDTE VLQKKLYKPH
                                LMYKYHRTDE VDVPWLHIYE KKVLKNLVKI HRLNDEGLKY AKEGLPETHE DLKSGRWKTH

                                PYRRLIEQMR QIFLEMGFTE IKGFWNFDAL FQPQDHPARD MQDTFVAAMH ESGSCGWGGI
                                ---------- ---------- ---------- ---------- ---------- ----------
                                PYRRLIEQMR QIFLEMGFTE IKGFWNFDSL FQPQDHPARD MQDTFVAAMH ERGSCGWGGI
                                PYRRLIEQMR QIFLEMGFTE IKGFWNFDAL FQPQDHPARD MQDTFVAAMH ENGSCGWGGI
                                PYRRLIEQMR QIFLEMGFTE IKGFWNFDAL FQPQDHPARD MQDTFVAAMH ENGSCGWGGI
                                VLREMSERVK DVLVGMGFEE MDGFWINDCL FMPQDHPART HWDRFVERAH REGGEGYHSP
                                PYRRLIEQMR QIFLEMGFTE IKGFWNFDAL FQPQDHPARD MQDTFVASMH ENGSCGWGGI
                                PYRRLIEQMR QIFLEMGFAE IKGFWNFDAL FQPQDHPARD MQDTFVAAMH EHGSCGWGGA
                                ILRQTAERVK DVLVGMGFQE MEGFWINDCL FMPQDHPART HWDRFVERAH REGGEGYHSP
                                VLRQMSERVK DVLVGMGFQE MDGFWINDCL FMPQDHPART HWDRFVERVH REGSEGYHSP
                                ILRQTAERVK DTLVGMGFQE MDGFWINDCL FMPQDHPART HWDRFVERAH KEGGEGYHSP
                                PYRRLIEQMR QIFLEMGFAE IKGFWNFDAL FQPQDHPARD MQDTFVAAMH EHGSCGWGGA
                                ILRQTAERVK DTLVGMGFQE MDGFWINDCL FMPQDHPART HWDRFVERAH KEGGEGYHSP
                                PYRRLIEQMR QIFLEMGFSE IKGFWNFDAL FQPQDHPARD MQDTFVAAMH EHGSCGWGGT
                                PYRRLIEQMR QIFLEMGFAE IKGFWNFDAL FQPQDHPARD MQDTFVAAMH EHGSCGWGGI
                                PYRRLIEQMR QIFLEMGFAE IKGFWNFDAL FQPQDHPARD MQDTFVAAMH EHGSCGWGGI
                                PYRRLIEQMR QIFLEMGFAE IKGFWNFDAL FQPQDHPARD MQDTFVAAMH EHGSCGWGGT
                                ILRQTAERVK DVLVGMGFQE MEGFWINDCL FMPQDHPART HWDRFVERAH KEGGEGYHSP
                                PYRRLIEQMR QIFLEMGFTE IKGFWNFDAL FQPQDHPARD MQDTFVAAMH ERGSCGWGGI
                                PYRRLIEQMR QIFLEMGFTE IKGFWNFDAL FQPQDHPARD MQDTFVAAMH ENGSCGWGGI
                                PYRRLIEQMR QIFLEMGFTE IKGFWNFDAL FQPQDHPARD MQDTFVAAMH ENGSCGWGGI
                                ILRQTADRVK DVLVGMGFQE MEGFWINDCL FMPQDHPART HWDRFVERAH REGGEGYHSP
                                PYRRLIEQMR QIFLEMGFAE IKGFWNFDAL FQPQDHPARD MQDTFVAAMH EHGSCGWGGT
                                PYRRLIEQMR QIFLEMGFTE IKGFWNFDAL FQPQDHPARD MQDTFVAAMH ENGSCGWGGI
                                PYRRLIEQMR QIFLEMGFTE IKGFWNFDAL FQPQDHPARD MQDTFVGEMH ECGSCGWKGK
                                PYRRLIEQMR QIFLEMGFTE IKGFWNFDAL FQPQDHPARD MQDTFVAAMH ENGSCGWGGI
                                PYRRLIEQMR QIFLEMGFTE IKGFWNFDAL FQPQDHPARD MQDTFVAAMH ENGSCGWGGI
                                PYRRLIEQMR QIFLEMGFTE IKGFWNFDAL FQPQDHPARD MQDTFVAAMH ESGSCGWGGI
                                ILRQTANRVK DTLVGMGFSE MEGFWINDCL FMPQDHPART HWDQFVRSAH RDGGEGYHSP
                                PYQRMIDEMR RILLDMGFTE LHGFWNFDAL FQPQDHPARE MQDTFVRDMH ESGSTGWGGK
                                PYRRLIEQMR QIFLEMGFTE IKGFWNFDAL FQPQDHPARD MQDTFVAAMH ERGSCGWGGI
                                PYRRLIEQMR QIFLEMGFTE IKGFWNFDAL FQPQDHPARD MQDTFVAAMH EHGSCGWGGI
                                PYRRLIEQMR QIFLEMGFTE IKGFWNFDAL FQPQDHPARD MQDTFVAAMH ENGSCGWGGI
                                VLRRTAERVK EVLVGMGFQE MDGFWINDCL FMPQDHPART HWDRFVERAH REGGEGYHSP
                                ILRQTANRVK DTLVGMGFSE MEGFWINDCL FMPQDHPART HWDQFVRSAH KEGGEGYHSP
                                VLRRQAENVK DTLVGMGFQE MQGFWINDCL FMPQDHPARN HWDRFVESAH REGGEGYHSP
                                ILRMGMDAVK RTLIEMGFKE MEGFYVNDLL FMPQDHPART HWDQFVRRVH RDGSLGWNYE
                                ILRMAMDKVK RTLIEMGFKE MEGFYVNDLL FMPQDHPART QWDQFVRDIH EHGSLGWNYA
                                ILRQTANRVK DTLVGMGFSE MEGFWINDCL FMPQDHPART HWDQFVRSAH RDGGEGYHSP
                                VLRQTIERVK DVLVGMGFEE MQGFWINDAL FMPQDHPART HWDRFVERAH REGGDGYHSP
                                ILRQTADRVK DVLVGMGFAE MEGFWINDCL FMPQDHPART HWDRFVRSAH LEGGDGYHSP
                                YFREFLEKVK DIMISLGFKE INTFYNFDLL FQPQDHPARE IHDSFVKEIH EK---FWKYE
                                VLRQTADRVK DVLVGMGFEE MDGFWINDAL FMPQDHPART HWDQFVCSAH LEGGDGYHSP
                                PLRGMAERVK EVLVGMGFEE MNGFWINDAL FMPQDHPART HWDQFVERAH REGGEGYHSP
                                VLRQAAERVE EVLVGMGFQE MEGFYINDCL FMPQDHPARN HWDRFVERAH REGGDGYHSP
                                PYQRLIDNMR EIMLEMGFVE IKGFWNFDAL FQPQDHPARE MQDTFIKEMH ECGSTGWGGC
                                ILRQTADRVK DVLTGMGFAE MEGFWINDCL FMPQDHPART HWDRFVRDAH LNGGDGYHSP
                                PYQRLIDQMR RIFLDMGFTE IKGFWNFDSL FQPQDHPARE MQDTFVCAMH EYGSTGWGGT
                                FFNEFLDYVR EVMIGLGFEE VRGFWNFDAL FQAQDHPARE VHDTFVGRVH EE---KWRYK
                                ILRQTADRVK DVLVGMGFQE MEGFWINDCL FMPQDHPART HWDRFVEDAH RNGGDGYHSP
                                YFREFLEKVK DIMISLGFKE INTFYNFDLL FQPQDHPARE IHDSFVKEIH EK---FWKYE
                                PYQRIIGEMR EILLEMGFTE LYGFWNFDAL FQPQDHPARE MQDTFVKAMH ISGSTGWGGV
                                ---------- ---------- ---------- ---------- ---------- ----------
                                YFREFLEKVK DIMISLGFKE INTFYNFDLL FQPQDHPARE IHDSFVKEIH EK---FWKYE
                                YFREFLEKVK DIMISLGFKE INTFYNFDLL FQPQDHPARE IHDSFVKEIH EK---FWKYE
                                FFKEFLERLR DLMRDLGFKE VYSFYNFDLL FQAQDHPARE IHDSFVKQIH ER---GWKYN
                                PYQQLIDDMR QILFEMGFTE MNGFWNFDVL FQPQDHPARE MQDTFIRDMH ISGSTGWGGE
                                ILRQTADRVK DVLVGMGFQE MEGFWINDCL FMPQDHPART HWDRFVERAH REGGEGYHSP
                                YFREFLEKVK DIMISLGFKE INTFYNFDLL FQPQDHPARE IHDSFVKEIH EK---FWKYE
                                VLRQTAERVR DVLVGMGFEE MDGFWINDCL FMPQDHPART HWDRFVESAH RDGGDGYHSP
                                YFREFLEKVK DIMISLGFKE INTFYNFDLL FQPQDHPARE IHDSFVKEIH EK---FWKYE
                                PLRGMAERVK EVLVGTGFEE MDGFWINDAL FMPQDHPART HWDQFVEAAH RVGGEGYHSP
                                YFREFLEKVK DIMISLGFKE INTFYNFDLL FQPQDHPARE IHDSFVKEIH EK---FWKYE
                                PYQRLINEMR QILLEMGFTE ISGFWNFDAL FQPQDHPARE MQDTFVKAMH EHGSSGWGGV
                                YFREFLEKVK DIMISLGFKE INTFYNFDLL FQPQDHPARE IHDSFVKEIH EK---FWKYE
                                ILRQTANRVK DVLVGMGFRE MEGFWINDCL FMPQDHPART HWDRFVEDAH RNGGDGYHSP
                                VLRRTADRVK DVLVGMGFQE MEGFWINDCL FMPQDHPART HWDRFVESAH RDGGDGYHSP
                                FFNEFLDYVR EVMIGLGFEE VRGFWNFDAL FQAQDHPARE VHDTFVGRVH EE---KWRYK
                                ILRQTANRVK DVLVGMGFQE MEGFWINDCL FMPQDHPART HWDRFVEDAH RNGGDGYHSP
                                PYRRLIEQMR QIFLEMGFTE IKGFWNFDAL FQPQDHPARD MQDTFVAAMH EYGSCGWGGV
                                PYRRLIEQMR QIFLEMGFTE IKGFWNFDAL FQPQDHPARD MQDTFVAAMH EYGSCGWGGV
                                YFREFLEKVK DIMISLGFKE INTFYNFDLL FQPQDHPARE IHDSFVKEIH EK---FWKYE
                                PYERIIEECR KVFLEMGFTE IKGFWNFDAL FQPQDHPARD MQDTFVKATH ENGSTGWGGE
                                PYQRLIDEMR QILLEMGFTE MHGFWNFDAL FQPQDHPARE MQDTFLRDMH EHGSTGWGGK
                                PYERIIRECR KIFLEMGFTE IKGFWNFDAL FQPQDHPARE MQDTFVKETH ENGSKGWGGK
                                PLTRIIEEIR NVFLNMGFTE SSGFWNFDCL FQPQDHAARE MQDTFVKDVH EHGSEGWNYS
                                FFSEFLKFVK EVFISLGFEE VYGLWNFDAL FQAQDHPARE IHDTYIARTH EDGSRGWGYK
                                PYQRLIDQMR QIFLEMGFTE IKGFWNFDAL FQPQDHPARE MQDTFIRDMH EHGSTGWGGK
                                ILRMAMDKVK RTLIEMGFKE MEGFYVNDLL FMPQDHPART QWDQFVKEVH EHGSLGWNYR
                                PYQRIIDEMR RILFDMGFEE MSGFWNFDAL FQPQDHPARE MQDTFVRDMH EHGSTGWGGT
                                PYERIIEECR KVFLEMGFTE IKGFWNFDAL FQPQDHPARD MQDTFVKATH ENGSTGWGGE
                                PLQTIIDEIR GIFLNMGFTE ASGFWNFDCL FQPQDHAARE MQDTFVSRVH ENGSEGWQYP
                                PYQRLLSRMR EIMLEMGFSE IKGFWNFDAL FQPQDHPARE MQDTFVKEMH EHGSTGWGGT
                                PLQRTIQEIR RIFLNLGFME TRGFWNFDCL FQPQDHAARE MQDTFVSQVH EDGSEGWGYH
                                YFKEFLEHVK DVMVSLGFKE VKSFYNFDML FQAQDHPARE IHDSFVKEVH EK---WWKYS
                                FFNEFLDYVR EVMIGLGFEE VRGFWNFDAL FQAQDHPARE VHDTFVGRVH EE---KWRYK
                                PYRVFLDKIR RKLIEMGFIE MTAFWNFDAL FQPQNHPARD WTDTYVRASH EHGSRGWGYK
                                YFRDFIEKVK DLMVGLGFVE VSGFFNFDML FQPQDHPARE IHDSFVKEVH EK---WWRYS
                                PYQRLIDQMR QIFLEMGFTE IKGFWNFDAL FQPQDHPARE MQDTFVCAMH EHGSKGWGGK
                                PYQRLIDQMR QIFLEMGFTE IKGFWNFDAL FQPQDHPARE MQDTFIKDMH ERGSTGWGGK
                                PYRAFLDKIR RRLIEMGFIE MTVFWNFDAL FQPQNHPARE WTDTYVKAAH EHGSRGWGYV
                                PYRAFLDKIR RRLIEMGFIE MTVFWNFDAL FQPQNHPARE WTDTYVKTAH ERGSRGWGYV
                                FFRDFIEKLK DVMKELGFTE VNALYNFDLL FQAQDHPARE IHDSFIKEMH EK---GWKYS
                                PYEKIVAECR KIFLEMGFTE IKGFWNFDAL FQPQDHPARD MQDTFVKRTH IDGSTGWGGD
                                PYRAFLDKIR RRLIEMGFIE MTVFWNFDAL FQPQNHPARE WTDTYVKAAH EHGSRGWGYV
                                PYQRLINQMR QIFIEMGFTE IKGFWNFDAL FQPQDHPARD MQDTFVCAMH EHGSTGWGGR
                                FFNEFLNYVR EVMVGLGFEE VRGFWNFDAL FQAQDHPARE VHDTFVGRVH EE---KWRYK
                                PYERIIRECR KIFLEMGFTE IKGFWNFDAL FQPQDHPARE MQDTFVKLTH EDGSKGWGGK
                                PYRAFLDKIR RRLIEMGFIE MTVFWNFDAL FQPQNHPARE WTDTYVKTAH ERGSRGWGYV
                                PYRAFLDKIR RKLIEMGFIE MTVFWNFDAL FQPQNHPARD WTDTYVKASH EHGSRGWGYR
                                FFQDFLEYVR EVMVGLGFEE VRGFWNFDAL FQAQDHPARE VHDTFVGREH EA---GWGYR
                                PLRRIIQEIR EIFLNLGFTE AKGFWNFDSL FQPQDHAARE MQDTFVAKTH EDGSEGWHYD
                                PYRAFLDKIR RRLIEMGFIE MTVFWNFDAL FQPQNHPARE WTDTYVKTAH ERGSRGWGYV
                                PYRAFLDKIR RRLIEMGFIE MVSFWNFDAL FQPQNHPARD WTDTYVKAAH EHGSRGWGYV
                                PYERIIRECR KIFLEMGFTE IKGFWNFDAL FQPQDHPARD MQDTFVRLTH ENGSTGWGGV
                                PFIQFLNQVR DELVAMGFEE VKDLWNFDTL LVPQYHPARR ETDVFASEQH RL---VWSYE
                                PYRVFLDKIR RKLIEMGFIE ITVFWNFDAL FQPQNHPARE WTDTYVKEAH ERGSRGWGYV
                                PYRVFLDKIR RKLIEMGFIE ITVFWNFDAL FQPQNHPARE WTDTYVKEAH ERGSRGWGYV
                                FFNEFLNYVR EVMVGLGFEE VRGFWNFDAL FQAQDHPARE IHDTFVKKVH EE---KWQYK
                                FFQEFLNYVR EVMVGLGFEE VRGFWNFDAL FQAQDHPARE VHDTFVAAEH EA---GWGYK
                                PYQRVIEEMR QILLCMGFTE IYGFWNFDAL FQPQDHPARE MQDTFVRDMH LFGSTGWGGR
                                PYQRLLNQMR HIFLEMGFTE IKGFWNFDTL FQPQDHPARE MQDTFVCAMH EYGSTGWGGK
                                PYRAFLDKIR RKLIEMGFIE MEAFWNFDAL FQPQNHPARD WTDTYVKASH EHGSRGWGYK
                                PYQRLIDQMR QIFLEMGFTE IKGFWNFDAL FQPQDHPARE MQDTFVCSMH EKGSRGWGGK
                                PLQRTIQEIR RIFLNLGFKE TRGFWNFDCL FQPQDHAARE MQDTFVSQVH EDGSEGWGYH
                                PYRAFLDKIR RRLIEMGFIE MTVFWNFDAL FQPQNHPARE WTDTYVKTAH ERGSRGWGYV
                                FFKEFIDMIR EIMERLGFVE VRDIWNFDIL FQAQDHPSRD IHDILTRNVH EFGSIGWRYS
                                PYRVFLDKIR RRLIEMGFIE MTVFWNFDAL FQPQNHPARE WTDTYVKEAH ERGSRGWGYV
                                PYRTFLDKIR RKLIEMGFIE MTVFWNFDAL FQPQNHPARD WTDTYVKASH EHGSRGWGYK
                                YFRDFIEKVK DLMITLGFTE VVGFFNFDML FQAQDHPARE IHDSFVKEAH ER---WWRYL
                                PLTYLIEKVR KIFLEMGFTE MHGGWNMDML FIPQDHPARD LQDTYVKRVH EHGYSGWNYK
                                PMSKIIQEVN DVLISMGFKE VKSFWNFDTL FEPQDHPARD MQDTFVKGIH ECGSKGWCYK
                                PYLEFLDWVR EILVSMGFEE MKGLWNFDAL FQAQDHPARE IHDTYIALTH ENGSKGWGYK
                                PMSKIIQEVN EVLISMGFKE VKSFWNFDTL FEPQDHPARD MQDTFVKGIH ECGSKGWCYN
                                PLSIIADEIR TIFTSMGFKE IDEFWNMDAL FTPQDHPARE LQDTFVAAIH ENGSIGWGTK
                                PYRAFLDKIR RKLIEMGFIE MTVFWNFDAL FQPQNHPARE WTDTYVKTAH ERGSRGWGYV
                                PYRVFLDKIR RRLIEMGFIE MTVFWNFDAL FQPQNHPARE WTDTYVKEAH ERGSRGWGYV
                                PLKDTIDEIR EIFVTLGFSE IYGFWNFDAL FTPQDHPARE LQDTFVSDSH KK---NWRYQ
                                PYRVFLDKIR RRLIEMGFIE MTVFWNFDAL FQPQNHPARE WTDTYVRTAH ERGSRGWGYV
                                PMSKIIQEVN EVLISMGFKE VKSFWNFDTL FEPQDHPARD MQDTFVKGIH ECGSKGWCYK
                                PMSKIIQEVN EVLISMGFKE VKSFWNFDTL FEPQDHPARD MQDTFVKGIH ECGSKGWCYK
                                PNQQILDEIR DLLFEMGFTE FHGFWNFDSL YQPQDHPARE MQDTFIRDIH KFGSTGWGGE
                                PYERIIRECR KIFLEMGFTE IKGFWNFDAL FQPQDHPARD MQDTFVKQTH ENGSTGWKGV
                                PLTRIIREVK EILLAMGFKE VKSFWNFDML FEPQDHPARE MQDTFVREVH ER---CWKYK
                                PLTRIIREVK EVLISMGFKE IKSFWNFDVL FEPQDHPARE MQDTFVKSIH EDGSEGWKYK
                                PLRRIIDEIR SIFLKLGFTE SRGFWNFDCL FQPQDHAARE MQDTFVQDAH ETGSEGWQYE
                                PLRRIIDEIR SIFLKLGFTE SRGFWNFDCL FQPQDHAARE MQDTFVQDAH ETGSEGWQYE
                                PMSKIIQEVN EVLISMGFKE VKSFWNFDTL FEPQDHPARD MQDTFVKGIH ECGSKGWCYK
                                PLTRIIREVK EILLAMGFKE VKSFWNFDML FEPQDHPARE MQDTFVKEVH ER---CWKYK
                                FLAEFIERLR DILRELGFRE VRGLFNFDVL FQAQDHPARE IHDSLVASVH ER---GWKYR
                                PLKEVINEIR RIFLEMGFVE VSGFWNFDAL FQPQDHAARE MQDTFVRAVH EDGSRGWGYE
                                PYRRLMDRMR RIMLEMGFTE IKGFWNFDAL FQPQDHPARE MQDTFVKEMH EHGSTGWGGV
                                PLRRIIDEIR LIFLKLGFTE SRGFWNFDCL FQPQDHAARE MQDTFVQSAH ETGSEGWQYE
                                FFVEFIEYLR DVMKEMGFQE VDDFWNYDVL YQPQYHPARS PTDTFVAEAH EKGSRGWRYR
                                PMSKIIEEVT EVLTSMGFSE VKSFWNFDTL FEPQDHPARD MQDTFVKSIH ECGSKGWCYK
                                PLTRIIREVK EILLAMGFKE VKSFWNFDML FEPQDHPARE MQDTFVKEVH ER---CWKYK
                                PLRKIIEEIR EIFLDMGFTE SNGFWNFDSL FQPQDHAARE MQDTFVAKTH EDGSTGWGYD
                                PMAKIIDDVK DILVSIGFKE VKTFWNFDSL FEPQDHPARD MQDTFLKSIH ESGSKGWGYV
                                PYVYFLEEVR EILIGMGFTE VKSFWNFDVL FQAQDHPARE VHDSYIARTH EDGSKGWGYK
                                AYIEFLDLVR DILVSMGFEE VKGFWNFDAL FQAQDHPARE IHDTFAGKIH ER---GWGYK
                                AYIEFLDLVR DILVSMGFEE VKGFWNFDAL FQAQDHPARE IHDTFAGKIH EI---GWGYK
                                PMTRVIHEVK DILIGMGFKE VKNFWNFDVL FEPQDHPARD MQDTFVKEMH EKGSKGWNYK
                                PLVYFINEIR RIFLDMGFTE MSGLWDMDAL FIPQDHPARD MQDTFIKRIH ERGYSGWGYR
                                PLTYLTERIR SIFFDLGFTE MHGAWNMDML FIPQDHPARD LQDTFAKSVH EHGYPGWGYK
                                PLTRIIREVK EILLAMGFKE VKSFWNFDML FEPQDHPARE MQDTFVREVH ER---CWKYK
                                PLQQTIEEIR DIFIDMGFDE AKGFWNFDML FQPQDHAARE MQDTFTRAEH EHGSEGWNYK
                                PLTQIIEKIR RIFLMMGFEE VEGFWDMDAL FIPQDHPARE MQDTFVKEMH EKGSRGWRYE
                                PLTQIIEKIR RIFLMMGFDE VQGFWDMDAL FIPQDHPARE MQDTFVKDMH ENGSRGWRYE
                                PMTRIINDVK EVLIGMGFKE VKNFWNFDVL FEPQDHPARD MQDTFIKSIH EKGSKGWRYE
                                FFAEFIEELK DLMKEMGFVE VSGLFNFDAL FQPQDHPARE MHDTFVKYEH EH---GWGYQ
                                PLLEFHEYVK EVLVSMGFEE VVGFWNFDVL LVPQFHPARS ETDVFVAEVH RE---MWGY-
                                PLTRLGNDIR RMFIEMGFTE MTSFWNMDCL FIPQDHPARD MQDTFVKEIQ LNGSTGWGGE
                                PLTRIIREVK EILLGMGFKE VKSFWNFDML FEPQDHPARE MQDTFVREVH LR---CWR-Q
                                PFMEFIDDLR DILTSMGFEE VKGFWNFDVL FQAQDHPARE IHDTFAGRIH EE---GWRYK
                                PLTRLGDEIR QLFASRGFVE MSSFWNLDVL FTPQDHPARD LQDTFVRDIH ENGSTGWGGE
                                PFMEFIDDLR DIMVSLGFEE VKGFWNFDVL YQAQDHPARE IHDTFARSVH EK---GWGYK
                                PFMEFIDDLR DVLVAMGFEE VKGFWNFDAL FQAQDHPARE IHDTFAGRIH EA---GWRYK
                                YYREYLNWVR KKMVNLGWKE LNAFWCFEAL FTPYDHPSRE LAESFVKEKH LQY------N
                                PLRDIIEEIR KIFISMGFKE SRGFWNFDSL FQPQDHAARE MQDTFVKDVH EHGSEGWGYK

                                WDRELARRNV LRTHTTSVTI KYLAPPVKAF CIDRAYRRET IDPTHTPEFE QLEGVVMDKD
                                ---------- ---------- ---------- ---------- ---------- ----------
                                WDKELAGRNV LRTHTTSVTI KYLAPPVKAF CIDRAYRRET IDPTHTPEFE QLEGVVMDKD
                                WDRDLARRNV LRTHTTSVTI KYLAPPVKAF CIDRAYRRET IDPTHTPEFE QLEGVVMDKD
                                WDRDLARRNV LRTHTTSVTI KYLAPPVKAF CIDRAYRRET IDPTHTPEFE QLEGVVMDKD
                                WDEEFARALA LRGHTTSLST RYLSPPARFF SVEKAYRNDT LDATHLLEFY QIEGWVMAED
                                WDRDLARRNV LRTHTTSVTI KYLAPPVKAF CIDRAYRRET IDPTHTPEFE QLEGVVMDKD
                                WDKELSRRNV LRTHTTSVTV KYLASPVKAF CIDRAYRRET IDPTHTPEFE QLEGVVMDKN
                                WDEDFARALA LRGHTTSLST RYLSPPARYF SVEKVYRNDT LDPTHLLEFF QIEGWVMAED
                                WDEDFARALA LRGHTTSLST RYLSPPARFF SVEKAYRNDT LDATHLLEFY QIEGWVMAED
                                WDEDFARALA LRGHTTSLST RYLSPPQRYF SVEKVYRNDT LDPTHLLEFF QIEGWVMAED
                                WDKELSRRNV LRTHTTSVTV KYLASPVKAF CIDRAYRRET IDPTHTPEFE QLEGVVMDKN
                                WDEDFARALA LRGHTTSLST RYLSPPQRYF SVEKVYRNDT LDPTHLLEFF QIEGWVMAED
                                WDKELARRNV LRTHTTSVTV KYLASPVKAF CIDRAYRRET IDPTHTPEFE QLEGVVMDKD
                                WDKELSRRNV LRTHTTSVTV KYLASPVKAF CIDRAYRRET IDPTHTPEFE QLEGVVMDKD
                                WDKELSRRNV LRTHTTSVTV KYLASPVKAF CIDRAYRRET IDPTHTPEFE QLEGVVMDKD
                                WDKELSRRNV LRTHTTSVTV KYLASPVKAF CIDRAYRRET IDPTHTPEFE QLEGVVMDKD
                                WDEDFARALA LRGHTTSLST RYLSPPARFF SVEKVYRNDT LDPTHLLEFF QIEGWVMAED
                                WDRELAERNV LRTHTTSVTI KYLAPPVKAF CIDRAYRRET IDPTHTPEFE QLEGVVMDKD
                                WDRELAGRNV LRTHTTSVTI KYLAPPVKAF CIDRAYRRET IDPTHTPEFE QLEGVVMDKD
                                WDRELAGRNV LRTHTTSVTI KYLAPPVKAF CIDRAYRRET IDPTHTPEFE QLEGVVMDKD
                                WDEDFARALA LRGHTTSLST RYLSPPARFF SVEKVYRNDT LDPTHLLEFF QIEGWVMAED
                                WDKELSRRNV LRTHTTSVTV KYLASPVKAF CIDRAYRRET IDPTHTPEFE QLEGVVMDKD
                                WDRELAGRNV LRTHTTSVTI KYLAPPVKAF CIDRAYRRET IDPTHTPEFE QLEGVVMDKD
                                WDRELPKKNV LRTHTTAVTI KYLAPPVKAF CIDRAYRRET IDPTHTPEFE QLEGVVMDKD
                                WDRELAGRNV LRTHTTSVTI KYLAPPVKAF CIDRAYRRET IDPTHTPEFE QLEGVVMDKD
                                WDRELAGRNV LRTHTTSVTI KYLAPPVKAF CIDRAYRRET IDPTHTPEFE QLEGVVMDKD
                                WDRELAGRNV LRTHTTSVTI KYLAPPVKAF CIDRAYRRET IDPTHTPEFE QLEGVVMDKD
                                WTEDIARGMD LRGHTTSLSM RYLSPPERYF SVEKVYRNDT LDPTHLLEFF QIEGWVMAED
                                WDPEKAKATV LRTHTTSLSI QHLAPPVKAF CIGRVYRREA IDPTHLPEFE QLEGIVMDTH
                                WDRELAERNV LRTHTTSVTI KYLAPPVKAF CIDRAYRRET IDPTHTPEFE QLEGVVMDKD
                                WDRELAGRNV LRTHTTSVTI KHLAPPVKAF CIDRAYRRET IDPTHTPEFE QLEGVVMDKD
                                WDRELAGRNV LRTHTTSVTI KYLAPPVKAF CIDRAYRRET IDPTHTPEFE QLEGVVMDKD
                                WDEDFARALA LRGHTTSLST RHLSPPARFF SVEKAYRNDT LDSTHLLEFF QIEGWVMADE
                                WTEDIARGMD LRGHTTSLSM RYLSPPERYF SVEKVYRNDT LDPTHLLEFF QIEGWVMAED
                                WDLDFAKALA LRGHTTSLTA RHLSPPQRFF SIEKAYRNDT LDATHLLEFF QIEGWVMAEE
                                WDETIARKLV LRGHTTSLTA RYLAPPQKYF SVSQVFRNDT IDVTHLLEFC QIEGWIMDDN
                                WDEQIAKKLV LRGHTTSVTA RYLAPPQKFF SVAPVFRNDT IDITHLLEFY QIEGWIMDEK
                                WTEDIARGMD LRGHTTSLSM RYLSPPERYF SVEKVYRNDT LDPTHLLEFF QIEGWVMAED
                                WDEDFAEALA LRGHTTSLTA RHLAPPQRFF SVEKGYRNDT LDATHLLEFF QIEGWVMAED
                                WSEDFARAIA LRGHTTSLSM RYLSPPQRYF SVEKVYRNDT LDPTHLLEFY QIEGWVMAED
                                WKQDITLRLM LRSQTTATTA RVLAAPQKVF TLGKVFRPDA IDATHLIEFH QLDGVIIDNN
                                WTEEVARGMD LRGHTTSLSM RYLSPPQRYF SVEKVYRNDT LDPTHLLEFF QIEGWVMAED
                                WGEEMARQVD LRGHTTSLSA RHLAPPQRFF SVEKAYRNDE IDATHLLEFF QIEGWVMAED
                                WDEDFARALA LRGHTTSLTA RYLSPPQRYF SVEKAYRNDT LDATHLLEFF QIEGWVMAED
                                WSPEVARQEV LRTHTTGVTI KYLAPPVKAF GIDRVYRREA IDSTHTPEFE QLEGIVMDES
                                WSEDFARAIA LRGHTTSLSM RYLSPPQRYF SVEKVYRNDT LDPTHLLEFY QIEGWVMAED
                                WSEEVACKNV LRTHTTALTI KYLAPPVKAF SIDRAYRRET IDPTHTPEFE QLEGVVMDKD
                                WSREKALNPV LRTQTTAVTI RALAGEYKVF TIGRVFRPEK LDPKHSMEFH QLDGIVVGPG
                                WSEDFARAIA LRGHTTSLSM RYLSSPQRYF SVEKVYRNDT LDPTHLLEFY QIEGWVMADD
                                WKQDITLRLM LRSQTTATTA RVLAAPQKLF TLGKVFRPDA IDATHLIEFH QLDGVIIDDN
                                WKEEKAEQCV LRTHTTSLSI QHLAPPVKAF AVGRVYRRET IDTTHLAEFE QLEGIVMDEN
                                ---------- ---------- ---------- ---------- ---------- ----------
                                WKQDITLRLM LRSQTTATTA RVLAAPQKLF TLGKVFRPDA IDATHLIEFH QLDGVIIDDN
                                WKQDITLRLM LRSQTTATTA RVLAAPQKVF TLGKVFRPDA IDATHLIEFH QLDGVIIDDN
                                WDVNISMRLM LRSQTTATTA RVLAPPIRVF TIGKVFRPDS IDATHLIEFH QLDGLVIEDN
                                WKEKKAMQCV LRTHTTSLSI QYLKPPVKAF CIGRVYRREA IDATHTPEFE QLEGIVMDKD
                                WDEDFARALA LRGHTTSLSA RYLSPPQRFF SVEKVYRNDT LDPTHLLEFF QIEGWVMAED
                                WKQDITLRLM LRSQTTATTA RVLAAPQKLF TLGKVFRPDA IDATHLIEFH QLDGVIIDDN
                                WDEDFARAIA LRGHTTSLSM RYLSPPQRYF SVEKVYRNDT LDATHLLEFF QIEGWVMAED
                                WKQDITLRLM LRSQTTATTA RVLAAPQKVF TLGKVFRPDA IDATHLIEFH QLDGVIIDDN
                                WGEEMARQVD LRGHTTSLSA RHLAPPQRFF SVEKAYRNDE IDATHLLEFF QIEGWVMAED
                                WKQDITLRLM LRSQTTATTA RVLAAPQKVF TLGKVFRPDA IDATHLIEFH QLDGVIIDNN
                                WSGKKAEQCV LRTHTTGLSI QYLAPPVRAF CISRVYRREA IDPTHTPEFE QLEGVVMDKE
                                WKQDITLRLM LRSQTTATTA RVLAAPQKVF TLGKVFRPDA IDATHLIEFH QLDGVIIDDN
                                WDADFARAVA LRGHTTSLSM RYLSPPERYF SVEKVYRNDT LDPTHLLEFF QIEGWVMAEE
                                WSEEFAREIA LRGHTTSLSM RYLSPPQRYF SVEKVYRNDT LDPTHLLEFF QIEGWVMAED
                                WDRKKALNPV LRTQTTATTI RALAGEYKVF TIGRVFRPEK LDPKHSMEFH QLDGIVVGPG
                                WDEDFARAVA LRGHTTSLSM RYLSPPQRYF SVEKVYRNDT LDPTHLLEFY QIEGWVMAED
                                WDRELAERNV LRTHTTAVTI KYLAPPVKAF CIDRAYRRET IDPTHTPEFE QLEGVVMDKD
                                WDRELAERNV LRTHTTAVTI KYLAPPVKAF CIDRAYRRET IDPTHTPEFE QLEGVVMDKD
                                WKQDITLRLM LRSQTTATTA RVLAAPQKVF TLGKVFRPDA IDATHLIEFH QLDGVIIDDN
                                WSLEKARQLV LRTHTTAITI HYLAPPQKAF CIDRVYRRET IDATHLPEFD QLEGVVLDRD
                                WNPGKAKQCV LRTHTTSLSI QYLAPPVKAF CIGRVYRREA IDPTHTPEFE QLEGIVMDKD
                                WDINKARQLV LRTHTTAITI HYLAPPVKAF CIDRVYRREA IDATHLPEFD QLEGVVLDEN
                                WDREVAKQSV LRTHTTCVSA RFLEPPLKMF SVGRVFRRET ITYKHLPEFH QVEGIVAAED
                                WDPGRAVRLV LRTQTTSVSV RTLYGEYRAF TIDRVFRPEV LDPKHSMEFH QADGIVVGEN
                                WSEDIAKRDV LRTHTTAVTI KYLTPPVKAF CIDRAYRRET IDPTHTPEFE QLEGVIMDEN
                                WDEKIAKRLV LRGHTTSLTA RYLAPPQKFF SVAPVFRNDT IDMTHLLEFY QIEGWVMDDR
                                WSAEKAEQCV LRTHTTSLSI QHLAPPVKAF CIGRVYRREA IDPTHLAEFE QLEGIVMDED
                                WSLEKARQLV LRTHTTAITI HYLAPPQKAF CIDRVYRRET IDATHLPEFD QLEGVVLDRD
                                WNIDVARQSV LRTHTTCVSA RYLAPPLKMF SIGRVFRRET INYKHLPEFH QVEGIVAGED
                                WDPEVARREV LRTHTTSVTI KYLAPPVKAF SIDRVYRREA IDPTHTPEFE QLEGVIMDEG
                                WDVDVARQSV LRTHTTCVSA RYLAPPLKMF SVGRVFRRET ITYKHLPEFH QVEGIVAAEE
                                WNQEVAKSLV LRSQTTATTA RVLSKEIKVF TIGKVFRPDA IDATHLIEFH QLDGLVIEEN
                                WSREKALNPV LRTQTTAVTI RALAGEYKVF TIGRVFRPEK LDPKHSMEFH QLDGIVVGPG
                                WDPRMAMLLM PRAHATALSA RQLGIPGKYF AIQRVFRPDV LDRTHLIEFN QVDGFVVDES
                                WSEDNARRLV LRSQTTAVTA RVLSKRIRAF TIGKVFRPDS IDATHLIEFH QMDGLVIEED
                                WSEDIACKNV LRTHTTAVTI KYLAPPIKAF SIDRAYRRET IDPTHTPEFE QLEGVVMDKD
                                WSEDIAKRDV LRTHTTAVTI KYLAPPLKAF CIDRAYRRET IDPTHTPEFE QLEGVIMDEN
                                WSPERAMLLM PRAHGTALDA RQLAIPGKYF TIQRVFRPDV LDRTHLIEFN QIDGFVVGED
                                WSPERAMLLM PRAHGTALDA RQLAIPGKYF TIQRVFRPDV LDRTHLIEFN QIDGFVVGEE
                                WDPQIAKRLV LRSQTTAVTA RILSVPFKGF SLGKVFRPDS IDATHLIEFH QLDGVIIQKE
                                WSLDTARKLV LRTHTTAITI HYLAPPVKAF CIDRVYRRES IDATHLPEFD QLEGVLLDKD
                                WSPERAMLLM PRAHGTALSG RQLAIPGKYF TIQRVFRPDV LDRTHLIEFN QIDGFVVGED
                                WDENIARRNV LRTHTTAVTI KYLAPPVKAF CIDRAYRRET IDPTHLPEFE QLEGVVMDKN
                                WSPQKALNLV LRTQTTATTI RALAGAYKVF TIGRVFRPEK LDPKHSMEFH QLDGIVVGPG
                                WSLEKAKQLV LRTHTTAITI HYLAPPVKAF CIDRVYRRET IDATHLPEFD QLEGVVLDRD
                                WSPERAMLLM PRAHGTALDA RQLAIPGKYF TIQRVFRPDV LDRTHLIEFN QIDGFVVGEE
                                WDPRMAMMLM PRAHGTALSA RQLAIPGKYF AIQRVFRPDV LDRTHLIEFN QVEGFVIGED
                                WSREKALGLV LRSQTTATTI RALAGTYKVF AIGRVFRPEH IDAKHNVEFH QLDGIVVGPG
                                WDADIARQSV LRTHTTGIST QALALPIKMF SVGRVFRRET FDYKHLPEFH QVEGLVAAPG
                                WSPERAMLLM PRAHGTALSG RQLAIPGKYF TIQRVFRPDV LDRTHLIEFN QIDGFVVGEE
                                WSPERAMLLM PRAHGTALSG RQLAIPGKYF TIQRVFRPDV LDRTHLIEFN QVDGFVVGED
                                WSIDRARQLV LRTHTTAITI HYLAPPVKAF CIDRVYRRET IDATHLPEFD QLEGVVLDEN
                                WSRDEALRVL LRTHTTLVTI KQIYGEYRLF SLDRVYRPDT PDATHFMEFH QLEGIIVGRG
                                WSPERAMFLM PRAHATALSA RQLAIPGKYF TIQRVFRPDV LDRTHLIEFN QIDGFVAAED
                                WSPERAMFLM PRAHATALSA RQLAIPGKYF TIQRVFRPDV LDRTHLIEFN QIDGFVAAED
                                WDPKKALNLV LRTQTTATTI RALAGEYKVF TIGRVFRPEK LDPKHSMEFH QLDGIVVGPG
                                WSPQKALGLV MRSQTTATTI RALAGQYKVF TIGRVFRPEH IDAKHNVEFH QLDGIVVGPG
                                WSREKAEQCV LRTHTTCLSI QYLAPPVKAF CINRVYRREA IDPTHLPEFE QLEGIVMDRD
                                WCEEIAAKNV LRTHTTSVTI KYLAPPVKAF CIDRAYRRET IDPTHTPEFE QLEGVVMDKD
                                WDPRKAMLLM PRAHATALSA RQLAIPGKYF AIQRVFRPDV LDRTHLIEFN QVDGFVVGED
                                WDSDVAKRNV LRTHTTSVSI KHLAPPVKAF CIDRAYRRET IDPTHTPEFE QLEGVVMDRN
                                WDVDVARQSV LRTHTTCVSA RYLAPPLKMF SVGRVFRRET ITYKHLPEFH QVEGIVAAEE
                                WSPERAMLLM PRAHGTALSG RQLAIPGKYF TIQRVFRPDV LDRTHLIEFN QVDGFVVGED
                                WSLEKASRLI LRSHTTAVTA RFLSPPVRLY TIARVFRRDN PDARHSPEFT NFDGVIMEKD
                                WSPERAMLLM PRAHATALSA RQLAIPGKYF TIQRVFRPDV LDRTHLIEFN QIDGFIIGED
                                WDPRTAMLLM PRAHATALSA RQLGIPGKYF AIQRVFRPDV LDRTHLIEFN QVDGFVVGET
                                WNEDNAKRLV LRSQTTAVTA RVLSRRRKVF TIGKVFRPDA IDATHLIEFH QMDGLVIEEG
                                WSEDEAKKLI LRTHTTVNTI RYLYKPQYIF SIEKVFRHES VDWKHLSELY QIEGAVYGSD
                                FDEKVSERTV LRTHTTVSSI KYLANAQKVF CIDRVFRNEA IDYKHLPEFY QCEGIVMAED
                                WDPARALRLI LRTQTTAVSA RTLYGEYMCF SLDRVFRPEN LDAKHSMEFY QLEGIIVGRR
                                FDENVSERTV LRTHTTVSSI KYLANAQKVF CIDRVFRNEA IDYKHLPEFY QCEGIVMAED
                                WSKEEAEKLL LRTHTTVNSI KYLS-PVKVF SLSKVFRKEA IDATHLPEFT QIEGIIMDED
                                WSPERAMLLM PRAHGTALSG RQLAIPGKYF TIQRVFRPDV LDRTHLIEFN QVDGFVVGED
                                WSPERAMLLM PRAHATALSA RELAIPGKYF TIQRVFRPDV LDRTHLIEFN QIDGFVASED
                                WDINEARKIV LRTHTTCVTI KHLADEARVF SLGRVFRNEK VSYKHLVEFN QIEGVVVGKD
                                WSPERAMLLM PRAHATALSA RQLAIPGKYF TIQRVFRPDV LDRTHLIEFN QIDGFVVSED
                                FDENVSKRTV LRTHTTVSSI KYLANPHKVF CIDRVFRNET IDYKHLPEFY QCEGIVMAED
                                FDEKVSERTV LRTHTTVSSI KYLANPQKVF CIDRVFRNET IDYKHLPEFY QCEGIVMAED
                                WSPEVGKKCV LRTHSTSLSI QYLAPPLKAF SISRVYRRET IDPTHLPEFE QLEGIVMDKD
                                WDVNKARQLV LRTHTTAVTI KYLAPPQKAF CIDRVYRREA IDPTHLPEFD QLEGVVLDKD
                                FDENISRRLI LRTHTTASSI RYLAKPHKVF CIDRVFRNEA IDYKHLPEFY QCEGIIMDDN
                                FDENVSRRTV LRTHTTASSI RYLAKPHKVF CIDRVFRNEA IDYKHLPEFY QCEGIIMDDN
                                WDRDVARQSV LRTHTTCVSA RFLSPPLKMF SVGRVFRRET ITYKHLPEFH QVEGIVAGDE
                                WDRDVARQSV LRTHTTCVSA RFLSPPLKMF SVGRVFRRET ITYKHLPEFH QVEGIVAGDE
                                FDENVSKRTV LRTHTTVSSI KYLANPHKVF CIDRVFRNET IDYKHLPEFY QCEGIVMAED
                                FDENVSRRLI LRTHTTASSI RYLAKPHKVF CIDRVFRNEA IDYKHLPEFY QCEGIIMDDN
                                WSPEVASRYI LRSQTTAVSA RILAPPARFF TVGKVFRSDA VGPTRLPEFH QLDGIEGDEG
                                WDEGVARKTV LRTHTTAVSV RKLYPPLKAF SIGRVYRRET VDYKHLPEFH QCEGIVLAKD
                                WDPEIARQEV LRTHTTAITI KYLAPPVKAF CIDRVYRREA IDATHTPEFE QLEGVVMDRG
                                WDRDVAMQSV LRTHTTCVSA RFLRPPLKMF SVGRVFRRET ITYKHLPEFH QVEGIVAGED
                                WSQELAARLI LRSHTTAVSA RVLAPPFRFF TIGRVYRVET IDPRHLPEFH QLDGIASEDG
                                FDEEVSKRTV LRTHTTVSSI KYLSNFHKVF CIDRVFRNET IDYKHLPEFY QCEGIIMAED
                                FDENISKRLI LRTHTTSSSI RYLAKPHKVF CIDRVFRNEA IDYKHLPEFY QCEGIIMGED
                                WDVDVAKQSV LRTHTTGIST KYLAPPLKMF SVGRVFRRET INYKHLPEFH QVEGLVAAEG
                                FSEDVSKKVV LRTHTTVSSI KYLAKPHKIF CIDRVFRNEA IDYKHLPEFY QCEGIVMDDN
                                WSFEIARRLI LRSQTTAASA RSLAVPSKIF AIDKVFRPEA PDKTHAFEFH QCEGVVLAEG
                                WDPIRALRPI LRSQTTAVSV RAIYGEYRVF SLDRVFRPET LDAKHAMEFY QLDGVIVGKN
                                WDPIRSLRPI LRSQTTAVSV RAIYGEYRVF SLDRVFRPET LDAKHAMEFY QLDGIIVGKN
                                FDENISKRTV LRTHTTVSSI KYLAGAHKVF CIDRVFRNEA IDYKHLPEFY QCEGIIMDED
                                WSSDDGKKLI LRTHTTVTTA RYLYYPQAIF SVEKVFRHES VDWKHLAEFY QIEGAVYDKN
                                FDENESKKLV LRTHTTVNTI RYLYSPQYIF SIEKVFRHES VDWKHLAEFH QIEGAVYSKD
                                FDENVSKRLI LRTHTTASSI RYLAKPHKVF CIDRVFRNEA IDYKHLPEFY QCEGIIMDDN
                                WNEDIAKQIV LRTHTTGLSV RYLSPPLKMF SVGRVFRRET INYKHLPEFH QVEGIVAGED
                                WSEEIAQKAM LRTHTTVNSI RYLY-PVRMF SIGRVFRREN MDSTHLPEFT QIEGIYMDED
                                WSEEIAERAM LRTHTTVNSI RYLY-PVRMF SIGRVFRREN MDSTHLPEFT QIEGIYMDED
                                FDEEISKKTV LRTHTTVSSI KYLAKPHKIF SIDRVFRNEA IDYSHLPEFY QCEGIILAEG
                                WDGSVASRRI LRSQTTAVTI RVLAPPIRFF TIDKVFRADP VDATHLSDFH QLDGIMGWKD
                                WRAEVALKVL LRTHTTVVSA QTMYGEYRAF SLDRVFRSET LDPTHSMEFH QLEGIIVGKE
                                WSVEKASQAL LRTHSTCSSV RYLA-PQKAF SISRIFRKES IDATHLPEFS QIEGIIIDEN
                                FDEKVSRRLI LRTHTTASSI RYLAKNHKVF CIDRVFRNEA IDYKHLPEFY QCEGILMGDN
                                WSPERSLRLV LRSQTTAVSA RAIYGEYRVF TIDRNFRPEN LDAKHSMEFH QLDGVIVGRD
                                WSREKAEAAL LRTHSTVSSI RYVA-PQKAF SISRIFRNES IDSTHLPEFT QIEGIVIDEN
                                WSPERAMRLV LRSQTTAVSA RAIFGEYRVF TIDRVFRPEN LDAKHSMEFH QLDGIIVGKN
                                WSPERALRLV LRSQTTAVSA RTIYGEYRVF TIDRNFRPEN LDAKHSMEFH QLDGVIVGKE
                                YLEKEAHLTI LRSQNTAITA WNLYEKGKYF YIGSVWRPDT IDKTHHIEFQ QLEGIIIG--
                                WDISIAKKPV LRTHTTCISA RFLFPPVKMF SIGRVFRRET ITYKHLPEFH QVEGIIASKD

                                MSFADLLGLL AEFYGFEEVR FRPGYFPYTE PSVEPEVYVD GLGWVELGGA GVFRKEVTEP
                                ---------- ---------- MKRTFQPNNR KRSK------ ------VHG- --FRSRMSSK
                                MSFADLLGLL AEFYGFEEVR FRPGYFPYTE PSVEPEVYVD GLGWVELGGA GVFRKEVTEP
                                MSFADLLGLL AEFYGFEEVR FRPGYFPYTE PSVEPEVYVD GLGWVELGGA GVFRKEVTEP
                                MSFADLLGLL AEFYGFEEVR FRPGYFPYTE PSVEPEVYVD GLGWVELGGA GVFRKEVTEP
                                LSVRDLMGTF EEFYGIEDIR FKPHYNPYTE PSFELFGTHP TTGLIEIGNS GIFREEMLEP
                                MSFADLLGLL AEFYGFEEVR FRPGYFPYTE PSVEPEVYVD GLGWVELGGA GVFRKEVTEP
                                MSFADLLGLL AEFYGFEEVR FRPGYFPYTE PSVEPEVYVD GLGWVELGGA GVFRREVSEP
                                LSVRDLMGTF EEFYGIEDIQ FKPHYNPYTE PSFELFGTHP TTGLVEIGNS GIFREEMLEP
                                LSVRDLMGTF EEFYGIEDIQ FKPHYNPYTE PSFELFGTHP TTGLIEIGNS GIFREEMLEP
                                LSVRDLMGTF EEFYGIEDIQ FKPHYNPYTE PSFELFGTHP TTGLVEIGNS GIFREEMLEP
                                MSFADLLGLL AEFYGFEEVR FRPGYFPYTE PSVEPEVYVD GLGWVELGGA GVFRREVSEP
                                LSVRDLMGTF EEFYGIEDIQ FKPHYNPYTE PSFELFGTHP TTGLVEIGNS GIFREEMLEP
                                MSFADLLGLL AEFYGFEEVR FRPGYFPYTE PSVEPEVYVD GLGWVELGGA GVFRKEVTEP
                                MSFADLLGLL AEFYGFEEVR FRPGYFPYTE PSVEPEVYVD GLGWVELGGA GVFRREVSEP
                                MSFADLLGLL AEFYGFEEVR FRPGYFPYTE PSVEPEVYVD GLGWVELGGA GVFRREVSEP
                                MSFADLLGLL AEFYGFEEVR FRPGYFPYTE PSVEPEVYVD GLGWVELGGA GVFRREVSEP
                                LSVRDLMGTF EEFYGIEDIQ FKPHYNPYTE PSFELFGTHP TTGLVEIGNS GIFREEMLEP
                                MSFADLLGLL AEFYGFEEIR FRPGYFPYTE PSVEPEVYVD GLGWVELGGA GVFRKEVTEP
                                MSFADLLGLL AEFYGFEEVR FRPGYFPYTE PSVEPEVYVD GLGWVELGGA GVFRKEVTEP
                                MSFADLLGLL AEFYGFEEVR FRPGYFPYTE PSVEPEVYVE GLGWVELGGA GVFRKEVTEP
                                LSVRDLMGTF EEFYGIEDIQ FKPHYNPYTE PSFELFGTHP TTGLVEIGNS GIFREEMLEP
                                MSFADLLGLL AEFYGFEEVR FRPGYFPYTE PSVEPEVYVD GLGWVELGGA GVFRREVSEP
                                MSFADLLGLL AEFYGFEEVR FRPGYFPYTE PSVEPEVYVE GLGWVELGGA GVFRKEVTEP
                                MSFADLLGLL AEFYGFEEVR FRPGYFPYTE PSVEPEVYVD GLGWVELGGA GVFRKEVTEP
                                MSFADLLGLL AEFYGFEEVR FRPGYFPYTE PSVEPEVYVD GLGWVELGGA GVFRKEVTEP
[truncated: 571,411 more chars]
