# Supplementary material for: Genome-Wide Analysis Reveals Ancestral Lack of Seventeen Different tRNAs and Clade-Specific Loss of tRNA-CNNs in Archaea
Source: Front Microbiol. 2018 Jun 7;9:1245. doi: 10.3389/fmicb.2018.01245 (PMC6000648; doi:10.3389/fmicb.2018.01245)
Supplement: DATASET S3 — Alignment result for gained tRNA by R-Coffee. This zip file includes alignment of three gained tRNA and corresponding best BLAST hit. All introns were deleted before align. The alignments are produced by R-Coffee with default parameters. [file Data_Sheet_3.ZIP]

Archive with 3 entries (3 files):
- Candidatus_Korarchaeum_cryptofilum_OPF8A_TAT.aln
- Ferroplasma_acidarmanus_AAG_ana.aln
- Methanohalobium_evestigatum_AAC_ana.aln
