# Supplementary material for: Genome-Wide Analysis Reveals Ancestral Lack of Seventeen Different tRNAs and Clade-Specific Loss of tRNA-CNNs in Archaea
Source: Front Microbiol. 2018 Jun 7;9:1245. doi: 10.3389/fmicb.2018.01245 (PMC6000648; doi:10.3389/fmicb.2018.01245)
Supplement: DATASET S3 — Alignment result for gained tRNA by R-Coffee. This zip file includes alignment of three gained tRNA and corresponding best BLAST hit. All introns were deleted before align. The alignments are produced by R-Coffee with default parameters. [file Data_Sheet_3.ZIP › Candidatus_Korarchaeum_cryptofilum_OPF8A_TAT.aln]

CLUSTAL FORMAT for T-COFFEE Version_11.00.8cbe486 [http://www.tcoffee.org] [MODE: rcoffee ], CPU=0.00 sec, SCORE=513, Nseq=2, Len=75 

Candidatus_Korarchaeum_cryptofilum_OPF8_tRNA-Ile-TAT-1-1  GGGCCCGUGGCUCAGACUGGAUAGAGCGCCUGCCUUAUAAGCGGGAGGUC
Candidatus_Korarchaeum_cryptofilum_OPF8_tRNA-Ile-GAT-1-1  GGGCCCGUGGCUCAGACuGGUcAGAGCGCCCGGCUGAUAACCGGGAGGcC
                                                          ********************  ******** * ** **** ******* *

Candidatus_Korarchaeum_cryptofilum_OPF8_tRNA-Ile-TAT-1-1  GGGGGUUCAAGUCCCCCCGGGCCCA
Candidatus_Korarchaeum_cryptofilum_OPF8_tRNA-Ile-GAT-1-1  GGGGGUUCAAGUCCCCCCGGGCCCA
                                                          *************************
