# Supplementary material for: Genome-Wide Analysis Reveals Ancestral Lack of Seventeen Different tRNAs and Clade-Specific Loss of tRNA-CNNs in Archaea
Source: Front Microbiol. 2018 Jun 7;9:1245. doi: 10.3389/fmicb.2018.01245 (PMC6000648; doi:10.3389/fmicb.2018.01245)
Supplement: DATASET S3 — Alignment result for gained tRNA by R-Coffee. This zip file includes alignment of three gained tRNA and corresponding best BLAST hit. All introns were deleted before align. The alignments are produced by R-Coffee with default parameters. [file Data_Sheet_3.ZIP › Ferroplasma_acidarmanus_AAG_ana.aln]

CLUSTAL FORMAT for T-COFFEE Version_11.00.8cbe486 [http://www.tcoffee.org] [MODE: rcoffee ], CPU=0.00 sec, SCORE=341, Nseq=4, Len=85 

Picrophilus_torridus_DSM_9790_tRNA-Leu-GAG-1-1  GCAGAGGUUGCCGAGACuGGAcaAAGGCGCUAGAUUGAGGGUCUAGUUCC
Methanococcus_vannielii_SB_tRNA-Leu-GAG-1-1     GCGAGGGUUGCCAAGCCuGGUuaAAGGCGCUAGAUUGAGGGUCUAGUCUC
Methanococcus_voltae_A3_tRNA-Leu-GAG-1-1        GCGAGGGUCGCCGAGCCuGGUcaAAGGCGCUAGAUUGAGGGUCUAGUCUC
Ferroplasma_acidarmanus_fer1_tRNA-Leu-AAG-1-1   GCAGAGGUUACCGAGUUaGGAcaAAGGCGCUAGAUUAAGGGUCUAGUCUC
                                                **   ***  ** **   **  ************** **********  *

Picrophilus_torridus_DSM_9790_tRNA-Leu-GAG-1-1  GUAGGGAUcCGCGGGUUC-AAAUCCCGUCCUCUGA
Methanococcus_vannielii_SB_tRNA-Leu-GAG-1-1     GUAGGAGUuCGAGGGUUCAAAUCCCUUCCCUCGCA
Methanococcus_voltae_A3_tRNA-Leu-GAG-1-1        GUAGGAGUuCGAGGGUUCGAAUCCCUUCCCUCGCA
Ferroplasma_acidarmanus_fer1_tRNA-Leu-AAG-1-1   GAAGGAGUuCGCGGGUUCAAAUCCCGUCCUCUGCA
                                                * ***  * ** ****** **  **   *     *
