# Supplementary material for: Genome-Wide Analysis Reveals Ancestral Lack of Seventeen Different tRNAs and Clade-Specific Loss of tRNA-CNNs in Archaea
Source: Front Microbiol. 2018 Jun 7;9:1245. doi: 10.3389/fmicb.2018.01245 (PMC6000648; doi:10.3389/fmicb.2018.01245)
Supplement: DATASET S3 — Alignment result for gained tRNA by R-Coffee. This zip file includes alignment of three gained tRNA and corresponding best BLAST hit. All introns were deleted before align. The alignments are produced by R-Coffee with default parameters. [file Data_Sheet_3.ZIP › Methanohalobium_evestigatum_AAC_ana.aln]

CLUSTAL FORMAT for T-COFFEE Version_11.00.8cbe486 [http://www.tcoffee.org] [MODE: rcoffee ], CPU=0.00 sec, SCORE=326, Nseq=3, Len=87 

Methanohalobium_evestigatum_Z-7303_tRNA-Val-AAC-1-1  GCCGGGGUGGCAGAGCGGACAAAUCCAACGGAGUAACAACCUG-UUGUCC
Methanosalsum_zhilinae_DSM_4017_tRNA-Val-CAC-2-1     GCCGGGGUGGCAGAGCGGACUAAUCCAACGGCA-CACAACCUG-UUUCCC
Methanohalophilus_mahii_DSM_5219_tRNA-Val-TAC-2-1    GCCGGGGUGGCAGAGCGGACUAAUCCAACGGCU-UACAACCUGUUUCCCC
                                                     ******************** **********    ******** **  **

Methanohalobium_evestigatum_Z-7303_tRNA-Val-AAC-1-1  CUUUUGGGACUCCUGGGUUCGAAUCCCAGCCCC-GGG
Methanosalsum_zhilinae_DSM_4017_tRNA-Val-CAC-2-1     CUUCUGGGGUGCUUGGGUUCGAAUCCCAACCCCGGCG
Methanohalophilus_mahii_DSM_5219_tRNA-Val-TAC-2-1    UAAC-GGGGUGCUUGGGUUCGAAUCCCAACCCCGGCG
                                                          ***   * *************** **** * *
